# Supplementary material for: Conformational Analysis of Novel Benzene-1,3-Disulfonamide-Based Cycloalkynes Through X-Ray Crystallography, DFT Calculations, and NMR Spectroscopy
Source: Molecules. 2026 Jul 14;31(14):2462. doi: 10.3390/molecules31142462 (PMC13414055; doi:10.3390/molecules31142462)
Supplement: Supplementary file 1 [file molecules-31-02462-s001.zip]

Archive with 9 entries (8 files):
- CIF/
- CIF/12.cif
- CIF/7.cif
- CIF/8.cif
- Supporting Information (Computational).pdf
- Supporting Information [NMR].pdf
- X-ray crystallography data of compound 12.pdf
- X-ray crystallography data of compound 7.pdf
- X-ray crystallography data of compound 8.pdf
