# Supplementary material for: Conformational Analysis of Novel Benzene-1,3-Disulfonamide-Based Cycloalkynes Through X-Ray Crystallography, DFT Calculations, and NMR Spectroscopy
Source: Molecules. 2026 Jul 14;31(14):2462. doi: 10.3390/molecules31142462 (PMC13414055; doi:10.3390/molecules31142462)
Supplement: Supplementary file 1 [file molecules-31-02462-s001.zip › CIF/12.cif]

data_703_1
_audit_creation_date               2024-01-31
_audit_creation_method
;
Olex2 1.5-ac5-024
(compiled 2022.04.12 svn.rca3783a0 for Rigaku Oxford Diffraction, GUI svn.r6498)
;
_shelx_SHELXL_version_number       '2018/3'
loop_
  _audit_author_name
  _audit_author_email
  _audit_author_address
 'Fukaya, H.' fukayah@toyaku.ac.jp
;
Tokyo University of Pharmacy and Life Sciences
Center for Instrumental Analysis
1432-1 Horinouchi 
Hachioji, Tokyo
Japan
;

_audit_contact_author_address      ?
_audit_contact_author_email        ?
_audit_contact_author_name         ''
_audit_contact_author_phone        ?
_publ_contact_author_id_orcid      ?
_publ_section_references
;
Dolomanov, O.V., Bourhis, L.J., Gildea, R.J, Howard, J.A.K. & Puschmann, H.
 (2009), J. Appl. Cryst. 42, 339-341.

Sheldrick, G.M. (2015). Acta Cryst. A71, 3-8.

Sheldrick, G.M. (2015). Acta Cryst. C71, 3-8.
;
_chemical_name_common              ?
_chemical_name_systematic          ?
_chemical_formula_moiety           'C8 H12 N2 O4 S2'
_chemical_formula_sum              'C8 H12 N2 O4 S2'
_chemical_formula_weight           264.32
_chemical_absolute_configuration   .
_chemical_melting_point            ?
_chemical_oxdiff_formula           'C8 H12 N2 O4 S2'
_chemical_oxdiff_usercomment       703
loop_
  _atom_type_symbol
  _atom_type_description
  _atom_type_scat_dispersion_real
  _atom_type_scat_dispersion_imag
  _atom_type_scat_source
 'C' 'C' 0.0181 0.0091 'International Tables Vol C Tables 4.2.6.8 and 6.1.1.4'
 'H' 'H' 0.0000 0.0000 'International Tables Vol C Tables 4.2.6.8 and 6.1.1.4'
 'N' 'N' 0.0311 0.0180 'International Tables Vol C Tables 4.2.6.8 and 6.1.1.4'
 'O' 'O' 0.0492 0.0322 'International Tables Vol C Tables 4.2.6.8 and 6.1.1.4'
 'S' 'S' 0.3331 0.5567 'International Tables Vol C Tables 4.2.6.8 and 6.1.1.4'

_shelx_space_group_comment
;
The symmetry employed for this shelxl refinement is uniquely defined
by the following loop, which should always be used as a source of
symmetry information in preference to the above space-group names.
They are only intended as comments.
;
_space_group_crystal_system        'orthorhombic'
_space_group_IT_number             19
_space_group_name_H-M_alt          'P 21 21 21'
_space_group_name_Hall             'P 2ac 2ab'
loop_
  _space_group_symop_operation_xyz
 'x, y, z'
 '-x+1/2, -y, z+1/2'
 '-x, y+1/2, -z+1/2'
 'x+1/2, -y+1/2, -z'

_cell_length_a                     8.15450(10)
_cell_length_b                     20.6728(2)
_cell_length_c                     13.78410(10)
_cell_angle_alpha                  90
_cell_angle_beta                   90
_cell_angle_gamma                  90
_cell_volume                       2323.67(4)
_cell_formula_units_Z              8
_cell_measurement_reflns_used      13988
_cell_measurement_temperature      99.9(3)
_cell_measurement_theta_max        77.4230
_cell_measurement_theta_min        3.8190
_shelx_estimated_absorpt_T_max     ?
_shelx_estimated_absorpt_T_min     ?
_exptl_absorpt_coefficient_mu      4.210
_exptl_absorpt_correction_T_max    1.00000
_exptl_absorpt_correction_T_min    0.70123
_exptl_absorpt_correction_type     multi-scan
_exptl_absorpt_process_details
;
CrysAlisPro 1.171.42.84a (Rigaku Oxford Diffraction, 2023)
Empirical absorption correction using spherical harmonics,
implemented in SCALE3 ABSPACK scaling algorithm.
;
_exptl_absorpt_special_details     ?
_exptl_crystal_colour              colourless
_exptl_crystal_colour_primary      colourless
_exptl_crystal_density_diffrn      1.511
_exptl_crystal_density_meas        ?
_exptl_crystal_density_method      ?
_exptl_crystal_description         block
_exptl_crystal_F_000               1104
_exptl_crystal_recrystallization_method 
 'The single crystals were obtained from slow evaporation of ethyl acetate at  room temperature'
_exptl_crystal_size_max            0.172
_exptl_crystal_size_mid            0.141
_exptl_crystal_size_min            0.045
_exptl_transmission_factor_max     ?
_exptl_transmission_factor_min     ?
_diffrn_reflns_av_R_equivalents    0.0371
_diffrn_reflns_av_unetI/netI       0.0243
_diffrn_reflns_Laue_measured_fraction_full  0.997
_diffrn_reflns_Laue_measured_fraction_max  0.983
_diffrn_reflns_limit_h_max         10
_diffrn_reflns_limit_h_min         -9
_diffrn_reflns_limit_k_max         26
_diffrn_reflns_limit_k_min         -26
_diffrn_reflns_limit_l_max         17
_diffrn_reflns_limit_l_min         -17
_diffrn_reflns_number              21476
_diffrn_reflns_point_group_measured_fraction_full  0.992
_diffrn_reflns_point_group_measured_fraction_max  0.964
_diffrn_reflns_theta_full          67.684
_diffrn_reflns_theta_max           77.655
_diffrn_reflns_theta_min           3.854
_diffrn_ambient_environment        N~2~
_diffrn_ambient_temperature        99.9(3)
_diffrn_detector                   'Hybrid Pixel Array Detector'
_diffrn_detector_area_resol_mean   10.0000
_diffrn_detector_type              HyPix
_diffrn_measured_fraction_theta_full  0.9960
_diffrn_measured_fraction_theta_max  0.9846
_diffrn_measurement_details
;
List of Runs (angles in degrees, time in seconds):

  # Type    Start    End  Width  t~exp~   \w     \q     \k     \f   Frames
--------------------------------------------------------------------------
  1  \w     14.00 117.00   0.50    0.05    --   42.59  77.00-120.00  206
  2  \w     21.00 117.00   0.50    0.05    --   42.59  57.00-150.00  192
  3  \w     18.00 122.00   0.50    0.05    --   42.59  27.00  22.00  208
  4  \w     14.00 117.00   0.50    0.05    --   42.59  77.00  30.00  206
  5  \w     14.00 117.00   0.50    0.05    --   42.59  77.00 120.00  206
  6  \w     60.00 116.00   0.50    0.05    --   42.59 156.00  29.00  112
  7  \w     92.00 178.00   0.50    0.30    --  113.00 100.00  32.83  172
  8  \w     92.00 178.00   0.50    0.30    --  113.00 100.00   1.00  172
  9  \w      7.00  41.00   0.50    0.05    --   42.59  91.00 -40.37   68
 10  \w     63.00 178.00   0.50    0.30    --  113.00  15.00 -30.00  230
 11  \w     89.00 178.00   0.50    0.30    --  113.00  30.00 -60.00  178
 12  \w     91.00 178.00   0.50    0.30    --  113.00  45.00   0.00  174
 13  \w     88.00 178.00   0.50    0.30    --  113.00  27.00  22.00  180
 14  \w     89.00 116.00   0.50    0.30    --  113.00  30.00  90.00   54
 15  \w     90.00 178.00   0.50    0.30    --  113.00  61.00 150.00  176
 16  \w     39.00 109.00   0.50    0.30    --  113.00 -78.00  38.26  140
 17  \w     39.00 106.00   0.50    0.30    --  113.00 -77.00 120.00  134
 18  \w     39.00 106.00   0.50    0.30    --  113.00 -77.00  77.36  134
 19  \w     39.00  76.00   0.50    0.30    --  113.00 -61.00 120.00   74
 20  \w     39.00  76.00   0.50    0.30    --  113.00 -61.00  60.00   74
 21  \w     39.00  76.00   0.50    0.30    --  113.00 -61.00   0.00   74
 22  \w     39.00  76.00   0.50    0.30    --  113.00 -61.00 150.00   74
 23  \w     39.00  76.00   0.50    0.30    --  113.00 -61.00 -30.00   74
 24  \w     39.00 106.00   0.50    0.30    --  113.00 -77.00 -60.00  134
 25  \w     39.00  92.00   0.50    0.30    --  113.00 -71.00 -95.38  106
;
_diffrn_measurement_device         'four-circle diffractometer'
_diffrn_measurement_device_type    'XtaLAB Synergy R, HyPix'
_diffrn_measurement_method         '\w scans'
_diffrn_orient_matrix_type        
 'CrysAlisPro convention (1999,Acta A55,543-557)'
_diffrn_orient_matrix_UB_11        -0.0356282000
_diffrn_orient_matrix_UB_12        0.0723246000
_diffrn_orient_matrix_UB_13        -0.0169547000
_diffrn_orient_matrix_UB_21        0.0559790000
_diffrn_orient_matrix_UB_22        0.0151288000
_diffrn_orient_matrix_UB_23        0.1042969000
_diffrn_orient_matrix_UB_31        0.1768285000
_diffrn_orient_matrix_UB_32        0.0097860000
_diffrn_orient_matrix_UB_33        -0.0364439000
_diffrn_oxdiff_digest_frames
;
01d4032efdf007feda827595ad62eaf3af07250a675
;
_diffrn_oxdiff_digest_hkl
;
0195aa03af84f5a3f137a20339dab8d28ecc00
;
_diffrn_radiation_monochromator    mirror
_diffrn_radiation_probe            x-ray
_diffrn_radiation_type             'Cu K\a'
_diffrn_radiation_wavelength       1.54184
_diffrn_source                     'Rotating-anode X-ray tube'
_diffrn_source_type                'PhotonJet R (Cu) X-ray Source'
_reflns_Friedel_coverage           0.720
_reflns_Friedel_fraction_full      0.986
_reflns_Friedel_fraction_max       0.938
_reflns_number_gt                  4533
_reflns_number_total               4781
_reflns_special_details
;
 Reflections were merged by SHELXL according to the crystal
 class for the calculation of statistics and refinement.
 
 _reflns_Friedel_fraction is defined as the number of unique
 Friedel pairs measured divided by the number that would be
 possible theoretically, ignoring centric projections and
 systematic absences.
;
_reflns_threshold_expression       'I > 2\s(I)'
_computing_cell_refinement         'CrysAlisPro 1.171.42.84a (Rigaku OD, 2023)'
_computing_data_collection         'CrysAlisPro 1.171.42.84a (Rigaku OD, 2023)'
_computing_data_reduction          'CrysAlisPro 1.171.42.84a (Rigaku OD, 2023)'
_computing_molecular_graphics      'Olex2 1.5-ac5-024 (Dolomanov et al., 2009)'
_computing_publication_material    'Olex2 1.5-ac5-024 (Dolomanov et al., 2009)'
_computing_structure_refinement    'SHELXL 2018/3 (Sheldrick, 2015)'
_computing_structure_solution      'SHELXT 2018/2 (Sheldrick, 2018)'
_refine_diff_density_max           0.733
_refine_diff_density_min           -0.579
_refine_diff_density_rms           0.088
_refine_ls_abs_structure_details
;
 Flack x determined using 1847 quotients [(I+)-(I-)]/[(I+)+(I-)]
 (Parsons, Flack and Wagner, Acta Cryst. B69 (2013) 249-259).
;
_refine_ls_abs_structure_Flack     0.078(10)
_refine_ls_extinction_coef         .
_refine_ls_extinction_method       none
_refine_ls_goodness_of_fit_ref     1.070
_refine_ls_hydrogen_treatment      constr
_refine_ls_matrix_type             full
_refine_ls_number_parameters       293
_refine_ls_number_reflns           4781
_refine_ls_number_restraints       0
_refine_ls_R_factor_all            0.0480
_refine_ls_R_factor_gt             0.0460
_refine_ls_restrained_S_all        1.070
_refine_ls_shift/su_max            0.000
_refine_ls_shift/su_mean           0.000
_refine_ls_structure_factor_coef   Fsqd
_refine_ls_weighting_details      
 'w=1/[\s^2^(Fo^2^)+(0.0692P)^2^+3.9666P] where P=(Fo^2^+2Fc^2^)/3'
_refine_ls_weighting_scheme        calc
_refine_ls_wR_factor_gt            0.1298
_refine_ls_wR_factor_ref           0.1312
_refine_special_details            ?
_olex2_refinement_description
;
1. Fixed Uiso
 At 1.2 times of:
  All C(H) groups, All N(H) groups
 At 1.5 times of:
  All C(H,H,H) groups
2.a Aromatic/amide H refined with riding coordinates:
 C2(H2), C4(H4), C5(H5), C6(H6), N1(H1), N2(H2A), C10(H10), C11(H11), C12(H12),
  C14(H14), N3(H3), N4(H4A)
2.b Idealised Me refined as rotating group:
 C7(H7A,H7B,H7C), C8(H8A,H8B,H8C), C15(H15A,H15B,H15C), C16(H16A,H16B,H16C)
;
_atom_sites_solution_hydrogens     geom
_atom_sites_solution_primary       dual
_atom_sites_solution_secondary     ?
loop_
  _atom_site_label
  _atom_site_type_symbol
  _atom_site_fract_x
  _atom_site_fract_y
  _atom_site_fract_z
  _atom_site_U_iso_or_equiv
  _atom_site_adp_type
  _atom_site_occupancy
  _atom_site_site_symmetry_order
  _atom_site_calc_flag
  _atom_site_refinement_flags_posn
  _atom_site_refinement_flags_adp
  _atom_site_refinement_flags_occupancy
  _atom_site_disorder_assembly
  _atom_site_disorder_group
 C1 C 0.8286(5) 0.5446(2) 0.2290(4) 0.0167(9) Uani 1 1 d . . . . .
 C2 C 0.7486(5) 0.4945(2) 0.2767(4) 0.0163(10) Uani 1 1 d . . . . .
 H2 H 0.735284 0.494957 0.345135 0.020 Uiso 1 1 calc R U . . .
 C3 C 0.6885(5) 0.4436(2) 0.2208(4) 0.0162(9) Uani 1 1 d . . . . .
 C4 C 0.7086(6) 0.4419(2) 0.1204(4) 0.0205(10) Uani 1 1 d . . . . .
 H4 H 0.667048 0.406753 0.083361 0.025 Uiso 1 1 calc R U . . .
 C5 C 0.7909(7) 0.4926(2) 0.0758(4) 0.0232(10) Uani 1 1 d . . . . .
 H5 H 0.805944 0.492057 0.007478 0.028 Uiso 1 1 calc R U . . .
 C6 C 0.8515(6) 0.5443(3) 0.1296(4) 0.0207(10) Uani 1 1 d . . . . .
 H6 H 0.907678 0.578828 0.098504 0.025 Uiso 1 1 calc R U . . .
 C7 C 0.7197(7) 0.7004(3) 0.2134(4) 0.0307(12) Uani 1 1 d . . . . .
 H7A H 0.671535 0.670902 0.165548 0.046 Uiso 1 1 calc R U . . .
 H7B H 0.820374 0.719324 0.186816 0.046 Uiso 1 1 calc R U . . .
 H7C H 0.641411 0.734932 0.228316 0.046 Uiso 1 1 calc R U . . .
 C8 C 0.8280(7) 0.2954(3) 0.2450(4) 0.0273(11) Uani 1 1 d . . . . .
 H8A H 0.757697 0.280200 0.192035 0.041 Uiso 1 1 calc R U . . .
 H8B H 0.883653 0.258418 0.274858 0.041 Uiso 1 1 calc R U . . .
 H8C H 0.909909 0.325575 0.219236 0.041 Uiso 1 1 calc R U . . .
 N1 N 0.7583(5) 0.6647(2) 0.3017(3) 0.0211(9) Uani 1 1 d . . . . .
 H1 H 0.704042 0.673005 0.355478 0.025 Uiso 1 1 calc R U . . .
 N2 N 0.7278(5) 0.32831(19) 0.3178(3) 0.0204(9) Uani 1 1 d . . . . .
 H2A H 0.742499 0.320678 0.379967 0.024 Uiso 1 1 calc R U . . .
 O1 O 1.0409(4) 0.63713(17) 0.2544(3) 0.0237(8) Uani 1 1 d . . . . .
 O2 O 0.9139(5) 0.58709(17) 0.3995(3) 0.0255(8) Uani 1 1 d . . . . .
 O3 O 0.4879(4) 0.34624(18) 0.2130(3) 0.0282(8) Uani 1 1 d . . . . .
 O4 O 0.5162(4) 0.40501(18) 0.3686(3) 0.0268(8) Uani 1 1 d . . . . .
 S1 S 0.89949(14) 0.61019(5) 0.30157(8) 0.0181(3) Uani 1 1 d . . . . .
 S2 S 0.58984(14) 0.37889(5) 0.28191(9) 0.0186(3) Uani 1 1 d . . . . .
 C9 C 0.2970(6) 0.5543(2) 0.5287(4) 0.0172(9) Uani 1 1 d . . . . .
 C10 C 0.2828(6) 0.5534(2) 0.6291(4) 0.0215(10) Uani 1 1 d . . . . .
 H10 H 0.326861 0.587752 0.666764 0.026 Uiso 1 1 calc R U . . .
 C11 C 0.2036(7) 0.5021(2) 0.6741(4) 0.0233(10) Uani 1 1 d . . . . .
 H11 H 0.193473 0.501139 0.742720 0.028 Uiso 1 1 calc R U . . .
 C12 C 0.1391(6) 0.4519(3) 0.6185(4) 0.0202(10) Uani 1 1 d . . . . .
 H12 H 0.083770 0.416975 0.648996 0.024 Uiso 1 1 calc R U . . .
 C13 C 0.1559(5) 0.4533(2) 0.5183(4) 0.0160(9) Uani 1 1 d . . . . .
 C14 C 0.2343(6) 0.5044(2) 0.4732(4) 0.0177(10) Uani 1 1 d . . . . .
 H14 H 0.245001 0.505161 0.404534 0.021 Uiso 1 1 calc R U . . .
 C15 C 0.1579(7) 0.7035(3) 0.5021(5) 0.0318(13) Uani 1 1 d . . . . .
 H15A H 0.081110 0.732001 0.467985 0.048 Uiso 1 1 calc R U . . .
 H15B H 0.227270 0.729360 0.545361 0.048 Uiso 1 1 calc R U . . .
 H15C H 0.096302 0.671801 0.540421 0.048 Uiso 1 1 calc R U . . .
 C16 C 0.2715(7) 0.3013(3) 0.5346(4) 0.0300(12) Uani 1 1 d . . . . .
 H16A H 0.346875 0.265587 0.520667 0.045 Uiso 1 1 calc R U . . .
 H16B H 0.171490 0.284218 0.564636 0.045 Uiso 1 1 calc R U . . .
 H16C H 0.324200 0.331872 0.579118 0.045 Uiso 1 1 calc R U . . .
 N3 N 0.2614(5) 0.6696(2) 0.4311(3) 0.0192(9) Uani 1 1 d . . . . .
 H3 H 0.249131 0.676616 0.368560 0.023 Uiso 1 1 calc R U . . .
 N4 N 0.2291(5) 0.3347(2) 0.4436(3) 0.0220(9) Uani 1 1 d . . . . .
 H4A H 0.280602 0.325470 0.389232 0.026 Uiso 1 1 calc R U . . .
 O5 O 0.4743(4) 0.59336(18) 0.3839(3) 0.0280(8) Uani 1 1 d . . . . .
 O6 O 0.4947(5) 0.65165(17) 0.5414(3) 0.0300(9) Uani 1 1 d . . . . .
 O7 O 0.0699(5) 0.41226(17) 0.3485(3) 0.0248(8) Uani 1 1 d . . . . .
 O8 O -0.0541(4) 0.36045(17) 0.4921(3) 0.0246(8) Uani 1 1 d . . . . .
 S3 S 0.39739(14) 0.61939(5) 0.46957(9) 0.0194(3) Uani 1 1 d . . . . .
 S4 S 0.08611(14) 0.38874(5) 0.44563(8) 0.0174(3) Uani 1 1 d . . . . .

loop_
  _atom_site_aniso_label
  _atom_site_aniso_U_11
  _atom_site_aniso_U_22
  _atom_site_aniso_U_33
  _atom_site_aniso_U_23
  _atom_site_aniso_U_13
  _atom_site_aniso_U_12
 C1 0.014(2) 0.017(2) 0.019(2) -0.0022(18) -0.0013(18) 0.0016(17)
 C2 0.015(2) 0.020(2) 0.014(2) 0.0023(17) 0.0014(16) 0.0002(17)
 C3 0.0119(18) 0.018(2) 0.019(2) 0.0028(18) -0.0001(18) 0.0008(16)
 C4 0.023(2) 0.019(2) 0.019(2) -0.0041(18) -0.002(2) 0.0001(19)
 C5 0.027(2) 0.029(3) 0.013(2) -0.0007(19) 0.002(2) 0.001(2)
 C6 0.021(2) 0.022(2) 0.020(2) 0.0029(18) 0.0051(19) 0.0005(18)
 C7 0.030(3) 0.025(2) 0.038(3) 0.008(2) -0.009(3) 0.004(2)
 C8 0.030(3) 0.024(2) 0.028(3) -0.003(2) 0.001(2) 0.005(2)
 N1 0.0217(19) 0.0203(19) 0.021(2) -0.0011(17) 0.0040(17) -0.0003(16)
 N2 0.0220(19) 0.0184(19) 0.021(2) 0.0023(17) 0.0002(18) 0.0004(16)
 O1 0.0178(16) 0.0274(18) 0.0259(18) -0.0018(14) 0.0000(15) -0.0073(13)
 O2 0.0310(18) 0.0253(17) 0.0201(17) 0.0001(14) -0.0043(16) -0.0039(16)
 O3 0.0236(17) 0.0262(17) 0.035(2) 0.0046(16) -0.0091(17) -0.0087(14)
 O4 0.0233(17) 0.0249(18) 0.032(2) 0.0000(15) 0.0113(16) -0.0005(14)
 S1 0.0174(5) 0.0182(5) 0.0187(6) -0.0011(4) -0.0008(4) -0.0028(4)
 S2 0.0165(5) 0.0182(5) 0.0212(5) 0.0019(4) 0.0008(4) -0.0025(4)
 C9 0.016(2) 0.015(2) 0.021(2) 0.0004(18) -0.0032(19) 0.0007(17)
 C10 0.023(2) 0.020(2) 0.022(3) -0.0053(18) -0.006(2) 0.0021(19)
 C11 0.029(2) 0.027(2) 0.013(2) -0.0008(19) -0.003(2) 0.003(2)
 C12 0.021(2) 0.021(2) 0.019(2) 0.0029(18) -0.0013(19) -0.0001(18)
 C13 0.0146(19) 0.018(2) 0.015(2) -0.0004(18) -0.0028(17) 0.0013(16)
 C14 0.018(2) 0.019(2) 0.016(3) 0.0000(17) 0.0006(18) 0.0003(18)
 C15 0.036(3) 0.024(2) 0.036(3) -0.001(2) 0.004(3) 0.005(2)
 C16 0.030(3) 0.025(2) 0.035(3) 0.003(2) 0.004(2) 0.005(2)
 N3 0.0200(19) 0.0199(19) 0.018(2) 0.0031(16) -0.0022(17) 0.0014(15)
 N4 0.024(2) 0.0190(19) 0.023(2) -0.0009(17) 0.0079(18) -0.0012(17)
 O5 0.0245(17) 0.0232(18) 0.036(2) 0.0009(16) 0.0111(17) -0.0033(14)
 O6 0.0288(19) 0.0252(18) 0.036(2) 0.0036(16) -0.0130(18) -0.0091(15)
 O7 0.0289(18) 0.0247(17) 0.0207(17) -0.0002(14) -0.0037(16) -0.0038(15)
 O8 0.0204(16) 0.0298(18) 0.0238(18) -0.0015(14) 0.0031(15) -0.0086(14)
 S3 0.0164(5) 0.0168(5) 0.0251(6) 0.0014(5) -0.0010(4) -0.0023(4)
 S4 0.0178(5) 0.0185(5) 0.0159(5) -0.0012(4) 0.0007(4) -0.0038(4)

_geom_special_details
;
 All esds (except the esd in the dihedral angle between two l.s. planes)
 are estimated using the full covariance matrix.  The cell esds are taken
 into account individually in the estimation of esds in distances, angles
 and torsion angles; correlations between esds in cell parameters are only
 used when they are defined by crystal symmetry.  An approximate (isotropic)
 treatment of cell esds is used for estimating esds involving l.s. planes.
;
loop_
  _geom_bond_atom_site_label_1
  _geom_bond_atom_site_label_2
  _geom_bond_distance
  _geom_bond_site_symmetry_2
  _geom_bond_publ_flag
 C1 C2 1.389(6) . ?
 C1 C6 1.383(7) . ?
 C1 S1 1.782(5) . ?
 C2 H2 0.9500 . ?
 C2 C3 1.393(7) . ?
 C3 C4 1.394(7) . ?
 C3 S2 1.774(5) . ?
 C4 H4 0.9500 . ?
 C4 C5 1.389(7) . ?
 C5 H5 0.9500 . ?
 C5 C6 1.391(7) . ?
 C6 H6 0.9500 . ?
 C7 H7A 0.9800 . ?
 C7 H7B 0.9800 . ?
 C7 H7C 0.9800 . ?
 C7 N1 1.458(7) . ?
 C8 H8A 0.9800 . ?
 C8 H8B 0.9800 . ?
 C8 H8C 0.9800 . ?
 C8 N2 1.462(7) . ?
 N1 H1 0.8800 . ?
 N1 S1 1.611(4) . ?
 N2 H2A 0.8800 . ?
 N2 S2 1.614(4) . ?
 O1 S1 1.436(3) . ?
 O2 S1 1.436(4) . ?
 O3 S2 1.431(4) . ?
 O4 S2 1.442(4) . ?
 C9 C10 1.389(7) . ?
 C9 C14 1.383(7) . ?
 C9 S3 1.774(5) . ?
 C10 H10 0.9500 . ?
 C10 C11 1.389(7) . ?
 C11 H11 0.9500 . ?
 C11 C12 1.392(7) . ?
 C12 H12 0.9500 . ?
 C12 C13 1.388(7) . ?
 C13 C14 1.382(7) . ?
 C13 S4 1.764(5) . ?
 C14 H14 0.9500 . ?
 C15 H15A 0.9800 . ?
 C15 H15B 0.9800 . ?
 C15 H15C 0.9800 . ?
 C15 N3 1.471(7) . ?
 C16 H16A 0.9800 . ?
 C16 H16B 0.9800 . ?
 C16 H16C 0.9800 . ?
 C16 N4 1.474(7) . ?
 N3 H3 0.8800 . ?
 N3 S3 1.608(4) . ?
 N4 H4A 0.8800 . ?
 N4 S4 1.614(4) . ?
 O5 S3 1.441(4) . ?
 O6 S3 1.433(4) . ?
 O7 S4 1.431(4) . ?
 O8 S4 1.435(3) . ?

loop_
  _geom_angle_atom_site_label_1
  _geom_angle_atom_site_label_2
  _geom_angle_atom_site_label_3
  _geom_angle
  _geom_angle_site_symmetry_1
  _geom_angle_site_symmetry_3
  _geom_angle_publ_flag
 C2 C1 S1 117.0(4) . . ?
 C6 C1 C2 122.0(5) . . ?
 C6 C1 S1 121.0(4) . . ?
 C1 C2 H2 121.1 . . ?
 C1 C2 C3 117.8(5) . . ?
 C3 C2 H2 121.1 . . ?
 C2 C3 C4 121.8(5) . . ?
 C2 C3 S2 117.8(4) . . ?
 C4 C3 S2 120.3(4) . . ?
 C3 C4 H4 120.8 . . ?
 C5 C4 C3 118.5(5) . . ?
 C5 C4 H4 120.8 . . ?
 C4 C5 H5 119.5 . . ?
 C4 C5 C6 121.1(5) . . ?
 C6 C5 H5 119.5 . . ?
 C1 C6 C5 118.9(5) . . ?
 C1 C6 H6 120.6 . . ?
 C5 C6 H6 120.6 . . ?
 H7A C7 H7B 109.5 . . ?
 H7A C7 H7C 109.5 . . ?
 H7B C7 H7C 109.5 . . ?
 N1 C7 H7A 109.5 . . ?
 N1 C7 H7B 109.5 . . ?
 N1 C7 H7C 109.5 . . ?
 H8A C8 H8B 109.5 . . ?
 H8A C8 H8C 109.5 . . ?
 H8B C8 H8C 109.5 . . ?
 N2 C8 H8A 109.5 . . ?
 N2 C8 H8B 109.5 . . ?
 N2 C8 H8C 109.5 . . ?
 C7 N1 H1 119.8 . . ?
 C7 N1 S1 120.5(4) . . ?
 S1 N1 H1 119.8 . . ?
 C8 N2 H2A 120.6 . . ?
 C8 N2 S2 118.8(4) . . ?
 S2 N2 H2A 120.6 . . ?
 N1 S1 C1 107.6(2) . . ?
 O1 S1 C1 107.5(2) . . ?
 O1 S1 N1 107.6(2) . . ?
 O1 S1 O2 119.3(2) . . ?
 O2 S1 C1 107.5(2) . . ?
 O2 S1 N1 106.9(2) . . ?
 N2 S2 C3 108.5(2) . . ?
 O3 S2 C3 107.7(2) . . ?
 O3 S2 N2 107.6(2) . . ?
 O3 S2 O4 119.0(2) . . ?
 O4 S2 C3 107.4(2) . . ?
 O4 S2 N2 106.2(2) . . ?
 C10 C9 S3 120.4(4) . . ?
 C14 C9 C10 120.8(5) . . ?
 C14 C9 S3 118.8(4) . . ?
 C9 C10 H10 120.2 . . ?
 C9 C10 C11 119.6(5) . . ?
 C11 C10 H10 120.2 . . ?
 C10 C11 H11 120.0 . . ?
 C10 C11 C12 120.0(5) . . ?
 C12 C11 H11 120.0 . . ?
 C11 C12 H12 120.2 . . ?
 C13 C12 C11 119.7(5) . . ?
 C13 C12 H12 120.2 . . ?
 C12 C13 S4 121.2(4) . . ?
 C14 C13 C12 120.7(5) . . ?
 C14 C13 S4 118.1(4) . . ?
 C9 C14 H14 120.3 . . ?
 C13 C14 C9 119.4(5) . . ?
 C13 C14 H14 120.3 . . ?
 H15A C15 H15B 109.5 . . ?
 H15A C15 H15C 109.5 . . ?
 H15B C15 H15C 109.5 . . ?
 N3 C15 H15A 109.5 . . ?
 N3 C15 H15B 109.5 . . ?
 N3 C15 H15C 109.5 . . ?
 H16A C16 H16B 109.5 . . ?
 H16A C16 H16C 109.5 . . ?
 H16B C16 H16C 109.5 . . ?
 N4 C16 H16A 109.5 . . ?
 N4 C16 H16B 109.5 . . ?
 N4 C16 H16C 109.5 . . ?
 C15 N3 H3 120.5 . . ?
 C15 N3 S3 118.9(4) . . ?
 S3 N3 H3 120.5 . . ?
 C16 N4 H4A 120.7 . . ?
 C16 N4 S4 118.6(4) . . ?
 S4 N4 H4A 120.7 . . ?
 N3 S3 C9 108.8(2) . . ?
 O5 S3 C9 107.1(2) . . ?
 O5 S3 N3 105.7(2) . . ?
 O6 S3 C9 106.9(2) . . ?
 O6 S3 N3 108.0(2) . . ?
 O6 S3 O5 119.9(2) . . ?
 N4 S4 C13 107.5(2) . . ?
 O7 S4 C13 107.7(2) . . ?
 O7 S4 N4 106.6(2) . . ?
 O7 S4 O8 118.8(2) . . ?
 O8 S4 C13 108.2(2) . . ?
 O8 S4 N4 107.5(2) . . ?

loop_
  _diffrn_refln_index_h
  _diffrn_refln_index_k
  _diffrn_refln_index_l
  _diffrn_refln_intensity_net
  _diffrn_refln_intensity_u
 0 0 1 0.17 0.2
 0 0 1 0.01 0.18
 0 0 -1 0.09 0.49
 0 0 -2 0.49 0.38
 0 0 2 0.59 0.5
 0 0 2 0.32 0.41
 0 0 -2 -0.03 1.07
 0 0 -3 -0.06 0.56
 0 0 3 0.05 0.79
 0 0 3 -0.02 0.6
 0 0 -3 1.25 1.63
 0 0 -4 2047.52 53.54
 0 0 4 2048.46 53.81
 0 0 5 0.08 1.65
 0 0 -5 -0.48 0.81
 0 0 5 0.14 1.02
 0 0 -6 19.7 1.79
 0 0 6 17.7 2.17
 0 0 7 0.06 1.91
 0 0 7 0.98 1.36
 0 0 -7 -0.17 0.99
 0 0 -8 3.63 2.19
 0 0 8 -0.6 2.16
 0 0 8 1.1 1.37
 0 0 -8 1.74 1.08
 0 0 9 2.44 1.66
 0 0 -9 2.49 2.12
 0 0 -10 0.49 2.16
 0 0 10 2.95 1.63
 0 0 -11 4.44 3.06
 0 0 -11 13.59 2.64
 0 0 11 7.87 2.61
 0 0 11 11.02 1.92
 0 0 -12 713.2 25.29
 0 0 12 638.39 21.42
 0 0 12 709.65 18.23
 0 0 -12 641.08 18.57
 0 0 -13 31.32 2.64
 0 0 13 28.75 2.02
 0 0 -14 9.26 2.31
 0 0 14 13.88 1.67
 0 0 14 9.58 1.77
 0 0 -15 0.94 1.76
 0 0 15 0.74 1.14
 0 0 15 0.7 1.32
 0 0 16 1.37 0.95
 0 0 16 0.68 1.14
 0 0 -16 1.22 1.21
 0 0 17 29.21 1.16
 0 0 17 19.28 1.22
 0 1 0 -0.01 0.12
 0 -1 1 23.63 0.85
 0 1 1 27.37 0.92
 0 -1 -2 534 14.74
 0 1 2 556.5 14.35
 0 -1 2 528.37 14.35
 0 1 2 585.57 14.49
 0 1 -2 579.63 14.47
 0 -1 -2 501.41 14.15
 0 1 -3 13.93 1.08
 0 -1 -3 13.6 0.81
 0 1 3 13.23 1.01
 0 -1 -3 13.24 1.92
 0 1 3 13.75 1.16
 0 -1 3 12.87 1.05
 0 -1 3 12.49 1.64
 0 -1 -4 3 0.77
 0 1 4 3.45 0.94
 0 -1 -4 2.45 2.17
 0 1 4 2.39 1.14
 0 -1 -5 10.54 0.99
 0 1 -5 12.81 1.28
 0 1 5 9.02 1.13
 0 -1 5 11 1.92
 0 -1 -5 9.28 2.41
 0 1 5 10.11 1.4
 0 -1 5 11.03 1.34
 0 -1 -6 623.13 16.92
 0 1 -6 641.94 17.42
 0 1 6 566.67 17.15
 0 -1 6 584.16 17.36
 0 1 6 625.75 17.64
 0 -1 6 637.25 17.52
 0 -1 -7 14.61 1.36
 0 1 -7 14.93 1.69
 0 1 7 12.48 2.18
 0 -1 7 13.59 2.31
 0 1 7 15.5 1.93
 0 -1 7 14.78 1.87
 0 1 8 2.4 2.19
 0 -1 8 0.64 2.17
 0 1 -8 2.76 1.3
 0 1 -8 1.74 2.05
 0 1 8 1.34 1.65
 0 -1 8 0.36 1.39
 0 1 -9 55.46 4.85
 0 -1 9 62.17 3.94
 0 1 9 57.89 3.82
 0 -1 9 63.72 3.86
 0 -1 10 4.54 1.77
 0 1 10 4.14 1.82
 0 1 -10 3.69 2.24
 0 1 -11 77.83 6.63
 0 -1 -11 95.39 4.32
 0 1 -11 69.76 3.43
 0 1 11 87.35 5.43
 0 -1 11 71.87 4.86
 0 -1 11 78.92 3.09
 0 -1 -12 11.43 2.58
 0 1 -12 54.78 5.87
 0 -1 12 40.29 3.9
 0 1 12 8.93 2.57
 0 1 13 134.94 4.09
 0 -1 13 113.2 3.85
 0 -1 13 99.9 3.9
 0 1 -13 95.82 4.27
 0 -1 -13 143.99 4.73
 0 1 14 32.78 1.89
 0 -1 14 31.94 1.87
 0 1 14 29.88 2.07
 0 -1 14 31.55 2.06
 0 1 -14 24.14 2.41
 0 -1 -14 27.97 2.71
 0 -1 15 1.44 1.3
 0 1 15 2.15 1.34
 0 -1 15 1.07 1.1
 0 1 15 0.22 1.14
 0 -1 -15 0.74 1.89
 0 -1 16 2.61 0.97
 0 1 16 3.56 0.99
 0 -1 -16 0.26 1.57
 0 1 16 2.9 1.17
 0 -1 16 1.89 1.12
 0 1 -16 1.23 1.12
 0 1 17 69.25 2.18
 0 -1 17 68.97 2.07
 0 -2 0 1729.41 44.47
 0 2 0 1693.52 44.47
 0 -2 1 74.19 2.22
 0 -2 -1 71.08 2.27
 0 2 -1 70.62 2.26
 0 2 1 73.63 2.11
 0 -2 -2 0.83 1.35
 0 2 2 0.46 0.57
 0 -2 2 0.28 0.53
 0 -2 -3 6.29 0.56
 0 2 -3 6.94 1.05
 0 2 3 6.13 0.92
 0 -2 -3 6.71 1.86
 0 -2 3 5.12 0.84
 0 -2 3 6.18 1.58
 0 2 4 904.22 23.49
 0 2 4 863.9 23.73
 0 -2 4 890.75 23.48
 0 -2 -4 869.42 24.36
 0 -2 -4 865.39 23.01
 0 2 -4 898.26 23.76
 0 -2 4 822.82 23.65
 0 2 5 27.53 1.78
 0 2 5 28.71 2.01
 0 -2 5 28.6 1.81
 0 -2 -5 26.69 1.35
 0 2 -5 26.17 1.89
 0 -2 -5 27.65 3.01
 0 -2 5 22.82 2.31
 0 2 -6 -0.43 1.36
 0 -2 -6 0.16 0.73
 0 -2 6 0.49 2.34
 0 -2 -6 -1.95 2.87
 0 2 6 0.67 1.43
 0 -2 6 0.85 1.22
 0 2 6 0.48 1.12
 0 -2 7 66.48 3.88
 0 2 7 63.19 3.43
 0 -2 -7 67.29 2.78
 0 2 -7 75.14 3.63
 0 2 -7 72.19 4.73
 0 -2 7 69.41 3.51
 0 2 7 77.29 3.84
 0 2 -8 253.69 8.59
 0 2 -8 259.03 10.59
 0 -2 -8 251.6 10.43
 0 2 8 227.1 8.06
 0 -2 8 224.31 8.63
 0 -2 8 247.56 8.56
 0 2 8 263.69 9.02
 0 2 9 52.42 3.66
 0 -2 9 49.59 3.35
 0 2 -9 50.27 3.25
 0 2 -9 50.34 4.63
 0 -2 -9 57.46 4.84
 0 -2 10 0.35 1.46
 0 2 10 0.69 1.63
 0 2 -10 -0.25 2.02
 0 -2 -10 1.68 2.21
 0 -2 -11 230.49 11.71
 0 2 -11 235.78 11.88
 0 -2 -11 215.04 7.33
 0 2 11 232.95 9.65
 0 -2 11 216.84 9.01
 0 -2 11 229.19 6.61
 0 -2 12 44.43 2.1
 0 -2 -12 34.43 4.67
 0 2 -12 34.19 4.76
 0 2 12 29.71 3.52
 0 -2 12 40.6 2.21
 0 2 -12 36.57 2.66
 0 -2 -12 31.41 2.82
 0 2 13 345.14 9.42
 0 -2 13 342.36 9.37
 0 -2 13 339.47 9.46
 0 -2 -13 332.87 9.93
 0 2 14 3.51 1.72
 0 -2 14 2.56 1.62
 0 -2 14 3.97 1.46
 0 2 14 3.52 1.54
 0 -2 -14 6.19 2.53
 0 2 15 4.09 1.23
 0 -2 15 4.03 1.17
 0 -2 -15 5.2 1.97
 0 2 -15 2.56 1.42
 0 -2 15 2.98 1.33
 0 2 15 3.87 1.43
 0 2 16 8.74 1.05
 0 -2 -16 7.65 1.68
 0 -2 16 8.12 1.02
 0 2 16 8.31 1.24
 0 -2 16 7.89 1.18
 0 2 -16 7.04 1.13
 0 2 17 117.43 3.38
 0 -2 17 108.93 3.33
 0 2 17 121.16 3.3
 0 -2 17 117.61 3.28
 0 3 0 0.52 0.61
 0 -3 0 0.4 0.8
 0 3 1 35.58 1.38
 0 -3 1 36.66 1.65
 0 -3 -1 39.25 1.79
 0 3 -1 36.57 1.67
 0 3 -1 33.93 1.28
 0 -3 -2 3044.21 73.18
 0 3 2 3000.26 72.91
 0 -3 2 3042.91 73.04
 0 3 -3 18.45 1.54
 0 -3 -3 16.71 0.85
 0 3 3 19.63 1.33
 0 -3 -3 20.51 2.28
 0 -3 3 16.91 1.11
 0 -3 3 18.71 2.02
 0 -3 -4 -0.24 0.46
 0 3 -4 0.54 1.02
 0 3 4 0.36 0.91
 0 -3 -4 0.8 2.16
 0 -3 4 0.19 0.8
 0 -3 4 -0.29 1.85
 0 -3 -5 6.94 0.68
 0 3 -5 7.59 1.38
 0 3 5 7.02 1.26
 0 -3 -5 7.03 2.53
 0 3 5 6.99 1.43
 0 -3 5 7.93 1.19
 0 -3 5 6.94 2.11
 0 -3 -6 177.01 7.5
 0 -3 -6 168.87 5.17
 0 3 -6 177.33 6.43
 0 -3 6 163.52 6.47
 0 3 6 171.08 5.96
 0 -3 6 174.15 5.97
 0 3 6 183.43 6.45
 0 3 -7 70.1 3.84
 0 -3 -7 75.14 4.78
 0 3 -7 77.03 4.91
 0 -3 7 63 4.01
 0 3 7 79.98 4.01
 0 -3 7 69.15 3.49
 0 3 7 71.58 3.45
 0 3 8 -1.91 1.99
 0 -3 8 -1.6 2.71
 0 3 -8 -0.48 1.43
 0 3 8 -0.42 1.48
 0 -3 8 -0.25 1.3
 0 -3 -8 -0.34 1.77
 0 3 -8 -0.71 1.93
 0 3 9 59.96 3.98
 0 -3 9 51.32 3.41
 0 3 -9 57.7 4.95
 0 -3 -9 52.99 4.75
 0 3 -9 56.14 3.61
 0 3 10 -0.86 1.71
 0 -3 10 -0.11 1.49
 0 3 -10 1.73 2.25
 0 -3 -10 0.95 2.21
 0 3 -11 116.54 8.06
 0 -3 -11 113.93 7.9
 0 -3 -11 114.02 4.63
 0 -3 11 115.22 3.82
 0 3 11 117.98 6.45
 0 -3 11 114.73 3.93
 0 3 12 3.24 2.07
 0 -3 12 0.85 1.32
 0 -3 -12 0.29 2.43
 0 -3 -12 3.12 2.44
 0 3 -12 0.3 2.5
 0 -3 12 -1.87 2.87
 0 -3 12 1.4 1.47
 0 -3 13 310.16 8.74
 0 3 13 302.35 8.65
 0 -3 13 304.88 8.61
 0 -3 -13 302.06 9.23
 0 -3 14 47.03 2.27
 0 -3 14 44.78 2.1
 0 3 14 44.74 2.15
 0 -3 -14 43.56 3.07
 0 3 -15 21.04 1.63
 0 3 15 22.74 1.51
 0 -3 15 23.53 1.45
 0 -3 -15 23.97 2.27
 0 3 15 24.3 1.7
 0 -3 15 23.22 1.6
 0 -3 16 3.85 0.97
 0 -3 -16 2.6 1.77
 0 -3 16 3.1 1.11
 0 3 16 1.65 1.2
 0 3 16 1.78 1
 0 -3 17 104.58 3
 0 3 17 97.04 3.03
 0 3 17 100.78 2.95
 0 4 0 6492.43 168.39
 0 4 0 6378.35 168.13
 0 -4 0 6549.51 168.66
 0 -4 0 6733.79 168.63
 0 4 0 6661.54 168.66
 0 4 -1 0.24 0.89
 0 4 1 -0.07 0.63
 0 -4 1 0.84 1.12
 0 -4 -1 0.34 1.18
 0 4 -1 0.41 0.47
 0 4 -1 0.6 0.65
 0 4 -2 1.26 0.56
 0 4 2 0.25 0.83
 0 4 2 0.62 0.76
 0 -4 2 1.61 1.22
 0 -4 -2 1.87 1.39
 0 4 3 5.93 1.07
 0 -4 3 7.32 1.43
 0 4 3 7.19 1.08
 0 -4 3 5.38 0.78
 0 4 4 232.04 6.63
 0 -4 4 205.56 7.07
 0 -4 -4 226.15 7.68
 0 -4 4 194.36 6.15
 0 4 -4 223.51 7.02
 0 -4 -4 197.3 5.76
 0 4 5 21.26 1.8
 0 -4 -5 18.33 3.25
 0 -4 5 17.4 2.58
 0 -4 5 17.41 1.47
 0 -4 -5 17.74 0.94
 0 4 -5 18.27 1.91
 0 4 6 5.74 1.4
 0 -4 -6 4 3.07
 0 -4 6 3.67 2.48
 0 4 -6 3.8 1.6
 0 -4 6 4.33 1.21
 0 4 -6 5.02 1.91
 0 4 7 22.52 2.05
 0 -4 -7 20.05 3.64
 0 4 7 24.82 2.45
 0 -4 7 21.34 1.93
 0 4 -7 20.2 2.76
 0 4 -7 18.3 2.33
 0 -4 -7 18.01 2.7
 0 4 8 229.35 8.44
 0 -4 8 205.1 7.52
 0 4 -8 219.43 9.68
 0 4 -8 204.91 8.19
 0 -4 -8 228.27 9.67
 0 4 -9 12.39 2.09
 0 4 9 10.02 2.12
 0 -4 9 7.67 1.61
 0 4 -9 10.15 2.63
 0 -4 -9 11.36 2.63
 0 -4 10 0.99 1.05
 0 4 10 -0.9 1.88
 0 -4 10 0.96 0.94
 0 4 -10 -0.49 2.05
 0 -4 -10 1.65 2.09
 0 -4 -10 0.54 1.72
 0 -4 10 -0.66 2.33
 0 -4 11 58.52 2.55
 0 -4 11 55.51 2.39
 0 -4 11 56.53 4.78
 0 -4 -11 56.06 3.53
 0 4 11 61.43 4.78
 0 -4 -11 53.39 5.46
 0 4 -11 62.81 5.91
 0 -4 12 372.44 10.31
 0 -4 12 375.38 10.42
 0 -4 -12 368.2 10.96
 0 -4 13 72.16 2.74
 0 -4 13 71.84 2.86
 0 -4 -13 67.49 3.6
 0 -4 14 3.87 1.31
 0 4 14 4.35 1.39
 0 4 -14 5.29 1.65
 0 -4 -14 3.66 2.39
 0 -4 14 5.55 1.48
 0 -4 -15 16.38 2.18
 0 -4 15 15.13 1.43
 0 4 15 15.08 1.55
 0 4 15 17.87 1.38
 0 -4 15 15.46 1.29
 0 -4 -16 1.15 1.82
 0 -4 16 0.81 1.09
 0 4 16 0.22 1.23
 0 4 16 0.16 1.03
 0 -4 16 -0.12 0.95
 0 4 17 3.47 0.85
 0 4 17 3.02 0.71
 0 5 0 -0.15 0.76
 0 -5 0 -0.21 1.44
 0 5 0 0.21 0.51
 0 -5 0 0.62 1.26
 0 5 0 -0.46 0.92
 0 5 -1 0.3 1.03
 0 5 -1 0.76 0.7
 0 -5 -1 1.32 1.64
 0 -5 1 -0.26 1.35
 0 5 1 0.52 0.7
 0 -5 -1 1.23 1.36
 0 -5 1 0.35 1.24
 0 -5 -1 0.27 0.4
 0 5 -1 0.28 0.4
 0 5 -2 3026.03 78.42
 0 -5 -2 3208.76 79.27
 0 5 2 3161.18 78.75
 0 -5 2 3108.29 79.05
 0 5 -2 3175.63 79.4
 0 -5 -3 34.59 2.49
 0 5 3 34.93 1.9
 0 -5 3 33.18 2.24
 0 5 -3 31.9 1.38
 0 5 3 35.58 1.94
 0 -5 4 0.53 0.74
 0 5 4 0.15 1.06
 0 -5 4 0.92 1.58
 0 -5 -4 0.32 0.45
 0 5 -4 -0.26 1.3
 0 5 4 1.23 1.08
 0 -5 -5 70.15 2.33
 0 5 5 88.12 3.56
 0 -5 -5 82.5 4.9
 0 -5 5 69.59 2.96
 0 -5 5 84.49 3.88
 0 5 -5 84.35 3.99
 0 5 -5 73.38 3.98
 0 5 6 526.59 14.77
 0 -5 6 452.38 14.16
 0 -5 6 529.36 15.1
 0 -5 -6 541.24 16.48
 0 5 -6 502.18 15.46
 0 -5 -6 475.66 15.83
 0 5 -6 482.37 15.99
 0 -5 -7 1.85 3.31
 0 -5 7 1.7 1.92
 0 5 7 2.69 1.37
 0 5 -7 1.54 1.63
 0 -5 7 2.46 1.17
 0 5 -7 1.46 1.83
 0 -5 -7 1.12 1.63
 0 -5 -8 0.84 3.1
 0 5 -8 1.05 1.5
 0 -5 8 1.82 1.17
 0 -5 8 -0.31 2.04
 0 5 8 4.68 1.42
 0 -5 -8 1.36 1.84
 0 5 -8 -0.35 1.85
 0 5 -9 1.02 1.5
 0 5 9 4.26 2
 0 -5 9 3.25 2.19
 0 -5 -9 3.02 1.93
 0 5 -9 2.74 2.16
 0 -5 10 170.84 7.85
 0 -5 10 164.18 4.96
 0 5 -10 174.65 9.4
 0 5 -10 164.69 7.45
 0 -5 -10 167.4 9.04
 0 -5 -10 161.85 5.53
 0 -5 -10 167.8 5.05
 0 -5 10 170 5.05
 0 5 10 183.36 8.12
 0 -5 -11 4.99 3.17
 0 5 -11 4.61 2.78
 0 -5 -11 5.68 2.81
 0 -5 11 5.58 1.68
 0 -5 11 4.51 1.85
 0 -5 -11 3.02 1.3
 0 5 11 3.42 2.67
 0 -5 11 4.52 3.31
 0 -5 -12 0.84 2.35
 0 -5 12 -0.03 1.41
 0 -5 12 0.47 1.27
 0 5 -13 18.83 1.83
 0 -5 13 23.67 1.79
 0 -5 13 22.34 1.64
 0 -5 -13 25.7 2.8
 0 5 -14 32.93 2.01
 0 5 14 37.81 1.94
 0 -5 14 35.9 1.82
 0 -5 14 37.34 1.96
 0 -5 -14 37.84 2.88
 0 5 15 0.63 1.3
 0 -5 15 0.33 1.15
 0 -5 -15 2.78 2.03
 0 5 15 1.17 1.14
 0 -5 15 1.21 1.06
 0 -5 16 1.12 1.11
 0 5 16 1.54 1.26
 0 -5 -16 1.3 1.97
 0 -5 16 0.54 0.98
 0 5 16 0.87 1.07
 0 5 17 24.35 1.1
 0 5 17 26.52 1.01
 0 -6 0 96.39 3.73
 0 -6 0 87.35 3.83
 0 6 0 94.6 3.64
 0 6 0 88.6 2.85
 0 6 0 97.13 3.29
 0 6 -1 6.34 0.92
 0 6 1 5.32 1.04
 0 -6 -1 6.13 1.64
 0 -6 1 4.83 1.48
 0 6 -1 5.28 1.3
 0 6 1 5.77 0.81
 0 -6 1 4.05 1.64
 0 -6 -1 4.35 1.86
 0 6 -2 0.53 0.76
 0 -6 -2 0.15 1.62
 0 -6 2 1.24 1.51
 0 6 -2 3.28 1.32
 0 -6 -2 0.64 0.66
 0 6 -2 0.45 0.66
 0 6 2 0.19 0.78
 0 -6 -2 2.38 1.93
 0 -6 3 110.33 4.27
 0 -6 -3 115.9 4.6
 0 -6 -3 91.04 3.85
 0 6 -3 94.26 3.9
 0 6 3 106.42 3.87
 0 6 -3 103.41 3.33
 0 6 3 112.16 4.04
 0 -6 -4 1082.82 31.74
 0 6 -4 1115.5 31.84
 0 6 4 1246.1 31.54
 0 6 -4 1110.99 30.45
 0 6 4 1244.66 31.57
 0 -6 4 1254.77 31.76
 0 6 -5 62.43 3.62
 0 -6 -5 53.08 3.31
 0 6 -5 53.83 3.45
 0 6 5 61.95 3.11
 0 6 -5 55.72 2
 0 6 5 60.9 3.21
 0 -6 5 59.9 3.47
 0 6 6 -0.22 1.32
 0 -6 6 0.66 2
 0 6 -6 1.59 1.75
 0 -6 -6 1.25 1.48
 0 6 -6 -0.23 1.51
 0 6 6 0.17 1.44
 0 -6 6 0.38 0.93
 0 -6 -6 -0.13 3.16
 0 6 7 1.43 1.34
 0 6 -7 1.82 1.64
 0 -6 -7 3.67 3.1
 0 -6 7 3.06 2.03
 0 -6 -7 2.24 1.62
 0 6 -7 1.74 1.61
 0 -6 8 282.58 9.99
 0 6 8 272.1 9.45
 0 -6 -8 278.6 11.64
 0 6 -8 272.14 11.21
 0 -6 -8 267.97 11.04
 0 6 -8 244.96 10.12
 0 6 -9 0.83 1.82
 0 -6 -9 -0.2 1.82
 0 -6 9 1.64 2.15
 0 6 -9 1.81 1.78
 0 6 -10 2.21 1.78
 0 -6 -10 1.61 1.07
 0 -6 10 0.61 1.04
 0 -6 10 1.24 1.14
 0 -6 -10 0.23 2.06
 0 6 -10 -0.48 2.06
 0 -6 10 1.27 2.94
 0 -6 -10 4.89 2.21
 0 -6 11 23.34 1.68
 0 -6 11 27.94 3.72
 0 -6 -11 26.45 4.36
 0 6 -11 25.36 4.31
 0 6 11 31.78 4.03
 0 -6 -11 28.89 2.21
 0 -6 11 24.9 1.9
 0 -6 12 97.92 3.31
 0 -6 -12 91.11 4.17
 0 -6 12 96.66 3.43
 0 -6 13 225.77 6.52
 0 -6 13 222.49 6.59
 0 -6 -13 223.68 7.3
 0 -6 14 1.98 1.3
 0 6 14 2.45 1.35
 0 -6 14 0.53 1.15
 0 -6 -14 4.65 2.32
 0 6 15 11.12 1.25
 0 -6 15 13.08 1.17
 0 -6 15 11.2 1.26
 0 -6 -15 11.11 2.09
 0 -6 16 1.68 1.05
 0 6 16 1.07 0.97
 0 -6 16 1.43 0.94
 0 -6 -16 1.43 1.89
 0 -7 0 0.1 1.73
 0 -7 0 0.41 1.58
 0 7 0 0.43 0.94
 0 7 0 0.21 0.54
 0 7 0 1.19 1.09
 0 -7 -1 0.46 1.9
 0 -7 1 0.91 1.65
 0 -7 1 0.15 1.56
 0 -7 -1 0.22 1.67
 0 7 -1 0.8 0.85
 0 7 1 0.6 0.97
 0 7 -1 0.2 0.43
 0 7 1 0.66 0.69
 0 7 -1 0.76 1.23
 0 -7 -2 167 5.99
 0 -7 2 163.4 5.46
 0 7 -2 165.6 5.79
 0 -7 -2 132.46 4.52
 0 7 -2 128.36 4.47
 0 -7 2 166.42 5.58
 0 -7 -2 160.9 5.69
 0 7 -2 156.24 4.7
 0 7 2 148.89 4.82
 0 7 -3 3.99 1.65
 0 -7 -3 6.21 2.5
 0 7 -3 3.11 0.99
 0 -7 -3 3.63 1.01
 0 7 3 4.06 1.13
 0 7 -3 3.51 0.88
 0 -7 -3 4.31 1.97
 0 -7 3 2.06 2.09
 0 7 -4 0.55 1.09
 0 -7 -4 0.27 1.06
 0 7 4 -0.41 1.26
 0 7 -4 0.24 0.75
 0 7 4 0.54 1.35
 0 -7 4 0.87 1.9
 0 -7 -5 15.64 2.05
 0 7 -5 20.07 2.58
 0 7 -5 18.14 2.17
 0 7 5 18.52 2.1
 0 7 -5 18.62 1.14
 0 7 5 19.71 2.04
 0 -7 5 25.91 2.88
 0 -7 -6 813.18 25.48
 0 7 -6 826.58 25.6
 0 7 -6 840.86 25.71
 0 -7 6 877.47 25.04
 0 7 6 930.12 24.92
 0 7 6 919.6 25.14
 0 7 7 61.33 3.62
 0 7 -7 56.96 4.22
 0 -7 -7 56.05 4.12
 0 7 -7 57.78 4.07
 0 -7 7 63.83 4.1
 0 7 7 62.83 3.95
 0 -7 -7 66.56 5.86
 0 7 -8 1.38 1.74
 0 7 8 1 1.64
 0 7 -8 1.91 1.56
 0 -7 -8 1.01 1.55
 0 7 8 0.52 1.36
 0 -7 -8 -0.38 3.33
 0 -7 8 1.28 2.09
 0 7 9 40.25 3.18
 0 -7 9 34.54 3.57
 0 7 -9 38 3.6
 0 7 -9 37.98 4.02
 0 -7 -9 34.05 3.77
 0 -7 10 405.92 11.5
 0 -7 -10 425.78 12.29
 0 7 -10 418.02 16.49
 0 7 -10 398.29 14.72
 0 -7 -10 404.31 16.18
 0 -7 10 408.53 14.66
 0 -7 10 420.46 11.6
 0 -7 -10 435.51 11.58
 0 -7 11 162.05 5.04
 0 -7 -11 164.23 5.02
 0 -7 -11 146.92 8.87
 0 7 -11 142.89 8.97
 0 -7 11 172.79 8.06
 0 -7 11 160.42 4.93
 0 -7 -12 1.45 2.41
 0 -7 12 -1.05 1.38
 0 -7 12 0.71 1.24
 0 -7 13 191.31 5.76
 0 -7 13 191.38 5.69
 0 -7 -13 197.96 6.57
 0 -7 -14 1.48 2.2
 0 -7 14 3.26 1.26
 0 -7 14 2 1.14
 0 7 14 1.61 1.27
 0 -7 15 21.31 1.38
 0 -7 15 22.26 1.32
 0 7 15 21.04 1.4
 0 -7 -15 20.4 2.19
 0 7 16 1.2 0.85
 0 -7 16 1.7 0.93
 0 -7 -16 1.48 1.63
 0 -7 16 2.35 0.81
 0 8 0 440.44 11.97
 0 -8 0 430.16 12.57
 0 -8 0 444.31 12.58
 0 -8 -1 5.41 1.99
 0 -8 1 6.74 1.9
 0 8 1 5.08 1.25
 0 8 -1 4.84 1.1
 0 8 -1 4.85 0.55
 0 8 1 6.24 0.94
 0 -8 -1 3.87 2.28
 0 -8 1 4.49 1.91
 0 8 -1 6.94 1.53
 0 8 -2 -0.53 1.46
 0 -8 2 -0.44 1.84
 0 -8 -2 -0.89 1.9
 0 8 2 0.08 0.91
 0 8 -2 0.24 0.31
 0 -8 -2 -0.17 0.45
 0 8 -2 0.14 0.94
 0 -8 2 1.52 1.83
 0 -8 -2 -0.15 2.15
 0 -8 -3 17.23 2.58
 0 -8 3 18.04 2.4
 0 8 3 17.5 1.7
 0 8 -3 18.3 2.36
 0 -8 -3 15.59 1.35
 0 8 -3 13.15 1.3
 0 8 -3 17.44 1.34
 0 -8 -3 16.64 2.92
 0 -8 3 15.8 2.19
 0 -8 4 1070.46 28.27
 0 8 4 1065.41 27.86
 0 -8 -4 896.63 27.65
 0 8 -4 901.81 27.69
 0 8 4 1078.97 28.04
 0 8 -4 1002.66 26.74
 0 -8 -4 1078 29.22
 0 -8 -4 1057.49 28.65
 0 -8 -5 29.62 2.47
 0 8 -5 29.96 2.51
 0 8 5 36.14 2.68
 0 8 5 35.88 2.61
 0 -8 5 39.19 3.09
 0 -8 6 2.78 2.03
 0 8 -6 0.12 1.7
 0 8 6 1.7 1.46
 0 8 -6 0.34 1.29
 0 -8 -6 0.79 1.31
 0 8 6 0.84 1.43
 0 -8 -7 68.49 4.55
 0 8 -7 73.61 4.7
 0 8 -7 81.78 4.97
 0 8 7 77.4 4.24
 0 8 7 83.48 4.52
 0 -8 7 78.54 4.58
 0 -8 8 204.46 8.53
 0 8 8 220.86 8.72
 0 -8 -8 226.56 10.57
 0 8 8 214.49 8.28
 0 8 -8 198.66 9.16
 0 8 -8 213.1 9.1
 0 -8 -8 197.7 9.1
 0 8 -9 129.32 6.8
 0 8 -9 114.95 6.91
 0 -8 -9 118.49 6.89
 0 8 9 119.17 5.91
 0 8 9 132.17 6.55
 0 -8 9 115.87 3.73
 0 -8 -9 114.16 4.37
 0 -8 -9 119.33 8.28
 0 -8 9 123.83 6.44
 0 -8 -10 1.95 2.19
 0 -8 10 1.7 1.5
 0 -8 -10 2.46 2.67
 0 8 -10 1.7 2.17
 0 8 10 0.5 2.33
 0 -8 -10 0.39 1.26
 0 -8 10 2.69 2.97
 0 -8 10 1.87 1.42
 0 -8 -10 0.48 2.77
 0 -8 11 248.81 7.02
 0 -8 -11 235.56 7.04
 0 -8 11 246.09 7.09
 0 -8 12 39.24 2.11
 0 -8 12 43.66 2.06
 0 -8 13 16.5 1.65
 0 -8 13 14.22 1.53
 0 -8 14 2.78 1.21
 0 -8 14 1.82 1.09
 0 -8 -14 0.61 2.19
 0 -8 15 2.37 0.97
 0 -8 -15 1.8 1.9
 0 8 15 1.42 1.04
 0 -8 15 1.65 1.01
 0 8 16 32.35 1.32
 0 -8 16 35.48 1.24
 0 -8 16 30.55 1.25
 0 8 -16 29.08 1.45
 0 -8 -16 33.81 1.93
 0 9 0 0.62 1.2
 0 9 0 0.34 0.62
 0 -9 0 0.75 1.99
 0 -9 0 -0.64 2.04
 0 -9 1 1.44 1.94
 0 -9 -1 0.07 2.11
 0 9 -1 0.69 1.08
 0 9 1 0.05 1.19
 0 9 -1 0.31 1.55
 0 -9 1 -1.43 2.16
 0 -9 -1 -0.37 2.1
 0 9 -1 0.22 0.44
 0 9 1 0.29 0.76
 0 -9 -2 1366.85 37.1
 0 -9 2 1362.09 36.9
 0 9 -2 1322.58 35.87
 0 9 2 1397.81 36.53
 0 9 -2 1391.9 37.39
 0 -9 -2 1405.11 37.37
 0 -9 2 1357.61 36.68
 0 9 2 1275.62 35.93
 0 9 3 4.03 1.26
 0 -9 -3 2.35 2.31
 0 -9 3 18.32 3.07
 0 9 -3 5.49 1.14
 0 -9 -3 3.58 0.79
 0 9 -3 4.74 2.16
 0 -9 -3 4.3 2.61
 0 -9 3 22 2.94
 0 9 4 0.34 1.24
 0 -9 4 3.65 2.16
 0 -9 -4 2.66 2.32
 0 9 -4 1.04 0.84
 0 -9 -4 -0.12 0.87
 0 9 -4 0.53 1.78
 0 -9 -4 0.46 2.67
 0 -9 4 1.83 1.96
 0 -9 5 25.5 2.85
 0 9 5 22.02 2.28
 0 -9 -5 18.43 1.96
 0 -9 -5 23.47 3.69
 0 9 5 21.79 2.18
 0 9 6 587.91 17.56
 0 9 -6 568.63 18.5
 0 9 6 598.38 17.62
 0 -9 6 594.01 17.85
 0 9 -7 0.88 1.73
 0 9 7 0.99 1.53
 0 -9 -7 2.15 1.36
 0 9 7 4.33 1.75
 0 -9 7 1.99 2.19
 0 9 -8 1.92 2.11
 0 9 8 -0.61 1.7
 0 -9 8 -0.65 2.24
 0 -9 -8 0.32 1.48
 0 9 8 1.21 1.83
 0 -9 -9 271.72 7.87
 0 -9 -9 254.69 11.31
 0 9 -9 280.7 11.53
 0 9 9 288.22 10.66
 0 -9 -9 270.36 8.38
 0 -9 -9 299.38 13.53
 0 -9 9 276.3 7.84
 0 -9 9 294.7 11.19
 0 -9 9 271.87 7.8
 0 -9 -9 277.42 8.46
 0 -9 -9 284.04 8.41
 0 9 9 299.3 11.23
 0 -9 -10 1246.37 34.01
 0 -9 -10 1300.74 33.47
 0 -9 10 1262.02 37.18
 0 -9 10 1260.6 33.35
 0 9 10 1334.57 37.69
 0 -9 -10 1234.02 33.92
 0 -9 10 1272.12 33.43
 0 -9 -11 28.97 1.76
 0 -9 11 34.17 1.93
 0 -9 -11 30.85 2.77
 0 -9 11 31.58 1.83
 0 -9 12 1.93 1.33
 0 -9 12 1.3 1.28
 0 -9 13 22.41 1.69
 0 -9 13 22.78 1.59
 0 -9 14 39.05 1.8
 0 -9 14 37.63 1.74
 0 -9 15 7.1 1.05
 0 9 15 6.53 1.15
 0 -9 15 7.6 1.02
 0 9 16 0.06 0.77
 0 9 -16 2.24 0.85
 0 -9 -16 0.89 1.5
 0 -10 0 287.98 9.14
 0 -10 0 293.18 9.31
 0 10 0 294.63 8.38
 0 -10 1 10.52 2.32
 0 -10 -1 10.63 2.68
 0 10 -1 11.08 1.48
 0 10 1 12.47 1.73
 0 -10 -1 9.57 2.63
 0 -10 1 11.5 2.4
 0 10 1 10.57 1.17
 0 10 2 1.02 0.98
 0 -10 2 -0.22 1.91
 0 -10 -2 0.1 2.46
 0 10 2 0.73 1.35
 0 10 -2 0.99 1.07
 0 10 -2 1.24 1.83
 0 -10 -2 0.09 2.24
 0 -10 2 0.65 2.11
 0 10 3 3.86 1.24
 0 -10 -3 2.95 2.71
 0 -10 3 3.85 1.95
 0 10 -3 2.44 0.93
 0 -10 3 2.71 2.14
 0 -10 -3 4.31 2.34
 0 10 -3 2.21 1.75
 0 10 -4 24.81 2.99
 0 -10 -4 30.39 3.32
 0 -10 4 29.15 2.73
 0 -10 -4 29.05 3.63
 0 10 4 26.64 2.2
 0 -10 4 29.8 3
 0 10 -4 24.85 1.55
 0 -10 5 32.13 3.04
 0 -10 -5 39.87 4.31
 0 10 5 39.82 3.06
 0 -10 5 33.43 3.32
 0 10 5 41.31 2.82
 0 10 6 3.65 1.84
 0 -10 -6 2.35 3.96
 0 10 6 4.3 1.79
 0 -10 6 1.27 2.11
 0 10 -6 1.57 1.82
 0 -10 7 169.98 7.49
 0 10 7 161.9 7.08
 0 10 -7 148.86 7.71
 0 10 7 164.78 7.1
 0 -10 -8 171 5.83
 0 10 8 184.64 7.9
 0 -10 -8 176.71 5.63
 0 -10 8 171.86 5.16
 0 -10 8 175.93 7.99
 0 10 8 185.46 7.77
 0 -10 -8 165.86 5.68
 0 10 -8 183.65 8.64
 0 -10 -9 139.61 5.44
 0 -10 -9 143.55 5.68
 0 10 9 163.36 7.59
 0 -10 -9 152.32 5.3
 0 -10 9 143.27 4.62
 0 -10 -9 139.84 4.61
 0 10 9 155.25 7.16
 0 10 -9 145.41 7.81
 0 -10 9 152.51 4.75
 0 -10 9 157.1 7.66
 0 -10 -10 1.75 2.4
 0 -10 -10 4.13 2.42
 0 -10 -10 1.81 2.25
 0 -10 -10 0.33 1.16
 0 -10 10 0.74 1.43
 0 -10 10 -0.95 2.7
 0 10 10 0.17 2.01
 0 -10 10 1.61 1.36
 0 -10 11 44.21 2.19
 0 -10 -11 45.16 3.13
 0 -10 11 47.35 2.13
 0 -10 -11 41.53 2.02
 0 -10 -11 41.62 3.03
 0 -10 12 3.33 1.38
 0 -10 -12 1.3 1.05
 0 -10 12 1.99 1.33
 0 -10 13 72.99 2.76
 0 -10 13 78.79 2.72
 0 -10 14 -0.02 1.07
 0 -10 14 0.86 1.01
 0 10 15 6.04 1.13
 0 10 -15 7.32 1.22
 0 -10 15 7.69 1
 0 -10 15 6.21 1.04
 0 10 16 4.16 0.63
 0 -11 0 0.09 2.13
 0 11 0 -0.06 1.18
 0 -11 0 0.74 2.19
 0 -11 1 25 2.86
 0 -11 -1 25.28 3.02
 0 11 1 21.4 1.45
 0 11 -1 22.91 1.95
 0 11 1 26.84 2.2
 0 -11 1 24.35 2.8
 0 -11 -1 27.74 3.02
 0 -11 -2 1192.21 33.05
 0 -11 2 1171.88 32.4
 0 -11 -2 1182.91 32.85
 0 -11 2 1189.65 32.64
 0 11 2 1074.2 31.19
 0 11 -2 1164.66 31.34
 0 11 2 1210.41 32.08
 0 11 -3 53.14 3.87
 0 11 3 62.89 3.5
 0 11 -3 56.64 2.64
 0 11 3 56.97 2.99
 0 -11 3 65.35 4.05
 0 -11 -3 58.9 4.13
 0 -11 -3 60.75 4.46
 0 -11 3 55.13 3.65
 0 -11 4 -0.21 2.24
 0 -11 -4 -1.45 2.32
 0 11 4 0.46 1.14
 0 11 -4 0.77 1.77
 0 -11 4 -1.24 2.07
 0 -11 -4 1.49 2.75
 0 -11 5 18.4 2.81
 0 11 5 17.64 2.28
 0 11 -5 15.08 2.78
 0 -11 -5 14.66 4.5
 0 -11 5 15.11 2.44
 0 -11 6 85.43 4.75
 0 -11 -6 98.7 6.48
 0 -11 6 78.84 4.98
 0 11 6 91.06 4.73
 0 11 6 87.86 4.84
 0 -11 -7 308.7 13.2
 0 -11 7 304.89 11.58
 0 11 -7 305.79 12.21
 0 11 7 313.23 11.35
 0 11 7 311.93 11.23
 0 11 8 -0.42 2.16
 0 11 -8 0.91 2.48
 0 -11 -8 -0.12 2.31
 0 -11 8 0.76 1.25
 0 -11 8 1.19 3.23
 0 11 8 -1.14 1.8
 0 -11 -8 0.25 2.33
 0 -11 8 2.68 1.26
 0 -11 -8 -0.29 1.74
 0 -11 -9 14.85 2.76
 0 -11 -9 10.41 3.16
 0 11 9 10.89 2.83
 0 -11 9 6.8 4.22
 0 -11 -9 11.5 3.48
 0 -11 9 12.4 2.14
 0 -11 9 11.25 2.03
 0 11 9 7.5 2.5
 0 -11 -10 108.02 4.31
 0 -11 -10 100.08 4.47
 0 -11 10 104.43 3.62
 0 -11 10 105.89 3.56
 0 -11 -10 103.39 3.57
 0 -11 -10 105.35 4.42
 0 -11 -11 310.19 9.05
 0 -11 -11 277.8 9.05
 0 -11 11 303.48 8.4
 0 -11 11 294.89 8.42
 0 -11 -11 293.75 8.39
 0 -11 -11 296.34 9.04
 0 -11 -12 0.36 2.5
 0 -11 -12 0.06 1.05
 0 -11 12 1.11 1.35
 0 -11 12 1.39 1.38
 0 -11 -12 0.48 2.25
 0 -11 13 24.13 1.6
 0 -11 13 28.07 1.57
 0 -11 14 36.03 1.64
 0 11 -14 37.48 1.7
 0 -11 14 39.93 1.64
 0 11 15 -0.35 0.84
 0 11 -15 -0.47 0.91
 0 -11 15 0.45 0.78
 0 11 15 0.69 0.93
 0 12 0 145.32 5.6
 0 -12 0 145.8 6.44
 0 -12 0 148.26 6.59
 0 12 1 34.32 2.52
 0 12 -1 33.63 2.3
 0 -12 1 38.09 3.26
 0 -12 -1 35.94 3.43
 0 -12 1 31.76 3.27
 0 -12 -1 36.23 3.47
 0 12 2 0.33 1.4
 0 12 -2 -0.11 1
 0 -12 -2 -0.23 2.25
 0 -12 2 0.74 2.11
 0 -12 -2 -1.06 2.46
 0 -12 2 -1.21 2.02
 0 12 2 0.05 0.83
 0 12 3 -0.09 1.5
 0 12 -3 0.87 0.88
 0 -12 3 2.93 2.26
 0 -12 -3 0.12 2.27
 0 -12 3 0.66 1.97
 0 -12 -3 -0.66 2.56
 0 12 3 0.85 1
 0 12 -4 1070.5 30.69
 0 12 4 1024.65 28.83
 0 -12 4 1061.4 30.05
 0 -12 -4 1024.9 30.37
 0 -12 4 973.11 29.32
 0 -12 -4 1060.29 30.94
 0 12 5 -0.1 1.23
 0 12 -5 -0.31 1.78
 0 -12 5 2.78 2.28
 0 -12 -5 1.01 2.9
 0 -12 5 -0.1 2.04
 0 12 6 0.34 1.42
 0 -12 -6 -0.77 3.16
 0 12 6 1.27 1.66
 0 -12 6 -2.32 2.61
 0 12 7 51.62 3.84
 0 -12 -7 43.98 6.11
 0 -12 -7 54.22 3.1
 0 12 7 64.55 4.65
 0 -12 -7 47.39 2.88
 0 12 -7 52.08 1.91
 0 -12 7 54.63 2.23
 0 -12 7 62.46 5.11
 0 -12 -8 131.25 5
 0 12 8 129.22 6.53
 0 -12 -8 132.33 8.91
 0 12 8 128.69 6.67
 0 -12 8 126.7 4.27
 0 -12 8 128.46 7.14
 0 -12 8 127.07 4.21
 0 -12 -8 132.47 4.74
 0 -12 -8 125.07 5.14
 0 -12 -9 7.47 2.15
 0 12 9 5.86 2.16
 0 -12 9 7.17 2.9
 0 12 9 7.35 2.17
 0 -12 -9 5.26 2.43
 0 -12 9 5.37 1.39
 0 -12 9 4.56 1.47
 0 -12 -9 4.74 2.42
 0 -12 -10 0.2 1.08
 0 -12 10 0.68 1.33
 0 -12 -10 -0.22 2.39
 0 -12 -10 0.35 2.35
 0 -12 -10 0.44 2.14
 0 -12 10 0.68 1.37
 0 -12 -11 329.53 9.32
 0 -12 -11 333.8 9.87
 0 -12 -11 349.25 9.97
 0 -12 11 336.78 9.37
 0 -12 11 341.42 9.39
 0 -12 -11 324.82 10.03
 0 -12 -11 322.34 9.93
 0 -12 -12 154.01 4.63
 0 -12 -12 159.66 5.33
 0 -12 12 158.97 4.74
 0 -12 12 152.9 4.75
 0 -12 -12 166.01 5.41
 0 -12 13 4.96 1.14
 0 12 -13 5.42 1.23
 0 -12 13 7.56 1.17
 0 -12 -13 5.69 2.07
 0 -12 14 0.28 0.9
 0 12 -14 -0.27 1.02
 0 12 15 11.18 0.96
 0 12 15 10.95 0.92
 0 -13 0 -0.94 2.19
 0 -13 0 0.66 2.17
 0 13 0 -0.38 1.19
 0 -13 -1 3.85 2.26
 0 -13 1 -0.6 2.23
 0 -13 -1 0.24 2.25
 0 -13 1 -0.11 2.09
 0 13 -1 1.47 1.12
 0 13 1 1.61 1.38
 0 -13 -2 25.82 3.36
 0 -13 2 37.46 3.91
 0 -13 2 42.84 3.78
 0 -13 -2 27.91 3.49
 0 13 2 32.81 2.65
 0 13 -2 31.23 2.24
 0 -13 -3 4.71 2.53
 0 -13 3 4.04 2.32
 0 -13 -3 3.46 2.78
 0 -13 3 0.72 2.03
 0 13 3 4.93 1.66
 0 -13 -4 0.87 2.42
 0 -13 4 -0.25 2.29
 0 -13 4 2.52 2.06
 0 -13 -4 1.28 2.78
 0 13 4 0.45 1.52
 0 13 4 1.5 1.21
 0 -13 5 5.34 2.36
 0 -13 -5 2.52 2.98
 0 -13 5 4.75 2.14
 0 13 5 3.64 1.38
 0 13 6 761.39 24.25
 0 -13 -6 857.73 22.6
 0 13 6 889.19 25.36
 0 -13 6 821.02 21.97
 0 13 -6 826.05 21.81
 0 -13 -6 802.64 22.29
 0 -13 6 842.46 25.59
 0 -13 -6 864.81 27.16
 0 13 -7 89.31 2.84
 0 13 7 90.18 5.45
 0 -13 -7 81.17 4.1
 0 -13 7 82.4 3.17
 0 13 7 81.28 4.93
 0 -13 7 90.29 5.94
 0 -13 7 86.26 3.36
 0 -13 -7 93.73 7.31
 0 -13 -7 90.57 4.28
 0 13 -8 0.09 0.81
 0 -13 -8 -0.22 2.49
 0 -13 8 0.02 1.41
 0 -13 -8 0.87 2.33
 0 13 8 -1.58 2.01
 0 13 8 0.16 2.02
 0 -13 -8 1.11 2.12
 0 -13 -8 0.97 4.15
 0 -13 8 2.91 1.84
 0 -13 8 -4.23 3.21
 0 -13 -9 99.25 3.93
 0 -13 9 94.83 3.36
 0 -13 9 92.46 3.37
 0 -13 -9 90.84 4.11
 0 -13 -9 89.56 4.28
 0 -13 -10 5.95 1.14
 0 -13 -10 5.3 2.13
 0 -13 10 8.73 1.57
 0 -13 -10 7.91 2.28
 0 -13 -10 5.91 2.39
 0 -13 10 7.5 1.57
 0 -13 -10 6.12 2.51
 0 -13 -11 66.89 2.52
 0 -13 -11 68.8 3.57
 0 -13 -11 79.61 3.58
 0 -13 11 70.15 2.71
 0 -13 -11 66.04 3.67
 0 -13 -11 68.35 3.62
 0 -13 11 67.7 2.69
 0 -13 12 1.36 1.19
 0 -13 -12 0.53 2.04
 0 -13 -12 2.88 2.07
 0 -13 -12 -0.58 2.1
 0 13 -12 -0.3 1.23
 0 -13 12 1.96 1.18
 0 -13 13 0.25 1
 0 -13 13 0.07 0.98
 0 -13 -13 1.61 1.8
 0 -13 14 66.17 2.22
 0 -13 -14 72 2.89
 0 -13 -15 10.2 1.22
 0 13 15 7.61 0.7
 0 -14 0 191.62 8.21
 0 -14 0 189.31 7.97
 0 14 0 177.55 6.93
 0 -14 -1 0.94 2.41
 0 -14 1 0.92 2.19
 0 -14 -1 -0.66 2.51
 0 -14 1 0.7 2.14
 0 14 -1 0.39 1.12
 0 14 1 0.93 1.37
 0 -14 2 0.4 2.19
 0 -14 -2 0.14 2.35
 0 -14 -2 0.28 2.45
 0 -14 2 -1.25 2.18
 0 14 -2 0.14 1.11
 0 14 2 1.34 1.4
 0 -14 3 15.71 2.83
 0 -14 -3 14.14 2.99
 0 -14 3 12.71 2.45
 0 -14 -3 14.37 3.23
 0 14 3 14.96 2.24
 0 -14 4 30.56 3.49
 0 -14 -4 31.44 3.91
 0 14 4 33.51 3.14
 0 -14 -4 42.98 4.8
 0 -14 5 3.37 3.73
 0 14 -5 1.27 0.74
 0 -14 -5 2.69 3.3
 0 -14 5 3.2 1.54
 0 -14 -5 0.41 1.64
 0 -14 -6 0.67 2.67
 0 -14 6 -0.93 2.82
 0 -14 -6 1.69 3.85
 0 -14 6 0.1 1.88
 0 14 -6 0.66 0.81
 0 -14 -6 -1.07 2.73
 0 -14 -7 181.28 6.55
 0 -14 -7 202.49 10.8
 0 -14 -7 188.48 6.19
 0 -14 7 194.92 9.11
 0 14 7 194.59 8.65
 0 14 -7 188.44 5.45
 0 -14 7 182.92 5.76
 0 -14 -7 179.69 6.32
 0 -14 -8 246.94 7.56
 0 -14 8 256.05 7.22
 0 14 -8 248.43 6.94
 0 -14 -8 252.54 8.06
 0 -14 -8 237.79 7.79
 0 -14 8 236.02 7.19
 0 -14 9 76.39 2.89
 0 -14 -9 76.3 3.4
 0 -14 -9 74.02 3.53
 0 -14 -9 73.47 3.88
 0 -14 9 71.59 2.9
 0 -14 -9 73.54 3.67
 0 -14 10 -0.54 1.41
 0 -14 -10 -0.56 2.5
 0 -14 -10 0.11 1.01
 0 -14 -10 0.88 2.03
 0 -14 -10 -0.68 2.29
 0 -14 -10 1.43 2.35
 0 -14 10 -1.44 1.44
 0 -14 11 3.97 1.44
 0 -14 11 1.99 1.39
 0 -14 -11 0.03 2.23
 0 -14 -11 3.53 2.2
 0 -14 -11 0.36 2.37
 0 -14 -11 1.6 2.37
 0 -14 -11 -0.62 1.03
 0 -14 12 188.88 5.42
 0 -14 -12 195.98 5.89
 0 -14 -12 192.21 5.89
 0 -14 -13 19.95 1.97
 0 -14 13 19.67 1.22
 0 -14 -14 1.12 1.41
 0 15 0 1.13 1.23
 0 -15 0 1.16 2.41
 0 -15 0 -2.15 2.44
 0 15 -1 16.66 1.97
 0 15 1 15.82 2.13
 0 -15 -1 17.85 3.1
 0 -15 1 15.22 3.02
 0 -15 -1 12.58 2.87
 0 -15 1 14.87 2.9
 0 15 2 445.07 14.5
 0 -15 -2 424.69 15.48
 0 -15 -2 449.64 15.76
 0 -15 2 445.21 14.89
 0 -15 2 453.46 15.56
 0 -15 -3 0.16 2.65
 0 -15 3 0.15 2.68
 0 -15 -3 1.76 1.46
 0 -15 3 0.52 1.23
 0 15 -3 2.24 0.7
 0 15 3 1.82 1.58
 0 -15 -3 1.51 2.63
 0 -15 -3 0.96 1.54
 0 -15 -4 -1.69 3.59
 0 -15 4 -1.07 3.2
 0 15 -4 0.21 0.7
 0 15 4 0.66 1.98
 0 -15 -4 -0.81 1.88
 0 -15 4 -0.4 1.18
 0 -15 -4 -1.29 3.05
 0 15 5 33.21 3.45
 0 15 -5 30.64 1.51
 0 -15 -5 29.72 2.77
 0 -15 5 31.31 2.23
 0 -15 -5 31.14 4.76
 0 -15 5 28.52 3.93
 0 -15 -6 3.28 4.81
 0 -15 6 6.85 3.64
 0 -15 6 2.97 1.95
 0 15 -6 8.17 1.08
 0 -15 -6 5.37 2.49
 0 -15 -6 4.95 2.64
 0 -15 7 166.68 5.19
 0 -15 -7 167.35 5.41
 0 -15 -7 168.75 6.08
 0 -15 -7 154.52 5.71
 0 15 -7 161.93 4.86
 0 -15 -8 30.49 2.74
 0 -15 -8 34.69 3.56
 0 -15 -8 20.51 3.15
 0 -15 -8 26.42 2.94
 0 -15 -9 9.29 2.64
 0 -15 -9 6.38 2.28
 0 -15 -9 5.41 2
 0 -15 9 6.01 1.44
 0 -15 -9 5.71 2.4
 0 15 -9 5.45 0.77
 0 -15 -10 99.05 4.44
 0 -15 -10 103.28 3.96
 0 -15 -10 94.63 4.04
 0 -15 -10 94.78 3.22
 0 -15 -10 93.85 4.16
 0 -15 10 101.04 3.43
 0 -15 -11 24.31 2.52
 0 -15 11 24.83 1.58
 0 -15 -11 27.67 2.21
 0 -15 -11 26.66 2.37
 0 -15 -11 20.95 2.36
 0 -15 -11 22.82 1.28
 0 -15 -12 1.5 1.79
 0 -15 -12 0.77 1.69
 0 -15 -12 0.65 1.82
 0 -15 12 -0.38 1.01
 0 -15 -13 28.56 2
 0 -15 13 23.19 1.3
 0 16 0 125.13 3.83
 0 16 0 115.77 5.48
 0 -16 0 121.17 4.26
 0 -16 0 118.6 7.09
 0 -16 0 119.58 4.2
 0 -16 0 123.16 6.59
 0 16 1 19.47 1.17
 0 16 -1 16.82 1.15
 0 -16 -1 17.83 4.17
 0 -16 1 18.94 3.9
 0 16 1 17.66 2.33
 0 -16 -1 20.01 1.91
 0 -16 1 19.09 1.69
 0 -16 -1 20.69 3.52
 0 -16 1 24.08 3.25
 0 -16 -1 16.73 1.97
 0 -16 1 18.65 1.9
 0 -16 2 0.48 3.01
 0 -16 -2 2.98 3.18
 0 16 2 -0.04 0.71
 0 -16 2 0.3 1.41
 0 -16 -2 -0.99 1.98
 0 16 2 2.04 1.75
 0 -16 -2 1.65 2.56
 0 -16 -2 1.04 2.5
 0 -16 2 1.01 2.48
 0 16 3 33.07 1.6
 0 -16 3 34.42 2.55
 0 -16 -3 36.29 2.87
 0 -16 3 37.93 4.4
 0 16 3 33.32 3.23
 0 -16 -3 33.46 4.38
 0 -16 -3 32.56 4.41
 0 -16 -3 29.65 2.78
 0 16 -4 359.57 9.64
 0 -16 4 343.64 13.59
 0 -16 4 337.13 9.89
 0 -16 -4 338.28 10.29
 0 16 4 352.86 12.67
 0 -16 -4 321.88 13.84
 0 -16 5 32.53 4.13
 0 16 -5 31.32 1.56
 0 -16 -5 28.11 5.32
 0 -16 -5 29.98 2.68
 0 -16 5 33.99 2.17
 0 16 5 32.14 3.45
 0 -16 -6 2.28 2.28
 0 16 -6 1.53 0.87
 0 -16 6 1.55 1.68
 0 -16 -6 1 2.17
 0 16 -7 6.78 0.96
 0 -16 -7 12.29 3.27
 0 -16 7 6.58 1.57
 0 -16 -7 13.72 3.14
 0 -16 -8 2.34 2.6
 0 -16 -8 3 2.22
 0 -16 -8 2.94 1.84
 0 16 -8 1.09 0.75
 0 -16 8 1.65 1.41
 0 -16 -8 3.97 2.4
 0 -16 -9 7.57 2.85
 0 -16 -9 3.88 2.49
 0 -16 -9 4.07 1.9
 0 16 -9 4.58 0.76
 0 -16 -9 5.13 1.12
 0 -16 9 5.87 1.5
 0 -16 -9 3.53 2.51
 0 -16 -10 1.37 2.3
 0 -16 -10 -0.83 2.15
 0 -16 10 2.51 1.29
 0 -16 -10 0.54 2.14
 0 -16 -10 -0.34 1.77
 0 -16 -10 -0.69 0.91
 0 -16 -11 61.03 2.9
 0 -16 -11 56.41 3.06
 0 -16 -11 67.3 2.76
 0 -16 11 59.69 2.3
 0 -16 -12 32.07 2.15
 0 -16 -12 31.82 2.19
 0 -16 12 32.09 1.51
 0 -16 -12 37.5 2
 0 17 0 0.54 0.98
 0 -17 0 -1.31 1.94
 0 -17 0 -1.29 2.46
 0 17 0 -0.64 1.59
 0 -17 0 -1.69 3.22
 0 -17 1 20.56 4.07
 0 -17 -1 24.7 4.27
 0 17 1 23.12 2.61
 0 -17 -1 21.23 2.44
 0 -17 1 24 2.35
 0 17 1 24.84 1.47
 0 17 -1 26.35 1.59
 0 -17 -1 22.22 3.82
 0 -17 -1 22.96 2.97
 0 -17 1 23.79 2.99
 0 -17 -2 20.78 4.4
 0 -17 2 17.33 4.21
 0 17 2 12.91 2.34
 0 -17 2 15.03 2.44
 0 -17 -2 17.42 2.82
 0 -17 -2 15.61 2.78
 0 -17 2 16.3 2.56
 0 -17 -2 15.13 3.38
 0 17 -2 16.47 1.32
 0 17 2 17.41 1.35
 0 17 3 82.49 5.16
 0 17 3 80.32 2.9
 0 -17 3 81.02 5.96
 0 -17 3 89.01 3.44
 0 -17 -3 82.52 3.61
 0 -17 -3 75.1 6.13
 0 -17 -3 75.23 6.01
 0 17 4 0.87 1.84
 0 17 4 0.97 0.8
 0 -17 4 4.05 2.84
 0 -17 -4 2.42 2.18
 0 17 -4 0.92 0.87
 0 -17 -4 1.63 2.06
 0 -17 -4 -1.79 3.56
 0 -17 4 0.2 1.55
 0 -17 -5 150.52 5.14
 0 -17 5 152.35 4.88
 0 17 -5 144.68 4.53
 0 -17 -5 145.79 5.29
 0 -17 -6 1441.75 38.36
 0 -17 6 1461.7 38.18
 0 -17 -6 1432.89 38.47
 0 17 -6 1453.47 37.99
 0 17 -7 51.07 2.02
 0 -17 -7 53.93 3.05
 0 -17 7 49.14 2.47
 0 -17 -7 56.1 3.52
 0 -17 -7 51.55 3.13
 0 -17 8 0.48 1.44
 0 -17 -8 1.72 2.93
 0 -17 -8 3.57 2.59
 0 -17 -8 3.12 1.81
 0 -17 -8 0.46 2.47
 0 17 -8 0.16 0.74
 0 -17 -9 68.32 3
 0 -17 -9 65.75 3.41
 0 -17 -9 57.01 2.33
 0 -17 9 61.26 2.51
 0 -17 -9 72.16 3.81
 0 -17 -9 57.95 3.42
 0 17 -9 55.43 2.07
 0 -17 -10 30.79 2.42
 0 -17 10 27.41 1.64
 0 -17 -10 28.03 2.38
 0 -17 -10 30.27 2.63
 0 -17 -10 26.47 1.97
 0 -17 -11 17.91 1.91
 0 -17 -11 18.01 2.13
 0 -17 11 15.95 1.26
 0 -17 -12 2.32 1.65
 0 -17 -12 5.53 1.83
 0 -17 12 4.48 0.98
 0 -17 13 3.45 0.95
 0 -18 0 1051.05 28.47
 0 18 0 1079.01 28.07
 0 -18 0 1066.65 28.35
 0 18 1 67.34 4.6
 0 18 -1 74.49 2.85
 0 18 1 81.25 2.93
 0 -18 1 76.06 5.92
 0 -18 1 78.16 3.45
 0 -18 -1 91.08 4.09
 0 -18 -1 101.36 4.07
 0 -18 -1 62.91 6.53
 0 -18 -1 109.2 4.24
 0 -18 1 80.18 3.5
 0 -18 -2 0.37 2.81
 0 -18 2 -2.3 2.66
 0 -18 2 2.11 1.98
 0 -18 -2 0.07 2.04
 0 18 2 -1.04 1.56
 0 -18 -2 1.37 1.97
 0 -18 -2 3.29 1.89
 0 -18 2 2.21 1.69
 0 18 -2 0.27 0.86
 0 18 2 0.88 0.85
 0 -18 3 63.96 3.1
 0 -18 -3 59.67 3.14
 0 18 3 54.95 2.22
 0 -18 -3 60.94 3.04
 0 -18 3 62.57 2.85
 0 18 -4 43.38 1.88
 0 18 4 38.95 1.75
 0 -18 4 41.45 2.39
 0 -18 -4 42.26 2.89
 0 -18 -4 46.09 2.77
 0 18 -5 14.47 1.2
 0 -18 -5 14.17 2.47
 0 -18 5 14.72 1.83
 0 -18 -5 17.13 2.34
 0 -18 6 0.35 1.53
 0 18 -6 -0.52 0.87
 0 -18 -6 0.1 2.15
 0 -18 -6 1 2.28
 0 -18 -7 72.04 3.56
 0 -18 7 72.93 2.94
 0 -18 -7 72.43 4.07
 0 18 -7 70.88 2.52
 0 -18 -7 70.42 3.67
 0 -18 -8 359.96 10.43
 0 -18 8 367.42 10.09
 0 -18 -8 367.14 10.81
 0 18 -8 356.41 9.86
 0 -18 -8 359.08 10.52
 0 -18 -9 76.51 3.33
 0 -18 -9 69.38 2.46
 0 18 -9 69.63 2.36
 0 -18 -9 79.87 3.41
 0 -18 9 81.51 2.77
 0 -18 -9 82.28 3.7
 0 -18 10 -0.05 1.07
 0 -18 -10 0.79 1.77
 0 -18 -10 1.09 1.78
 0 -18 -10 -0.09 1.99
 0 -18 -11 13.86 1.98
 0 -18 -11 12.39 2.12
 0 -18 11 12.86 1.11
 0 -18 -12 199.07 6.13
 0 -18 12 235.5 6.05
 0 -19 0 0.59 1.89
 0 19 0 0.2 0.91
 0 -19 0 1.52 2.14
 0 -19 0 3.17 2.07
 0 -19 1 75.67 3.4
 0 -19 -1 71.53 3.43
 0 -19 1 77.73 3.34
 0 -19 -1 77.49 3.36
 0 -19 1 79.97 3.34
 0 19 -1 74.24 2.72
 0 19 1 75.57 2.71
 0 -19 -2 7.71 2.11
 0 -19 2 7.16 2.03
 0 -19 -2 9.01 2.18
 0 -19 2 6.5 2.1
 0 19 2 8.71 1.02
 0 19 -2 8.71 1.1
 0 -19 2 9.02 1.9
 0 -19 -3 8.31 2.11
 0 -19 3 10.58 2.06
 0 -19 3 8.59 1.78
 0 -19 3 9.09 2.12
 0 -19 -3 10.35 2.28
 0 19 3 7.13 0.97
 0 19 4 1.42 0.78
 0 -19 4 3.23 1.62
 0 -19 -4 3.43 2.39
 0 -19 -4 3.57 2.23
 0 -19 -4 0.61 2.08
 0 -19 4 2.25 1.97
 0 19 -4 3.75 0.97
 0 -19 5 20.2 1.91
 0 -19 -5 20.68 2.56
 0 19 -5 20.83 1.33
 0 -19 -5 17.28 2.41
 0 -19 -6 37.3 2.9
 0 -19 6 40.27 2.32
 0 19 -6 42.09 1.81
 0 -19 -6 39.54 3.06
 0 -19 -7 103.29 4.11
 0 -19 7 110.37 3.82
 0 -19 -7 104.43 4.21
 0 19 -7 107.27 3.39
 0 19 -8 1.83 0.72
 0 -19 -8 0.22 2.48
 0 -19 -8 -0.24 2.1
 0 -19 -8 -2.93 2.18
 0 -19 8 3.88 1.4
 0 -19 -9 2.62 2.2
 0 -19 9 -0.37 1.09
 0 -19 -9 4.66 1.95
 0 -19 -9 0.68 1.88
 0 -19 -10 101.89 3.93
 0 -19 10 99.8 3.2
 0 -19 10 111.85 3.5
 0 -19 -10 105.34 3.63
 0 -19 -10 103.32 3.65
 0 -19 11 1.49 1.18
 0 -19 -11 1.59 1.56
 0 -19 -11 1.94 1.39
 0 -20 0 218.2 6.84
 0 20 0 217.61 6.36
 0 -20 0 228.54 6.8
 0 -20 0 202.88 6.84
 0 -20 1 50.54 2.9
 0 -20 -1 56.44 3.22
 0 -20 1 49.21 2.77
 0 -20 -1 52.22 3.07
 0 -20 1 47.94 2.83
 0 -20 -1 57.14 3.09
 0 20 1 51.07 2.13
 0 20 -1 49.22 2.12
 0 20 2 0.36 0.83
 0 20 -2 2 0.93
 0 -20 2 0.43 2.06
 0 -20 -2 1.19 2.16
 0 -20 -2 2.41 2.07
 0 -20 2 1.41 2
 0 -20 2 0.66 1.72
 0 20 3 26.07 1.41
 0 -20 -3 28.24 2.55
 0 -20 3 24.99 2.12
 0 -20 -3 28.88 2.7
 0 -20 3 30.09 2.58
 0 -20 -3 28.1 2.62
 0 -20 3 28.57 2.45
 0 -20 -4 9.36 2.37
 0 -20 4 11.42 2.26
 0 -20 4 8.28 1.82
 0 20 -4 9.81 1.17
 0 20 4 8.58 0.93
 0 -20 -4 9.46 2.69
 0 -20 -4 10.92 2.54
 0 -20 -5 114.24 4.63
 0 20 -5 111.17 3.57
 0 -20 5 112.76 3.98
 0 -20 -5 108.81 4.24
 0 -20 5 109.24 4.1
 0 -20 -5 106.54 4.38
 0 -20 6 1.35 1.5
 0 -20 -6 1.84 2.09
 0 -20 6 1.48 1.89
 0 20 -6 0.86 0.83
 0 -20 -6 5.98 2.23
 0 20 -7 97.9 3.09
 0 -20 7 102.15 3.42
 0 -20 -7 92.93 3.8
 0 -20 -7 95.33 3.89
 0 -20 -8 56.66 3.11
 0 -20 -8 55.64 2.72
 0 -20 8 52.68 2.27
 0 -20 -8 61.19 2.8
 0 20 -8 57.74 1.94
 0 -20 -9 13.49 2.24
 0 -20 -9 13.28 1.86
 0 -20 -9 10.21 1.83
 0 -20 9 12.32 1.28
 0 -20 10 -0.73 1.27
 0 -20 -10 3.83 1.83
 0 -20 -10 2.97 1.54
 0 -20 11 37.92 1.51
 0 21 0 1.12 0.96
 0 -21 0 0.37 2.31
 0 -21 0 1.18 2.18
 0 -21 0 1.38 1.93
 0 -21 1 13.35 2.37
 0 -21 -1 13.56 2.37
 0 -21 1 13.83 2.14
 0 21 -1 15.55 1.3
 0 21 1 17.16 1.26
 0 -21 -1 17.47 2.53
 0 -21 1 14.08 2.48
 0 -21 -1 16.23 2.37
 0 -21 -2 199.33 6.39
 0 -21 2 194.45 6.31
 0 -21 -2 198.92 6.59
 0 -21 2 210.19 6.37
 0 21 -2 208.91 5.94
 0 21 2 195.68 5.85
 0 -21 2 199.39 6.4
 0 -21 -2 197.99 6.48
 0 21 3 94.97 3.23
 0 -21 -3 101.74 3.96
 0 -21 -3 101.41 4.08
 0 -21 3 101.29 3.91
 0 -21 -3 108.41 4.25
 0 -21 3 103.67 3.99
 0 -21 3 104.15 3.84
 0 -21 4 0.74 1.98
 0 -21 -4 1.42 2.05
 0 -21 4 2.3 1.6
 0 21 4 1.24 0.73
 0 -21 -4 3.05 2.26
 0 -21 -4 1.18 2.12
 0 -21 -5 164 5.55
 0 21 -5 158.44 4.69
 0 -21 -5 151.29 5.2
 0 -21 5 159.76 4.96
 0 -21 -5 149.77 5.28
 0 -21 5 155.12 5.09
 0 21 -6 518.96 13.87
 0 -21 6 514.73 14.02
 0 -21 -6 511.45 14.2
 0 -21 -6 507.08 14.26
 0 -21 6 528.88 14.09
 0 -21 7 1.82 1.23
 0 -21 -7 4.66 1.86
 0 21 -7 2.44 0.72
 0 -21 7 0.42 1.63
 0 -21 -7 4.61 1.83
 0 -21 8 2.48 1.1
 0 -21 -8 2.04 1.76
 0 -21 8 1.4 1.56
 0 -21 -8 0.42 1.76
 0 21 -8 1.79 0.58
 0 -21 -9 61.78 2.8
 0 -21 -9 64.61 2.53
 0 -21 9 55.39 2.25
 0 -21 -9 56.06 2.46
 0 -21 -10 32.74 1.95
 0 -21 10 37.11 1.56
 0 -21 -10 32.67 1.7
 0 22 0 65.43 2.37
 0 -22 0 60.75 2.9
 0 -22 0 65.72 3.12
 0 -22 0 65.02 3.01
 0 -22 1 1.79 1.6
 0 -22 -1 4.43 2.09
 0 -22 1 3.82 1.96
 0 -22 -1 2.38 1.9
 0 -22 1 2.41 2.01
 0 -22 -1 4.74 2.17
 0 22 -1 0.31 0.86
 0 22 1 1.37 0.83
 0 22 2 2.35 0.8
 0 -22 2 1.64 1.58
 0 -22 -2 0.5 1.93
 0 -22 2 1.75 1.94
 0 -22 -2 0.89 1.96
 0 -22 2 1.68 2.01
 0 -22 -2 1.71 2.04
 0 22 -2 1.75 0.92
 0 -22 -3 135.52 4.57
 0 -22 3 134.9 4.4
 0 -22 -3 143.48 4.75
 0 22 3 120.55 3.91
 0 -22 -3 131.54 4.63
 0 -22 3 136.54 4.52
 0 -22 3 136.44 4.6
 0 -22 -4 178.66 5.85
 0 -22 4 182.21 5.52
 0 -22 4 184.35 5.67
 0 -22 -4 175.06 5.74
 0 -22 4 180.75 5.75
 0 -22 -4 177.26 5.66
 0 -22 -5 28.11 2.4
 0 22 -5 25.02 1.31
 0 -22 5 23.74 1.72
 0 -22 -5 23.97 2.12
 0 -22 -5 26.96 2.24
 0 -22 5 27.27 2.05
 0 -22 6 1.18 1.15
 0 -22 -6 0.76 1.78
 0 -22 6 1.6 1.56
 0 -22 -6 2.28 1.71
 0 22 -6 1.82 0.71
 0 -22 7 0.86 1.07
 0 -22 -7 1.21 1.83
 0 22 -7 0.64 0.63
 0 -22 -7 2.16 1.86
 0 -22 7 0.5 1.62
 0 -22 8 262.97 7.13
 0 -22 -8 259.01 7.2
 0 -22 -8 249.89 7.21
 0 -22 9 34.92 1.59
 0 -22 -9 35.09 1.7
 0 -22 -9 38.15 1.99
 0 -23 0 -0.57 1.75
 0 -23 0 0.32 1.84
 0 23 0 0.92 0.75
 0 -23 -1 1.71 1.6
 0 -23 -1 1.78 1.71
 0 -23 1 -1.15 1.72
 0 -23 -1 1.5 1.84
 0 -23 1 2.91 1.83
 0 23 1 1.09 0.74
 0 23 -1 0.57 0.77
 0 -23 -2 0.56 1.69
 0 -23 -2 0.92 1.69
 0 -23 2 1.34 1.68
 0 23 -2 0.73 0.78
 0 23 2 1.02 0.69
 0 -23 2 1.58 1.78
 0 -23 -2 -0.34 1.84
 0 23 3 31.81 1.36
 0 -23 -3 37.45 2.31
 0 -23 3 32.97 1.92
 0 -23 3 41.49 2.29
 0 -23 -3 37.51 2.22
 0 -23 -3 37.13 2.33
 0 -23 3 36.55 2.16
 0 -23 -4 1.13 1.63
 0 -23 4 1.24 1.55
 0 -23 -4 1.07 1.8
 0 -23 -4 1.18 1.78
 0 -23 4 1.29 1.62
 0 -23 4 0.72 1.2
 0 -23 5 6.82 1.22
 0 -23 -5 8.68 1.78
 0 -23 5 7.98 1.64
 0 23 -5 8.87 0.86
 0 -23 -5 8.59 1.84
 0 -23 -5 10.75 1.99
 0 -23 6 8.92 1.19
 0 -23 -6 9.94 2.08
 0 23 -6 9.28 0.82
 0 -23 -6 8.74 1.74
 0 -23 6 7.72 1.57
 0 -23 -6 10.94 1.92
 0 -23 -7 59.27 2.3
 0 -23 7 61.82 2.2
 0 -23 -7 61.75 2.3
 0 23 -7 56.16 1.8
 0 -23 8 1.12 0.98
 0 -23 -8 1.65 1.08
 0 -24 0 206.98 6.03
 0 24 0 200.19 5.72
 0 -24 0 207.18 6.1
 0 -24 1 2.26 1.74
 0 -24 1 4.54 1.73
 0 -24 -1 13.17 2.06
 0 24 1 4.48 0.76
 0 24 -1 3.62 0.78
 0 -24 -1 12.58 2.11
 0 -24 -2 0.99 1.48
 0 -24 2 1.38 1.6
 0 -24 -2 1.59 1.68
 0 24 2 1.59 0.6
 0 24 -2 0.69 0.76
 0 -24 2 0.13 1.74
 0 -24 -2 0.18 1.79
 0 -24 -3 4.44 1.7
 0 -24 -3 3.8 1.93
 0 -24 3 4.35 1.89
 0 -24 -3 3.79 1.81
 0 -24 3 1.77 1.69
 0 24 3 2.94 0.55
 0 -24 -4 24.94 2.02
 0 -24 4 21.95 1.86
 0 -24 -4 19.51 2
 0 -24 4 20.5 1.73
 0 -24 -4 19.88 1.83
 0 -24 -5 40.92 2.05
 0 -24 -5 37 1.88
 0 -24 5 35.99 1.8
 0 -24 -5 37.2 1.93
 0 24 -5 36.8 1.37
 0 -24 6 -0.85 1.17
 0 -24 -6 -0.45 1.31
 0 -24 -6 -0.37 1.25
 0 -24 -6 0.89 1.52
 0 24 -6 0.5 0.48
 0 -24 -7 35.22 1.38
 0 -24 7 32.56 1.3
 0 -25 0 0.37 1.49
 0 -25 0 0.79 1.36
 0 25 0 -0.19 0.58
 0 -25 1 10.53 1.54
 0 -25 -1 10.18 1.55
 0 -25 1 11.06 1.41
 0 -25 -1 10.94 1.44
 0 25 -1 10.7 0.78
 0 25 1 10.57 0.73
 0 -25 -2 13.23 1.56
 0 -25 2 13.08 1.38
 0 -25 -2 12.92 1.43
 0 -25 2 14.03 1.52
 0 25 -2 14.81 0.85
 0 25 2 11.3 0.67
 0 -25 -3 82.22 2.83
 0 -25 -3 78.99 2.77
 0 -25 3 80.96 2.73
 0 -25 3 81.55 2.82
 0 25 -3 83.69 2.48
 0 -25 -4 4.03 1.3
 0 -25 4 4.37 1.22
 0 -25 -4 5.82 1.35
 0 -25 4 3.77 1.32
 0 -25 5 70.45 2.23
 0 -25 -5 71.52 2.28
 0 -26 0 72.53 2.38
 0 -26 0 74.38 2.43
 0 -26 1 18.62 1.19
 0 -26 -1 20.48 1.26
 0 -26 1 22.27 1.29
 0 -26 -1 23.12 1.33
 0 26 -1 19.55 0.8
 0 -26 -2 2.3 0.86
 0 -26 2 1.25 0.83
 1 0 -1 24.15 1.39
 -1 0 -1 19.3 1.05
 1 0 2 -0.28 0.9
 -1 0 2 0.17 0.96
 1 0 -2 -0.4 1.08
 -1 0 2 -0.02 0.74
 -1 0 3 97.73 2.98
 1 0 3 103.2 3.55
 -1 0 3 103.49 3.42
 1 0 -3 106.71 4.17
 -1 0 -3 94.95 3.38
 -1 0 -3 91.8 3.66
 -1 0 -4 1974.98 55.46
 -1 0 -4 2157.51 55.16
 1 0 -4 2160.87 56.35
 -1 0 4 2217.91 55.18
 1 0 4 2104.2 55.3
 -1 0 4 2043.58 54.57
 -1 0 -5 250.6 8.63
 -1 0 -5 273.23 8.04
 1 0 -5 266.06 9.28
 1 0 5 265 8.27
 -1 0 5 277.8 8.16
 -1 0 5 244.84 7.38
 -1 0 -6 7.14 1.38
 1 0 -6 10.68 2.35
 -1 0 6 9 1.77
 1 0 6 6.39 1.67
 -1 0 6 2.96 0.97
 -1 0 -7 84.51 3.91
 1 0 -7 83.46 5.18
 1 0 7 90.17 4.25
 -1 0 7 86.46 4.07
 -1 0 8 51.26 4.01
 -1 0 -8 42.07 2.8
 1 0 -8 39.08 3.93
 1 0 8 39.67 3.09
 -1 0 8 40.39 3.02
 -1 0 -9 24.79 2.33
 1 0 -9 26.61 3.56
 -1 0 9 26.2 2.7
 1 0 9 24.2 2.68
 1 0 -10 19.89 3.74
 -1 0 -10 20.9 3.84
 -1 0 10 24.97 2.96
 1 0 10 21.28 3
 -1 0 11 242.84 6.86
 1 0 11 243.09 6.89
 -1 0 -11 217.78 7.22
 1 0 -11 224.76 7.46
 1 0 -11 235.92 11.87
 1 0 11 238.01 9.74
 -1 0 11 234.02 9.55
 1 0 12 221.62 6.15
 -1 0 12 213.45 6.06
 1 0 -12 195.49 6.64
 -1 0 -12 191.89 6.48
 -1 0 -12 234.82 12.03
 1 0 -12 185.25 10.86
 -1 0 12 187.25 8.63
 1 0 12 189.31 8.77
 1 0 -13 16.04 2.5
 -1 0 -13 11.94 2.17
 -1 0 13 11.9 1.56
 1 0 13 13.63 1.75
 1 0 -14 28.6 2.88
 -1 0 14 30.71 1.98
 1 0 -15 118.36 4.58
 1 0 15 149.5 4.25
 -1 0 15 136.19 4.1
 1 0 15 140.72 4.34
 -1 0 15 130.52 4.2
 1 0 -16 14.86 1.53
 -1 0 16 16.5 1.07
 1 0 16 16.82 1.26
 1 0 -16 14.61 1.81
 1 0 16 16.47 1.41
 -1 0 16 14.74 1.24
 1 0 17 21.22 1.17
 1 0 17 20.53 1.07
 -1 1 0 0.44 0.36
 1 -1 0 0.74 0.38
 -1 -1 0 0.67 0.41
 -1 1 1 38.28 1.42
 1 1 -1 39.88 1.86
 -1 1 -1 38.19 1.54
 -1 -1 -1 38.67 1.73
 -1 -1 2 3771.92 103.41
 -1 1 2 4024.92 103.73
 -1 1 2 4294.42 104.02
 -1 -1 2 4436.06 103.82
 1 -1 2 4135.78 104.01
 1 1 -2 4504.1 104.7
 -1 -1 -2 4009.14 103.93
 -1 1 -2 3797.06 103.71
 -1 -1 -2 4119.54 104.07
 -1 -1 3 15.34 0.76
 -1 1 3 20.9 1.13
 1 -1 3 21.84 1.48
 -1 1 3 20.98 1.41
 -1 -1 3 19.21 1.22
 1 1 -3 21.58 1.89
 -1 -1 -3 19.61 1.26
 -1 1 -3 16.3 1.71
 -1 1 -3 19.3 1.36
 -1 -1 -3 19.49 1.98
 -1 -1 4 316.5 9.81
 -1 1 4 364.08 10.15
 -1 -1 4 428.83 10.59
 1 -1 4 421.64 10.9
 -1 1 4 388.42 10.7
 1 1 4 384.56 10.81
 1 1 -4 389.3 11.77
 1 1 -4 378.04 10.54
 -1 1 -4 394.51 10.7
 -1 -1 -4 355.12 10.48
 -1 -1 -4 357.61 11.08
 -1 1 -5 158.04 5.49
 -1 -1 -5 151.56 6.24
 -1 -1 -5 165.07 5.38
 1 1 -5 168.72 6.69
 1 1 -5 168.13 5.32
 1 -1 5 158.13 5.66
 -1 1 5 179.29 5.68
 -1 -1 5 158.85 5.4
 1 1 5 159.4 5.69
 -1 1 5 154.78 5
 1 1 6 250.24 8.2
 -1 1 6 246.8 8.03
 1 -1 6 250.74 8.1
 -1 -1 6 251.99 7.88
 -1 -1 -6 252.91 7.72
 -1 -1 -6 231.11 8.83
 -1 1 -6 265.61 8.01
 1 1 -6 261.67 9.43
 1 1 -6 221.67 7.48
 -1 -1 6 234.05 8.42
 -1 1 6 220.05 7.2
 -1 -1 7 56.62 3.09
 1 1 7 53.16 3.26
 -1 1 7 51.8 3.17
 1 -1 7 56.4 3.26
 -1 1 -7 60.41 3.2
 -1 -1 -7 57.1 2.87
 1 1 -7 52.47 4.07
 -1 -1 7 57.27 3.98
 -1 1 7 44.51 2.37
 -1 -1 8 211.57 8.3
 -1 1 8 194.51 8.02
 -1 -1 -8 220.08 7.52
 -1 1 -8 226.43 7.95
 1 1 -8 218.2 9.64
 -1 1 8 218.48 8.05
 1 -1 8 220.67 8.08
 -1 -1 8 216.73 7.84
 1 1 8 221.83 8.19
 -1 -1 9 142.92 6.67
 -1 1 9 141.26 6.48
 -1 1 -9 146.92 6.21
 1 1 -9 147.97 8.05
 1 -1 9 146.94 6.45
 -1 -1 9 136.3 6.13
 -1 1 9 152.15 6.5
 1 1 9 145.02 6.54
 -1 1 -10 333.22 14.32
 1 1 -10 316.6 13.89
 -1 1 10 325.83 11.85
 1 -1 10 305.9 11.69
 1 1 10 333.36 12.06
 -1 -1 10 326.48 11.6
 -1 -1 10 343.12 12.15
 -1 1 10 344.67 11.92
 1 -1 11 105.09 3.48
 -1 -1 11 100.96 3.4
 1 1 -11 92.71 7.25
 -1 1 -11 90.56 7.33
 1 1 11 83.05 5.36
 -1 -1 11 80.81 5.11
 1 -1 11 90.74 5.46
 -1 1 11 86.04 5.33
 1 -1 -11 73.14 4
 1 1 -11 101.63 4.31
 -1 -1 -11 81.64 4.12
 1 1 -12 33.85 2.7
 -1 1 12 6.74 1.41
 1 -1 12 25.86 2.03
 1 1 12 8.69 1.54
 1 -1 12 28.24 1.98
 -1 -1 12 24.62 1.78
 1 -1 12 13.4 2.67
 1 1 12 7.37 2.37
 -1 1 12 6.88 2.24
 -1 1 -12 15.81 3.88
 1 -1 -12 6.49 2.37
 -1 -1 -12 5.18 2.16
 1 1 -12 13.1 3.53
 -1 1 13 69.97 2.6
 1 -1 13 69.32 2.65
 1 1 13 62.46 2.68
 -1 -1 13 61.37 2.52
 -1 -1 13 58.65 2.64
 1 -1 13 67.8 2.8
 1 1 -13 63.77 3.3
 1 -1 -13 62.07 3.42
 -1 -1 -13 62.26 3.21
 1 -1 14 113.49 3.65
 -1 -1 14 108.21 3.51
 1 1 14 112.93 3.71
 -1 1 14 106.58 3.57
 1 -1 14 105.14 3.75
 -1 -1 14 103.97 3.64
 -1 1 14 104.68 3.71
 -1 -1 -14 97.29 4.08
 1 -1 -14 105.94 4.41
 1 1 -14 102.17 4.24
 1 -1 15 99.63 3.01
 -1 -1 15 84.06 2.8
 -1 1 15 79.34 2.76
 1 1 15 91.9 2.95
 -1 -1 15 77.49 2.88
 1 -1 15 90.31 3.1
 -1 1 15 67.19 2.82
 1 -1 -15 63.08 3.33
 1 1 -15 72.84 3.35
 1 -1 -16 6.42 1.44
 1 1 -16 7.34 1.41
 1 -1 -16 6.11 1.73
 1 1 -16 6.79 1.58
 -1 -1 16 8.16 1.11
 -1 1 16 6.66 1.13
 1 -1 16 7.53 1.28
 -1 1 16 7.95 0.94
 1 1 16 8.54 1.16
 -1 -1 16 9.17 0.96
 1 -1 16 9.34 1.17
 1 1 17 12.37 0.92
 1 -1 17 12.01 0.94
 1 -1 -17 9.4 1.04
 1 1 17 11.73 1.03
 -1 1 17 9.17 0.83
 1 -1 17 11.54 1.04
 -1 -2 0 0.7 0.9
 -1 2 0 0.48 0.44
 1 -2 0 0.72 0.61
 -1 -2 0 0.59 0.68
 1 -2 0 0.34 0.7
 1 2 -1 2.31 0.82
 1 -2 -1 1.65 0.77
 -1 -2 -1 1.45 0.84
 1 -2 1 1.01 0.72
 1 -2 -1 1.69 0.83
 -1 -2 1 2.63 0.78
 -1 2 1 1.94 0.63
 -1 -2 -1 1.7 0.72
 1 2 1 1.23 0.62
 -1 2 1 1.35 0.34
 -1 2 -1 1.54 0.59
 1 -2 -1 1.3 1.17
 -1 -2 -1 2.76 1.24
 1 2 2 6324.42 162.61
 1 -2 2 6066.06 162.62
 -1 2 2 5905.46 162.49
 -1 2 2 6371.86 162.72
 -1 -2 2 6414.79 162.3
 1 2 -2 6472.93 163.24
 1 -2 -2 6738.32 163.25
 1 -2 -2 6302.55 162.94
 -1 -2 -2 6253.35 162.88
 1 2 3 61.65 2.53
 -1 2 3 62.89 2.41
 1 -2 3 62.68 2.57
 -1 2 3 64.7 2.67
 -1 -2 3 64.53 2.3
 1 -2 -3 67.2 3.14
 1 2 -3 61.07 3.11
 1 2 -3 65.64 2.68
 -1 -2 -3 60.74 2.46
 -1 -2 -3 64.7 3.18
 -1 2 4 73.23 2.63
 1 2 4 59.3 2.09
 -1 2 4 70.41 2.95
 1 -2 4 67.57 2.88
 -1 -2 4 67.35 2.57
 1 2 -4 67.76 2.87
 1 2 -4 68.67 3.6
 1 -2 -4 72.25 3.58
 -1 2 -4 69.43 2.91
 -1 -2 -4 67.13 2.68
 -1 -2 -4 62.57 3.62
 -1 2 5 90.08 3.36
 -1 -2 5 79.82 4.27
 1 2 5 78.31 2.92
 1 -2 5 91.31 3.75
 -1 -2 5 93.06 3.52
 1 2 5 96.33 3.94
 -1 2 5 98.11 3.89
 1 2 -5 95.95 4.71
 1 -2 -5 105.41 4.78
 1 2 -5 94.65 3.72
 -1 2 -5 102.73 3.9
 -1 -2 -5 97.18 3.52
 -1 -2 -5 97.69 4.7
 -1 -2 6 286.51 8.59
 -1 2 6 295.61 9
 1 -2 6 281.05 8.83
 1 2 6 295.31 9.12
 -1 2 -6 298.78 8.97
 -1 -2 -6 270.95 9.78
 -1 -2 -6 272.84 8.37
 1 2 -6 281.1 10.15
 1 -2 -6 282.74 10.12
 1 2 -6 278.01 8.57
 -1 -2 6 262.52 9.23
 1 2 6 233.6 7.72
 -1 2 6 264.44 8.18
 1 2 7 98.34 4.59
 -1 -2 7 93.38 4.12
 -1 2 7 96.46 4.47
 1 -2 7 93.13 4.34
 -1 -2 -7 92.83 5.42
 -1 -2 -7 95.95 3.85
 -1 2 -7 101.83 4.5
 1 2 -7 97.42 5.51
 1 -2 -7 97.67 5.5
 1 2 -7 81.98 3.9
 -1 -2 7 81.99 4.71
 -1 2 7 91.66 3.72
 -1 -2 8 10.7 3.12
 1 -2 -8 9.69 2.41
 1 2 -8 8.7 2.46
 1 -2 8 10.15 1.84
 1 2 8 8.06 1.92
 -1 -2 8 11.7 1.79
 -1 2 8 6.66 1.86
 -1 -2 -8 7.84 1.3
 -1 2 -8 8.74 1.8
 -1 -2 9 107.3 5.87
 -1 2 9 97.86 5.23
 -1 2 -9 103.54 5.2
 -1 -2 9 96.03 4.85
 1 2 9 107.85 5.45
 -1 2 9 114.43 5.5
 1 -2 9 102.8 5.19
 1 -2 -9 97.45 6.41
 1 2 -9 106.95 6.69
 -1 -2 10 488.15 16.24
 1 -2 10 468.17 12.9
 -1 -2 10 452.78 15.22
 1 2 10 485.18 16.05
 -1 2 10 498.72 16.02
 1 -2 10 453.42 15.55
 1 -2 10 483.98 12.98
 -1 2 -10 486.37 18.56
 -1 -2 -10 496.25 18.51
 1 -2 -10 476.69 18.1
 1 2 -10 468.19 18.17
 1 -2 11 16.4 1.69
 -1 -2 11 15.9 1.68
 -1 -2 -11 10.55 2.73
 1 -2 -11 11.57 3.39
 1 2 -11 14.24 2.76
 -1 2 -11 15.23 3.76
 -1 -2 -11 16.5 3.69
 1 -2 -11 13.89 2.68
 1 2 -11 12.44 3.45
 1 -2 11 10.66 2.42
 -1 2 11 11.88 2.54
 1 2 11 9.49 2.5
 1 -2 11 14.76 1.81
 1 -2 12 5.38 1.41
 -1 -2 12 5.87 1.32
 -1 -2 12 6.17 1.47
 1 -2 12 6.06 1.56
 1 2 -12 3.68 2.14
 -1 -2 -12 3.83 2.16
 -1 2 -12 2.16 2.61
 -1 -2 -12 1.51 2.41
 1 -2 -12 4.84 2.36
 1 2 -12 3.59 2.65
 1 -2 -12 4.34 2.7
 -1 -2 12 3.26 2.87
 1 -2 12 6.73 2.88
 1 2 12 4.06 2.08
 -1 2 12 2.12 1.93
 1 -2 12 3.63 1.95
 1 -2 13 49.41 2.43
 -1 -2 13 45.89 2.24
 1 -2 13 47.75 2.26
 -1 -2 13 46.08 2.12
 -1 2 13 41.74 2.1
 1 2 13 43.31 2.21
 1 -2 -13 42.79 3.07
 1 2 -13 43.99 2.88
 -1 -2 -13 42.17 2.87
 1 -2 14 90.34 3.37
 -1 -2 14 91.49 3.24
 -1 2 14 82.12 3.08
 1 2 14 90.98 3.21
 1 -2 14 93.93 3.24
 -1 -2 14 93.26 3.11
 1 -2 -14 84.64 3.98
 1 2 -14 86.72 3.77
 1 2 -15 49.14 2.54
 -1 -2 -15 47.81 2.73
 1 2 -15 50.59 2.72
 1 -2 -15 56.4 3.05
 -1 2 15 58.36 2.41
 -1 -2 15 49.56 2.27
 1 -2 15 58.74 2.48
 1 2 15 67.31 2.46
 -1 -2 15 59 2.21
 1 -2 15 69.27 2.4
 -1 2 15 65.9 2.28
 -1 -2 16 4.38 0.88
 -1 2 16 5.52 0.96
 1 -2 16 5.46 1.13
 1 -2 -16 3.97 1.86
 1 2 -16 3.09 1.31
 1 -2 16 3.04 1.25
 -1 -2 16 3.47 0.99
 -1 2 16 5.01 1.16
 1 2 16 5.33 1.15
 1 2 17 5.47 0.84
 -1 2 17 4.43 0.79
 1 -2 17 4.87 0.94
 1 -2 -17 5.57 1.03
 1 -2 17 5.06 0.82
 1 3 0 0.34 0.58
 1 -3 0 0.49 0.85
 -1 -3 0 0.8 1.28
 -1 -3 0 -0.32 1.03
 -1 3 0 0.25 0.54
 1 -3 0 0.5 0.94
 -1 -3 0 0.31 0.92
 -1 3 -1 46.63 1.98
 -1 3 1 47.21 1.65
 -1 3 1 46.57 1.97
 1 3 -1 45.66 1.57
 -1 -3 -1 47.27 2.46
 1 -3 1 52.64 1.53
 1 -3 -1 52.5 2.3
 1 -3 -1 50.8 2.11
 -1 -3 -1 51.7 2.14
 -1 -3 1 48.28 2.02
 1 -3 1 48.82 2.02
 -1 -3 1 46.65 2.37
 1 3 1 48.2 1.85
 1 -3 -1 47.96 2.12
 1 3 -1 45.96 2.1
 1 -3 -2 1582.9 40.72
 -1 3 -2 1568.46 40.47
 -1 3 2 1527.1 40.31
 -1 -3 -2 1510.65 40.42
 -1 -3 -2 1534 40.75
 1 -3 -2 1487.32 40.41
 -1 -3 2 1498.08 40.3
 1 -3 2 1493.72 40.28
 1 3 -2 1513.9 40.83
 1 -3 -2 1669.38 40.91
 -1 -3 2 1528.86 40.64
 1 3 2 1625.3 40.36
 -1 -3 2 1508.38 39.8
 1 3 3 71.23 2.81
 1 -3 3 66.62 2.7
 -1 -3 3 66.14 2.31
 1 -3 -3 68.45 3.62
 1 -3 -3 66.63 3.24
 1 3 -3 68.68 3.29
 1 3 -3 69.14 3.01
 -1 -3 -3 67.47 3.51
 1 3 3 69.19 2.79
 -1 3 3 71.78 2.7
 -1 3 4 492.12 14.39
 -1 -3 4 494.64 13.78
 1 -3 4 492.68 14.17
 -1 3 -4 527.86 14.47
 -1 -3 -4 493.16 13.99
 1 -3 -4 522.5 15.19
 1 3 -4 510.98 14.5
 1 3 -4 504.53 15.19
 -1 -3 -4 494.23 14.92
 1 3 4 520.31 14.25
 -1 3 4 500.62 14
 1 3 5 32.59 1.48
 -1 -3 5 36 3.09
 1 -3 5 31.99 2.17
 -1 -3 5 40.32 2.02
 -1 3 5 36.94 2.37
 -1 -3 -5 36.22 1.95
 -1 3 -5 42.57 2.48
 1 3 -5 30.78 2.28
 1 -3 -5 39.23 2.93
 1 3 -5 37.35 2.92
 -1 -3 -5 35.44 3.34
 -1 3 5 35.64 2.04
 1 3 5 37.51 2.23
 1 3 -6 629.02 19.82
 1 -3 -6 672.57 19.9
 1 3 -6 623.19 18.43
 -1 3 -6 685.13 18.79
 -1 -3 -6 660.73 19.61
 -1 -3 -6 621.53 17.88
 -1 -3 6 611.29 18.83
 -1 3 6 682.48 18.69
 -1 -3 6 648.12 18.02
 1 -3 6 630.34 18.34
 -1 3 6 628.64 17.96
 1 -3 -7 49.7 3.89
 1 3 -7 46.75 3.84
 1 3 -7 42.59 2.77
 -1 3 -7 50.63 3.24
 -1 -3 -7 48.03 2.43
 -1 -3 -7 47.14 4.18
 -1 -3 7 38.45 3.55
 1 3 7 51.97 3.28
 -1 -3 7 42.6 2.59
 -1 3 7 50.74 3.19
 1 -3 7 44.84 2.91
 -1 3 7 43.86 2.52
 1 -3 -8 365.74 13.49
 1 3 -8 364.28 13.63
 -1 3 -8 387.43 12.14
 -1 -3 8 327.41 12.02
 -1 -3 8 335.38 11.13
 -1 3 8 382.68 12.12
 1 -3 8 355.38 11.6
 1 3 8 372.72 12.15
 -1 3 8 331.22 10.82
 -1 3 9 10.44 2.6
 -1 -3 9 21.26 3.31
 -1 3 9 13.59 2.28
 1 -3 9 10.59 1.94
 -1 -3 9 17.66 2.05
 1 3 9 17.99 2.41
 1 3 -9 11.42 2.75
 1 -3 -9 20.19 3.08
 -1 3 -9 22.49 2.56
 1 -3 -10 216.73 10.62
 -1 3 -10 230.91 8.95
 -1 3 -10 227.49 11.1
 -1 -3 -10 226.89 11.04
 1 3 -10 214.13 10.71
 -1 -3 10 197.88 9.09
 1 -3 10 218.65 6.24
 1 -3 -10 201.07 6.6
 1 -3 10 206.08 6.14
 -1 3 10 235.03 9.17
 1 -3 10 211.77 8.5
 1 3 10 231.33 9.22
 -1 -3 -10 214.04 6.49
 -1 -3 -10 214.95 6.24
 1 -3 -10 204.18 6.41
 1 3 -11 64.42 3.45
 1 -3 -11 69.34 3.85
 -1 -3 -11 71.39 3.59
 -1 -3 11 69.33 2.67
 1 -3 11 75.1 2.85
 1 3 -11 62.83 5.99
 -1 3 -11 82.45 6.87
 -1 -3 -11 75.94 6.51
 1 -3 -11 71.11 6.16
 -1 -3 11 71 5.14
 1 -3 11 77.64 5.19
 1 -3 11 69.92 4.57
 -1 3 11 67.18 4.83
 1 3 11 78.24 5.21
 -1 -3 11 69.75 2.8
 1 -3 11 68.73 2.95
 1 -3 -12 32.95 2.86
 1 3 -12 31.19 2.53
 -1 -3 -12 31.54 2.69
 -1 -3 12 31.64 1.75
 1 -3 12 36.52 1.94
 1 -3 12 36.58 2.05
 -1 -3 12 33.92 1.92
 1 -3 -13 17.02 2.61
 -1 -3 -13 10.98 2.37
 1 3 -13 10.4 2.12
 1 -3 13 13.8 1.55
 -1 -3 13 15.76 1.41
 -1 3 13 13.16 1.49
 1 -3 13 14.06 1.75
 -1 -3 13 16.29 1.57
 -1 3 14 19.67 1.6
 1 3 14 21.47 1.73
 -1 -3 14 25.57 1.62
 1 -3 14 21.88 1.7
 1 -3 -14 22.94 2.72
 -1 -3 14 25.87 1.81
 1 -3 14 22.66 1.89
 1 3 -14 19.45 2.38
 -1 -3 -14 19.64 2.53
 -1 -3 -15 111.48 4.17
 1 -3 -15 125.1 4.38
 1 3 15 130.07 3.81
 -1 3 15 119.32 3.69
 -1 -3 15 121.34 3.63
 1 -3 15 121.91 3.76
 -1 -3 15 114.92 3.71
 -1 3 15 118.35 3.82
 1 -3 15 117.21 3.85
 1 3 -15 111.61 3.85
 -1 -3 -16 33.03 2
 1 -3 -16 37.58 2.39
 -1 -3 16 35.41 1.55
 1 -3 16 35.92 1.79
 -1 3 16 35.91 1.71
 1 3 -16 34.96 1.74
 -1 -3 16 35.83 1.43
 1 3 16 38.79 1.7
 1 -3 16 37.2 1.66
 -1 3 16 39.33 1.54
 1 -3 17 13.52 1.01
 -1 3 17 14.12 0.92
 1 -3 17 15.5 0.92
 1 3 17 15.49 0.91
 1 -4 0 2.05 1.16
 -1 -4 0 1.8 1.17
 1 -4 0 1.74 1.07
 1 4 0 2.25 0.72
 1 4 0 1.87 0.47
 -1 4 0 1.49 0.71
 -1 4 -1 68.7 2.6
 -1 4 1 63.75 2.29
 1 4 -1 63.93 2.11
 -1 4 1 64.55 2.58
 1 4 1 65.93 2.47
 1 -4 -1 70.24 2.88
 -1 -4 -1 60.27 3.09
 1 -4 1 68.49 2.24
 1 -4 -1 67.16 2.76
 -1 -4 1 66.52 2.68
 1 -4 1 65.18 2.64
 -1 -4 -1 68.47 2.77
 -1 -4 1 67.67 3.06
 1 4 1 63.17 2.31
 1 -4 -1 61.68 2.51
 -1 4 -2 80.65 2.96
 -1 4 2 71.62 2.79
 1 -4 -2 80.3 3.42
 -1 -4 -2 74.18 3.06
 1 -4 -2 75.49 3.1
 -1 -4 -2 74.24 3.48
 1 -4 2 73.43 2.86
 -1 -4 2 73.27 2.89
 -1 -4 2 74.96 3.38
 -1 -4 2 60.7 1.97
 1 4 2 72.67 2.69
 -1 4 2 71.48 2.16
 1 -4 -2 75.07 3.07
 1 4 -2 75.14 3.07
 1 -4 -3 120.67 4.62
 1 4 -3 125.12 4.53
 1 4 -3 109.74 4.59
 1 -4 3 117.63 4.27
 -1 -4 3 130.03 4.37
 -1 -4 -3 116.39 4.96
 -1 4 3 114.97 4.11
 1 4 3 126.32 4.23
 1 4 3 129.95 4.28
 -1 -4 3 112.37 3.54
 1 -4 -3 134.1 5.05
 1 -4 -4 715.43 19.4
 1 4 -4 647.94 19.26
 1 4 -4 711.02 18.87
 1 -4 4 668.96 18.53
 -1 -4 4 673.84 18.54
 1 4 4 679.01 18.59
 -1 -4 4 603.94 17.77
 -1 -4 -4 641.61 18.17
 -1 -4 -4 693.85 19.35
 -1 4 4 692.51 18.34
 1 -4 4 645.89 18.28
 1 4 4 698.29 18.58
 -1 -4 5 39.42 3.36
 -1 -4 5 36.72 1.94
 -1 4 5 40 2.62
 1 -4 5 36.39 2.27
 -1 -4 -5 36.92 2
 -1 4 -5 47.09 2.75
 1 4 -5 37.74 2.64
 1 4 -5 35.3 2.89
 1 -4 -5 45.41 3.1
 -1 -4 -5 32.94 3.6
 1 4 5 42.64 2.51
 -1 4 5 38.1 2.22
 -1 -4 6 49.45 3.86
 -1 -4 6 45.88 2.44
 1 -4 6 46.4 2.78
 -1 4 6 54.85 3.2
 -1 -4 -6 46.09 2.37
 -1 4 -6 54.5 3.3
 1 4 -6 49.89 3.72
 1 4 -6 54.91 3.14
 1 -4 -6 49.05 3.59
 -1 -4 -6 56.37 4.34
 1 4 6 54.49 2.96
 -1 4 6 54.47 2.78
 1 -4 -7 84.55 5.19
 1 4 -7 88.78 5.34
 1 4 -7 88.58 4.3
 -1 -4 -7 90.51 3.56
 -1 4 -7 99.11 4.7
 -1 -4 -7 92.09 5.71
 -1 -4 7 77.52 4.87
 -1 4 7 102.11 4.68
 -1 -4 7 86.56 3.76
 1 -4 7 80.97 4.05
 -1 4 7 88.21 3.93
 1 -4 -8 437.85 15.27
 1 4 -8 408.16 15.18
 -1 -4 -8 407.05 14.99
 -1 4 -8 467.83 14.17
 -1 -4 8 393.04 13.94
 -1 4 8 449.98 13.94
 1 -4 8 419.35 13.22
 -1 -4 8 395.6 12.72
 -1 4 8 408.99 12.78
 1 4 -9 51.78 4.72
 1 -4 -9 60.52 4.9
 -1 4 -9 61.58 4.16
 -1 -4 9 57.56 4.58
 -1 4 9 49.75 3.85
 1 -4 9 42.17 3.27
 1 4 9 66.29 4.25
 -1 4 -10 20.55 2.73
 1 -4 -10 20.32 1.91
 -1 -4 -10 22.55 1.99
 -1 -4 -10 22.97 1.46
 1 -4 10 22.01 2.51
 1 4 10 19.48 2.89
 -1 4 10 24.71 3.11
 -1 -4 10 23.01 3.23
 1 -4 10 21.31 3.12
 -1 -4 -10 24.18 2.11
 -1 -4 -10 24.29 3.71
 -1 4 -10 22.59 3.75
 1 -4 -10 15.67 3.06
 1 4 -10 20.29 3.5
 1 -4 10 22.19 1.53
 1 -4 10 21.31 1.42
 1 4 -11 156.44 9.48
 1 -4 -11 166.42 9.6
 -1 4 -11 184.12 10.36
 -1 -4 -11 168.67 9.92
 -1 -4 11 190.36 8.42
 1 -4 11 172.08 8.15
 1 -4 11 166.69 5.24
 -1 -4 11 175.16 5.06
 1 4 11 198.44 8.64
 -1 4 11 169.51 8.11
 -1 -4 -11 166.74 5.35
 1 -4 11 166.25 5.37
 -1 -4 11 167.99 5.14
 1 4 -11 143.42 5.49
 -1 -4 -11 161.43 6.12
 1 -4 -11 180.84 6.36
 -1 -4 12 17.53 1.6
 1 -4 12 19.09 1.77
 1 -4 12 20.08 1.59
 -1 -4 12 17.41 1.45
 1 4 -12 16.22 2.21
 1 -4 -12 18.29 2.61
 -1 -4 -12 19.74 2.56
 -1 -4 13 9.26 1.27
 1 -4 13 6.33 1.4
 1 -4 -13 11.05 2.5
 -1 -4 -13 4.56 2.31
 1 -4 13 4.78 1.56
 -1 -4 13 10.08 1.43
 -1 -4 14 1.74 1.17
 -1 4 14 1.11 1.23
 1 -4 14 1.45 1.29
 1 4 -14 0.81 1.66
 1 -4 14 -0.14 1.46
 -1 -4 14 2.24 1.34
 1 -4 -14 2.4 2.39
 -1 -4 -14 1.68 2.28
 -1 -4 -15 116.5 4.29
 1 -4 -15 132.35 4.48
 1 4 -15 116.23 3.89
 -1 -4 15 120.39 3.76
 -1 4 15 121.93 3.91
 1 -4 15 121.91 3.91
 -1 4 15 122.71 3.76
 -1 -4 15 121.83 3.68
 1 -4 15 125.41 3.82
 1 4 15 127.4 3.86
 1 -4 -16 51.43 2.7
 -1 -4 -16 49.35 2.41
 1 4 -16 49.19 1.98
 1 -4 16 49.18 2.07
 -1 4 16 50.67 2.03
 -1 -4 16 48.54 1.82
 -1 -4 16 50.87 1.72
 1 -4 16 51.85 1.97
 -1 4 16 49.68 1.83
 1 4 16 50.21 1.96
 1 -4 17 18.47 0.88
 1 4 17 15.44 0.87
 -1 4 17 16.24 0.89
 1 -4 17 16.87 0.96
 1 -5 0 0.73 1.19
 -1 5 0 0.1 0.83
 1 5 0 0.45 0.43
 -1 -5 0 -0.11 1.34
 1 -5 0 -0.21 1.29
 1 5 0 -0.19 0.69
 -1 5 -1 15.04 1.39
 -1 5 1 12.35 1.11
 1 5 -1 15.15 0.93
 1 5 1 16.53 1.24
 -1 5 -1 14.5 1.23
 1 -5 -1 14.82 1.86
 1 -5 1 16.22 1.31
 -1 -5 1 14.73 2.11
 1 5 1 14.42 1.03
 1 -5 -1 13.74 1.69
 -1 -5 1 15.61 1.61
 1 -5 1 14.56 1.56
 -1 -5 -1 14.29 1.69
 -1 5 -2 194.3 6.12
 -1 5 2 187.54 5.92
 1 5 -2 171.56 5.07
 -1 -5 -2 184.25 6.14
 1 -5 2 179.13 5.41
 1 -5 -2 186.59 6.35
 -1 -5 -2 186.23 6.52
 1 -5 -2 194.67 6.15
 1 -5 2 182.43 5.91
 -1 -5 2 186.9 5.96
 -1 -5 2 189.36 6.46
 1 5 2 191.99 5.7
 -1 5 2 211.42 5.98
 1 5 -2 175.71 5.98
 1 -5 -2 188.62 6.02
 -1 5 2 187.17 5.31
 -1 5 -3 13.01 1.56
 -1 5 3 31.06 2.01
 1 -5 -3 32.36 3
 -1 -5 -3 45.04 3.17
 -1 -5 -3 42.51 3.91
 1 -5 -3 47.22 4.1
 1 -5 3 13.17 1.75
 -1 -5 3 10.74 1.72
 -1 -5 3 9.25 2.33
 -1 5 3 31.72 2.17
 1 5 3 34.86 2.1
 1 -5 -3 31.31 2.19
 1 5 -3 15.26 1.77
 1 5 -3 14.15 1.59
 1 5 -4 292.27 8.98
 1 -5 -4 289.1 9.15
 1 5 -4 265.49 9.08
 -1 -5 4 286.27 8.67
 1 -5 4 283.27 8.64
 -1 -5 -4 289.91 9.54
 -1 5 4 288.5 8.43
 1 5 4 296.14 8.59
 1 5 4 286.05 8.56
 1 -5 -4 305.46 9.63
 1 5 -5 2.07 1.58
 1 -5 -5 3.61 1.61
 1 -5 5 3.67 1.82
 -1 -5 5 2.79 1.88
 -1 -5 -5 1.75 2.84
 -1 5 5 2.88 1.38
 1 5 5 5.48 1.54
 -1 -5 5 3.43 0.88
 1 -5 5 2.73 1.15
 1 5 5 2.64 1.46
 1 5 -5 2.16 1.52
 -1 -5 -5 1.73 0.92
 -1 5 -5 4.99 1.63
 -1 -5 -6 18.85 1.5
 -1 5 -6 24.13 2.42
 1 -5 6 21.71 2.43
 1 5 6 21.54 2.11
 1 -5 6 17.45 1.82
 -1 5 6 21.51 1.97
 -1 -5 -6 25.63 3.53
 -1 -5 6 20.42 2.44
 -1 -5 6 18.54 3.13
 1 5 6 20.88 2.21
 -1 -5 6 17.61 1.47
 1 -5 -6 21.68 2.58
 1 5 -6 21.87 2.64
 1 5 -6 17.93 2.25
 -1 5 7 118.56 4.82
 1 5 -7 108.22 6.02
 1 -5 -7 120.75 6.16
 1 5 -7 106.87 5.16
 -1 -5 7 118.35 5.3
 1 -5 7 120.03 5.32
 -1 5 -7 126.41 5.7
 -1 -5 -7 112.11 6.4
 -1 -5 7 105.19 5.79
 -1 5 7 119.99 5.38
 1 -5 7 103.51 4.68
 -1 5 8 76.19 3.84
 1 -5 8 69.07 3.81
 1 5 -8 75.88 5.22
 1 -5 -8 72.88 5.09
 1 -5 8 78.09 4.46
 -1 -5 8 76.18 4.44
 -1 -5 -8 87.01 5.99
 -1 5 -8 78.28 4.71
 -1 -5 8 74.16 5.01
 -1 5 8 78.46 4.51
 1 -5 9 220.19 8.66
 -1 5 9 240.05 8.55
 -1 -5 9 222.75 9.81
 1 -5 9 256.41 9.51
 -1 -5 9 242.48 9.37
 -1 5 9 272.92 9.94
 -1 5 -9 247.88 11.28
 -1 -5 -9 227.28 10.76
 1 -5 -9 234.73 10.69
 -1 5 -9 255.31 9.94
 1 5 -9 242.75 10.97
 1 -5 -10 132.63 7.88
 -1 5 -10 139.98 8.42
 -1 5 -10 136.3 6.8
 -1 -5 -10 129.56 7.98
 1 5 -10 139.62 8.21
 1 -5 -10 116.41 4.52
 -1 -5 10 124.5 3.95
 1 -5 10 132.47 4.09
 -1 -5 -10 123.76 4.56
 -1 -5 10 119.38 3.86
 1 -5 10 129.67 3.98
 -1 -5 10 138.93 6.99
 1 -5 10 139.6 6.84
 -1 5 10 139.45 7.07
 -1 -5 -10 127.98 4.09
 -1 -5 -10 124.14 4.4
 1 -5 -10 122.83 4.37
 -1 -5 11 26.09 2.02
 1 -5 11 30.64 1.99
 -1 -5 -11 33.63 3
 -1 -5 11 27.35 1.88
 1 -5 11 31.64 1.84
 1 -5 -11 23.21 4.09
 1 5 -11 28.8 4.48
 -1 -5 -11 37.79 4.93
 -1 5 -11 26.25 4.5
 -1 -5 11 31.77 4.11
 1 -5 11 38.57 4.25
 -1 -5 -11 29.23 1.98
 1 -5 -11 25.43 2.63
 -1 -5 -11 31.93 2.78
 1 5 11 25.97 3.48
 -1 5 11 36.83 3.99
 1 -5 -12 40.25 3.04
 -1 -5 -12 38.52 2.97
 -1 -5 12 38.71 1.88
 1 -5 12 42.49 2.02
 1 -5 12 42.88 2.2
 -1 -5 12 39.75 2.02
 -1 -5 13 13.28 1.33
 1 -5 13 16.38 1.56
 1 5 -13 14.28 1.85
 -1 -5 13 11.93 1.46
 1 -5 13 16.16 1.72
 1 -5 -13 14.54 2.65
 -1 -5 -13 18.17 2.52
 1 -5 14 1.5 1.27
 -1 5 14 2.02 1.22
 1 5 -14 2.39 1.62
 -1 -5 14 1.27 1.24
 1 -5 14 2.53 1.43
 1 -5 -14 3.36 2.36
 -1 -5 -14 1.55 2.17
 -1 -5 14 0.67 1.09
 -1 5 15 55.76 2.13
 1 5 15 58.82 2.24
 -1 -5 15 57.75 2.04
 1 -5 15 56.59 2.18
 -1 -5 -15 55.93 2.79
 1 -5 -15 59.26 3.01
 1 5 -15 52.67 2.28
 1 -5 15 53.96 2.29
 -1 -5 15 55.6 2.11
 -1 5 15 54.12 2.3
 1 -5 16 1.8 1.08
 1 -5 -16 1.98 2.06
 -1 -5 -16 3.11 1.84
 -1 -5 16 1.91 0.9
 -1 5 16 2.63 1.18
 1 -5 16 1.95 1.22
 -1 5 16 2.11 0.97
 1 5 16 1.96 1.08
 1 5 -16 3.53 1.11
 1 5 17 5.59 0.6
 1 -6 0 -0.62 1.41
 -1 6 0 -0.12 0.92
 -1 -6 0 -0.31 1.49
 1 -6 0 0.09 1.35
 1 6 0 -0.24 0.42
 1 6 0 0.37 0.8
 -1 6 0 1.41 0.99
 1 6 1 55.98 2.36
 1 6 -1 49.83 2
 -1 6 -1 52.84 2.32
 1 -6 -1 60.05 2.9
 1 -6 1 52.76 2.37
 -1 6 -1 51.02 2.6
 -1 -6 -1 56.68 2.85
 1 -6 1 53.95 2.68
 -1 -6 1 55.63 2.78
 1 -6 -1 55.79 2.82
 1 6 1 46.12 2.03
 -1 6 1 51.78 2.34
 1 6 2 2983.77 75.19
 1 6 -2 2730.75 74.4
 -1 6 2 3041.29 75.34
 -1 6 -2 2994.92 74.95
 1 -6 2 2780.29 74.74
 1 -6 -2 3074.69 75.69
 -1 6 -2 2943.66 75.64
 1 -6 2 2900.78 75.33
 -1 -6 -2 2957.88 75.57
 -1 -6 2 2947.76 75.39
 1 -6 -2 2951.12 75.54
 1 6 2 2953.45 74.95
 -1 6 2 2990.2 75.25
 1 -6 -2 2833.41 75.15
 1 6 -3 190.79 6.24
 1 -6 -3 190.71 6.17
 -1 6 3 210.88 6.11
 1 -6 -3 184.6 6.36
 1 -6 -3 202.11 6.88
 -1 -6 -3 205.4 7.01
 -1 -6 -3 203.99 6.53
 -1 6 -3 189.73 6.37
 -1 6 3 202.77 6.09
 1 6 3 187.01 5.8
 1 -6 3 201.74 6.18
 -1 -6 3 191.65 6.18
 -1 -6 3 187.56 6.76
 1 -6 -4 849.46 23.48
 -1 -6 -4 827.4 23.49
 1 6 4 806.82 22.39
 -1 6 4 831.47 22.5
 -1 -6 4 790.9 22.5
 1 -6 4 794.46 22.49
 1 -6 -4 786.59 22.83
 1 6 -4 725.36 22.75
 1 6 -4 844.88 23.03
 1 6 4 809.44 22.47
 -1 6 4 810.12 22.34
 -1 6 5 17.59 1.9
 1 6 5 14.74 1.88
 -1 -6 -5 19.3 3.34
 1 -6 -5 16.73 3.32
 -1 -6 -5 14.3 1.37
 1 6 -5 15.95 2.18
 -1 -6 5 13.96 2.28
 1 -6 5 16.99 2.31
 1 6 5 11.86 1.78
 1 -6 -5 13.02 1.92
 1 6 -5 16.29 2.12
 1 6 -6 108.89 5.65
 1 -6 -6 120.49 5.73
 1 6 -6 112.96 5.44
 -1 6 6 119.14 4.88
 1 6 6 124.78 5.12
 -1 -6 -6 115.06 6.31
 -1 6 -6 125.4 5.64
 -1 -6 -6 111.21 4.18
 -1 -6 6 126.25 5.35
 1 -6 6 122 5.31
 1 6 6 120.17 5.18
 -1 -6 6 112.07 5.93
 1 6 -7 71.26 4.71
 1 -6 -7 69.64 4.65
 1 6 -7 68.65 4.2
 -1 6 7 74.9 3.81
 1 6 7 81.92 4.13
 -1 -6 -7 81.23 5.64
 -1 6 -7 80.35 4.56
 1 -6 7 75.12 4.27
 -1 -6 7 77.93 4.35
 1 6 7 79.02 4.26
 -1 -6 7 72.95 5
 -1 6 -8 17.75 2.56
 1 -6 8 14.99 2.56
 -1 -6 8 22.25 2.83
 -1 -6 -8 19.58 3.77
 1 6 -8 16.7 2.7
 1 -6 -8 14.79 2.57
 -1 6 8 14.45 1.98
 1 6 8 13.88 2.26
 -1 6 9 189.55 7.52
 -1 6 -9 188.34 8.67
 -1 6 -9 195.58 9.75
 -1 -6 -9 187.73 9.46
 1 -6 -9 182.1 9.2
 1 6 -9 198.88 9.64
 -1 -6 9 209.26 8.42
 1 -6 9 212.64 8.49
 -1 -6 -9 194.77 9.9
 -1 6 9 212.99 8.67
 -1 6 10 192.88 8.5
 -1 -6 -10 182.77 6.21
 1 -6 -10 179.03 5.96
 -1 -6 -10 175.34 5.42
 -1 6 -10 182.71 8.41
 1 -6 -10 163.3 9.05
 -1 6 -10 182.41 9.91
 -1 -6 -10 179.06 9.66
 1 6 -10 166.35 9.38
 1 -6 -10 174.71 5.94
 1 -6 10 190.79 8.26
 -1 -6 10 188.03 8.3
 -1 -6 10 165.65 5.11
 1 -6 10 177.01 5.4
 -1 -6 -10 177.12 6.45
 -1 -6 10 172.19 5.2
 1 -6 10 176.02 5.52
 1 -6 -10 184.64 6.55
 1 -6 -11 14.79 2.32
 -1 -6 -11 15.91 2.35
 -1 6 11 13.27 2.84
 -1 -6 11 15.84 1.7
 1 -6 11 13.09 1.65
 -1 -6 -11 14.61 1.52
 1 -6 -11 17.95 3.15
 1 -6 11 13.38 1.46
 1 -6 11 14.9 3.05
 -1 -6 11 18.78 3.28
 1 6 -11 11.42 1.85
 -1 6 -11 17.4 3.9
 1 6 -11 11.9 3.56
 -1 -6 -11 11.67 3.53
 -1 -6 -11 14.03 2.53
 1 -6 -11 18.23 3.62
 -1 -6 11 14.66 1.47
 -1 -6 12 1.8 1.14
 1 -6 12 1.97 1.3
 1 6 -12 1.67 1.63
 -1 -6 12 1.78 1.27
 1 -6 12 1.43 1.46
 -1 -6 -12 2.46 2.35
 1 -6 13 8.23 1.44
 -1 -6 -13 9.11 2.48
 -1 -6 13 7.46 1.22
 -1 -6 13 6.8 1.34
 1 -6 13 8.22 1.61
 1 6 -13 9.47 1.72
 1 -6 -14 39.08 2.88
 -1 -6 -14 36.43 2.74
 -1 -6 14 36.87 1.71
 1 -6 14 38.44 1.88
 -1 6 14 36.8 1.86
 1 -6 14 36.87 2
 -1 -6 14 35.11 1.78
 1 6 -14 38.21 2.07
 -1 -6 -15 73.64 3.02
 1 -6 -15 68.1 3.09
 -1 -6 15 61.98 2.2
 1 -6 15 70.15 2.4
 -1 6 15 70.26 2.36
 -1 -6 15 58.07 2.25
 1 -6 15 68.8 2.5
 1 6 15 66.88 2.49
 1 6 -15 64.25 2.4
 1 -6 16 35.36 1.48
 -1 6 16 32.32 1.38
 1 6 16 33.08 1.53
 -1 6 16 30.63 1.53
 1 -6 16 32.99 1.57
 1 -6 -16 31.42 2.16
 -1 -6 -16 33.26 2.11
 -1 -7 0 2.54 1.67
 1 -7 0 4.08 1.6
 1 -7 0 2.63 1.57
 1 7 0 2.36 0.45
 -1 7 0 3.67 1.18
 1 7 0 2.78 0.9
 -1 7 0 2.83 1.14
 -1 7 -1 62.73 3.12
 -1 -7 -1 64.86 3.39
 1 -7 1 61.88 3.14
 1 -7 -1 66.95 3.34
 -1 -7 1 69.45 3.3
 1 -7 -1 67.7 3.36
 1 -7 1 64 2.87
 -1 -7 1 63.67 3.56
 1 7 1 58.78 2.34
 -1 7 1 70.84 2.84
 1 7 1 69.13 2.83
 -1 7 -1 65.74 2.81
 1 7 -1 64.15 2.48
 -1 7 1 63.59 2.81
 -1 7 -2 37.74 2.53
 -1 -7 -2 41.5 2.88
 1 -7 2 43.33 2.73
 -1 -7 2 40.79 2.72
 1 -7 -2 38.58 2.75
 1 -7 2 43.63 2.26
 1 -7 -2 42.05 3.06
 1 7 2 38.55 1.97
 -1 7 2 42.5 2.25
 1 7 2 38.81 2.21
 1 7 -2 39.74 1.65
 -1 7 -2 39 2.07
 1 -7 -2 33.24 1.86
 -1 7 -3 103.09 4.51
 -1 -7 3 103.52 4.45
 1 -7 3 92.85 4.26
 -1 -7 -3 103.25 5.13
 1 -7 -3 111.13 4.99
 1 -7 -3 104.17 4.59
 1 -7 3 93.88 3.67
 -1 -7 -3 100.07 4.57
 -1 7 3 109.12 4.09
 1 7 3 100.64 3.86
 -1 7 3 105.42 4.1
 -1 7 -3 98.38 3.61
 1 7 -3 87.69 2.87
 1 7 -3 90.73 3.96
 1 -7 -3 101.2 4.02
 -1 7 -4 1218.81 33.04
 1 -7 4 1177.44 32.39
 -1 -7 4 1164.5 32.39
 1 -7 -4 1246.51 33.42
 -1 -7 -4 1214.67 33.44
 1 7 4 1182.97 32.14
 -1 7 4 1263.68 32.39
 -1 7 -4 1128.83 31.5
 -1 7 4 1217.73 32.29
 1 7 -4 1210.8 32.97
 1 7 -4 1087.91 32.49
 1 -7 -4 1144.55 32.49
 -1 -7 -5 1.99 0.86
 1 7 -5 2.56 1.69
 1 -7 5 1.84 1.91
 -1 -7 5 4.81 2.05
 -1 -7 -5 3.35 2.94
 1 -7 -5 3.02 3.14
 -1 7 5 1.94 1.49
 1 7 5 5.45 1.61
 1 7 5 5.13 1.62
 -1 7 5 3.28 1.54
 1 -7 -5 3.87 1.5
 1 7 -5 0.49 1.3
 1 -7 -6 127.14 6.78
 -1 7 -6 126.6 5.95
 -1 -7 -6 105.17 4.29
 1 -7 6 129.3 5.58
 -1 -7 6 131.13 5.64
 -1 -7 -6 139.85 6.99
 1 7 6 127.39 5.46
 -1 7 6 132.96 5.54
 1 7 6 129.95 5.41
 -1 7 6 135.72 5.33
 1 7 -6 119.25 5.86
 1 -7 -6 122.93 5.87
 1 7 -6 122.78 5.83
 -1 7 -7 19.41 2.74
 1 -7 7 17.8 2.73
 -1 -7 7 19.79 2.77
 -1 -7 -7 16.71 3.77
 1 7 7 13.96 2.09
 -1 7 7 16.37 2.04
 1 7 7 16.24 2.23
 1 -7 -7 14.32 2.31
 1 7 -7 17.94 2.61
 1 -7 8 658.77 19.51
 -1 -7 8 643.39 19.42
 -1 7 8 628.82 18.85
 -1 -7 -8 622.8 21.22
 1 7 8 645.26 19.65
 -1 7 -8 665.94 20.34
 -1 -7 -8 575.2 20.41
 1 -7 -8 594.54 20.34
 1 7 -8 582.31 20.4
 -1 7 -8 585.03 20.57
 1 -7 -9 100.83 3.88
 1 -7 -9 108.4 6.46
 -1 7 -9 103.78 6.65
 -1 -7 -9 87.63 6.15
 -1 7 -9 113.59 6.28
 1 7 -9 89.33 6.15
 -1 -7 -9 90.63 6.99
 1 -7 9 97.43 5.58
 -1 -7 9 115.95 5.91
 1 -7 9 89.51 3.21
 1 -7 -9 96.44 3.65
 -1 7 9 96.9 4.97
 1 -7 -9 103.61 3.77
 1 7 9 116.61 5.98
 1 -7 -10 43.51 3.23
 -1 -7 -10 39.17 2.15
 1 -7 -10 41.33 2.89
 -1 -7 -10 39.45 2.94
 1 -7 -10 49.31 3.78
 -1 -7 10 41.41 2.04
 1 -7 10 41.74 2.25
 -1 -7 -10 39.78 3.04
 -1 -7 10 42.8 2.07
 1 -7 10 39.16 2.07
 1 -7 10 45.74 4.25
 -1 -7 10 40.4 4.03
 1 7 -10 40.87 2.57
 -1 7 -10 37.27 4.6
 -1 -7 -10 36.17 4.39
 -1 7 -10 40.99 4.08
 1 7 -10 33.47 4.29
 1 -7 -10 40.95 4.38
 1 7 10 48.75 4.18
 -1 7 -11 24.76 4.08
 -1 -7 -11 30.29 4.17
 1 7 -11 20.75 3.66
 1 -7 -11 25.82 3.95
 1 -7 -11 27.55 2.77
 -1 7 -11 25.05 3.49
 -1 -7 11 27.29 1.76
 1 -7 11 31.95 1.95
 -1 -7 -11 29.42 2.76
 -1 -7 11 28.68 1.65
 1 -7 11 31.91 1.81
 -1 -7 -11 30.77 1.86
 -1 -7 -11 31.01 2.65
 1 -7 -11 30.38 2.56
 1 7 -11 28.03 2.06
 1 -7 11 31.39 3.64
 -1 -7 11 27.24 3.58
 -1 7 11 34.39 3.82
 1 -7 -12 1.3 2.19
 1 7 -12 0.47 1.59
 -1 -7 -12 1.06 1.25
 1 -7 12 -0.21 1.31
 -1 -7 -12 2.11 2.38
 -1 -7 12 0.55 1.11
 -1 -7 12 -0.07 1.2
 1 -7 12 0.39 1.46
 -1 -7 -13 -0.04 2.58
 -1 -7 13 -0.82 1.2
 1 -7 13 1.04 1.52
 -1 -7 13 1.3 1.1
 1 -7 13 0.93 1.4
 1 7 -13 1.17 1.62
 -1 -7 14 45.58 1.87
 1 -7 14 46.42 2.04
 -1 7 14 43.65 2.01
 -1 -7 14 44.51 1.94
 1 -7 14 47.52 2.18
 -1 -7 -14 47.25 2.89
 1 7 -14 46.33 2.14
 -1 -7 15 55.35 1.86
 -1 7 15 48.45 1.97
 1 -7 15 52.14 2.02
 1 7 -15 48.41 2.02
 1 -7 15 50.75 2.12
 -1 -7 15 52.75 1.93
 1 7 15 53.84 2.13
 -1 -7 -15 50.44 2.67
 1 -7 -15 57.61 2.78
 -1 -7 -16 40.8 2.07
 1 -7 -16 43.67 2.14
 1 7 -16 41.17 1.71
 1 -7 16 38.97 1.59
 -1 7 16 38.69 1.6
 1 7 16 40.32 1.58
 -1 7 16 37.1 1.45
 1 -7 16 40.23 1.53
 1 -8 0 0.48 1.74
 -1 -8 0 -1.19 1.94
 1 8 0 0.72 0.4
 1 -8 0 0.5 1.69
 -1 -8 0 -0.5 2.15
 -1 8 0 2.74 1.3
 1 8 0 -0.2 0.95
 -1 8 0 0.59 1.22
 -1 -8 1 44.77 2.88
 -1 -8 -1 46.28 3.05
 1 -8 1 41.45 2.8
 1 -8 -1 46.11 2.96
 1 8 1 38.62 1.8
 -1 8 1 40.96 2.25
 -1 8 1 39.79 2.34
 -1 8 -1 44.72 2.79
 1 -8 -1 46.18 3.03
 1 -8 1 40.89 2.53
 -1 -8 1 43.57 3.19
 1 8 -1 43.37 2.01
 -1 8 -1 45.28 2.4
 1 8 1 45.33 2.38
 -1 -8 -2 203.39 7.35
 1 -8 -2 212.29 7.32
 -1 -8 2 207.09 7.18
 1 -8 2 202.58 7.1
 -1 8 2 213.35 6.71
 1 8 2 190.69 6.28
 1 -8 2 191.69 6.46
 -1 -8 2 207.39 7.48
 1 -8 -2 215.18 7.44
 -1 8 -2 204.75 6.59
 1 8 -2 198.18 6.01
 1 8 2 213.59 6.82
 -1 8 -2 205.75 7.36
 -1 8 -3 78.87 4.19
 1 -8 3 94.64 4.46
 -1 -8 3 102.62 4.59
 -1 8 3 76.7 3.51
 1 8 3 72.27 3.24
 1 8 -3 57.62 3.08
 1 -8 -3 70.27 3.2
 -1 -8 -3 71.95 4.13
 1 -8 -3 79.87 4.43
 1 -8 -3 71.58 4.09
 1 -8 3 94.51 3.68
 1 8 -3 67.77 2.46
 -1 8 3 72.79 3.62
 -1 8 -3 83.63 3.26
 -1 8 -4 1034.61 28.95
 -1 -8 4 1040.45 28.36
 1 -8 4 1025.04 28.3
 -1 8 4 1074.81 28.14
 1 8 4 1051.89 27.95
 1 -8 -4 973.63 28.08
 -1 -8 -4 1057.29 29.44
 1 -8 -4 1075.04 29.32
 1 -8 4 971.51 27.4
 -1 8 -4 1005.69 27.3
 -1 8 4 1050.02 28.12
 -1 -8 5 8.22 2.26
 1 -8 5 10.92 2.28
 1 8 5 7.76 1.6
 -1 8 5 10.79 1.79
 1 8 -5 7.57 1.57
 1 -8 -5 8.57 1.59
 -1 -8 -5 7.58 3.09
 1 -8 -5 7.99 2.96
 -1 8 5 8.33 1.68
 -1 8 -5 7.43 1.14
 1 8 5 8 1.76
 -1 8 -6 64.69 4.34
 1 -8 -6 75.57 5.4
 -1 -8 6 67.74 4.12
 1 -8 6 68.24 4.11
 1 8 6 69.51 3.82
 -1 8 6 66.89 3.88
 1 8 -6 61.85 4.03
 1 -8 -6 65.78 4.02
 -1 -8 -6 67.75 5.2
 1 8 6 68.32 3.87
 -1 8 -6 63.37 2.79
 -1 8 6 65.82 3.66
 -1 8 -7 5.28 2.02
 1 -8 7 9.94 2.36
 -1 -8 7 8.33 2.27
 -1 8 7 7.93 1.88
 1 8 7 9.47 1.88
 -1 8 -7 6.04 1.86
 -1 -8 -7 7.98 1.9
 1 8 -7 5.63 1.73
 1 -8 -7 10.22 2
 -1 -8 -7 9.5 3.56
 1 -8 -7 11.25 3.5
 -1 8 7 10.54 1.84
 1 8 7 8.55 1.88
 1 8 8 543.56 16.84
 -1 8 8 538.54 16.86
 -1 8 8 524.24 16.1
 -1 -8 8 522.93 16.58
 1 -8 8 537.9 16.67
 -1 8 -8 532.29 17.54
 -1 8 -8 478.86 17.45
 -1 -8 -8 425.91 16.96
 1 8 -8 462.97 17.22
 1 -8 -8 477.71 17.18
 -1 -8 -8 512.6 18.47
 1 -8 9 65.08 4.73
 -1 -8 9 58.61 4.81
 1 -8 9 61.6 2.33
 1 -8 -9 57.68 3.15
 -1 -8 -9 57.56 2.86
 1 -8 -9 55.07 2.82
 -1 -8 -9 59.96 2.43
 1 -8 -9 54.64 3.01
 -1 8 -9 58.59 4.7
 -1 8 -9 59.08 4.97
 -1 -8 -9 49.37 4.61
 1 8 -9 57.71 4.8
 1 -8 -9 55.32 4.62
 -1 -8 -9 69.12 6.88
 1 -8 9 61.47 2.43
 -1 8 9 54.61 3.81
 1 8 -9 58.91 2.45
 1 8 9 61.62 4.57
 1 -8 -9 58.43 2.89
 1 -8 -10 157.28 6.19
 -1 -8 -10 157.47 5.56
 1 8 10 165.28 8.03
 1 -8 10 160.9 5.16
 -1 -8 10 158.84 7.86
 1 -8 10 168.84 8
 1 8 -10 154.2 5
 1 -8 -10 158.6 5.98
 -1 -8 -10 141.54 8.41
 -1 8 -10 167.57 8.36
 1 -8 -10 133.4 8.1
 1 -8 -10 155.18 5.86
 1 -8 -10 161.32 5.81
 -1 -8 -10 166.1 5.88
 -1 -8 -10 160.95 5.14
 -1 -8 10 153.14 4.77
 1 -8 10 160.36 5.03
 -1 -8 11 29.68 1.7
 1 -8 11 34.26 1.87
 -1 -8 -11 34.48 2.86
 1 8 -11 28.96 2.05
 1 -8 -11 29.11 2.88
 -1 -8 11 28.87 1.75
 1 -8 11 32.8 2.02
 1 -8 -11 28.26 2.57
 -1 -8 -11 33.26 1.9
 -1 -8 -11 29.71 2.66
 1 -8 12 108.74 3.66
 -1 -8 12 102.18 3.5
 -1 -8 -12 109.49 4.5
 1 -8 12 109.48 3.76
 -1 -8 12 102.67 3.56
 1 8 -12 115.54 3.78
 -1 -8 -12 114.99 3.75
 -1 -8 -12 115.18 4.34
 1 -8 -12 112.52 4.27
 1 -8 -12 99.08 4.37
 -1 -8 -13 7.76 2.56
 1 -8 13 9.11 1.49
 -1 -8 13 8.87 1.27
 1 -8 13 9.93 1.63
 -1 -8 13 10.02 1.36
 1 8 -13 9.42 1.67
 -1 -8 -14 3.44 2.17
 1 8 -14 0.89 1.3
 -1 -8 14 0.54 1.06
 1 -8 14 0.5 1.31
 -1 -8 14 1.21 0.99
 1 -8 14 1.41 1.2
 -1 -8 -15 84.81 3.27
 1 8 15 75.98 2.68
 1 -8 15 79.54 2.7
 1 -8 15 79.99 2.64
 -1 8 15 76.81 2.59
 1 -8 16 1.12 0.79
 -1 8 16 1.29 0.68
 -1 -8 -16 1.74 1.44
 1 8 -16 1.94 1.02
 1 -8 16 1.4 0.87
 1 8 16 1.9 0.84
 -1 8 16 1.57 0.88
 -1 -9 0 0.59 2.07
 1 -9 0 1.13 2.04
 -1 -9 0 3.18 2.4
 1 -9 0 1.28 1.85
 -1 9 0 2.03 1.02
 1 9 0 0.41 1.05
 -1 9 0 0.9 1.4
 -1 9 0 -0.27 1.41
 -1 -9 1 27.73 2.64
 -1 -9 -1 27.34 2.77
 1 -9 -1 26.8 2.69
 1 -9 1 24.73 2.66
 1 -9 1 26.51 2.29
 -1 -9 1 28.41 3.06
 -1 -9 -1 21.87 3
 1 -9 -1 24.72 2.62
 1 9 1 21.68 1.36
 -1 9 1 24.66 1.83
 -1 9 1 23.67 2.01
 -1 9 -1 26.25 2.4
 1 9 1 26.76 1.97
 1 9 -1 24.87 1.69
 -1 9 -1 27.87 2.15
 -1 9 1 27.14 2.3
 1 -9 -2 12.55 2.34
 -1 -9 -2 15.33 2.57
 -1 -9 2 13.55 2.45
 1 -9 2 14.69 2.29
 1 -9 -2 14.09 2.58
 1 -9 2 16.43 1.91
 -1 -9 2 16.53 2.68
 -1 9 2 16.09 1.7
 1 9 2 11.96 1.31
 -1 9 -2 18.15 2.29
 1 9 -2 13.07 1.2
 -1 9 -2 13.31 1.61
 1 9 2 11.06 1.65
 -1 -9 3 10.52 2.83
 1 -9 3 13.4 2.76
 1 -9 -3 1.92 2.24
 -1 -9 -3 2.07 2.25
 1 -9 3 21.89 2.29
 1 -9 -3 3.52 2.59
 -1 -9 3 15.93 3.31
 -1 9 3 3 1.33
 1 9 3 2.68 1.17
 -1 9 -3 4.21 1.4
 1 9 -3 3.44 0.82
 1 9 3 2.5 1.53
 -1 9 -3 3.47 1.99
 -1 9 -4 0.76 1.71
 1 -9 -4 -0.1 2.19
 -1 -9 -4 1.01 2.24
 1 -9 4 1.1 1.94
 -1 -9 4 0.09 2.02
 1 -9 4 0.36 1.33
 1 -9 -4 1.02 2.75
 1 9 4 1 1.25
 -1 9 4 1.87 1.35
 1 -9 -4 0.41 0.87
 -1 9 4 1.22 1.53
 -1 9 -4 0.77 1.08
 -1 9 -5 5 2.1
 1 -9 5 7.71 2.16
 -1 -9 5 6.83 2.18
 1 -9 -5 12.47 3.32
 1 -9 5 5.72 1.48
 -1 -9 -5 6.34 3.18
 -1 9 5 7.53 1.76
 1 9 5 8.69 1.6
 1 -9 -5 6.44 1.44
 -1 9 5 8.11 1.78
 -1 9 -5 5.99 1.11
 1 -9 -6 181.15 8.57
 1 -9 6 177.7 7.26
 -1 -9 6 179.08 7.29
 -1 -9 -6 179.12 8.55
 1 9 6 176.79 6.97
 -1 9 6 179 7.07
 1 -9 -6 164.16 7.09
 1 9 6 180.59 7.16
 -1 9 6 184.71 7.02
 1 -9 -7 39.85 4.77
 -1 -9 7 49.49 4.11
 1 -9 7 45.77 3.98
 -1 -9 -7 44.17 4.87
 1 9 7 45.64 3.42
 -1 9 7 47.96 3.55
 1 -9 -7 36.33 3.28
 -1 9 -7 45.16 4.06
 -1 9 7 44.34 3.23
 1 9 7 49.84 3.52
 -1 9 -8 2.75 2.23
 -1 -9 -8 1.68 3.62
 1 -9 8 2.22 2.26
 -1 -9 8 -0.52 2.36
 -1 9 8 3.29 1.71
 1 9 8 1.09 1.67
 -1 9 8 1.38 1.81
 -1 -9 -8 1.69 1.58
 1 -9 -8 1.98 1.61
 1 -9 9 263.72 10.29
 -1 -9 9 257.49 10.21
 -1 -9 9 238.81 6.86
 1 -9 9 246.47 7.11
 -1 -9 -9 234.84 7.84
 1 -9 -9 237.33 7.64
 -1 9 -9 262.55 10.98
 -1 -9 -9 215.66 10.43
 1 -9 -9 219.06 10.28
 1 -9 -9 260.01 8.27
 1 -9 -9 250.46 8.15
 -1 -9 -9 238.64 7.47
 -1 -9 -9 246.15 12.4
 1 -9 9 241.19 7.17
 1 9 -9 220.62 6.95
 1 -9 -9 264.98 7.67
 -1 9 9 235.22 9.4
 1 9 9 262.61 10.26
 -1 9 9 265.1 10.37
 -1 -9 -10 37.81 2.14
 -1 -9 -10 38.95 2.85
 1 -9 -10 38.1 2.78
 -1 9 -10 38.14 4.5
 1 -9 -10 34.91 3.24
 -1 9 10 38 3.37
 1 -9 10 39.69 2.19
 1 9 -10 37.66 2.48
 1 -9 10 44.91 4.3
 -1 -9 10 42.09 4.28
 1 -9 10 40.94 2.07
 -1 -9 10 40.79 2.15
 -1 -9 -10 41.33 3.49
 1 -9 -10 38.82 3.11
 1 -9 -10 43.01 2.93
 1 9 10 39.05 4.01
 -1 9 10 40.72 4.02
 1 -9 -11 41.34 2.94
 1 9 -11 33.14 2.11
 -1 -9 -11 35.76 2
 1 -9 -11 39.42 2.78
 -1 -9 -11 38 2.83
 -1 -9 11 38.09 1.87
 1 -9 11 40.76 2.04
 1 -9 -11 38.07 3.05
 1 -9 11 39.27 2.15
 1 9 -12 29.65 1.96
 1 -9 12 28.9 1.82
 -1 -9 12 26.7 1.61
 1 -9 -12 30.83 2.57
 -1 -9 -12 28.33 1.76
 -1 -9 -12 30.25 2.64
 -1 -9 12 27.68 1.66
 1 -9 12 27.7 1.91
 1 -9 -12 26.47 2.7
 1 9 -13 16.59 1.7
 1 -9 -13 13.58 2.38
 1 -9 13 16.4 1.55
 -1 -9 13 15.82 1.36
 1 -9 13 16.72 1.66
 -1 -9 -13 17.45 2.53
 -1 -9 -14 94.09 3.79
 -1 -9 14 89.23 2.95
 1 -9 14 96.41 3.12
 1 -9 14 94.76 3.19
 -1 9 15 74.58 2.6
 1 -9 15 79.04 2.65
 1 9 -15 78.1 2.8
 1 -9 15 78.58 2.69
 -1 -9 -15 81.67 3.34
 1 -9 16 2.96 0.78
 -1 -9 -16 3.51 1.5
 1 9 -16 3.05 0.95
 1 9 16 2.14 0.77
 -1 9 16 2.14 0.85
 -1 9 16 2.74 0.67
 1 -10 0 0.41 2.08
 -1 -10 0 -0.68 2.13
 -1 -10 0 0.74 2.37
 1 -10 0 2.39 1.86
 -1 10 0 0.33 0.95
 1 10 0 -0.37 1.08
 -1 10 0 -0.32 1.4
 -1 10 0 0.31 1.38
 -1 -10 1 44.33 3.3
 1 -10 1 47.88 3.3
 -1 -10 -1 48.62 3.48
 1 -10 -1 42.99 3.33
 -1 -10 1 44.93 3.65
 1 -10 -1 45.67 3.24
 1 -10 1 47.77 2.9
 -1 -10 -1 46.75 3.77
 -1 10 1 47.53 2.42
 1 10 1 33.04 1.76
 -1 10 -1 39.1 2.1
 -1 10 -1 43.1 3.13
 1 10 1 51.23 2.73
 1 10 -1 46.22 2.36
 -1 10 1 55.17 3.02
 -1 10 -1 47.05 2.76
 1 -10 2 966.65 27.33
 -1 -10 2 984.15 27.45
 -1 -10 -2 991.87 27.72
 1 -10 -2 985.64 27.63
 -1 -10 -2 1003.92 28.2
 1 -10 2 984.3 26.66
 1 -10 -2 1008.18 27.67
 -1 -10 2 977.09 27.74
 -1 10 2 996.48 26.62
 1 10 2 882.28 26.09
 -1 10 -2 956.83 27.84
 1 10 2 1012.03 27.01
 1 10 -2 914.19 26.03
 -1 10 -2 1034.53 26.73
 1 -10 3 16.35 2.47
 -1 -10 3 16.53 2.53
 -1 -10 -3 15.14 2.57
 1 -10 -3 16.52 2.64
 -1 -10 3 13.11 2.58
 1 -10 -3 15.03 2.88
 1 -10 3 15.6 1.84
 1 10 3 13.77 1.51
 -1 10 3 19.1 1.88
 1 10 3 14.78 1.94
 -1 10 -3 12.98 1.65
 -1 10 -3 12.18 2.26
 -1 -10 -4 173.92 7.53
 1 -10 -4 191.48 7.65
 1 -10 -4 196.01 8.08
 -1 -10 4 185.78 7.51
 1 -10 4 171.23 6.22
 -1 -10 4 184.06 7.27
 1 -10 4 182.2 7.21
 -1 10 -4 178.59 7.64
 1 10 4 162.62 6.34
 -1 10 4 178.39 6.66
 -1 10 4 194.14 7.01
 -1 10 -4 175.99 6.09
 -1 -10 5 57.47 4.05
 1 -10 5 62.63 4.11
 -1 10 -5 60.78 4.35
 1 10 5 61.07 3.62
 -1 10 5 66.95 3.87
 -1 10 5 69.71 3.96
 -1 10 -5 57.14 2.85
 1 -10 6 4.71 2.13
 -1 -10 6 5.56 2.26
 -1 10 6 4.62 1.71
 1 10 6 5.55 1.9
 -1 -10 -6 5.3 3.24
 1 -10 -6 5.05 3.28
 -1 10 6 3.64 1.65
 1 10 6 3.79 1.5
 -1 -10 -7 32.08 4.56
 1 -10 -7 37.18 4.64
 -1 10 -7 34.03 3.72
 1 10 7 31.16 2.97
 -1 10 7 32.54 3.16
 1 -10 7 46.25 4.05
 -1 -10 7 39.42 3.85
 -1 10 7 41.6 3.21
 1 10 7 35.54 3.19
 -1 -10 -8 113.29 4.16
 1 -10 -8 114.26 4.14
 -1 10 -8 121.86 6.95
 1 -10 -8 119.1 4.51
 -1 -10 -8 114.68 4.33
 1 -10 -8 113.1 4.34
 -1 -10 -8 123.81 8.47
 1 -10 -8 124.92 8.01
 1 10 8 122.63 6.2
 -1 10 8 114.12 5.87
 1 -10 8 118.4 3.84
 1 -10 -8 110.58 4.09
 1 -10 8 115.12 3.76
 -1 -10 8 121.73 6.54
 1 -10 8 117.59 6.39
 1 10 8 126.5 6.21
 -1 10 8 117.57 6.15
 -1 -10 9 275.18 10.88
 1 -10 9 281.44 10.96
 -1 -10 9 263.13 7.49
 1 -10 9 270.21 7.63
 1 -10 -9 250.52 8.11
 -1 -10 -9 253.44 8.13
 -1 10 -9 284.28 11.84
 -1 -10 -9 255.22 8.17
 1 -10 -9 264.12 8.43
 -1 -10 -9 254.41 8.28
 1 -10 -9 277.21 8.54
 -1 -10 -9 283.23 13.26
 1 -10 9 270.3 7.69
 1 10 -9 239.74 7.57
 1 -10 -9 281.55 8.11
 1 10 9 274.28 10.72
 -1 10 9 290.84 11.06
 -1 10 9 263.72 10.21
 1 -10 -10 30.4 2.68
 1 -10 10 32.12 1.91
 -1 -10 10 28.16 1.72
 -1 -10 -10 34.67 2.7
 1 -10 -10 31.49 2.57
 -1 -10 -10 33.03 1.93
 1 -10 -10 26.39 2.97
 -1 -10 -10 32.22 2.71
 1 -10 -10 33.42 2.94
 -1 10 10 27.49 3.03
 -1 10 -10 27.84 3.71
 -1 -10 -10 35.32 5.44
 1 10 -10 31.46 2.05
 -1 -10 10 29.26 3.67
 1 -10 10 34.4 3.84
 -1 10 10 29.59 3.49
 1 10 10 33.07 3.61
 1 -10 10 31.85 2.03
 1 -10 11 53.82 2.46
 1 10 -11 47.4 2.4
 1 -10 -11 59.42 3.2
 1 -10 -11 54.88 3.44
 -1 -10 11 50.79 2.19
 1 -10 11 57.7 2.4
 1 -10 -11 51.64 3.37
 -1 -10 -11 51.66 3.13
 1 -10 -11 51.06 3.06
 -1 -10 -11 53.57 2.4
 1 -10 12 9.82 1.62
 1 10 -12 7.75 1.53
 -1 -10 12 9.43 1.24
 1 -10 12 8.76 1.52
 1 -10 -12 11.19 2.39
 -1 -10 -12 7.5 2.42
 1 -10 -12 10.34 2.54
 1 -10 -12 8.49 2.4
 -1 -10 -12 9.68 1.35
 1 -10 -13 22.05 2.34
 1 -10 13 26.12 1.74
 -1 -10 13 23.8 1.44
 1 -10 13 24.9 1.63
 1 -10 14 50.92 2.05
 1 -10 14 48.15 2.09
 -1 -10 -14 51.18 2.76
 -1 -10 -15 41.87 2.39
 1 -10 15 40.21 1.72
 1 10 -15 38.68 1.78
 1 10 15 35.11 1.65
 1 -10 15 41.23 1.67
 -1 10 15 36.54 1.6
 -1 10 16 9.45 0.72
 1 11 0 1.38 1.14
 -1 11 0 0.35 1.33
 -1 -11 0 2.08 2.33
 1 -11 0 1.21 1.78
 -1 11 0 1.11 1.43
 -1 11 0 -0.26 0.83
 1 -11 0 0.09 2
 -1 -11 0 0.86 2.14
 1 11 1 3.72 1.31
 1 11 -1 2.42 1.06
 -1 11 -1 4.47 1.49
 -1 11 1 2.66 1.54
 -1 -11 1 3.55 2.37
 1 -11 -1 2.85 2.12
 -1 -11 -1 4.24 2.43
 1 -11 1 4.12 1.77
 -1 11 -1 3.46 1.71
 -1 11 1 2.68 1.02
 -1 11 -1 2.99 0.91
 1 -11 1 0.73 2.04
 -1 -11 -1 2.16 2.15
 1 -11 -1 2.93 2.13
 -1 -11 1 3.9 2.18
 -1 11 -2 11.25 1.62
 -1 11 2 10.3 1.76
 1 11 -2 8.22 1.14
 1 11 2 10.28 1.7
 1 -11 -2 7.5 2.44
 -1 -11 -2 6.56 2.82
 1 -11 2 7.83 1.76
 -1 -11 2 9.08 2.54
 -1 11 -2 9.47 2.05
 -1 11 2 10.38 1.41
 -1 -11 -2 11.04 2.51
 1 -11 -2 7.93 2.36
 1 -11 2 8.91 2.29
 -1 -11 2 10.91 2.33
 -1 11 -3 7.28 1.41
 1 11 3 9.52 1.79
 -1 -11 -3 8.12 2.57
 1 -11 -3 8.28 2.37
 1 -11 3 9.93 2.32
 -1 -11 3 7.1 2.3
 1 -11 -3 9.4 2.64
 -1 -11 -3 9.89 2.88
 -1 -11 3 9.13 2.63
 1 -11 3 9.2 1.75
 -1 11 -3 7.66 2.05
 1 11 3 7.11 1.3
 -1 11 3 9.82 1.52
 1 -11 4 1128.41 31.96
 -1 -11 4 1151.81 32.09
 -1 11 -4 1156.08 32.76
 1 -11 -4 1129.42 32.75
 -1 -11 -4 1112.12 32.42
 1 -11 -4 1094.76 32.31
 -1 -11 4 1118.6 32.17
 1 11 4 1140.07 31.7
 -1 11 4 1168.47 31.71
 -1 11 -4 1081.64 30.5
 1 11 4 1067 30.87
 -1 11 4 1152 31.27
 1 -11 5 104.88 5.63
 -1 -11 5 123.22 5.97
 -1 11 -5 118 6.26
 1 11 5 111.61 5.09
 -1 11 5 109.98 5.25
 1 -11 -5 115.45 6.78
 -1 -11 5 125.38 6.12
 -1 11 5 116.6 5.49
 1 11 6 1.49 1.48
 -1 11 6 1.58 1.58
 1 -11 6 -0.13 2.21
 -1 -11 6 1.77 2.18
 -1 -11 6 -0.89 2.36
 1 -11 -6 1.78 3.23
 -1 11 6 1.96 1.67
 1 -11 -7 46.08 2.5
 1 -11 7 53.37 2.16
 1 -11 -7 45.63 2.69
 1 -11 -7 49.65 5.32
 1 -11 -7 52.53 2.88
 -1 -11 7 52.55 4.34
 -1 -11 -7 51.6 5.45
 1 -11 7 57.46 4.42
 -1 -11 7 57.32 4.37
 1 11 7 52.96 3.75
 -1 11 7 62.11 4.07
 -1 11 7 53.21 3.85
 1 11 7 54.51 3.95
 1 -11 -8 461.79 12.78
 1 -11 8 501.53 16.19
 -1 -11 8 470.58 16.02
 -1 -11 8 444.13 12.37
 1 -11 8 456.94 12.57
 -1 11 -8 452.52 12.27
 -1 -11 -8 441.99 13.02
 1 -11 -8 448.04 12.9
 -1 -11 -8 435.39 12.83
 1 -11 -8 452.15 13.2
 -1 11 -8 466.3 16.86
 -1 -11 -8 480.03 18.09
 1 -11 -8 460.81 17.75
 1 -11 8 467.35 12.65
 1 11 8 458.46 15.58
 -1 11 8 473 15.52
 1 11 -8 475.17 12.46
 1 11 8 467.21 15.57
 -1 11 8 477.12 15.81
 -1 -11 -8 435.09 13.08
 1 -11 -8 452 13.46
 1 -11 9 138.2 7.53
 -1 -11 9 162.02 7.89
 -1 -11 -9 140.44 5.17
 1 -11 -9 152.91 5.19
 -1 11 -9 157.77 8.51
 -1 -11 -9 141.37 5.63
 1 -11 -9 149.76 5.39
 1 -11 -9 156.64 5.27
 -1 -11 -9 131.95 5.69
 1 -11 -9 152.7 5.66
 -1 -11 -9 144.95 9.49
 -1 11 9 137.75 7.01
 1 11 -9 133.55 4.79
 1 11 9 152.5 7.48
 -1 11 9 153.07 7.56
 1 -11 9 142.96 4.75
 -1 -11 9 153.06 4.65
 1 -11 9 144.69 4.64
 1 -11 10 32.22 1.9
 -1 -11 10 29.18 1.72
 1 -11 -10 26.77 3
 -1 -11 -10 27.75 2.69
 -1 -11 -10 26.98 2.67
 1 -11 -10 30.57 2.91
 1 -11 10 31.1 2.02
 1 11 -10 28.79 1.98
 1 -11 -10 32.13 2.61
 -1 -11 -10 31.5 2.7
 -1 -11 -10 28.5 1.85
 1 -11 -10 28.92 2.61
 1 -11 -11 22.08 2.77
 1 -11 11 19.75 1.77
 1 -11 -11 15.07 2.7
 1 -11 -11 23.94 2.52
 1 -11 11 19.55 1.69
 -1 -11 11 19.47 1.49
 1 11 -11 16.25 1.74
 -1 -11 -11 20.55 2.5
 -1 -11 -11 19.99 1.59
 1 -11 -11 21.95 2.48
 1 -11 12 1.96 1.41
 -1 -11 12 2.73 1.21
 1 -11 -12 4.69 2.57
 -1 -11 -12 3.02 2.32
 1 -11 -12 3.66 2.25
 1 -11 12 2.13 1.53
 1 -11 -12 2.24 2.34
 -1 -11 -12 1.46 1.26
 -1 -11 13 24.22 1.43
 1 -11 13 31.37 1.68
 1 -11 -13 29.23 2.42
 1 -11 13 28.4 1.72
 1 -11 -13 24.05 2.29
 1 -11 14 8.94 1.24
 1 -11 -14 10.09 1.89
 1 -11 14 8.8 1.18
 1 11 -14 9.28 1.31
 1 -11 15 33.21 1.38
 -1 11 15 30.97 1.33
 1 -11 15 32.07 1.4
 1 11 -15 28.1 1.42
 1 12 0 0.2 1.08
 -1 12 0 1.62 1.37
 1 -12 0 0.31 2.17
 -1 -12 0 -0.76 2.22
 1 -12 0 0.43 1.85
 -1 -12 0 0.35 2.43
 -1 -12 1 18.03 2.93
 1 -12 1 12.28 2.12
 -1 -12 -1 14.16 2.89
 1 -12 -1 19.14 2.61
 -1 12 1 11.81 1.4
 -1 12 -1 16.36 2.27
 -1 -12 1 22.09 2.92
 -1 -12 -1 15.69 2.67
 1 -12 -1 19.56 2.74
 1 -12 1 13.48 2.56
 1 12 1 17.23 1.92
 1 12 -1 15.18 1.57
 -1 12 1 15.29 2.02
 -1 12 -1 20.25 2.01
 -1 -12 2 -2.16 2.89
 1 -12 -2 0.33 2.19
 1 -12 2 -3.39 2.27
 -1 -12 -2 2.21 2.59
 -1 12 2 0.56 1
 -1 -12 2 -0.86 2.61
 1 -12 2 1.57 2.31
 -1 -12 -2 0.23 2.35
 1 -12 -2 1.79 2.22
 -1 12 -2 -0.12 1.68
 -1 12 -2 -0.28 1.28
 -1 12 2 1.05 1.4
 1 12 -2 2.19 0.97
 1 12 2 0.77 1.33
 1 -12 -3 26.69 3.32
 -1 -12 -3 24.7 3.58
 -1 -12 3 21.13 3.12
 -1 12 3 22.8 2.05
 -1 12 -3 22.53 2.83
 -1 -12 3 24.9 3.06
 -1 -12 -3 25.16 3.26
 1 -12 -3 22.45 3.06
 1 -12 3 24.9 2.99
 1 12 3 24.37 2.43
 -1 12 -3 23.89 2.01
 -1 -12 -4 175.53 7.96
 1 -12 -4 174.42 7.87
 -1 -12 -4 193.36 8.81
 1 -12 -4 180.58 8.34
 -1 -12 4 173.8 7.68
 1 12 4 149.47 6.2
 -1 12 4 172.22 6.66
 -1 12 -4 183.44 7.98
 1 -12 4 168.07 7.41
 -1 -12 4 169.72 7.49
 1 12 4 176.35 7.14
 -1 12 -4 176.03 6.18
 1 -12 -5 16.97 3.45
 -1 -12 5 23.31 3.27
 1 12 5 18.07 2.08
 -1 12 5 20.17 2.27
 1 -12 5 24.6 3.1
 -1 -12 5 21.13 3.03
 -1 12 -5 17.91 2.91
 -1 12 5 21.7 2.58
 1 -12 -6 111.26 7.15
 1 12 6 111.8 5.52
 -1 12 6 119.31 5.76
 -1 -12 6 124.14 6.44
 1 -12 6 124.4 6.48
 -1 12 6 118.26 5.93
 -1 12 -6 119.48 6.84
 -1 -12 6 117.87 6.39
 1 -12 -7 26.26 1.91
 1 -12 7 22.02 3.72
 -1 -12 7 29.01 4.24
 -1 12 -7 24.74 1.22
 1 -12 7 21.72 1.65
 1 -12 -7 23.88 2.15
 -1 -12 -7 17.94 2.16
 1 -12 -7 25.34 2.7
 -1 -12 -7 20.48 2.07
 1 12 7 25.25 2.71
 -1 12 7 21.79 2.74
 1 -12 -7 27.57 2.86
 -1 12 7 24.32 3.27
 1 12 7 33.58 3.52
 -1 -12 7 26.53 3.47
 1 -12 -7 28.77 4.96
 1 -12 7 22.96 1.69
 -1 -12 -8 2.66 2.7
 1 -12 -8 0.94 3.68
 -1 -12 8 1.88 1.38
 1 -12 8 2.71 1.95
 1 -12 8 2.17 3.13
 -1 -12 8 -2.17 3.25
 -1 12 -8 1.02 0.75
 -1 -12 -8 8.41 3.15
 1 -12 -8 9.19 3.04
 1 -12 -8 -0.03 1.96
 1 -12 -8 3.31 3.41
 -1 -12 -8 3.41 2.44
 -1 12 -8 -0.59 2.69
 1 -12 8 2.23 1.79
 1 12 8 -0.91 2.36
 -1 12 8 2.02 2.08
 1 12 8 1.13 1.77
 -1 12 8 3.61 2.06
 -1 -12 8 -2.78 2.94
 -1 -12 -8 0.24 5.15
 1 -12 -8 0.92 4.24
 -1 12 -9 40.43 1.7
 -1 -12 -9 45.64 2.89
 1 -12 -9 43.12 2.81
 -1 12 -9 37.32 4.35
 -1 -12 -9 44.82 2.94
 1 -12 -9 38.32 3.07
 -1 12 9 42.52 3.78
 -1 -12 -9 53.99 5.98
 1 -12 9 49.93 4.42
 -1 -12 9 39.33 4.14
 1 -12 -9 39.71 2.7
 -1 -12 -9 45.69 2.92
 1 -12 9 48.14 2.36
 1 12 9 36.15 3.58
 -1 12 9 47.29 4.03
 -1 -12 -9 45.89 3.08
 1 -12 -9 42.87 3.31
 1 -12 9 48.66 2.25
 -1 -12 9 41.33 2.05
 1 -12 -10 156.69 5.21
 -1 -12 -10 154.97 5.36
 -1 -12 -10 138.09 5.21
 1 -12 -10 151.38 5.48
 1 -12 10 147.4 4.68
 -1 -12 10 141.12 4.52
 1 -12 -10 145.84 5.63
 -1 -12 -10 134.54 5.3
 1 -12 10 146.79 4.75
 -1 -12 -10 146.69 4.72
 -1 -12 -10 147.17 5.23
 1 -12 -10 150.71 5.21
 -1 -12 11 36.99 1.88
 1 -12 11 43.65 2.14
 1 -12 -11 41.16 2.77
 1 -12 -11 40.24 3.1
 1 -12 11 39.9 2.18
 1 -12 -11 37.02 3.1
 -1 -12 -11 35.71 2.73
 1 -12 -11 37.12 2.83
 -1 -12 -11 39.01 1.98
 -1 -12 -11 40.02 2.88
 -1 -12 -12 4.06 1.14
 1 -12 -12 6.37 2.11
 -1 -12 12 4.98 1.17
 1 -12 12 4.25 1.37
 1 -12 -12 5.35 2.32
 -1 -12 -12 4.36 2.11
 1 -12 -12 4.58 2.08
 1 12 -12 4.69 1.49
 1 -12 12 5.6 1.45
 1 -12 -13 18.42 2.09
 1 -12 -13 13.43 2.03
 1 12 -13 13.83 1.47
 1 -12 13 14.28 1.43
 1 -12 13 13.35 1.38
 1 12 -14 3.95 1.22
 1 -12 14 5.22 1.15
 1 -12 14 5.24 1.14
 1 -12 -14 6.29 1.85
 -1 12 15 85.15 2.62
 1 -12 15 88.05 2.64
 1 13 0 0.08 1.11
 -1 13 0 0.76 1.37
 1 -13 0 -0.1 1.92
 -1 -13 0 -1.93 2.47
 -1 -13 0 2.54 2.31
 1 -13 0 0.12 2.13
 1 13 -1 44.04 2.69
 1 13 1 46.23 3.03
 -1 13 1 48.12 3.17
 -1 13 -1 46.3 2.97
 1 -13 -1 48.38 3.66
 -1 -13 1 44.55 4.04
 -1 -13 -1 50.97 4.31
 1 -13 1 43.06 3.24
 1 -13 1 42.38 3.75
 -1 -13 1 50.57 4.05
 -1 -13 -1 47.94 3.97
 1 -13 -1 44.1 3.8
 -1 -13 2 508.99 16.04
 1 -13 2 479.34 15.8
 1 -13 -2 475.94 15.76
 -1 -13 -2 493.95 16.46
 -1 -13 -2 503.29 16.17
 1 -13 -2 474.61 15.9
 -1 -13 2 488.03 16.03
 1 13 2 501.54 15.14
 -1 13 2 498.43 15.19
 -1 13 -2 485.63 14.6
 -1 13 -2 474.71 15.92
 -1 13 2 442.66 14.14
 1 -13 3 30.3 3.36
 -1 -13 3 40.91 3.73
 -1 -13 -3 30.63 3.59
 1 -13 -3 38.01 3.7
 -1 -13 -3 33.64 4.04
 -1 -13 3 45.17 3.95
 1 -13 -3 35.82 3.7
 1 13 3 39.06 3.08
 -1 13 3 34.93 2.96
 -1 13 -3 34.68 2.45
 -1 13 -3 34.86 3.47
 -1 13 3 29.68 2.39
 -1 -13 -4 9.54 2.98
 1 -13 4 6.58 2.28
 -1 -13 4 8.38 2.51
 1 -13 -4 13.09 2.94
 -1 13 -4 6.32 2.17
 -1 -13 -4 12.52 3.61
 -1 -13 4 5.89 2.57
 1 -13 -4 15.13 3.41
 -1 13 4 5.74 1.62
 1 13 4 8.72 2.01
 1 13 5 58.07 4.05
 -1 13 5 61.67 4.1
 -1 -13 -5 60.8 5.45
 -1 -13 5 53.66 4.54
 1 -13 -5 50.21 4.89
 1 -13 5 60.23 4.59
 -1 -13 5 61.21 4.62
 -1 13 -5 53.82 4.65
 -1 13 5 53.01 3.57
 -1 13 -6 2.5 0.7
 1 13 -6 1.26 0.61
 -1 -13 -6 1.1 1.66
 1 -13 -6 0.62 1.58
 -1 -13 6 3.67 3.33
 1 -13 6 2.33 3.05
 1 -13 6 1.48 1.17
 -1 -13 -6 2.63 1.69
 1 -13 -6 1.69 1.85
 -1 13 -6 3.63 2.94
 -1 13 6 0.94 2.35
 -1 -13 6 0.84 2.43
 1 -13 -6 3.73 3.19
 1 -13 6 1.94 1.26
 -1 13 6 1.95 1.52
 -1 13 -7 14.39 1.09
 1 13 -7 13.1 0.95
 -1 -13 -7 10.24 2.66
 1 -13 -7 14.98 2.98
 -1 -13 7 14.9 1.7
 1 -13 7 11.68 1.77
 1 -13 -7 14.78 2.41
 -1 -13 -7 13.61 2.45
 -1 -13 -7 11.97 2.77
 1 -13 -7 14.9 2.83
 -1 -13 7 14.09 3.36
 1 -13 7 10.17 3.29
 -1 13 7 10.22 2.44
 1 -13 7 11.64 1.85
 1 -13 -7 12.77 4.28
 -1 -13 7 16.35 3.44
 1 13 7 11.34 2.25
 -1 13 7 13.61 2.41
 1 -13 -8 3.72 4.01
 -1 -13 -8 7.23 2.5
 1 -13 -8 6.28 2.55
 -1 -13 8 3.91 1.45
 1 -13 8 7.31 1.52
 -1 -13 8 3.54 2.72
 1 -13 8 4.34 2.78
 -1 13 -8 4.33 0.86
 1 -13 -8 5.45 2.15
 -1 -13 -8 7.1 2.22
 1 -13 -8 3.73 2.01
 1 -13 -8 3.94 2.43
 -1 -13 -8 6.18 2.36
 -1 13 -8 3.26 2.59
 1 13 8 3.58 2.05
 -1 13 8 6.43 2.33
 1 -13 8 5.53 1.59
 1 13 -8 4.81 1.52
 -1 13 8 4.06 2.12
 1 -13 9 134.28 4.34
 -1 -13 -9 116.59 4.98
 1 -13 -9 125.08 5.14
 -1 -13 -9 137.89 4.83
 1 -13 -9 131.06 4.57
 -1 -13 9 124.92 4.07
 1 -13 9 137.54 4.28
 1 13 -9 124.71 4.13
 1 -13 -9 124.17 4.68
 -1 -13 -9 129.08 4.76
 -1 -13 -9 118.74 4.74
 1 -13 -9 126.18 4.96
 -1 13 -9 123.26 3.85
 1 -13 10 18.58 1.71
 -1 -13 10 17.21 1.48
 1 13 -10 18.04 1.66
 1 -13 -10 24.28 2.29
 1 -13 -10 19.56 2.8
 -1 -13 -10 17.1 2.49
 -1 -13 -10 19.02 2.47
 1 -13 -10 21.13 2.71
 -1 -13 -10 17.75 2.41
 1 -13 10 18.58 1.78
 -1 -13 -10 22.43 2.5
 -1 -13 -10 19.33 1.59
 1 -13 -10 19.82 2.47
 -1 -13 -11 26.86 2.71
 -1 -13 -11 30.88 1.81
 1 -13 -11 28.94 2.67
 -1 -13 11 30.08 1.67
 1 -13 11 30.23 1.92
 1 13 -11 29.26 1.91
 1 -13 -11 31.82 2.67
 -1 -13 -11 32.29 2.81
 1 -13 11 28.05 2.01
 1 -13 -11 30.52 2.99
 -1 -13 -11 27.02 2.67
 1 -13 -11 31.29 3.09
 -1 -13 -12 35.43 1.72
 -1 -13 -12 36.68 2.54
 1 -13 -12 37.96 2.5
 1 13 -12 37.77 1.87
 1 -13 12 35.41 1.89
 1 -13 12 35.24 1.91
 1 -13 -12 34.51 2.7
 1 -13 -12 39.48 2.49
 1 -13 -13 41.69 2.29
 1 -13 13 41.55 1.84
 1 -13 13 39.99 1.8
 1 13 -13 38.58 1.77
 1 -13 -13 34.94 2.32
 1 13 -14 13.17 1.13
 1 -13 14 10.98 1.16
 1 13 14 13.27 1.12
 1 -13 -14 14.8 1.78
 1 13 14 13.47 1.1
 1 -13 14 12.06 1.2
 1 13 15 60.46 1.81
 -1 14 0 0.65 1.38
 1 14 0 0.42 1.22
 1 -14 0 1.04 2.06
 -1 -14 0 0.42 2.64
 -1 -14 0 0.67 2.34
 1 -14 0 1.43 2.22
 1 14 -1 43.37 2.76
 1 14 1 38.63 2.96
 -1 14 1 49.32 3.28
 -1 14 -1 45.51 3
 1 -14 -1 38.76 3.55
 -1 -14 -1 48.56 4.41
 -1 -14 1 45.03 4.12
 1 -14 1 46.28 3.97
 1 -14 -1 42.35 3.93
 -1 -14 1 41.98 3.97
 -1 -14 -1 50.58 4.2
 1 14 2 267.56 9.57
 -1 14 2 282.93 9.82
 -1 14 -2 260.65 9.03
 1 -14 -2 251.59 10.13
 -1 -14 2 270.72 10.54
 -1 -14 -2 260.52 10.59
 -1 -14 -2 286.47 11.15
 1 -14 -2 252.33 10.4
 -1 -14 2 275.07 10.6
 1 -14 2 261.04 10.4
 -1 14 -3 5.01 2.06
 -1 -14 3 2.76 2.47
 -1 -14 -3 7.12 3.01
 1 -14 -3 4.51 2.53
 1 -14 -3 7.58 2.6
 -1 -14 -3 6.52 2.74
 1 -14 3 3.78 2.37
 -1 -14 3 5.82 2.52
 -1 14 3 8.59 1.99
 -1 14 -3 4.27 1.31
 1 14 3 6.46 1.76
 1 -14 -4 120.96 4.27
 -1 -14 -4 127.44 4.31
 1 -14 4 127.78 4.16
 1 -14 -4 135.03 4.66
 -1 -14 4 126.7 6.79
 1 -14 4 125.02 6.66
 1 14 4 138.87 6.44
 -1 -14 -4 132.88 7.13
 -1 -14 -4 131.89 7.59
 1 -14 -4 120.36 6.88
 -1 -14 4 126.18 6.71
 1 -14 -4 129.39 7.16
 -1 14 -4 125.72 3.86
 -1 14 -4 117.91 6.78
 1 -14 -5 27.23 2.34
 -1 -14 -5 32.86 2.22
 1 -14 5 32.67 1.86
 1 -14 -5 25.5 2.08
 -1 -14 -5 28.96 2.2
 1 -14 5 32.68 1.91
 -1 14 5 35.72 2.91
 1 14 5 28.97 3.42
 -1 -14 5 31.39 3.63
 -1 -14 -5 41.95 5.5
 1 -14 -5 28.03 4.2
 1 14 -5 32.09 1.42
 -1 14 -5 28.38 1.4
 -1 14 -5 30.05 4.03
 1 -14 5 34.54 4.06
 -1 -14 5 33.68 4.41
 1 -14 6 4.6 2.82
 -1 -14 6 3.56 2.74
 1 14 -6 4.71 0.87
 -1 14 -6 4.67 0.87
 1 -14 6 3.98 1.61
 -1 -14 6 4.66 1.5
 1 -14 -6 4.6 2.19
 -1 -14 -6 6.15 2.29
 1 -14 -6 3.37 2.48
 -1 -14 -6 6.06 2.68
 -1 14 -6 3.04 2.43
 -1 -14 6 3.79 2.84
 -1 -14 -6 4.35 4.06
 1 -14 -6 0.61 3.54
 -1 14 6 2.57 2.08
 1 14 6 4.44 2.2
 -1 14 6 4.18 1.73
 1 -14 6 5.55 1.84
 -1 -14 -7 41.72 2.88
 1 -14 -7 42.44 2.84
 -1 14 -7 33.49 4.31
 1 -14 -7 43.8 3.1
 -1 -14 -7 39.53 3.19
 -1 -14 7 42.41 2.38
 1 -14 7 44.68 2.29
 1 -14 7 40.83 2.38
 -1 14 7 37.98 3.78
 -1 14 -7 39.64 1.74
 1 14 -7 40.12 1.76
 -1 -14 7 40.26 4.41
 1 -14 7 40.24 4.35
 -1 -14 -7 44.98 3.32
 -1 14 7 36.35 3.48
 1 -14 -7 41.58 6.12
 1 -14 8 29.49 2.07
 1 -14 -8 27.47 2.26
 -1 -14 8 28.44 1.79
 1 -14 8 29.43 1.98
 1 14 -8 30.1 1.87
 1 -14 -8 30.97 3.06
 -1 -14 -8 29.08 2.94
 1 -14 -8 26.31 2.58
 -1 -14 -8 31.54 2.7
 -1 14 -8 29.88 1.45
 -1 -14 -8 28.48 2.73
 1 -14 -8 30.84 2.91
 1 -14 9 143.71 4.59
 1 -14 -9 133.94 5.4
 -1 -14 -9 139.25 5.26
 1 -14 -9 136.3 4.75
 -1 -14 -9 144.6 5.04
 1 -14 9 146.66 4.55
 -1 -14 9 137.44 4.34
 1 14 -9 129.31 4.32
 1 -14 -9 130.09 4.89
 -1 -14 -9 140.26 5
 1 -14 -9 134.78 5.17
 -1 -14 -9 135.11 5
 -1 14 -9 137.72 4.13
 -1 -14 -10 1.89 1.18
 1 -14 -10 1.69 1.89
 -1 -14 -10 2.29 2.24
 1 -14 10 0.84 1.5
 1 14 -10 2.13 1.39
 1 -14 -10 5.73 2.73
 -1 -14 -10 1.32 2.31
 -1 -14 -10 2.13 2.31
 1 -14 -10 1.9 2.28
 1 -14 10 1.37 1.48
 -1 -14 10 3.02 1.22
 1 -14 -10 1.77 2.62
 -1 -14 -10 2.21 2.14
 -1 -14 -11 10.77 1.27
 1 -14 -11 12.11 2.05
 -1 -14 -11 13.64 2.27
 1 -14 11 12.62 1.59
 1 14 -11 10.09 1.47
 -1 -14 -11 9.9 2.25
 1 -14 -11 9.82 2.2
 1 -14 11 11.47 1.48
 -1 -14 11 9.29 1.28
 1 -14 -11 12.19 2.53
 -1 -14 -11 7.79 2.29
 1 -14 -11 10.39 2.43
 1 14 -12 54.16 2.08
 1 -14 12 52.04 2.21
 1 -14 12 53.64 2.19
 -1 -14 -12 53.12 2.01
 -1 -14 -12 49.43 2.7
 1 -14 -12 48.92 2.63
 1 -14 -12 48.04 2.89
 -1 -14 -12 53.47 2.78
 1 -14 -12 54.18 2.62
 1 -14 13 80.35 2.68
 1 14 -13 72.83 2.55
 1 -14 -13 92.94 3.04
 -1 -14 -13 89.29 3.24
 1 -14 -13 77.59 3.11
 1 -14 13 79.45 2.69
 1 14 14 42.26 1.59
 -1 14 14 42.01 1.59
 1 -14 14 45.75 1.6
 -1 -15 0 4.01 2.68
 -1 15 0 -0.3 1.42
 1 15 0 -0.18 1.18
 -1 -15 0 0.59 2.36
 1 -15 0 -1 2.22
 -1 -15 1 3.16 2.65
 1 -15 -1 -1 2.21
 -1 -15 -1 2.58 2.67
 -1 -15 -1 1.81 2.42
 1 -15 1 2.29 2.42
 1 -15 -1 2.32 2.39
 -1 -15 1 3.84 2.55
 -1 15 -1 5.43 1.58
 -1 15 1 2.89 1.55
 1 15 1 3.64 1.55
 1 -15 -2 2.36 2.35
 -1 -15 -2 1.7 2.69
 -1 -15 2 2.52 2.57
 -1 -15 -2 2.75 1.46
 1 -15 -2 2.52 1.4
 1 -15 2 3 1.3
 1 -15 -2 2.55 1.41
 -1 15 -2 2.26 0.69
 1 15 2 2.65 0.74
 1 -15 2 2.98 1.48
 1 -15 2 3.92 2.74
 -1 -15 -2 2.65 2.55
 1 -15 -2 2.55 2.35
 -1 -15 2 2.84 2.6
 -1 15 -2 1.84 1.33
 1 15 2 3.66 1.65
 -1 15 2 4.8 1.74
 -1 -15 -3 -0.03 1.5
 1 -15 -3 1.03 1.48
 1 -15 3 1.27 1.24
 1 -15 -3 0.62 1.45
 -1 -15 3 -1.03 2.49
 1 -15 -3 1.55 2.47
 -1 -15 -3 -1.83 3.21
 1 -15 3 1.18 1.32
 -1 -15 3 -0.31 3.11
 1 -15 3 -0.15 2.73
 -1 -15 -3 -0.49 3.21
 1 -15 -3 0.48 2.77
 1 15 -3 1.78 0.7
 -1 -15 -3 0.97 1.52
 1 15 3 0.34 0.67
 -1 15 3 1.73 1.7
 1 15 3 1.59 1.53
 1 -15 4 614.4 16.85
 1 -15 4 629.24 16.83
 1 -15 -4 600.38 17.11
 -1 -15 -4 588.66 16.9
 -1 -15 -4 627.5 21.43
 -1 -15 4 625.41 20.22
 1 -15 -4 606.2 20.64
 -1 -15 4 617.13 16.68
 1 15 -4 632.81 16.55
 1 15 4 621.49 16.58
 -1 15 -4 611.49 16.53
 -1 -15 4 639.25 20.57
 1 -15 4 610.41 20.3
 1 -15 -4 608.79 16.93
 -1 -15 -4 602.23 17.03
 1 -15 -4 640.23 17.28
 1 15 4 642.32 19.74
 -1 15 4 650.22 19.79
 1 -15 5 33.8 2.3
 -1 -15 5 25.8 3.83
 -1 -15 -5 37.56 5.26
 1 -15 -5 32.93 4.59
 1 -15 -5 29.23 2.7
 -1 -15 -5 30.7 2.74
 1 -15 5 32.4 2.23
 -1 -15 5 32.21 2.14
 1 -15 -5 30.27 3.22
 -1 15 -5 30.25 1.56
 1 15 -5 34.52 1.59
 1 -15 5 38.79 4.23
 -1 -15 5 31.99 4.1
 -1 -15 -5 32.4 2.75
 1 -15 -5 27.85 3.11
 1 15 5 35.73 3.56
 -1 -15 -6 169.53 5.95
 1 -15 -6 182.17 5.97
 1 -15 6 173.04 5.5
 -1 -15 6 176.52 5.48
 1 -15 6 171.83 5.56
 -1 -15 -6 170.17 9.79
 1 -15 -6 159.53 9.57
 -1 -15 6 168.43 8.51
 1 -15 6 170.83 8.43
 1 15 -6 174.14 5.16
 -1 15 -6 172.45 5.14
 -1 -15 -6 176.12 5.78
 1 -15 -6 174.34 5.74
 -1 15 6 180.09 8.11
 1 15 6 170.21 8.07
 -1 -15 -7 127.51 5.02
 1 -15 7 122.43 4.17
 -1 -15 7 117.79 4.01
 1 -15 -7 118.65 4.49
 -1 -15 -7 121.79 4.57
 -1 -15 -7 115.24 4.61
 1 -15 -7 123.73 4.79
 1 -15 7 125.01 4.23
 -1 15 -7 117.83 3.76
 1 15 -7 119.02 3.74
 -1 15 -8 183.5 5.21
 1 15 -8 170.72 5.13
 -1 -15 8 177.54 5.37
 1 -15 8 180.82 5.57
 -1 -15 -8 175 5.86
 1 -15 -8 178.03 6.42
 -1 -15 -8 175.66 6.28
 1 -15 -8 182.81 6.16
 -1 -15 -8 177.9 5.98
 1 -15 -8 172.14 5.88
 -1 -15 -8 174.84 5.93
 1 -15 8 176.6 5.58
 -1 15 -9 24.38 1.23
 1 -15 9 19.51 1.81
 -1 -15 9 23.31 1.6
 1 -15 -9 21.74 2.05
 -1 -15 -9 19.82 2.72
 -1 -15 -9 19.18 2.35
 1 -15 -9 23.97 3
 1 -15 -9 22.63 2.81
 -1 -15 -9 18.27 2.49
 1 -15 -9 26.1 2.52
 1 -15 9 20.6 1.84
 -1 -15 -9 15.94 2.41
 -1 15 -10 28.38 1.29
 -1 -15 -10 31.41 2.55
 1 -15 -10 32.29 2.36
 -1 -15 10 29.75 1.72
 1 -15 10 29.7 1.94
 1 -15 -10 28.51 3.04
 -1 -15 -10 29.31 2.83
 1 -15 10 30.51 2.03
 -1 -15 -10 29.07 2.65
 1 -15 -10 30.12 2.88
 -1 -15 -10 30.37 1.77
 1 -15 -10 30.69 2.56
 -1 -15 -10 30.56 2.62
 1 15 -11 24.94 1.51
 1 -15 11 27.4 1.71
 -1 -15 -11 25.59 1.46
 1 -15 -11 22.8 2.27
 -1 -15 -11 25.07 2.33
 1 -15 -11 25.28 2.08
 -1 -15 -11 25.89 2.29
 1 -15 11 25.69 1.7
 1 -15 -11 21.85 2.45
 -1 -15 -11 21.91 2.33
 1 -15 -11 26.01 2.61
 1 -15 12 1.4 1.14
 -1 -15 -12 3.03 0.83
 1 -15 -12 3.94 1.51
 -1 -15 -12 3.35 1.77
 1 -15 -12 2.97 1.7
 -1 -15 -12 2.03 1.7
 -1 -15 -12 1.9 1.61
 1 -15 -12 2.13 1.94
 1 -15 12 2.13 1.16
 1 -15 13 23.27 1.43
 1 -15 -13 25.87 2.04
 1 -15 13 22.49 1.36
 -1 -15 -13 26.32 2.04
 -1 15 14 57.88 1.9
 1 15 14 59.9 1.88
 -1 16 0 0.73 0.71
 1 16 0 0.35 0.95
 -1 16 0 0.65 1.4
 -1 -16 0 -0.66 2.92
 -1 -16 0 0.64 1.64
 1 -16 0 -1.06 1.92
 -1 -16 0 -0.12 1.37
 -1 -16 0 3.37 3.65
 1 -16 0 0.31 3.01
 -1 -16 0 -0.98 1.97
 1 -16 0 -1.21 1.79
 -1 -16 1 17.57 2.5
 -1 -16 -1 17.46 2.43
 1 -16 1 15.73 2.17
 1 -16 -1 19.62 2.14
 1 16 1 17.37 1.37
 -1 16 -1 18.65 1.32
 -1 16 1 20.3 1.14
 1 16 1 18.7 2.31
 -1 16 -1 17.79 2.21
 -1 16 1 18.82 2.46
 -1 -16 -1 17.94 3.85
 -1 -16 1 15.72 3.56
 -1 -16 1 16.81 2.29
 -1 -16 -1 17.81 2.07
 1 -16 -1 21.28 2.62
 1 -16 1 14.98 1.81
 -1 -16 -1 17.48 1.77
 1 -16 1 14.99 2.35
 -1 -16 1 17.3 1.74
 -1 -16 -1 18.46 3.98
 1 -16 -1 19.07 3.75
 -1 -16 1 17.43 4.04
 1 -16 1 16.59 3.72
 -1 -16 -2 230.47 7.25
 1 -16 -2 228.26 7.08
 -1 -16 2 235.21 7.31
 -1 -16 -2 221.37 7.22
 1 -16 2 229.33 7.06
 1 -16 2 226.61 7.13
 1 -16 -2 222.17 7.35
 -1 -16 -2 218.44 7.1
 1 -16 2 228.94 7.16
 -1 -16 2 231.44 6.89
 1 16 2 217.4 8.92
 -1 16 2 229.91 9.09
 -1 -16 -2 225.83 10.53
 -1 -16 2 227.31 10.06
 -1 -16 -2 223.75 10.3
 1 -16 -2 239.52 10.26
 1 -16 2 227.28 10.11
 -1 -16 2 234.04 10.3
 -1 16 2 225.81 6.52
 1 16 2 250.88 6.75
 -1 16 -2 232.95 6.62
 -1 -16 -3 3.35 2.13
 1 -16 -3 1.15 2
 -1 -16 3 3.19 1.72
 1 -16 3 2.19 1.74
 1 -16 -3 0.59 2.04
 1 16 3 1.49 0.95
 -1 -16 3 -0.98 2.95
 1 -16 3 1.28 2.85
 1 -16 -3 -1.52 3.11
 -1 -16 -3 0.53 3.08
 1 -16 3 2.71 2.06
 -1 16 3 2.76 1.94
 1 16 3 -0.26 1.68
 -1 -16 -3 1.16 3.35
 1 -16 -3 2.76 2.84
 -1 -16 3 -0.47 3.06
 1 -16 3 3.87 2.04
 -1 -16 -3 3.76 2.3
 1 -16 -3 0.04 2.31
 1 16 -3 2.36 0.93
 1 -16 4 52.66 2.89
 1 16 4 52.98 2.11
 1 16 -4 51 2.18
 1 -16 4 48.31 5.11
 -1 -16 4 48.11 5.12
 1 -16 -4 48.7 3.36
 -1 -16 -4 52.68 3.47
 1 -16 4 50.65 2.82
 -1 -16 4 50.85 2.47
 1 16 4 50.48 4.09
 -1 16 4 49.13 4.22
 -1 -16 -4 49.73 5.95
 -1 -16 4 48.23 4.5
 1 -16 -4 46.14 4.88
 1 -16 -4 45.12 3.9
 -1 -16 -4 53.59 3.37
 1 -16 -4 50.36 3.22
 1 -16 5 103.17 6.38
 -1 -16 5 101.33 6.44
 1 -16 5 98.93 3.63
 1 -16 5 94.65 3.7
 1 -16 -5 97.95 7.14
 -1 -16 -5 87.89 7.06
 1 16 5 93.66 3.21
 1 16 -5 92.3 3.18
 -1 16 -5 98.81 3.21
 1 -16 -5 103.5 4.37
 1 -16 -5 99.88 4.07
 -1 -16 -5 88.79 3.95
 -1 -16 5 102.66 3.63
 1 -16 -5 99.56 3.88
 -1 -16 -5 92.43 3.88
 1 16 5 100.72 5.77
 1 -16 6 56.36 2.71
 -1 -16 6 49.85 2.48
 1 -16 6 54.28 2.72
 -1 -16 -6 52.54 3.03
 1 -16 -6 53.47 2.98
 1 -16 -6 53.37 3.23
 -1 -16 -6 49.4 3.08
 1 16 -6 54.1 2.11
 -1 16 -6 55.73 2.14
 -1 -16 -7 55.62 3.51
 -1 16 -7 61.68 2.24
 1 16 -7 54.79 2.14
 1 -16 -7 60.13 3.15
 -1 -16 -7 54.07 3.12
 1 -16 7 56.8 2.77
 1 -16 -7 61.69 3.44
 -1 -16 -7 54.62 3.2
 1 -16 7 57.47 2.76
 -1 -16 7 58.98 2.57
 1 -16 8 12.56 1.73
 -1 16 -8 12.74 1.05
 1 16 -8 12.11 0.97
 1 -16 8 13.15 1.74
 -1 -16 8 13.49 1.48
 1 -16 -8 16.21 2.84
 -1 -16 -8 12.42 2.66
 1 -16 -8 18.5 2.63
 -1 -16 -8 15.31 2.39
 -1 -16 -8 11.05 2.14
 1 -16 -8 16.56 2.32
 -1 -16 -8 16.09 2.38
 1 -16 9 9.32 1.72
 -1 16 -9 12.74 0.98
 1 -16 9 9.67 1.73
 -1 -16 9 15.35 1.44
 -1 -16 -9 13.41 2.82
 1 -16 -9 13.02 2.95
 -1 -16 -9 9.19 2.35
 1 -16 -9 14.05 2.77
 -1 -16 -9 11.95 2.25
 -1 -16 -9 10.1 2.5
 1 -16 -9 14.92 2.43
 -1 16 -10 97.16 3.06
 -1 -16 -10 97.09 3.85
 1 -16 -10 102.85 3.59
 1 -16 -10 100.79 3.89
 -1 -16 -10 104.43 3.96
 -1 -16 -10 103.62 3.36
 1 -16 10 108.05 3.51
 1 -16 -10 103.42 4.12
 -1 -16 -10 100.14 3.85
 1 -16 -10 108.57 4.38
 -1 -16 -10 91.61 4.11
 1 -16 10 102.6 3.5
 1 -16 -11 17.33 2.29
 -1 -16 -11 11.54 2
 -1 -16 -11 14.58 1.9
 -1 -16 -11 12.14 1.08
 1 -16 11 11.98 1.38
 1 -16 -11 15 1.92
 -1 -16 -11 10.77 1.92
 1 -16 11 10.26 1.35
 1 -16 -11 16.03 2.17
 -1 -16 -12 27.63 2.05
 1 -16 -12 28.51 2.01
 1 -16 12 27.4 1.53
 1 -16 12 25.09 1.45
 -1 -16 -12 31.42 2.02
 1 -16 -12 24.04 2.24
 -1 -16 -12 23.15 1.83
 1 -16 -13 9.57 1.42
 -1 -16 -13 12.54 1.43
 1 -16 13 11.73 0.96
 -1 -17 0 -1.04 3.53
 -1 -17 0 1.2 3.57
 1 -17 0 3.48 3.58
 1 17 0 5.52 1.27
 -1 17 0 2.97 1.09
 1 -17 0 5.85 2.6
 -1 -17 0 4.23 1.99
 -1 -17 0 2.86 2.68
 -1 17 0 2.73 1.65
 -1 -17 0 13.5 2.82
 1 -17 0 8.85 2.65
 -1 -17 1 105.66 4.26
 1 -17 -1 97.78 4.15
 1 -17 1 102.7 4.15
 -1 -17 -1 100.6 4.27
 -1 -17 1 109.71 7.02
 1 -17 1 104.95 6.84
 1 -17 -1 103.47 4.32
 -1 -17 1 100.52 3.83
 -1 -17 -1 99.53 4.05
 1 -17 1 102.66 4.16
 -1 -17 -1 97.45 4.35
 1 -17 1 96.03 4.02
 -1 -17 1 102.52 4.32
 -1 -17 -1 110.2 7.05
 -1 -17 1 105.64 6.64
 1 -17 -1 100.55 6.88
 -1 -17 -1 94.13 6.83
 -1 17 1 99.45 5.3
 -1 17 -1 86.83 4.84
 -1 17 1 97.28 3.3
 1 17 1 100.97 3.45
 -1 17 -1 97.46 3.33
 1 17 -1 103.39 3.44
 -1 -17 2 340.17 9.47
 1 -17 -2 325.05 9.47
 1 -17 2 330.37 9.43
 -1 -17 -2 327.78 9.51
 -1 -17 -2 308.86 9.61
 -1 -17 2 326.29 9.5
 1 -17 2 318.25 9.64
 1 -17 2 328.76 9.52
 -1 -17 2 325.55 9.45
 1 -17 -2 329.29 9.68
 -1 -17 -2 311.34 13.37
 -1 -17 -2 304.95 13.16
 1 -17 -2 297 12.79
 -1 -17 2 316.58 12.73
 -1 -17 2 319.25 13.04
 1 -17 2 305.84 12.79
 -1 17 2 321.3 9.04
 -1 17 -2 331.64 9.08
 1 17 2 348.19 9.2
 1 17 2 275.95 11.33
 -1 17 2 299.08 11.63
 -1 -17 -3 7.95 2.05
 1 -17 -3 9.79 2.01
 -1 -17 3 8.23 2.05
 1 -17 3 6.42 1.77
 1 -17 -3 8.35 2.03
 -1 17 3 7.4 1.05
 1 -17 3 7.8 1.95
 -1 -17 -3 13.46 4.25
 1 -17 -3 8.81 2.32
 1 -17 3 7.91 3.08
 1 -17 -3 5.51 3.16
 -1 -17 3 5.67 3.14
 -1 -17 -3 6.09 3.22
 1 -17 3 7.77 2.04
 -1 -17 -3 7.68 2.13
 -1 -17 3 11.03 2.12
 1 17 3 7.99 1.03
 1 17 -3 8.55 1.05
 -1 17 3 4.98 2.08
 1 17 3 7.67 2.37
 1 -17 -4 8.6 2.04
 -1 -17 -4 9.63 2.16
 -1 -17 4 9.22 1.61
 1 -17 4 9 1.74
 1 -17 4 11.7 2.06
 1 -17 -4 11.54 2.32
 -1 -17 -4 10.49 2.18
 1 -17 4 8.92 1.79
 -1 -17 -4 8.06 3.63
 1 -17 -4 6.63 2.37
 -1 -17 4 10.1 3.11
 1 -17 4 9.6 3.17
 -1 17 4 7.24 2.2
 1 17 4 9.32 2.24
 1 17 -4 9.95 1.07
 1 17 4 8.21 1.03
 -1 17 -5 125.38 4.05
 1 17 -5 133.55 4.1
 1 17 5 120.84 4.02
 -1 -17 5 126.39 4.31
 1 -17 5 143.13 4.53
 1 -17 5 138.96 4.58
 -1 -17 -5 128.06 4.75
 1 -17 -5 133.36 4.89
 1 -17 -5 130.81 5.08
 1 -17 -5 127.32 4.67
 -1 -17 -5 131.55 4.73
 -1 -17 6 3.64 1.48
 1 -17 6 6.8 1.76
 -1 -17 -6 7.06 2.59
 1 -17 6 5.87 1.78
 -1 -17 -6 5.22 2.22
 1 -17 -6 4.04 2.41
 -1 17 -6 4.31 0.95
 1 17 -6 6.09 0.95
 -1 -17 -6 4.82 2.16
 1 -17 -6 4 2.11
 -1 -17 -7 30.93 2.66
 1 -17 -7 30.75 2.89
 -1 17 -7 27.27 1.44
 1 17 -7 26.03 1.4
 1 -17 7 28.39 2.07
 -1 -17 -7 25.95 2.31
 -1 -17 7 28.09 1.81
 1 -17 7 25.91 2.05
 -1 -17 -7 31.42 3.08
 -1 -17 -7 33.5 2.67
 1 -17 -7 31.39 2.57
 1 -17 -8 26.1 2.96
 -1 -17 -8 26.32 2.61
 -1 17 -8 24.2 1.32
 1 17 -8 24.06 1.25
 1 -17 8 25.74 2.03
 -1 -17 -8 22.19 2.33
 -1 -17 8 22.42 1.65
 1 -17 8 22.7 1.93
 -1 -17 -8 26.37 3.08
 1 -17 -8 27.07 2.66
 -1 -17 -8 26.11 2.74
 -1 -17 -9 71.16 3.6
 1 -17 -9 74.45 3.78
 -1 -17 -9 67.74 3.07
 1 -17 9 71.51 2.76
 -1 17 -9 62.53 2.26
 1 -17 9 70.62 2.77
 1 -17 -9 63.91 3.45
 -1 -17 -9 68.85 3.24
 1 -17 -9 62.94 3.18
 -1 -17 -9 69.8 3.26
 1 -17 10 84.64 2.95
 -1 -17 -10 82.97 3.2
 -1 -17 -10 81.12 2.75
 -1 -17 -10 82.9 3.36
 1 -17 -10 79.49 3.3
 -1 -17 -10 75.26 3.55
 1 -17 -10 79.33 3.72
 1 -17 10 78.89 2.9
 -1 -17 -10 81.42 3.26
 1 -17 -10 81.21 3.53
 -1 -17 -11 4.36 1.76
 1 -17 -11 6.86 2.06
 -1 -17 -11 3.52 0.79
 -1 -17 -11 2.96 1.57
 1 -17 -11 4.42 1.65
 -1 -17 -11 2.66 1.7
 1 -17 11 3.16 1.15
 1 -17 11 2.61 1.1
 1 -17 12 75.04 2.49
 -1 -17 -12 79.03 2.74
 1 -17 -12 67.47 2.93
 1 -17 12 70.68 2.42
 -1 -18 0 0.54 3.22
 -1 -18 0 0.18 2.78
 1 -18 0 0.35 2.61
 1 18 0 2.07 0.95
 -1 18 0 1.56 0.85
 1 -18 0 2.72 1.9
 -1 -18 0 0.87 1.71
 -1 -18 0 3.52 1.99
 -1 18 0 1.53 1.73
 -1 -18 0 2.53 1.95
 1 -18 0 1.64 1.9
 1 -18 -1 29.9 2.38
 -1 -18 1 32.37 2.4
 1 -18 1 36.33 2.41
 -1 -18 -1 38.88 2.51
 -1 -18 -1 27.6 4.36
 -1 -18 1 30.89 4.24
 -1 -18 -1 35.49 4.27
 1 -18 -1 26.95 3.99
 -1 -18 1 28.01 4
 1 -18 1 34.02 4.19
 -1 -18 1 30.75 2.44
 -1 -18 -1 36.39 2.51
 -1 18 1 34.34 3.17
 1 -18 -1 29.7 2.45
 1 -18 1 36.14 2.45
 -1 -18 -1 35.35 2.43
 -1 -18 1 29.86 2.24
 1 18 -1 38.49 1.76
 1 18 1 32.43 1.69
 -1 18 1 37.4 1.65
 -1 18 -1 30.46 1.6
 1 -18 -2 27.19 2.54
 -1 18 -2 30.06 1.57
 1 18 2 32.4 1.64
 -1 18 2 30.31 1.51
 -1 -18 2 27.97 2.12
 1 -18 -2 27.52 2.41
 1 -18 2 34.75 2.34
 -1 -18 -2 32.66 2.46
 -1 -18 2 29.72 2.32
 1 -18 2 32.72 2.34
 1 -18 -2 30.47 2.39
 -1 -18 -2 31.14 2.48
 1 -18 2 29.28 2.25
 -1 -18 2 30.94 2.41
 1 -18 -3 14.25 2.37
 1 18 3 13.54 1.18
 -1 18 -3 14.07 1.18
 1 18 -3 14.49 1.21
 -1 18 3 12.73 1.05
 1 -18 3 16.58 2.02
 1 -18 3 13.66 1.98
 -1 -18 3 10.69 1.78
 -1 -18 3 16.6 2.24
 1 -18 3 17.06 2.23
 -1 -18 -3 12.51 2.2
 1 -18 3 17.81 2.11
 -1 -18 -3 14.83 2.23
 1 -18 -3 13.55 2.12
 -1 -18 3 15.77 2.14
 -1 -18 -4 472.48 13.29
 1 -18 -4 463.7 13.23
 1 -18 -4 482.92 13.61
 -1 -18 4 471.81 13.11
 1 -18 4 467.48 13.22
 1 18 4 458.3 12.87
 1 18 -4 490.68 12.93
 -1 -18 4 475.37 13.25
 1 -18 4 481.72 13.23
 1 -18 4 470.54 13.21
 -1 -18 -4 455.94 13.32
 1 -18 -4 478.18 13.42
 -1 -18 -5 48.83 2.93
 1 -18 -5 47.4 2.85
 1 18 -5 49.57 2.03
 1 18 5 44.96 1.93
 -1 18 -5 46.78 1.99
 1 -18 5 51.66 2.79
 1 -18 5 46.78 2.56
 -1 -18 5 47.31 2.35
 1 -18 5 50.38 2.61
 -1 -18 -5 49.07 2.95
 1 -18 -5 48.09 3.11
 1 -18 -5 46.85 3.26
 -1 -18 -6 13.02 2.81
 1 -18 -6 13.22 2.71
 -1 -18 6 12.87 1.56
 1 -18 6 9.93 1.78
 1 -18 6 12.31 1.82
 1 -18 6 15.5 2.13
 -1 -18 -6 10.41 2.31
 1 -18 -6 16.2 2.56
 -1 -18 -6 13.6 2.36
 1 -18 -6 12.24 2.25
 1 18 -6 13.77 1.11
 -1 18 -6 14.46 1.17
 1 -18 7 38.74 2.31
 1 18 -7 40.42 1.71
 -1 18 -7 37.96 1.74
 1 -18 7 41.1 2.42
 -1 -18 -7 40.88 3.34
 -1 -18 -7 37.33 2.35
 -1 -18 -7 41.57 2.88
 1 -18 -7 38.29 3.17
 -1 -18 -7 42.31 2.95
 1 -18 -7 39.18 2.84
 1 -18 8 24.67 1.96
 1 18 -8 25.16 1.3
 -1 18 -8 28.55 1.37
 1 -18 8 29.32 1.98
 -1 -18 -8 27.66 2.9
 -1 -18 -8 29.97 2.3
 -1 -18 -8 25.22 2.52
 1 -18 -8 27.97 2.76
 -1 -18 -8 30.06 2.57
 1 -18 -8 27.94 2.53
 1 -18 9 65.47 2.55
 1 -18 9 67.59 2.63
 -1 -18 -9 76.79 2.94
 -1 18 -9 58.39 2.13
 -1 -18 -9 68.44 3.07
 1 -18 -9 61.49 3.33
 1 -18 -9 68.69 3.62
 -1 -18 -9 72.07 3.48
 1 -18 -9 59.14 3.07
 -1 -18 -9 68.83 3.17
 -1 -18 -9 63.05 2.41
 1 -18 10 0.47 1.37
 1 -18 -10 2.55 1.94
 1 -18 10 0.66 1.17
 1 -18 10 0.16 1.1
 -1 -18 -10 1.36 1.49
 -1 -18 -10 0.9 1.95
 1 -18 -10 1.25 2.08
 1 -18 -10 -0.09 1.67
 -1 -18 -10 1.52 1.74
 -1 -18 -10 0.28 0.81
 -1 -18 -11 3.57 1.84
 1 -18 -11 2.47 2.19
 1 -18 11 3.73 1.39
 1 -18 11 2.89 1.22
 -1 -18 -11 3.51 1.85
 1 -18 -11 3.35 1.75
 1 -18 -12 29.13 1.8
 1 -18 12 27.75 1.23
 -1 -19 0 3.93 1.83
 1 -19 0 5.68 2.01
 -1 -19 0 4.94 2.09
 1 -19 0 3.42 2.02
 1 -19 0 4.29 1.92
 -1 -19 0 6.17 2.11
 1 19 0 4.65 1.05
 -1 19 0 4.46 0.94
 1 19 -1 58.99 2.4
 -1 19 -1 64.31 2.38
 1 19 1 66.6 2.46
 -1 19 1 55.55 2.27
 1 19 -1 54.72 2.41
 1 -19 1 59.89 3.07
 -1 -19 1 67.22 3.17
 1 -19 -1 58.38 3
 -1 -19 -1 55.28 3.04
 1 -19 1 58.96 3.1
 -1 -19 1 69.92 3.05
 1 -19 -1 66.34 3.21
 -1 -19 -1 54.15 3.06
 -1 -19 1 67.77 3.19
 1 -19 -1 60.06 3.12
 -1 19 2 200.39 6.02
 1 19 2 214.01 6.18
 -1 19 -2 210.79 6.11
 1 -19 2 209.43 6.58
 1 -19 -2 195.82 6.7
 -1 -19 2 211.28 6.46
 -1 -19 -2 212.14 6.58
 1 -19 -2 207.32 6.54
 -1 -19 2 216.68 6.52
 1 -19 2 213.32 6.5
 -1 -19 -2 209.9 6.62
 -1 -19 2 206.43 6.54
 1 -19 -2 194.91 6.72
 1 -19 -3 12.79 2.31
 1 19 3 10.64 1.1
 -1 19 3 9.95 0.99
 1 19 -3 12.53 1.19
 -1 19 -3 11.05 1.11
 1 -19 3 12.94 2.1
 -1 -19 3 13.95 2.09
 -1 -19 -3 11.66 2.18
 1 -19 -3 11.35 2.15
 1 -19 3 12.09 1.95
 -1 -19 3 10.37 1.74
 -1 -19 3 11.95 2.15
 -1 -19 -3 10.1 2.19
 1 -19 -3 12.02 2.37
 1 -19 3 9.8 1.86
 -1 -19 -4 296.85 8.9
 1 -19 -4 303.62 8.88
 1 -19 -4 308.9 9.2
 1 -19 -4 298.83 9.06
 1 -19 4 310.51 8.81
 -1 -19 -4 294.19 8.95
 -1 -19 4 317.31 8.83
 1 19 -4 305.8 8.51
 1 19 4 290.45 8.43
 1 -19 4 307.94 8.86
 -1 -19 4 315.72 8.9
 1 -19 4 289 8.78
 1 -19 4 290.88 8.84
 -1 -19 4 287.06 8.7
 -1 -19 -5 68.44 3.34
 1 -19 -5 65.29 3.3
 1 -19 -5 71.76 3.69
 1 -19 5 72.26 3.05
 -1 -19 5 63.37 2.76
 -1 -19 -5 64.56 3.33
 1 -19 -5 64.52 3.54
 -1 -19 5 69.53 3.23
 1 -19 5 67.21 3.2
 1 -19 5 68.23 2.99
 1 19 5 57.98 2.32
 1 19 -5 70.27 2.5
 -1 19 -5 67.58 2.48
 1 -19 6 7.9 1.75
 1 -19 -6 6.58 2.66
 -1 -19 -6 9.59 2.81
 1 19 -6 8.67 1.05
 1 -19 -6 5.99 2.26
 -1 -19 -6 7.09 2.3
 -1 -19 6 7.61 1.5
 1 -19 6 7.73 1.85
 -1 -19 6 7.67 2.21
 1 -19 6 9.74 2.15
 -1 -19 -6 9.14 2.39
 1 -19 -6 6.74 2.58
 -1 19 -6 7.49 1.06
 -1 -19 -7 95.18 3.85
 1 -19 -7 96.46 3.83
 -1 -19 -7 95.8 4.27
 -1 -19 -7 91.22 3.83
 1 -19 -7 102.98 4.09
 1 19 -7 90.13 3.06
 -1 19 -7 99.71 3.13
 1 -19 7 99.35 3.69
 1 -19 7 95.33 3.5
 1 -19 7 101.06 3.56
 -1 -19 -8 135.62 4.6
 1 -19 -8 129.81 4.54
 -1 -19 -8 131.9 4.95
 1 -19 8 137.22 4.31
 1 -19 -8 135.3 4.78
 -1 -19 -8 135.81 4.54
 1 -19 8 147.08 4.44
 1 -19 8 132.25 4.23
 1 19 -8 122.63 3.86
 -1 19 -8 132.27 3.94
 1 -19 9 0.03 1.14
 -1 -19 -9 2.68 2.11
 1 -19 -9 6.05 2.3
 -1 -19 -9 3.86 1.9
 1 -19 -9 3.38 1.83
 -1 -19 -9 5.75 1.8
 1 -19 9 1.14 1.24
 -1 -19 -9 2.17 0.95
 -1 19 -9 1.01 0.59
 1 -19 9 1.27 1.42
 1 -19 -9 6.13 2.08
 1 -19 -10 15.05 2.38
 -1 -19 -10 14.27 2.09
 -1 -19 -10 15.35 1.93
 1 -19 -10 15.57 1.87
 1 -19 10 14.96 1.54
 1 -19 -10 15.37 2.1
 1 -19 10 13.47 1.37
 1 -19 11 5.19 0.92
 1 -19 -11 4.52 1.29
 -1 -19 -11 6.18 1.32
 1 -19 11 4.92 1.13
 -1 -19 11 4.39 1.11
 1 -19 11 6.7 1.03
 -1 -19 -11 3.95 1.36
 1 -19 -11 6.35 1.58
 1 20 0 2.25 0.98
 -1 -20 0 0.54 1.99
 1 -20 0 -0.15 1.96
 -1 -20 0 2.35 2.03
 -1 20 0 1.51 0.89
 -1 -20 0 0.22 1.68
 1 -20 0 2.79 1.92
 1 20 -1 24.68 1.52
 1 20 1 23.73 1.47
 -1 20 1 23.04 1.35
 -1 20 -1 23.09 1.41
 -1 -20 -1 23.84 2.35
 1 -20 -1 23.45 2.3
 1 -20 1 22.18 2.33
 -1 -20 1 22.01 2.35
 1 -20 1 19.69 2.3
 1 -20 -1 22.86 2.34
 -1 -20 1 20.09 2.08
 1 -20 -1 19.52 2.24
 -1 -20 1 21.61 2.38
 -1 -20 -1 23.55 2.34
 1 20 -2 174.51 5.01
 -1 -20 -2 166.56 5.53
 1 -20 -2 166.09 5.49
 1 -20 -2 156.43 5.55
 1 -20 2 173.55 5.47
 -1 -20 2 168.8 5.46
 -1 20 -2 166.97 5.01
 1 20 2 169.29 5.05
 -1 20 2 161.24 4.91
 -1 -20 2 163.39 5.49
 -1 -20 -2 162.8 5.56
 1 -20 2 156.76 5.54
 -1 -20 2 153.49 5.33
 -1 -20 -3 25.76 2.51
 1 -20 -3 27 2.48
 1 -20 -3 26.83 2.54
 -1 -20 3 26.6 2.42
 1 -20 3 23.08 2.4
 1 -20 -3 26.28 2.72
 -1 -20 -3 25.33 2.48
 1 20 3 23.84 1.44
 -1 20 3 21.68 1.26
 -1 20 -3 26.24 1.52
 1 20 -3 24.44 1.51
 -1 -20 3 27.78 2.49
 1 -20 3 25.74 2.29
 -1 -20 3 23.89 1.98
 -1 -20 -4 70.11 3.32
 1 -20 -4 63.79 3.26
 1 -20 -4 62.18 3.46
 1 -20 4 67.87 3.15
 -1 -20 4 68.18 3.19
 1 -20 -4 61.46 3.52
 -1 -20 -4 66.3 3.33
 1 20 4 60.71 2.35
 1 20 -4 64.98 2.47
 1 -20 4 63.72 3.23
 -1 -20 4 63.38 3.25
 -1 -20 4 63.73 2.75
 1 -20 4 68.95 3.11
 -1 -20 -5 98.23 3.86
 1 -20 -5 92.9 3.79
 1 -20 -5 96.93 4.16
 1 -20 -5 88.14 4
 -1 -20 5 99.67 3.68
 -1 -20 -5 90.25 3.87
 1 -20 5 99.69 3.71
 -1 20 -5 97.4 3.17
 1 20 5 83.29 3.01
 1 20 -5 98.75 3.18
 -1 -20 5 100.78 3.77
 1 -20 5 99.28 3.76
 1 -20 5 94.43 3.55
 1 -20 5 101.6 3.65
 -1 -20 5 94.78 3.42
 1 -20 -6 63.28 3.1
 -1 -20 -6 67.56 3.15
 1 -20 -6 70.92 3.5
 1 -20 6 70.2 2.98
 -1 -20 -6 69.66 3.2
 1 -20 -6 62.22 3.35
 -1 -20 6 68.81 2.97
 1 20 -6 67.21 2.39
 -1 20 -6 66.11 2.4
 1 -20 6 69.81 3.02
 -1 -20 6 70.48 3.07
 1 -20 6 61.31 2.73
 1 -20 6 71.92 2.9
 -1 -20 -7 94.47 3.66
 1 -20 -7 91.81 3.63
 -1 -20 -7 102.42 4.09
 -1 -20 7 95.8 3.51
 1 -20 7 102.5 3.57
 -1 -20 -7 98.19 3.64
 1 -20 -7 91.46 3.83
 -1 20 -7 97.58 3.04
 1 20 -7 89.99 2.96
 -1 -20 7 91.55 3.59
 1 -20 7 91.61 3.28
 1 -20 7 99.05 3.56
 1 -20 7 94.96 3.44
 1 -20 -8 80.72 3.24
 -1 -20 -8 86.36 3.3
 -1 -20 -8 86.88 3.62
 1 -20 8 81.09 3
 -1 -20 8 89.17 3.1
 1 -20 8 88.08 3.1
 -1 -20 -8 84.21 3.19
 1 -20 -8 84.73 3.44
 -1 -20 8 83.47 3.18
 1 -20 8 86.81 3.11
 -1 20 -8 83.52 2.66
 1 -20 9 6.55 1.29
 1 -20 9 7.37 1.53
 -1 -20 -9 6.2 1.78
 1 -20 -9 6.54 1.73
 -1 -20 9 8.14 1.53
 -1 -20 -9 5.64 0.83
 -1 -20 9 8.46 1.71
 1 -20 9 5.2 1.48
 -1 -20 -9 5.11 1.44
 1 -20 -9 8.41 1.99
 -1 -20 -9 5.07 2.12
 -1 -20 10 150.07 4.18
 1 -20 10 143.85 4.17
 1 -20 -10 146.54 4.57
 -1 -20 -10 136.1 4.46
 1 -20 10 136.25 4.11
 1 -20 10 147.35 4.14
 1 -20 -10 138 4.29
 -1 -20 -10 143.93 4.31
 1 -20 11 5.65 0.85
 -1 -20 11 3.76 0.83
 1 -20 -11 3.13 1.19
 1 -21 0 1.66 2.05
 1 21 0 1.49 0.98
 -1 -21 0 2.11 2.1
 1 -21 0 1.13 2.06
 -1 -21 0 2.12 2.19
 -1 21 0 1.58 0.94
 1 21 1 16.22 1.29
 1 21 -1 15.29 1.29
 -1 21 1 15.49 1.18
 -1 21 -1 16.67 1.26
 1 -21 1 16.45 2.23
 1 -21 1 15.1 2.23
 -1 -21 1 16.81 2.26
 -1 -21 -1 17.87 2.3
 1 -21 -1 18.41 2.26
 -1 -21 -1 11.82 2.29
 -1 -21 1 18.31 2.36
 1 -21 -1 15.38 2.08
 1 21 -2 98.71 3.19
 -1 -21 -2 94.49 3.8
 1 -21 -2 94.99 3.75
 1 21 2 93.34 3.18
 -1 21 2 87.33 3.05
 -1 21 -2 101.23 3.22
 -1 -21 2 92.73 3.55
 1 -21 2 95.09 3.76
 -1 -21 2 98.74 3.74
 1 -21 2 96.89 3.72
 -1 -21 2 93.84 3.8
 -1 -21 -2 93.89 3.89
 1 -21 -2 89.81 3.88
 1 -21 -3 13.38 2.24
 1 -21 3 13.67 1.99
 -1 -21 3 10.94 1.76
 1 -21 3 12.01 2.06
 -1 -21 -3 13.79 2.12
 1 -21 -3 12.02 2.09
 -1 -21 3 12.97 2.04
 1 21 -3 14.2 1.48
 1 -21 -3 15.07 2.42
 -1 -21 3 13.71 2.13
 -1 -21 -3 11.2 2.17
 1 21 3 12.12 1.11
 -1 21 3 10.89 0.97
 -1 21 -3 12.85 1.15
 1 -21 4 39.16 2.33
 1 21 -4 34.13 1.63
 1 21 4 31.63 1.52
 1 -21 4 34.16 2.37
 -1 -21 -4 33.92 2.5
 1 -21 -4 35.74 2.71
 -1 -21 4 37.25 2.37
 1 -21 -4 33.61 2.63
 -1 -21 -4 34.71 2.88
 -1 -21 4 36.79 2.48
 1 -21 4 37.26 2.45
 -1 -21 -4 35.62 2.47
 1 -21 -4 35.57 2.43
 1 -21 -5 79.34 3.26
 -1 -21 -5 72.41 3.23
 1 -21 -5 86.29 3.56
 1 -21 5 73.7 3.11
 -1 -21 -5 74 3.24
 -1 -21 5 83.53 3.18
 1 -21 -5 76.94 3.49
 1 21 5 65.72 2.43
 1 21 -5 75.78 2.61
 -1 21 -5 81.84 2.66
 1 -21 5 74.46 3.18
 -1 -21 5 83.78 3.26
 1 -21 5 81.45 3.1
 1 -21 -6 41.02 2.47
 -1 -21 -6 45.61 2.56
 1 -21 -6 43.7 2.81
 1 -21 6 46.71 2.38
 -1 -21 6 46.55 2.36
 1 -21 -6 42 2.75
 -1 -21 -6 45.81 2.54
 1 21 -6 46.62 1.77
 -1 21 -6 45.3 1.79
 1 -21 6 48.28 2.41
 -1 -21 6 42.46 2.43
 1 -21 6 45.14 2.26
 -1 -21 -7 57.33 2.67
 1 -21 -7 55.9 2.61
 1 -21 -7 63.53 3.01
 -1 -21 -7 59.81 3.05
 1 -21 7 56.84 2.43
 1 -21 7 58.27 2.51
 1 -21 -7 57.28 2.83
 -1 -21 7 61.6 2.52
 -1 -21 -7 58.66 2.61
 -1 -21 7 62.11 2.59
 1 -21 7 62.48 2.52
 1 21 -7 54.43 1.95
 -1 21 -7 59.44 2.04
 1 -21 8 4.14 1.29
 1 -21 8 3.86 1.55
 -1 -21 -8 6.8 1.79
 1 -21 -8 5.29 1.76
 -1 -21 8 4.29 1.54
 -1 -21 -8 7.78 2.26
 -1 21 -8 4.95 0.67
 -1 -21 -8 4.37 0.83
 -1 -21 8 6.39 1.72
 1 -21 -8 6.19 2.02
 1 -21 8 3.43 1.54
 -1 -21 -8 4.72 1.49
 1 -21 -9 44.55 2.18
 1 -21 9 44.82 1.99
 -1 -21 9 53.1 2.03
 -1 -21 -9 42.39 2.31
 1 -21 9 45.8 1.88
 1 -21 9 50.9 2.01
 -1 -21 9 53.12 2.1
 -1 -21 -9 43.08 2.06
 1 -21 -9 44.2 2.06
 -1 -21 10 29.97 1.3
 1 -21 10 29.94 1.32
 1 -21 -10 27.32 1.71
 1 21 -10 25.52 1.16
 -1 -21 10 28.52 1.38
 -1 -21 -10 30.88 1.46
 1 -21 -10 27.72 1.43
 1 22 0 2.41 0.9
 1 -22 0 2.59 1.86
 -1 -22 0 1.73 1.85
 1 -22 0 0.64 1.74
 -1 -22 0 4.93 1.92
 -1 22 0 0.78 0.81
 -1 -22 -1 18.58 2.09
 1 -22 -1 18.83 2.07
 1 -22 -1 17.44 1.87
 1 -22 1 17.88 1.98
 -1 -22 1 16.51 2.03
 1 -22 1 19.71 2.03
 -1 -22 -1 21.95 2.16
 -1 -22 1 18.47 2.12
 1 22 1 19.76 1.27
 -1 22 1 18.14 1.16
 1 22 -1 20.82 1.31
 -1 22 -1 19.57 1.25
 1 -22 -2 4.54 1.74
 -1 -22 -2 4.32 2.05
 1 -22 2 3.06 1.71
 1 22 2 4.89 0.9
 -1 22 2 3.06 0.74
 1 -22 -2 4.14 1.87
 -1 -22 2 5.78 1.83
 1 -22 2 2.08 1.78
 -1 -22 -2 2.89 1.88
 -1 22 -2 5.07 0.94
 -1 -22 2 4.63 1.89
 -1 -22 -2 1.99 1.86
 -1 -22 3 31.57 2.28
 -1 -22 -3 32.28 2.53
 -1 22 3 26.76 1.28
 -1 22 -3 33.54 1.54
 1 22 3 30.93 1.43
 1 -22 3 29.69 2.17
 -1 -22 3 30.24 2.19
 -1 -22 -3 31.87 2.29
 1 -22 -3 31.09 2.48
 1 -22 -3 30.87 2.31
 -1 -22 -3 31.64 2.26
 1 -22 -3 33.47 2.25
 1 22 -3 28.34 1.57
 1 -22 3 31.15 2.15
 1 22 -4 78.62 2.57
 -1 -22 -4 73.57 3.08
 1 -22 -4 72.4 3.05
 1 22 -4 76.23 2.55
 1 22 4 66.8 2.39
 1 -22 4 75.27 3
 -1 -22 -4 74.31 3.11
 1 -22 4 77.61 3.01
 -1 -22 4 76.07 3.02
 1 -22 -4 71.29 3.3
 -1 -22 4 74.08 3.07
 -1 -22 -4 78.07 3.45
 1 -22 -4 72.83 3.21
 1 -22 -5 6.86 1.94
 1 22 -5 6.62 0.86
 1 -22 5 6.22 1.65
 -1 -22 5 7.26 1.64
 -1 -22 -5 7.85 1.78
 1 -22 -5 6.59 1.74
 1 22 -5 6.91 1.19
 -1 -22 5 6.15 1.74
 -1 -22 -5 8.23 1.76
 1 -22 -5 4.83 1.97
 1 -22 5 8.13 1.75
 1 -22 5 6.25 1.5
 -1 -22 -6 21.91 1.98
 1 -22 -6 22.43 1.95
 1 -22 -6 23.48 2.23
 1 22 -6 21.24 1.11
 -1 22 -6 22.65 1.16
 -1 -22 -6 23.29 1.9
 -1 -22 6 23.57 1.76
 1 -22 -6 22.59 2.18
 1 -22 6 21.71 1.78
 1 22 -6 22.98 1.4
 1 -22 6 21.66 1.64
 1 -22 6 21.7 1.82
 -1 -22 6 22.69 1.86
 1 -22 -7 34.45 2.19
 -1 -22 -7 38.38 2.23
 1 -22 -7 41.07 2.64
 -1 -22 -7 37.99 2.7
 1 22 -7 32.1 1.3
 -1 22 -7 35.88 1.4
 -1 -22 7 38.44 2.02
 1 -22 7 38.41 2.04
 -1 -22 -7 36.24 2
 1 -22 -7 37.05 2.46
 1 22 -7 33.72 1.64
 1 -22 7 34.93 1.9
 1 -22 7 37.83 2.07
 -1 -22 7 36.53 2.14
 -1 -22 -8 20.94 1.57
 1 -22 -8 19.75 1.53
 -1 -22 -8 22.39 1.87
 -1 22 -8 19.39 0.87
 1 -22 8 21.33 1.44
 -1 -22 8 19.4 1.43
 1 -22 -8 19.97 1.7
 1 22 -8 21.12 1.17
 1 -22 8 19.9 1.31
 -1 -22 8 20.84 1.5
 1 -22 8 23.01 1.46
 1 -22 9 16.76 1.13
 -1 -22 9 17.55 1.12
 -1 -22 -9 17.44 1.51
 -1 -22 -9 18.87 1.25
 1 -22 -9 14.73 1.21
 -1 -22 9 18.34 1.21
 -1 -23 0 2.06 1.69
 1 -23 0 1.94 1.68
 1 23 0 0.31 0.78
 -1 23 0 1.78 0.74
 -1 -23 0 1.3 1.71
 -1 -23 0 1.6 1.66
 -1 -23 1 9.86 1.63
 -1 -23 -1 14.58 1.98
 1 23 1 10.97 1
 1 23 -1 15.06 1.09
 -1 23 1 14.06 0.94
 -1 23 -1 12.52 1
 -1 -23 -1 17.98 1.89
 1 -23 -1 11.09 1.76
 -1 -23 1 9.72 1.74
 -1 -23 1 10.41 1.82
 -1 -23 -1 16.81 1.84
 1 -23 1 15.18 1.79
 -1 -23 -2 5.73 1.88
 -1 23 2 3.1 0.66
 1 23 2 5.59 0.82
 1 -23 2 5.42 1.63
 -1 -23 2 5.81 1.64
 -1 -23 -2 3.56 1.66
 1 -23 -2 4.43 1.67
 -1 -23 2 4.95 1.7
 -1 -23 -2 5.74 1.75
 -1 23 -2 6.09 0.86
 1 -23 2 4.35 1.52
 -1 -23 -3 24.77 1.93
 1 -23 -3 21.54 1.88
 -1 -23 -3 22.72 2.21
 1 -23 -3 19.65 1.83
 -1 -23 3 21.9 1.91
 -1 23 -3 22.11 1.21
 1 23 3 18.75 1.07
 1 -23 3 19.88 1.76
 -1 -23 -3 22.53 1.92
 1 -23 -3 21.71 2.1
 -1 -23 3 21.15 1.82
 1 -23 3 23.43 1.85
 1 23 -4 100.31 2.92
 1 -23 -4 95.96 3.4
 -1 -23 -4 99.14 3.42
 1 -23 -4 91.9 3.44
 -1 -23 -4 98.43 3.71
 -1 -23 4 100.3 3.42
 1 23 -4 102.1 3.02
 1 23 4 83.18 2.82
 1 -23 4 91.21 3.34
 -1 -23 4 98.5 3.33
 1 -23 4 101.01 3.36
 -1 -23 -4 99.2 3.42
 1 -23 -4 92.99 3.58
 1 23 -5 24.99 1.32
 1 23 -5 26.39 1.24
 -1 -23 -5 29.13 2.1
 1 -23 -5 24.7 2.02
 1 -23 5 24.73 1.75
 -1 -23 5 25.68 1.99
 1 -23 5 26.91 2
 1 -23 5 26.93 1.88
 -1 -23 -5 28.72 1.92
 1 -23 -5 25.23 2.3
 -1 -23 5 22.99 1.84
 1 -23 -5 27.29 2.12
 1 23 -6 11.86 0.82
 -1 23 -6 13 0.88
 1 -23 6 10.59 1.39
 -1 -23 -6 12.35 1.69
 1 -23 6 12.57 1.51
 1 -23 -6 12.42 1.64
 -1 -23 6 12.43 1.51
 -1 -23 -6 17.63 1.65
 1 -23 6 13.69 1.6
 -1 -23 6 12.1 1.57
 1 -23 -6 12.84 1.87
 1 -23 -6 14.03 1.9
 1 23 -6 13.13 1.09
 1 23 -7 59.25 2.11
 -1 -23 7 74.68 2.46
 1 -23 7 76.03 2.41
 -1 -23 -7 69.48 2.48
 1 -23 -7 67.25 2.46
 1 -23 -7 80.61 2.71
 -1 23 -7 69.24 2.09
 1 -23 7 67.9 2.3
 1 -23 7 71.75 2.38
 -1 -23 7 73.54 2.38
 1 -23 -7 71.6 2.62
 1 -23 -8 83.63 2.65
 -1 -23 -8 82.46 2.69
 1 -23 8 74.75 2.42
 1 -23 -8 77.89 2.48
 -1 -23 8 86.27 2.48
 -1 -24 0 1.57 1.66
 -1 -24 0 3.68 1.65
 1 -24 0 1.8 1.64
 1 24 0 0.71 0.73
 -1 24 0 1.06 0.67
 -1 24 -1 37.3 1.42
 1 24 1 36.18 1.43
 1 24 -1 31.44 1.44
 -1 24 1 28.59 1.28
 -1 -24 -1 28.57 1.98
 -1 -24 1 34.52 2.09
 1 -24 1 28.74 1.97
 1 -24 -1 34.41 2.05
 -1 -24 1 37.19 2.03
 -1 -24 -1 30.53 2.04
 -1 -24 -1 32.6 2.09
 -1 24 -2 76.26 2.4
 1 24 -2 76.17 2.43
 1 24 2 73.46 2.34
 -1 -24 -2 77.01 2.99
 -1 -24 2 78.64 2.93
 -1 -24 -2 76.62 2.9
 1 -24 -2 78.73 2.92
 -1 -24 2 77.3 2.85
 1 -24 2 74.1 2.85
 -1 -24 -2 73.22 2.87
 1 -24 -2 73.61 3.13
 -1 -24 -3 5.97 2.02
 -1 -24 3 3.49 1.77
 -1 -24 -3 3.77 1.7
 1 -24 -3 4.39 2.01
 1 -24 3 3.06 1.67
 -1 -24 -3 2.75 1.73
 1 -24 -3 2.86 1.73
 -1 -24 3 2.96 1.68
 1 24 3 3.33 0.64
 -1 24 -3 2.53 0.8
 1 24 -4 37.2 1.44
 -1 -24 -4 40.35 2.3
 -1 -24 4 34.16 1.98
 -1 -24 -4 40.61 2.02
 1 -24 -4 33.98 1.99
 -1 -24 -4 41.39 2.02
 1 -24 -4 35.13 2.16
 1 -24 4 36.75 1.91
 -1 -24 4 36.51 1.89
 1 24 -5 50.7 1.77
 1 -24 -5 60.94 2.23
 -1 -24 -5 60.32 2.49
 1 -24 -5 56.26 2.38
 -1 -24 -5 54.26 2.09
 -1 -24 5 58.96 2.1
 1 -24 5 53.38 2.11
 -1 -24 -5 54.41 2.2
 1 -24 -5 57.79 2.21
 -1 -24 5 56.26 2.19
 1 -24 5 56.85 2.18
 -1 -24 6 15.2 1.34
 1 -24 6 16.69 1.31
 1 -24 -6 13.62 1.37
 -1 -24 -6 16.28 1.37
 -1 24 -6 14.22 0.77
 1 -24 -6 14.39 1.55
 -1 -24 6 15.29 1.24
 1 -24 6 15.57 1.26
 -1 -25 0 4.13 1.39
 -1 -25 0 5.66 1.37
 1 -25 0 3.56 1.37
 -1 25 0 4.22 0.59
 1 25 0 4.02 0.65
 -1 -25 1 36.25 1.75
 1 -25 1 37.18 1.77
 -1 -25 -1 38.87 1.81
 1 -25 -1 35.15 1.8
 -1 -25 -1 42.61 1.82
 -1 -25 1 37.66 1.83
 1 25 -1 40.14 1.39
 -1 25 -1 35.81 1.32
 1 25 1 33.01 1.3
 -1 25 1 30.84 1.19
 1 -25 -2 128.33 3.79
 -1 -25 -2 130.95 3.79
 -1 -25 2 128 3.74
 1 -25 2 125.31 3.75
 1 25 -2 125.21 3.57
 -1 25 -2 126.01 3.55
 1 25 2 112.83 3.46
 -1 -25 -2 127.97 3.75
 -1 -25 2 126.12 3.79
 1 -25 -2 125.41 3.92
 -1 -25 -3 6.43 1.3
 -1 25 -3 5.73 0.65
 -1 -25 -3 4.7 1.11
 1 -25 -3 5.85 1.5
 -1 -25 3 5.98 1.28
 -1 -25 -3 5.54 1.27
 1 -25 -3 6.58 1.28
 -1 -25 3 5.41 1.19
 1 -25 3 4.96 1.22
 1 -25 -4 53.47 2.16
 -1 -25 4 53.09 1.99
 -1 -25 -4 53.56 2.11
 -1 -25 4 54.72 1.92
 -1 -25 -4 54.13 2
 1 -25 -4 51.87 1.98
 1 -25 4 51.21 1.94
 1 25 -4 51.19 1.65
 -2 0 -1 30.78 1.75
 -2 0 -2 25.96 2.42
 2 0 -2 2.35 1.43
 -2 0 -3 91.64 3.46
 2 0 -3 103.41 4.48
 -2 0 3 97.56 3.49
 -2 0 4 10.68 0.96
 -2 0 -4 12.45 1.99
 2 0 -4 14.56 2.07
 -2 0 -4 11.62 1.45
 2 0 4 10.8 1.56
 -2 0 5 17.96 1.15
 -2 0 -5 16.58 2.4
 -2 0 -5 19.61 1.85
 2 0 -5 19.67 2.55
 2 0 5 19.33 1.95
 -2 0 5 18.99 1.85
 -2 0 -6 7.07 2.81
 -2 0 -6 3.1 1.46
 2 0 -6 7.39 2.41
 2 0 6 5.95 1.84
 -2 0 6 9.48 1.81
 -2 0 -7 14.3 1.85
 2 0 -7 14.98 2.68
 2 0 7 14.69 2.11
 -2 0 7 14.69 1.92
 -2 0 -8 142.51 5.87
 2 0 8 129.61 6.01
 -2 0 8 131.84 5.69
 2 0 -8 119.98 7.03
 -2 0 9 22.81 2.45
 2 0 9 23.61 2.69
 -2 0 -9 24.77 2.44
 2 0 -9 22.98 3.36
 -2 0 9 23.05 3.47
 2 0 10 8.09 2.35
 -2 0 10 9.83 2.18
 2 0 -10 15.35 2.05
 2 0 10 11.55 1.33
 2 0 11 218.66 6.18
 -2 0 11 190.88 5.9
 -2 0 11 226.42 9.58
 2 0 -11 209.71 6.98
 -2 0 11 181.34 8.3
 2 0 11 187.78 8.79
 2 0 11 206.76 6.27
 2 0 -11 181.9 10.79
 2 0 12 74.06 3.14
 2 0 -12 78.67 3.83
 -2 0 12 66.34 2.74
 2 0 13 300.85 8.36
 -2 0 13 281.16 8.07
 2 0 -13 287.04 8.84
 2 0 -14 3.51 2.33
 -2 0 14 2.65 1.32
 -2 0 14 3.86 1.14
 2 0 -15 11.73 2.06
 -2 0 15 8.65 1.2
 -2 0 16 4.97 0.93
 2 0 -16 7.87 1.9
 2 0 -16 8.35 1.64
 -2 1 0 1841.95 48.33
 -2 1 -1 53.05 2.03
 -2 -1 -1 53.83 2.44
 -2 1 -1 57.6 2.4
 2 -1 1 55.79 1.78
 -2 -1 1 57.48 1.79
 -2 1 -2 1254.32 34.37
 -2 -1 -2 1336.62 34.91
 -2 1 -2 1362.55 35.09
 -2 1 2 1312.57 34.6
 -2 -1 3 69.84 2.48
 -2 1 3 75.32 2.82
 2 -1 3 84.79 3.38
 -2 -1 -3 77.95 3.44
 2 1 -3 82.66 4.06
 -2 1 -3 75.4 2.95
 -2 -1 -3 81.57 3.29
 -2 -1 3 85.41 3.12
 -2 1 3 88 3.34
 -2 -1 4 75.42 2.54
 -2 1 4 85.03 2.95
 -2 -1 -4 81.68 3.8
 2 1 -4 87.8 4.43
 -2 1 -4 85.95 3.58
 -2 1 -4 71.34 3.34
 -2 -1 -4 82.23 3.48
 -2 -1 4 89.81 3.35
 -2 1 4 89.46 3.53
 2 -1 4 84.84 3.57
 -2 1 5 52.1 2.29
 -2 -1 -5 49.9 3.48
 -2 -1 -5 57.73 2.96
 -2 1 -5 62.87 3.09
 2 1 -5 57.64 3.87
 -2 -1 5 60.97 2.84
 -2 1 5 53.05 2.92
 2 1 5 60.08 3.17
 2 -1 5 55.29 3.08
 -2 1 6 152.18 5.26
 -2 -1 -6 174.27 7.22
 -2 1 -6 172.46 6.34
 -2 -1 -6 175.89 6.31
 2 1 -6 169.01 7.54
 2 -1 6 164.84 6.34
 2 1 6 174.38 6.49
 -2 -1 6 172.87 6.02
 -2 1 6 177.45 6.35
 -2 -1 -7 63.83 3.45
 -2 1 -7 75.34 3.77
 -2 -1 -7 50.15 4.23
 2 1 7 73.34 3.9
 -2 -1 7 75.85 3.59
 -2 1 7 58.76 3.5
 2 -1 7 60.01 3.65
 2 1 -7 57.25 4.45
 2 1 8 248.76 9.21
 -2 -1 8 252.8 8.76
 -2 1 8 239.31 8.87
 2 -1 8 244.93 9.09
 -2 1 -8 262.19 9.16
 -2 -1 -8 249.13 8.77
 -2 -1 8 249.67 9.76
 2 1 -8 226.21 10.43
 2 1 9 4.23 1.87
 2 -1 9 8.59 1.93
 -2 -1 9 7.08 1.77
 -2 1 9 6.73 1.83
 -2 1 -9 4.73 1.66
 -2 -1 -9 6.84 1.61
 -2 -1 9 7.46 2.96
 -2 1 9 4.68 2.7
 2 1 -9 7.79 2.53
 2 -1 10 109.1 3.51
 2 -1 10 108.18 3.42
 2 1 10 106.66 3.41
 -2 1 10 96.95 5.95
 -2 -1 10 104.17 6.19
 2 1 10 101.65 5.77
 -2 -1 10 98.98 5.26
 2 -1 10 102.04 5.65
 -2 1 10 93.9 5.36
 2 -1 -10 98.36 3.92
 2 1 -10 99.11 3.91
 -2 1 -10 115.18 5.68
 2 1 -10 92.78 7.16
 2 -1 11 211.99 6.17
 2 1 11 201.58 6.11
 -2 -1 11 250.83 10.09
 2 1 -11 169.21 10.54
 2 1 -11 208.92 7.01
 2 -1 -11 194.25 6.84
 2 -1 11 213.88 6.28
 -2 1 11 170.43 8.27
 2 -1 11 195.11 8.78
 2 1 11 191.26 8.95
 2 1 12 263.23 7.41
 2 1 -12 255.23 7.91
 2 -1 -12 247.78 7.92
 -2 -1 12 253.84 7.17
 2 1 12 254.44 7.32
 -2 1 12 243.38 7.16
 2 1 13 237.59 6.83
 -2 -1 13 221.13 6.67
 -2 1 13 214.16 6.54
 -2 -1 13 245.06 6.59
 2 1 -13 234.33 7.34
 2 -1 -13 222.45 7.36
 2 1 14 7.74 1.67
 -2 1 14 6.79 1.42
 -2 -1 14 3.97 1.31
 2 1 -14 5.17 2.26
 2 -1 -14 11.35 2.48
 -2 1 14 7.01 1.25
 -2 -1 14 5.91 1.18
 -2 1 15 31.25 1.46
 2 1 -15 30.4 2.29
 2 -1 -15 39.07 2.52
 -2 -1 15 29.37 1.54
 2 1 15 36.5 1.88
 -2 1 15 32.23 1.64
 2 1 -15 31.54 2.06
 2 1 -16 16.93 1.92
 2 -1 -16 19.13 2.17
 2 -1 -16 13.15 1.7
 2 1 -16 13.75 1.68
 2 1 16 14.85 1.4
 -2 1 16 14 1.11
 2 -1 -17 77.1 2.49
 2 1 17 88.98 2.46
 2 -2 0 93.57 2.85
 -2 -2 0 93.47 2.86
 -2 2 0 94.01 3.27
 -2 -2 -1 97.87 3.78
 2 -2 1 98.55 3.04
 -2 -2 1 93.96 3.05
 -2 2 1 102.46 3.27
 -2 2 -1 101.89 3.55
 2 2 2 1222.3 30.19
 -2 2 2 1122.98 29.82
 -2 -2 -2 1090.91 29.19
 -2 -2 -2 1142.21 30.25
 2 2 -2 1198.7 31.11
 2 -2 -2 1282.03 31.19
 2 -2 2 1071.98 29.59
 -2 -2 2 1143.48 29.66
 -2 2 2 1096.94 29.53
 -2 2 -2 1173.65 30.23
 -2 2 3 19.3 1.38
 -2 -2 3 16.5 0.81
 -2 -2 -3 18.23 2.1
 2 2 -3 19.66 2.14
 2 -2 -3 22.97 2.22
 -2 -2 -3 18.58 1.59
 2 2 3 23.13 1.73
 -2 -2 3 20.49 1.32
 -2 2 3 19.22 1.69
 2 -2 4 78.09 3.49
 -2 2 4 76.17 3
 -2 -2 -4 75.91 3.89
 2 2 -4 85.78 4.38
 2 -2 -4 88.21 4.4
 -2 -2 -4 79.19 3.42
 -2 -2 4 79.1 3.13
 -2 2 4 81.42 3.53
 -2 2 5 62.62 2.68
 -2 -2 -5 60.26 3.85
 -2 2 -5 68.36 3.31
 -2 -2 -5 64.77 3.18
 2 2 -5 60.26 4.02
 2 -2 -5 65.35 4.08
 -2 -2 5 62.48 2.84
 2 -2 5 60.82 3.25
 -2 2 5 67.32 3.36
 -2 2 6 1321.12 36.43
 -2 -2 -6 1301.72 37.91
 -2 -2 -6 1394.19 37.33
 -2 2 -6 1449.36 37.64
 -2 2 6 1393.88 37.45
 -2 -2 6 1392.51 36.92
 2 -2 6 1360.22 37.52
 2 2 -6 1343.97 39.04
 2 -2 -6 1385.85 39.08
 2 2 7 186 7.17
 -2 -2 7 185.07 6.57
 -2 2 7 188.36 6.99
 2 -2 7 182.16 6.99
 -2 2 -7 190.01 7.12
 -2 -2 -7 183.96 6.73
 -2 -2 -7 163.17 7.59
 -2 -2 7 172.22 7.65
 2 2 -7 186.81 8.42
 2 -2 -7 170.01 8.12
 2 -2 8 76.89 4.32
 2 2 8 77.86 4.45
 -2 -2 8 77.38 3.94
 -2 2 8 78.02 4.29
 -2 2 -8 81.11 4.41
 -2 -2 -8 79.17 3.96
 -2 -2 8 76.43 5.2
 2 2 -8 67.49 5.23
 2 -2 -8 75.88 5.32
 -2 -2 9 7.31 1.61
 2 2 9 6.18 1.8
 -2 2 9 7.52 1.96
 2 -2 9 6.59 1.82
 -2 2 -9 5.65 1.68
 -2 -2 -9 6.86 1.44
 -2 -2 9 5.73 2.85
 2 -2 -9 6.1 2.35
 2 2 -9 5.81 2.34
 -2 -2 -10 21.2 2.04
 2 2 -10 25.97 2.15
 2 -2 -10 20.96 2.2
 2 -2 10 26.7 1.68
 2 2 10 23.08 3.32
 -2 2 10 22.38 2.87
 -2 2 10 24.23 3.76
 -2 -2 10 31.82 4.23
 2 -2 10 24.16 2.91
 -2 2 -10 31.52 3.12
 2 2 -10 24.43 4.48
 2 -2 -10 16.29 3.56
 2 -2 10 25.75 1.56
 -2 2 11 15.18 2.82
 2 -2 11 22.16 3.06
 2 2 11 13.73 3.04
 -2 -2 11 33.06 4.85
 2 -2 11 27.52 4.18
 -2 -2 -11 13.89 2.67
 2 2 -11 15.99 4.14
 2 -2 -11 13.34 3.86
 2 2 11 12.61 1.77
 2 -2 -11 14.48 2.67
 2 2 -11 25.22 3.25
 2 -2 -11 18.2 2.85
 2 2 12 9.94 1.94
 -2 2 12 7.97 1.57
 -2 -2 12 17.07 1.73
 2 2 12 13.43 1.92
 -2 -2 -12 12.16 2.36
 2 2 -12 22.61 2.67
 2 -2 -12 19.54 2.93
 2 2 13 139.21 4.47
 -2 2 13 130.76 4.22
 -2 -2 13 143.03 4.36
 2 2 13 138.04 4.49
 2 -2 -13 136.81 5.17
 -2 -2 -13 119.64 4.74
 2 2 -13 151.16 5.14
 -2 2 14 49.89 2.05
 -2 -2 14 47.37 2.12
 2 2 14 52.98 2.38
 2 -2 -14 54.92 3.16
 2 2 -14 49.1 2.96
 2 2 -15 39.14 2.17
 -2 2 15 39.74 1.61
 -2 -2 15 41.55 1.73
 -2 2 15 40.03 1.81
 2 2 15 39.96 1.94
 2 -2 -15 41.47 2.61
 2 2 -15 39.56 2.43
 -2 2 16 11.64 1.14
 2 2 16 13.72 1.34
 2 -2 -16 12.34 1.67
 2 2 -16 14.47 1.61
 2 -2 -16 16.47 2.16
 2 2 -16 15.05 1.74
 2 -2 -17 17.35 1.02
 -2 -3 0 9867.26 255.93
 2 -3 0 9999 255.21
 -2 -3 0 9856.74 255.22
 -2 3 0 9779.79 255.51
 -2 3 1 370.3 10.44
 -2 -3 -1 369.76 10.22
 -2 -3 -1 358.86 10.88
 -2 -3 -1 366.79 10.24
 2 -3 -1 370.99 10.24
 2 -3 1 359.04 10.15
 -2 -3 1 372.09 10.21
 -2 3 -1 379.12 10.62
 -2 3 1 368.3 10.24
 -2 3 2 470.4 12.93
 -2 3 -2 497.18 13.7
 -2 3 2 480.97 13.41
 -2 -3 -2 476.04 13.94
 2 3 -2 489.89 14.38
 2 -3 -2 501.57 14.38
 2 3 2 521.96 13.65
 2 -3 2 458.15 13.17
 -2 -3 2 474.13 13.24
 -2 3 -3 41.26 2.25
 -2 3 3 31.61 1.24
 -2 3 3 37.07 1.98
 -2 -3 -3 37.61 2.82
 2 3 -3 40.34 2.77
 2 -3 -3 42.31 2.8
 2 3 3 44.7 2.3
 -2 -3 3 40.59 1.76
 -2 3 3 36.15 2.27
 2 -3 3 35.12 2.03
 -2 -3 3 40.64 2.14
 -2 -3 -4 67.04 3.13
 -2 3 4 66.44 2.86
 -2 -3 -4 69.85 3.9
 2 3 -4 68.94 3.93
 2 -3 -4 65.67 3.83
 -2 -3 4 66.02 2.64
 2 3 4 72.59 3.29
 -2 3 4 67.33 3.25
 2 -3 4 59.87 2.99
 -2 3 5 11.47 1.4
 -2 -3 -5 8.51 2.58
 -2 3 -5 12.76 1.69
 -2 -3 -5 8.33 1.42
 -2 3 5 11.65 1.82
 -2 -3 5 11.16 1.33
 2 -3 5 9.61 1.68
 2 3 -5 8.71 2.1
 2 -3 -5 10.74 2.21
 -2 3 6 15.76 1.52
 -2 -3 -6 17.43 3.07
 -2 3 -6 17.37 2.07
 -2 -3 -6 16.73 1.73
 -2 -3 6 14.81 1.59
 -2 3 6 18.33 2.13
 2 -3 6 14.65 1.98
 2 3 -6 13.72 2.53
 2 -3 -6 17.73 2.58
 -2 -3 7 52.17 4.33
 -2 3 7 70.05 3.14
 2 -3 7 69.16 3.78
 -2 3 -7 63.41 3.77
 -2 -3 -7 77.63 3.62
 -2 -3 -7 72.11 4.89
 2 3 -7 71.38 4.89
 2 -3 -7 61.47 4.52
 -2 -3 7 57.03 3.13
 -2 3 7 74.14 3.93
 -2 -3 -8 1.83 1.14
 -2 3 -8 2.94 1.51
 -2 -3 -8 3.34 2.8
 -2 -3 8 -0.88 2.79
 -2 3 8 3.7 1.68
 -2 -3 8 0.4 1.1
 2 -3 8 1.55 1.45
 2 -3 -8 0.56 1.8
 2 3 -8 0.19 1.88
 2 3 9 19.42 2.57
 -2 3 9 15.17 2.34
 2 -3 9 15.33 2.18
 2 3 -9 18.15 3.16
 2 -3 -9 17.3 3.05
 -2 -3 9 13.79 3.24
 -2 3 -9 18.07 2.52
 2 3 -10 123.1 4.51
 -2 -3 -10 122.87 4.52
 2 3 10 142.78 7.04
 -2 3 10 141.67 6.88
 -2 3 10 121.9 6.78
 -2 -3 10 133 7.3
 2 -3 -10 132.54 4.74
 2 -3 10 122.08 6.27
 2 -3 10 145.65 6.67
 -2 -3 10 148.76 6.97
 -2 3 -10 151.18 7.03
 2 3 -10 127.69 8.42
 2 -3 -10 133.3 8.25
 2 -3 11 145.41 7.39
 -2 -3 11 156.96 7.59
 -2 -3 11 138.73 7.88
 2 -3 -11 145.76 5.67
 -2 3 11 149.47 7.4
 2 3 11 164.78 7.75
 -2 -3 -11 137.37 5.47
 2 3 -11 129.1 5.21
 -2 3 -11 157.41 9.69
 -2 -3 -11 147.85 9.29
 2 3 -11 138.03 9
 2 -3 -11 139.85 8.92
 2 3 12 305.39 8.39
 2 3 -12 287.6 8.83
 2 -3 -12 296.62 9.01
 -2 -3 -12 281.46 8.79
 -2 -3 12 295.89 8.28
 2 -3 -12 286.29 8.9
 -2 -3 13 60.37 2.45
 2 3 13 65.24 2.74
 2 3 -13 58.82 3.27
 2 -3 -13 66.95 3.64
 -2 -3 -13 58.49 3.2
 2 3 13 64.38 2.67
 -2 3 13 61.49 2.44
 2 3 -14 30.55 2.16
 -2 -3 14 29.8 1.64
 2 3 14 29.97 1.86
 2 -3 -14 33.12 2.76
 -2 -3 -14 23.09 2.36
 2 3 -14 28.33 2.46
 -2 3 14 27.55 1.56
 -2 3 15 10.87 1.03
 2 3 -15 12.35 1.65
 2 3 15 12.66 1.39
 -2 3 15 11.15 1.25
 2 -3 -15 12.83 2.13
 2 3 -15 10.68 1.81
 2 3 -16 7.77 1.42
 2 -3 -16 7.62 1.51
 2 3 16 6.5 1.17
 -2 3 16 6.01 1.04
 2 -3 -16 8.07 1.98
 2 -4 0 6851.98 177.61
 -2 -4 0 6770.84 177.63
 -2 -4 0 7071.3 177.85
 -2 4 0 6839.1 177.73
 -2 -4 0 6791.94 178.31
 -2 4 1 670.4 17.91
 -2 -4 1 686.85 18.26
 -2 -4 -1 657.27 17.67
 2 -4 1 634.18 17.65
 -2 -4 1 643.05 17.72
 -2 4 1 638.41 17.57
 -2 4 -1 650.56 17.99
 2 -4 -1 659.01 17.76
 -2 -4 -1 633.35 18.42
 -2 -4 -1 659.41 17.8
 -2 4 2 19.29 1.06
 -2 4 -2 23.85 1.7
 -2 4 2 20.01 1.57
 2 4 2 21.26 1.57
 -2 -4 -2 19.55 2.43
 2 -4 2 17.94 1.57
 -2 -4 2 23.37 1.71
 -2 -4 2 23.86 2.45
 2 -4 -2 24.48 1.98
 -2 4 -3 150.85 5.15
 -2 4 3 144.72 4.87
 -2 -4 3 142.81 4.22
 2 4 3 153.63 5.06
 -2 -4 -3 149.5 5.69
 2 -4 3 142.12 4.78
 -2 -4 3 146.44 4.85
 -2 -4 3 144.42 5.66
 2 4 -3 146.78 5.73
 2 -4 -3 162.47 5.89
 -2 -4 -4 423.61 12.59
 -2 4 4 421.14 12.29
 2 4 4 437.07 12.7
 -2 4 4 444.32 12.81
 -2 -4 4 413.99 11.73
 -2 -4 -4 404.96 13.19
 -2 -4 4 427.25 12.44
 2 -4 4 418.64 12.35
 -2 -4 4 414.72 13.19
 2 4 -4 421.7 13.67
 2 -4 -4 451.92 13.75
 2 4 -5 150.76 6.59
 2 -4 -5 140.26 6.37
 -2 -4 -5 149.09 6.45
 -2 4 5 157.08 5.74
 2 4 5 141.78 5.61
 -2 -4 5 124.25 4.6
 2 -4 5 148.14 5.43
 -2 -4 5 138.9 5.39
 -2 -4 -5 147.12 5.42
 -2 4 5 147.25 5.1
 2 4 6 9.54 1.76
 -2 4 6 2.37 1.52
 -2 -4 6 8.09 1.18
 -2 -4 -6 4.26 2.7
 -2 4 6 4.82 1.25
 2 -4 6 2.02 1.66
 -2 -4 6 8.8 1.88
 2 4 -6 4.64 1.91
 2 -4 -6 9.66 2.11
 -2 -4 -6 3.22 1.17
 -2 4 -6 6.6 1.64
 -2 4 -7 163.44 6.77
 -2 -4 -7 160.08 7.57
 -2 -4 -7 164.47 6.12
 2 -4 7 164.49 6.45
 -2 -4 7 160.26 6.46
 -2 4 7 164.15 5.85
 -2 -4 7 149.04 7.13
 -2 4 7 168.34 6.71
 2 4 -7 152.26 7.64
 2 -4 -7 153.17 7.54
 -2 4 8 89.38 4.78
 -2 -4 8 81.02 5.32
 2 4 -8 82.67 5.72
 2 -4 -8 86.09 5.67
 -2 4 -8 91.17 5
 -2 -4 -8 84.64 5.92
 -2 -4 -8 82.54 4.02
 2 -4 8 80.69 4.51
 -2 -4 8 85.67 4.62
 -2 4 9 48.1 3.8
 2 -4 9 54.28 3.82
 -2 -4 9 44.77 3.61
 -2 -4 9 49.29 4.58
 -2 4 -9 54.27 4.06
 2 4 -9 44.91 4.56
 2 -4 -9 52.77 4.77
 2 4 -10 73.08 3.36
 -2 -4 -10 75.68 3.54
 -2 4 10 79.94 5.28
 2 -4 10 84.21 5.13
 -2 -4 10 79.29 5.36
 2 -4 -10 83.19 3.23
 -2 4 -10 87.18 5.38
 2 4 -10 77.01 6.56
 2 -4 -10 79.7 6.32
 -2 -4 10 74.39 6.03
 2 -4 -10 84.16 3.63
 -2 -4 11 352.43 12.89
 2 -4 11 379.23 13.02
 2 4 11 355.56 13.16
 -2 4 11 359.45 13.11
 -2 4 -11 377.34 16.04
 -2 -4 -11 351.05 15.43
 2 4 -11 328 15.06
 2 -4 -11 308.58 14.54
 2 4 -11 326.13 10
 -2 -4 -11 351.02 10.16
 -2 -4 11 327.11 13.69
 2 -4 -11 334 10.33
 2 4 12 55.45 2.4
 2 -4 -12 48.82 3.11
 -2 -4 -12 49.96 3.06
 2 4 -12 47.98 2.95
 2 4 -13 110.36 4.12
 2 4 13 112.07 3.88
 -2 4 13 122.71 3.78
 2 4 13 116.78 3.96
 -2 -4 -13 119.77 4.48
 2 4 -13 115.4 4.42
 2 -4 -14 8.99 2.41
 -2 -4 -14 6.35 2.12
 2 4 -14 4.6 1.95
 2 4 14 5.99 1.37
 -2 4 14 6.07 1.16
 2 4 14 6.71 1.47
 2 4 -14 5.7 1.74
 2 -4 -15 9.96 2.11
 -2 -4 -15 8.03 1.73
 2 4 -15 6.05 1.62
 -2 4 15 7.05 0.95
 2 4 15 8.85 1.19
 2 4 15 8.87 1.3
 -2 4 15 8.39 1.22
 2 4 -15 6.62 1.51
 2 -4 16 13.31 1.12
 2 4 -16 12.76 1.36
 2 4 16 13.38 1.16
 -2 4 16 12.77 1.12
 2 -4 -16 12.53 1.87
 2 -5 0 213.2 6.61
 -2 -5 0 212.78 6.67
 -2 -5 0 212.64 7.37
 -2 5 0 205.52 6.53
 -2 -5 0 220.54 6.85
 -2 -5 1 267.98 8.39
 2 -5 1 252.5 7.86
 -2 -5 1 273.16 8.01
 -2 -5 -1 264.06 8.05
 2 -5 -1 266.28 8.02
 -2 5 1 258.59 7.69
 -2 5 -1 271.29 8.1
 -2 -5 -1 264.35 8.74
 -2 5 1 264.47 8.05
 -2 5 2 1078.72 29.21
 2 -5 -2 1152.33 30.21
 -2 5 -2 1123.04 30.1
 -2 5 2 1133.52 29.97
 2 5 2 1182.73 29.83
 -2 -5 2 1053.01 28.94
 2 -5 2 1092.94 29.73
 -2 -5 2 1152.84 29.87
 -2 -5 2 1146.99 30.44
 -2 -5 -2 1125.99 30.62
 -2 -5 -2 1145.49 30
 2 -5 -2 1122.22 29.93
 -2 5 -3 53.53 2.88
 -2 5 3 66.47 3.01
 2 5 3 64.74 2.95
 -2 -5 3 47.13 1.82
 -2 -5 -3 70.81 4.32
 2 -5 3 54.47 2.74
 -2 -5 3 58.2 2.87
 -2 -5 3 55.25 3.68
 2 5 -3 52.42 3.15
 2 -5 -3 61.37 3.41
 -2 5 -4 167.57 6.14
 -2 5 4 167.91 5.73
 -2 -5 4 143.93 4.78
 2 5 4 177.6 5.99
 -2 -5 -4 161.24 6.74
 2 -5 4 160.03 5.73
 -2 -5 4 167.29 5.85
 -2 -5 4 167.03 6.75
 2 5 -4 166.83 6.69
 2 -5 -4 179.43 6.8
 2 5 -5 40.34 3.29
 2 -5 -5 46.44 3.42
 -2 -5 -5 40.29 3.79
 2 5 5 48.2 2.9
 -2 -5 5 43.97 2.9
 2 -5 5 41.84 2.83
 -2 5 5 40.48 2.5
 -2 -5 -5 42.26 2.58
 2 5 -6 26.33 2.95
 2 -5 -6 29.07 3
 -2 -5 -6 25.54 3.66
 2 5 6 26.94 2.48
 -2 5 6 27.4 2.53
 2 -5 6 28.93 2.58
 -2 -5 6 25.51 2.49
 -2 5 -6 29.11 2.65
 -2 -5 -6 29.26 2.13
 -2 5 6 22.72 2.02
 -2 5 -7 72.65 4.19
 -2 -5 -7 59.85 3.22
 -2 5 7 59.49 3.2
 2 5 7 66.46 3.91
 -2 5 7 64.04 3.91
 -2 -5 -7 57.89 4.87
 2 -5 7 61.87 3.76
 -2 -5 7 66.41 3.89
 -2 -5 7 67.6 4.86
 2 5 -7 53.22 4.35
 2 -5 -7 63.58 4.54
 2 5 -8 383.3 15.38
 2 -5 -8 417.77 15.52
 -2 5 8 399.2 12.99
 2 5 8 454.08 14.4
 -2 5 8 426.49 14.19
 -2 -5 8 421.68 14.82
 -2 5 -8 480.8 14.91
 -2 -5 -8 406.62 15.34
 2 -5 8 425.56 13.87
 -2 -5 8 435.89 13.96
 -2 5 -9 44.65 3.82
 -2 -5 9 44.98 3.64
 2 -5 9 45.48 3.6
 -2 5 9 36.94 3.39
 2 5 -9 36.51 4.12
 2 -5 -9 34.04 3.94
 -2 -5 9 37.36 4.31
 -2 -5 -9 36.03 4.59
 2 5 -10 83.56 3.93
 -2 -5 -10 93.22 4.38
 -2 5 10 93.86 5.68
 2 -5 10 93.65 5.51
 -2 -5 10 93.07 5.65
 2 -5 -10 86.84 3.73
 -2 -5 -10 95.01 4.2
 -2 5 -10 89.57 5.77
 2 5 -10 74.64 6.46
 2 -5 -10 90.9 6.58
 -2 -5 10 84.31 6.5
 2 -5 -10 90 4.66
 2 -5 11 325.45 12.26
 -2 -5 11 361.91 12.71
 -2 5 11 329.75 12.65
 -2 5 -11 371.06 13.39
 -2 5 -11 377.81 15.67
 -2 -5 -11 299.17 14.39
 2 5 -11 290.48 14.17
 2 -5 -11 339.25 14.59
 -2 -5 -11 319.99 9.77
 2 5 -11 304.07 9.56
 2 -5 -11 352.56 10.04
 2 5 -12 25.88 2.15
 2 -5 -12 26.22 2.72
 -2 -5 -12 29.33 2.62
 2 5 -12 22.73 2.36
 2 5 13 124.1 3.86
 2 5 13 117.65 3.77
 2 5 -13 102.43 3.94
 2 -5 -13 106.55 4.3
 -2 -5 -13 105.74 4.37
 2 5 -13 95.57 4.08
 2 5 -14 26.86 1.99
 2 5 14 27.45 1.71
 -2 5 14 27.42 1.53
 2 -5 14 28.1 1.85
 2 5 14 29.22 1.76
 -2 -5 -14 26.64 2.42
 2 5 -14 23.13 2.14
 2 -5 15 7.78 1.19
 2 -5 -15 7.83 2.03
 -2 -5 -15 6.68 1.78
 2 5 15 8.58 1.14
 -2 5 15 6.75 0.95
 2 5 -15 6.1 1.46
 2 5 15 7.9 1.21
 2 -5 15 6.51 1.31
 -2 5 15 8.12 1.19
 2 5 -16 9.52 1.16
 2 -5 16 9.26 0.99
 2 5 16 10.24 0.94
 2 5 16 9.75 1
 -2 5 16 8.82 0.98
 2 -5 16 8.48 1.1
 2 -5 -16 9.95 1.71
 2 -6 0 2151.17 55.11
 -2 -6 0 2128.36 55.17
 -2 -6 0 2129.34 55.82
 2 -6 0 2042.08 54.53
 -2 6 0 2032.77 55.01
 -2 -6 1 82.76 4.03
 -2 -6 -1 80.26 3.73
 2 -6 1 75.35 3.38
 -2 -6 1 84.91 3.6
 2 -6 -1 99.72 3.91
 -2 6 -1 88.1 3.55
 -2 6 1 76.35 3.14
 2 -6 -1 99.23 4.09
 -2 -6 -1 82.85 4.44
 -2 -6 1 92.66 4.39
 -2 6 1 81.04 3.53
 2 6 1 77.28 3.01
 2 6 1 82.23 3.36
 -2 6 2 1261.58 35.28
 -2 6 -2 1371.04 36.26
 2 -6 -2 1393.99 36.28
 2 6 2 1337.39 35.93
 -2 6 2 1353 36.06
 2 6 2 1350.26 35.72
 2 -6 2 1301.18 35.84
 -2 -6 2 1355.82 36
 -2 -6 2 1395.86 36.64
 -2 -6 -2 1346.88 36.15
 2 -6 -2 1339.1 36.08
 -2 -6 -2 1375.57 36.83
 2 -6 -3 98.64 4.88
 -2 6 -3 95.17 4.17
 -2 6 3 92.4 3.98
 2 6 3 92.9 3.93
 2 6 3 98.3 3.91
 -2 6 3 97.54 4.15
 -2 -6 -3 102.59 5.36
 2 -6 3 82.98 3.82
 -2 -6 3 91.28 4.02
 -2 -6 3 86.64 4.8
 2 6 -3 74.3 4.03
 2 -6 -3 90.84 4.26
 2 -6 -4 349.21 11.86
 -2 6 -4 365.47 11.5
 -2 6 4 370.2 11.01
 2 6 4 356.65 10.99
 -2 -6 -4 355.63 12.08
 2 -6 4 352.2 10.95
 -2 -6 4 359.02 11.06
 -2 -6 4 357.55 11.97
 2 6 -4 332.43 11.69
 2 -6 -4 360.69 11.79
 -2 -6 -5 10.41 1.62
 -2 6 5 16.97 1.88
 2 6 5 17.89 2
 -2 -6 -5 15.18 3.2
 2 -6 5 14.28 2.1
 -2 -6 5 16.4 2.17
 -2 -6 5 17.6 3.31
 2 6 -5 14.39 2.25
 2 -6 -5 17.54 2.26
 2 6 -6 710.34 22.72
 2 -6 -6 748.24 22.79
 -2 -6 -6 720.03 22.77
 2 6 6 743.47 21.65
 2 -6 6 735.16 21.39
 -2 -6 6 754.79 21.51
 -2 6 -6 797.42 22.34
 -2 -6 -6 698.03 21.04
 -2 6 6 750.51 21.12
 -2 6 -7 35.75 3.24
 -2 -6 -7 34.3 2.36
 -2 6 7 33.12 2.46
 2 6 7 35.54 2.91
 -2 6 7 38.23 3.12
 -2 -6 -7 37.93 4.32
 -2 -6 7 32.65 4.01
 2 6 -7 27.26 3.18
 2 -6 -7 32.05 3.28
 2 -6 7 32.85 2.93
 -2 -6 7 32.54 2.95
 2 6 -8 116.4 6.99
 2 -6 -8 127.7 7.07
 -2 -6 8 123.56 7.03
 2 -6 8 126.37 6.02
 -2 -6 8 140.91 6.22
 -2 6 8 119.28 5.34
 2 6 8 137.84 6.34
 -2 6 8 126.19 6.24
 -2 6 -8 141.44 6.81
 -2 -6 -8 129.35 7.6
 2 -6 -9 44.87 2.47
 2 6 -9 39.06 2.08
 2 6 9 48.19 3.83
 -2 6 9 42.61 3.69
 2 -6 -9 43.59 2.28
 -2 -6 9 40.82 4.6
 2 -6 -9 47.35 2.78
 2 -6 9 41.63 3.64
 -2 -6 9 50.94 3.92
 2 6 -9 40.88 4.37
 2 -6 -9 47.57 4.47
 -2 -6 -9 48 5.16
 -2 6 -9 53.14 4.24
 -2 -6 -10 344.92 10.1
 2 -6 -10 347.41 10.02
 2 -6 -10 353.23 10.51
 2 6 10 372.88 13.29
 -2 6 10 374.73 13.34
 2 -6 10 352.13 12.66
 -2 -6 10 353.83 12.75
 2 6 -10 352.69 9.81
 -2 6 -10 329.81 14.8
 2 6 -10 312.05 14.29
 2 -6 -10 343.11 14.43
 -2 6 -10 388.01 13.89
 2 -6 -10 360.49 10.29
 2 6 -10 307.94 10.02
 -2 -6 -11 45.32 2.24
 2 -6 -11 39.32 3.13
 2 -6 11 43.23 4.02
 -2 -6 11 37.45 3.89
 -2 6 -11 41.26 4.97
 -2 -6 -11 40.09 4.85
 -2 6 -11 41.53 4.17
 2 6 -11 35.81 4.5
 2 -6 -11 37.7 4.47
 2 6 -11 39.78 2.41
 -2 6 11 40.34 3.96
 2 6 -11 39.39 2.63
 -2 -6 -11 42.96 2.97
 2 6 -12 0.99 1.76
 -2 -6 -12 2.11 2.33
 2 6 -12 0.64 1.9
 -2 -6 -12 1.1 1.33
 2 -6 12 0.26 1.5
 2 -6 -12 0.68 2.26
 2 -6 13 76.88 3.01
 2 6 13 76.62 2.88
 2 6 -13 67.27 3.09
 2 -6 -13 68.39 3.49
 -2 -6 -13 72.93 3.69
 2 6 -14 51.73 2.38
 2 6 14 48.89 2.14
 -2 6 14 49.86 2.01
 2 -6 14 51.84 2.17
 2 -6 14 51.1 2.32
 2 6 14 49.18 2.18
 -2 -6 -14 44.33 2.79
 2 -6 15 2.82 1.1
 -2 -6 -15 3.7 1.81
 2 6 15 2.56 1.06
 -2 6 15 2.12 0.86
 2 -6 15 1.84 1.21
 2 6 15 3.33 1.11
 2 6 -15 3.76 1.3
 2 -6 16 3.93 0.88
 -2 -6 -16 2.87 1.36
 2 6 -16 4.85 0.99
 2 -6 16 5.68 1
 2 6 16 6.09 0.85
 -2 6 16 4.61 0.85
 2 6 16 6.45 0.83
 -2 -7 0 1329.24 35.85
 2 7 0 1303.44 34.62
 2 -7 0 1246.83 34.41
 -2 7 0 1286.72 34.98
 2 -7 0 1315.98 35.06
 -2 -7 0 1360.18 35.22
 -2 -7 -1 53.49 3.99
 -2 -7 1 56.66 3.07
 2 -7 1 52.74 2.89
 -2 -7 -1 50.74 3.16
 2 -7 -1 63.7 3.42
 -2 7 -1 53.8 2.75
 2 7 1 55.96 2.67
 -2 7 -1 50.18 2.79
 2 -7 -1 64.44 3.34
 -2 7 1 47.32 2.5
 2 -7 1 36.7 1.94
 -2 7 -2 979.34 26.63
 2 -7 -2 972.09 26.51
 -2 7 -2 987.83 26.16
 2 7 2 970.26 26.2
 -2 7 2 980.1 26.4
 2 7 2 921.48 25.79
 -2 7 2 1028.15 26.45
 -2 -7 -2 988.47 27.27
 -2 -7 -2 950.19 26.51
 2 -7 -2 956.13 26.43
 -2 -7 2 961.06 26.34
 2 -7 2 933.84 26.18
 -2 7 2 871.27 25.53
 -2 -7 2 975.08 27
 2 -7 -3 42.83 3.46
 -2 7 -3 44.63 3
 -2 7 3 39.64 2.76
 2 7 3 44.22 2.68
 2 7 3 46.84 2.57
 -2 7 3 46.09 2.89
 2 -7 3 41.69 2.88
 -2 -7 3 47.07 3.09
 -2 -7 -3 37.01 3.15
 2 -7 -3 42 3.11
 -2 -7 -3 42.02 3.97
 -2 -7 3 43.46 3.96
 -2 7 -4 152.03 6.04
 2 -7 -4 143.54 6.4
 -2 7 4 141.08 5.43
 2 7 4 139.67 5.35
 -2 7 4 149.51 5.69
 -2 -7 -4 148.27 6.73
 2 -7 4 133.4 5.45
 -2 -7 4 135.6 5.55
 2 7 -4 118.33 5.67
 2 -7 -4 129.06 5.75
 -2 -7 4 132.09 6.44
 -2 7 -5 89.62 4.75
 -2 -7 -5 85.66 3.97
 -2 7 5 85.92 4.06
 2 7 5 92.36 4.26
 -2 -7 -5 84.61 5.39
 2 -7 5 89.72 4.3
 -2 -7 5 90.89 4.4
 2 7 -5 73.56 4.48
 2 -7 -5 86.02 4.71
 -2 -7 5 85.99 5.35
 -2 7 6 58.8 3.27
 -2 -7 -6 51.81 4.64
 2 7 6 58.99 3.54
 2 -7 6 52.23 3.49
 -2 -7 6 55.87 3.61
 2 7 -6 48.1 3.83
 2 -7 -6 59.23 4.04
 -2 -7 -6 50.75 2.97
 -2 7 7 197.49 7.31
 -2 -7 -7 204.08 9.5
 2 7 -7 173.8 8.47
 2 -7 -7 176.05 8.38
 2 -7 7 205.26 7.78
 -2 -7 7 185.88 7.61
 -2 7 -7 192.2 8.32
 2 7 7 198.63 7.86
 2 7 8 298.18 10.84
 -2 -7 8 277.99 11.62
 -2 7 8 280.9 9.94
 2 7 -8 255.77 11.55
 2 -7 -8 275.64 11.61
 -2 -7 -8 289.3 12.33
 -2 7 -8 315.08 11.63
 2 -7 8 298.48 10.63
 -2 -7 8 292.51 10.59
 2 7 -9 28.08 3.68
 2 -7 -9 34.54 3.86
 2 -7 -9 34.8 2.62
 -2 7 -9 39.51 3.93
 2 -7 9 34.07 1.88
 2 -7 -9 36.12 2.31
 2 7 -9 30.36 1.92
 2 7 9 38.71 3.66
 -2 7 9 32.81 3.7
 -2 -7 -9 37.83 5.28
 2 -7 -9 35.4 2.15
 -2 -7 -9 32.98 2.22
 2 -7 9 36.74 3.56
 -2 -7 9 41.45 3.84
 2 -7 10 171.89 5.3
 2 -7 10 164.99 7.89
 -2 -7 10 160.89 7.85
 2 -7 -10 165.18 6.01
 2 7 10 166.02 8.15
 -2 7 10 173.64 8.31
 2 -7 -10 165.91 6.56
 -2 7 -10 151.2 9.19
 -2 -7 -10 145.75 9.04
 2 7 -10 141.22 8.72
 2 -7 -10 146.05 8.65
 -2 7 -10 170.31 8.63
 2 -7 -10 166.8 5.84
 -2 -7 -10 170.34 5.36
 -2 -7 -10 167.66 5.95
 2 7 -10 175.48 5.5
 2 -7 -11 77.96 3.74
 -2 -7 -11 78.12 3.77
 2 -7 11 78.78 3.06
 2 -7 -11 79.42 4.02
 -2 -7 -11 80.79 3.09
 -2 -7 -11 75.06 3.54
 2 -7 -11 78.13 3.47
 2 7 -11 69.96 3.13
 -2 -7 -12 112.68 4.61
 -2 -7 -12 119.21 4.05
 2 -7 12 123.15 4.05
 2 7 -12 118.02 4.09
 2 -7 -12 109.02 4.68
 2 -7 -13 18.84 2.62
 2 7 -13 17.74 2
 2 -7 13 21.96 1.71
 2 7 13 18.81 1.62
 2 -7 13 21.34 1.86
 -2 -7 -13 18.25 2.61
 2 7 -14 9.96 1.58
 -2 7 14 10.15 1.16
 2 7 14 11.56 1.32
 2 -7 14 10.39 1.36
 2 -7 14 10.04 1.52
 2 7 14 11.73 1.36
 -2 -7 -14 11.39 2.14
 2 7 -15 5.97 1.3
 -2 -7 -15 7.37 1.85
 2 7 15 6.1 1.08
 -2 7 15 6.67 0.89
 2 -7 15 6.49 1.14
 2 -7 15 6.69 1.27
 2 7 15 7.3 1.1
 2 7 16 14.97 0.92
 -2 7 16 12.92 0.95
 2 -7 16 15.21 1.12
 2 -7 16 14.23 1.01
 2 7 16 13.2 0.92
 -2 -7 -16 12.18 1.34
 2 -8 0 1614.43 43.99
 2 8 0 1629.68 44.1
 -2 8 0 1628.56 44.58
 2 -8 0 1743.3 44.77
 -2 -8 0 1757.77 44.91
 2 -8 1 33.4 1.94
 -2 -8 -1 47.86 4.32
 2 -8 1 44.96 2.9
 -2 -8 1 38.42 2.95
 -2 -8 -1 41.75 3.27
 2 -8 -1 49.18 3.39
 -2 8 -1 38.6 2.74
 2 -8 -1 59.31 3.49
 -2 8 1 36.06 2.42
 -2 8 -1 45.53 2.64
 2 8 1 42.49 2.52
 -2 8 -2 746.24 20.31
 -2 8 2 764.58 20.66
 2 8 2 745.3 20.4
 -2 -8 -2 723.51 20.8
 2 -8 -2 721.44 20.71
 -2 -8 -2 726.7 21.53
 -2 8 2 787.83 20.62
 2 8 2 667.49 19.77
 2 -8 2 702.43 20.41
 -2 -8 2 752.98 20.65
 -2 8 2 661.02 19.71
 2 -8 -2 736.27 20.69
 -2 8 -2 738.88 20.94
 2 -8 -3 74.78 4.41
 -2 8 -3 75.03 4.1
 -2 8 -3 77.39 3.54
 -2 8 3 86.7 3.96
 2 8 3 72.99 3.66
 2 8 3 70.46 3.39
 -2 8 3 86.24 3.95
 2 -8 3 75.91 3.91
 -2 -8 3 82.18 4.09
 -2 -8 -3 79.78 4.93
 -2 -8 -3 73.07 4.25
 2 -8 -3 73.75 4.12
 -2 -8 3 81.05 4.98
 -2 8 -4 231.25 8.61
 2 -8 -4 233.28 8.86
 -2 8 -4 235.55 7.56
 -2 8 4 228.43 7.94
 2 8 4 250.01 8.16
 2 8 4 244.02 7.84
 -2 8 4 241.7 8.14
 -2 -8 -4 222.65 9.13
 2 -8 4 234.57 8.07
 -2 -8 4 235.43 8.19
 2 -8 -4 203.38 8.01
 -2 -8 4 229.69 9.09
 -2 8 -5 103.54 5.44
 2 -8 -5 104.17 5.98
 -2 8 5 124.17 4.99
 -2 8 5 118.16 5.13
 2 8 5 98.43 4.65
 -2 -8 -5 111.76 6.27
 2 -8 5 118.31 5.22
 -2 -8 5 106.61 5.15
 2 8 -5 93.29 5.04
 2 -8 -5 89.87 4.94
 -2 -8 5 94.83 6.13
 2 8 6 59.64 3.58
 -2 8 6 56.88 3.64
 -2 8 6 55.6 3.4
 -2 -8 -6 62.31 4.95
 2 -8 6 56.31 3.71
 -2 -8 6 65.51 3.92
 2 8 -6 41.38 3.56
 2 -8 -6 51.96 3.81
 -2 -8 -6 50.53 3.01
 2 8 7 283.51 9.87
 -2 8 7 258.11 9.25
 -2 -8 -7 258.7 11.27
 2 -8 7 258.97 9.64
 -2 -8 7 272.56 9.8
 2 8 -7 234.13 10.31
 2 -8 -7 236.26 10.22
 -2 8 -7 262.57 10.53
 2 8 8 1.08 1.71
 -2 8 8 0.32 1.38
 2 -8 8 1.95 2.12
 -2 -8 8 2.97 2.15
 -2 -8 -8 2.63 3.29
 2 8 -8 0.19 1.53
 2 -8 -8 1.09 1.71
 -2 8 -8 0.17 1.88
 2 -8 -9 40.4 2.82
 2 8 9 38.63 3.65
 -2 -8 -9 41.32 5.97
 2 8 -9 38.32 2.75
 2 -8 9 39.13 2.35
 2 -8 -9 34.36 2.56
 -2 -8 -9 36.78 2.95
 2 -8 -9 35.15 4.02
 -2 8 -9 42.26 4.34
 2 8 -9 31.72 3.73
 2 -8 -9 33 3.79
 -2 -8 9 34.01 3.98
 2 -8 9 41.6 3.93
 -2 -8 -10 92.16 6.9
 2 -8 -10 95.08 6.71
 -2 8 -10 112.74 7.12
 2 -8 -10 111.55 4.81
 2 -8 -10 106.23 4.4
 -2 -8 -10 114.75 3.95
 2 -8 -10 105.48 4.24
 -2 -8 -10 112.09 4.35
 2 8 -10 120.84 4.02
 -2 -8 -10 108.17 8.36
 2 -8 10 113.18 6.5
 -2 -8 10 113.24 6.52
 2 8 10 116.69 6.49
 2 -8 10 120.22 3.96
 2 8 -11 149 4.97
 2 -8 -11 148.32 5.46
 -2 -8 -11 154.3 5.56
 -2 -8 -11 156.42 4.99
 -2 -8 -11 159.55 5.38
 2 -8 -11 151.2 5.25
 2 -8 -11 144.77 5.73
 2 -8 11 169.04 5.03
 2 -8 12 100.17 3.47
 2 8 -12 98.93 3.63
 -2 -8 -12 90.5 4.19
 2 -8 -12 98.79 4.19
 -2 -8 -12 106.66 3.62
 2 -8 -12 91.12 4.28
 2 -8 12 100.53 3.62
 2 -8 13 70.53 2.68
 -2 -8 -13 70.32 3.52
 2 -8 13 69.02 2.81
 2 -8 -13 75.16 3.54
 2 8 -13 62.71 2.77
 2 -8 14 15.54 1.4
 2 8 14 15.03 1.34
 -2 8 14 15.19 1.22
 2 -8 -14 14 1.88
 2 8 -14 15.62 1.55
 2 8 14 16.12 1.37
 2 -8 14 13.87 1.52
 -2 -8 -14 16.82 2.17
 -2 -8 -15 2.14 1.91
 2 8 -15 1.97 1.44
 -2 8 15 1.88 0.86
 2 8 15 3.43 1.1
 2 -8 15 2.27 1.18
 2 -8 15 3.43 1.33
 2 8 15 2.83 1.06
 2 8 -15 2.41 1.29
 2 -8 16 11.24 0.93
 2 8 16 10.66 0.81
 2 -8 16 10.35 1.02
 -2 8 16 10.8 0.87
 2 8 -16 13.8 1.07
 2 9 0 3.3 1.15
 -2 9 0 2.03 1.56
 -2 9 0 0.93 1.36
 2 -9 0 3.05 1.44
 -2 -9 0 4.46 2.05
 2 -9 0 4.43 1.97
 2 9 -1 5.4 1.07
 2 9 1 5.07 1.33
 -2 9 -1 6.59 1.63
 -2 9 1 4.41 1.35
 -2 9 -1 4.4 1.62
 2 -9 1 5.35 1.92
 -2 -9 1 4.17 2.05
 -2 -9 -1 5.41 2.02
 2 -9 -1 6.09 1.96
 2 -9 -1 6.55 1.84
 -2 -9 -2 587.19 18.12
 -2 -9 -2 585.96 17.41
 2 -9 -2 573.89 17.24
 2 -9 2 573.34 16.97
 -2 -9 2 587.52 17.16
 2 -9 -2 591.94 17.15
 -2 9 -2 568.57 17.41
 -2 9 -2 590.24 16.75
 -2 9 2 619.29 17.17
 2 9 2 591.7 16.84
 -2 9 2 625 16.98
 -2 -9 -3 21.28 3.34
 2 -9 -3 17.69 2.81
 -2 -9 3 23.3 3.37
 -2 -9 -3 13.99 2.55
 2 -9 -3 14.14 2.42
 2 -9 3 22.68 2.6
 -2 -9 3 19.83 2.57
 -2 9 -3 16.23 2.22
 2 9 3 17.25 1.96
 -2 9 -3 18.21 1.85
 -2 9 3 18.61 2.13
 2 9 3 14.83 1.61
 -2 9 3 15.93 1.97
 -2 -9 -4 225.03 9.4
 2 9 4 218.94 7.8
 -2 9 4 236.12 8.22
 2 -9 4 222.51 8.25
 -2 -9 4 222.08 8.37
 -2 9 -4 231.45 8.84
 2 -9 -4 226.61 9.02
 -2 9 -4 237.94 7.73
 -2 9 4 241.44 8.26
 2 9 4 230.02 8.22
 -2 -9 -5 30.2 4.42
 -2 9 5 28.19 2.7
 2 9 5 26.61 2.43
 2 -9 -5 23.2 2.38
 2 -9 5 22.14 2.69
 -2 -9 5 22.99 2.78
 -2 9 -5 23.34 2.77
 -2 9 -5 27.34 2.1
 -2 9 5 28.89 2.6
 -2 -9 -6 424.9 15.44
 2 9 6 443.28 13.82
 -2 9 6 453.72 14.07
 2 -9 -6 373.3 13.91
 2 -9 6 447.53 14.02
 -2 -9 6 460.93 14.15
 -2 -9 -6 360.36 12.96
 -2 9 -6 433.21 12.82
 -2 9 6 436.92 13.63
 2 9 7 99.92 5.26
 -2 9 7 109.08 5.59
 -2 9 7 110.73 5.26
 2 -9 -7 89.51 5.5
 2 -9 7 103.97 5.57
 -2 -9 7 112.71 5.8
 -2 -9 -7 105.4 7.04
 -2 -9 8 4.19 2.21
 2 -9 8 5.95 2.35
 2 9 8 3.84 1.84
 -2 9 8 3.15 1.99
 2 -9 -8 3.35 1.64
 2 -9 -8 4.9 1.83
 -2 -9 -8 3.2 4.07
 -2 -9 -8 3.43 1.71
 2 -9 -8 2.72 1.63
 -2 9 -8 3.47 2.39
 2 -9 8 3.46 1.23
 -2 9 8 2.99 1.52
 2 -9 -8 3.91 2.05
 2 -9 -8 2.82 1.49
 2 9 -8 1.86 1.35
 -2 9 -9 35.31 4.1
 -2 -9 -9 28.34 5.31
 2 9 9 30.1 3.38
 2 -9 9 29.97 2.35
 2 -9 -9 38.94 3.7
 -2 -9 9 36.57 4.02
 2 -9 9 28.4 3.78
 2 -9 -9 35.82 2.74
 -2 9 9 25.95 2.86
 -2 -9 -9 30 2.77
 2 -9 -9 33.02 2.64
 2 9 -9 26.47 2.25
 -2 9 -10 95.41 6.55
 -2 -9 -10 101.64 7.85
 2 -9 10 105.5 3.67
 -2 -9 -10 103.06 4.12
 -2 -9 -10 102.43 3.7
 2 -9 -10 98.81 3.99
 2 -9 -10 101.14 4.12
 2 -9 10 90.47 5.8
 -2 -9 10 90.08 5.85
 2 9 10 99.76 5.94
 2 -9 -10 104.79 4.63
 2 9 -10 103.09 3.68
 -2 -9 -11 104.41 3.82
 -2 -9 -11 100.89 4.18
 2 -9 -11 126.09 4.26
 2 -9 -11 127.37 4.47
 -2 -9 -11 106.89 4.47
 2 -9 -11 122.41 4.79
 2 -9 11 107.86 3.82
 2 -9 11 106.17 3.7
 2 9 -11 94.98 3.78
 -2 -9 -12 50.79 2.42
 2 -9 -12 53.07 3.37
 2 -9 12 53.52 2.45
 2 9 -12 51.42 2.55
 2 -9 12 53.99 2.6
 -2 -9 -12 51.62 3.36
 2 -9 -12 54.96 3.24
 2 -9 -13 93.87 4.13
 2 -9 13 112.68 3.57
 2 -9 -13 109.03 4.17
 -2 -9 -13 105.82 4.21
 2 -9 13 111.39 3.68
 2 9 -13 100.4 3.59
 2 9 14 65.34 2.36
 2 -9 14 63.34 2.51
 2 -9 14 66.66 2.44
 2 9 14 66.03 2.37
 -2 9 14 63.08 2.28
 2 -9 -14 56.96 2.77
 2 9 -14 72.08 2.59
 -2 -9 -14 65.38 3.05
 2 -9 -14 72.43 3.05
 2 9 -14 65.73 2.49
 2 9 -15 3.87 1.23
 2 9 -15 -0.35 1.25
 2 -9 15 0.31 1.06
 2 9 15 1.29 0.97
 2 -9 15 -0.03 1.18
 -2 -9 -15 3.08 1.84
 2 9 15 -0.12 0.96
 -2 9 15 1.3 0.87
 2 9 -16 3.39 0.73
 2 -9 16 3.77 0.64
 -2 -10 0 62.6 3.82
 2 -10 0 57.12 3.53
 2 10 0 55.34 2.8
 -2 10 0 57.56 3.31
 -2 10 0 50.55 3.19
 2 -10 0 48.69 2.81
 2 -10 -1 8.11 1.93
 -2 10 1 12.66 1.73
 -2 10 1 11.18 1.61
 -2 10 -1 7.44 1.8
 2 10 -1 10.55 1.27
 2 10 1 8.44 1.52
 -2 10 -1 9.06 1.76
 2 -10 1 13.79 2.27
 -2 -10 1 10.97 2.32
 -2 -10 -1 12.52 2.42
 2 -10 -1 11.07 2.34
 -2 -10 2 45.64 3.9
 -2 -10 -2 40.98 3.44
 2 -10 -2 42.15 3.3
 -2 10 2 47.22 2.89
 -2 10 -2 46.46 3.28
 2 -10 -2 50.47 3.4
 2 10 2 44.38 2.84
 -2 10 -2 48.62 2.93
 2 -10 2 43.37 3.22
 -2 -10 2 43.4 3.36
 -2 -10 -3 113.46 6.26
 -2 -10 -3 104.76 5.51
 2 -10 -3 109.91 5.41
 -2 -10 3 112.85 5.99
 2 10 3 107.77 4.33
 -2 10 3 108.42 4.83
 -2 10 -3 103.05 5.44
 2 -10 -3 108.89 5.48
 2 10 3 115.39 4.99
 -2 10 -3 118.25 4.76
 -2 10 3 109.98 5.04
 -2 -10 3 108.79 5.25
 2 -10 3 108.74 5.15
 -2 -10 -4 652.48 20.72
 -2 -10 4 675.42 20.34
 2 10 4 587.95 18.49
 -2 10 4 688.66 19.25
 2 -10 -4 632.88 20.02
 -2 10 -4 645.14 20.07
 -2 10 -4 627.72 18.53
 -2 10 4 668.69 19.26
 2 10 4 645.38 19.24
 2 -10 4 630.08 19.28
 -2 -10 4 659.69 19.49
 -2 -10 -5 5.49 3.27
 2 -10 -5 8.86 3.19
 2 10 5 3.3 1.43
 -2 10 5 1.5 1.63
 -2 10 -5 3.38 2.04
 -2 10 -5 3.78 1.25
 -2 10 5 2.84 1.58
 2 10 5 5.53 1.75
 2 -10 5 0.52 1.96
 -2 -10 5 2.48 2.32
 -2 -10 -6 634.64 21.34
 2 10 6 613.03 19.18
 -2 10 6 664.8 19.69
 -2 10 -6 629.41 20.8
 -2 10 -6 628.02 18.33
 -2 10 6 642.32 19.38
 2 -10 6 634.89 19.65
 -2 -10 6 632.56 19.72
 -2 10 7 0.46 1.61
 2 -10 7 1.9 2.07
 -2 -10 7 3.35 2.16
 -2 -10 -7 4.67 3.46
 2 10 7 5.99 1.81
 -2 10 7 2.23 1.73
 2 -10 -8 1.28 3.6
 2 -10 8 6.19 2.79
 -2 -10 8 0.28 2.92
 2 -10 -8 2.16 1.64
 -2 10 8 4.12 2.22
 2 10 8 0.55 1.85
 -2 -10 -8 3.24 2.2
 2 -10 -8 2.36 1.86
 -2 10 -8 0.19 2.36
 2 -10 8 5.69 2.1
 2 10 -8 5.41 2.04
 -2 -10 -8 1.8 4.55
 -2 10 8 3.34 2.12
 2 -10 -8 1.58 1.93
 -2 -10 -9 65.82 3.55
 2 -10 -9 61.49 3.29
 2 10 -9 63.16 2.89
 -2 10 -9 74.04 5.98
 2 10 9 65.35 4.79
 -2 10 9 66.23 4.89
 -2 -10 -9 52.78 6.81
 2 -10 -9 62.88 3.84
 -2 10 9 55.87 4.1
 2 -10 -9 69.44 3.66
 2 -10 9 68.34 5.31
 -2 -10 9 66.56 5.32
 2 -10 9 71.7 2.86
 -2 10 -9 63.18 2.32
 2 -10 -10 94.9 3.91
 2 -10 -10 96.52 4.46
 -2 -10 -10 94.28 3.92
 -2 -10 -10 91.3 3.44
 2 -10 -10 93.35 3.83
 2 10 -10 92.54 3.44
 2 -10 10 90.3 3.45
 2 -10 10 89.6 3.33
 -2 -10 -11 25.01 2.73
 2 -10 -11 19.27 2.43
 2 -10 -11 17.68 2.83
 2 10 -11 25.23 2.03
 -2 -10 -11 25.94 2.49
 -2 -10 -11 25.86 1.81
 2 -10 -11 17.71 2.28
 2 -10 11 28.31 2.04
 2 -10 11 26.4 1.84
 -2 -10 -12 75.69 3.82
 2 -10 -12 81.9 3.68
 2 10 -12 79.42 3.14
 2 -10 12 76.67 3.12
 2 -10 12 79.49 2.99
 -2 -10 -12 75.86 3.01
 2 -10 -12 76.4 3.99
 2 -10 -13 67 3.29
 2 -10 13 72.48 2.65
 2 -10 13 67.05 2.73
 2 10 -13 66.59 2.75
 -2 -10 -13 69.52 3.36
 2 10 -13 61.24 2.66
 2 -10 14 15.23 1.43
 2 -10 14 16.66 1.34
 2 10 14 16.2 1.24
 -2 10 14 16.23 1.15
 2 10 -14 17.79 1.43
 2 -10 -14 13.96 1.81
 -2 -10 -14 16.02 2.09
 2 -10 -14 17.61 1.97
 2 10 14 15.61 1.19
 2 10 -14 17.67 1.51
 -2 10 15 2.94 0.69
 2 10 15 4.34 0.82
 2 -10 15 3.48 1.02
 2 -10 15 2.82 0.92
 2 10 -15 4.79 1.07
 2 -10 -15 5.47 1.51
 -2 -10 -15 4.51 1.53
 -2 11 0 514.11 16.49
 -2 -11 0 568.3 17.05
 2 -11 0 550 16.76
 2 11 0 510.89 15.75
 -2 11 0 580.03 16.51
 -2 11 0 555.56 15.94
 -2 11 1 23.43 2.18
 2 11 1 26.02 2.28
 -2 11 1 27.95 2.64
 -2 11 -1 29.57 2.51
 2 11 -1 25.89 1.85
 -2 11 1 22.7 2.17
 -2 11 -1 24.1 2.58
 -2 -11 1 29.67 3.13
 2 -11 1 25.96 2.87
 -2 -11 -1 27.08 3.32
 2 -11 -1 30.82 3.2
 -2 -11 1 27.83 3.49
 2 -11 -1 29.48 2.88
 2 -11 -2 5.43 2.03
 -2 -11 2 7.01 2.64
 -2 11 2 9.81 1.67
 2 -11 2 8.96 2.22
 -2 -11 2 8.09 2.31
 -2 -11 -2 5.89 2.3
 2 -11 -2 10.07 2.33
 -2 11 -2 9.51 2.04
 -2 11 -2 7.12 1.63
 2 11 2 8.01 1.62
 -2 -11 -3 94.09 5.3
 -2 -11 3 84.77 5.53
 2 -11 -3 97.82 5.23
 -2 11 3 103.45 4.65
 2 -11 3 93.26 4.95
 -2 -11 3 94.7 5.06
 -2 11 -3 93.02 5.32
 2 -11 -3 95.77 5.22
 2 11 3 92.79 4.61
 -2 11 -3 94.37 4.38
 -2 11 3 108.17 4.94
 -2 -11 -4 142.44 7.63
 -2 -11 4 140.62 7.04
 -2 11 4 148.59 6.07
 2 11 4 128.72 5.4
 2 -11 4 148.5 6.47
 -2 -11 4 136.96 6.4
 -2 11 -4 137.09 6.8
 2 -11 -4 131.97 6.84
 -2 11 -4 138.68 5.58
 -2 11 4 148.27 6.21
 2 11 4 145.44 6.2
 -2 -11 -5 9.42 3.63
 -2 -11 5 6.25 3.27
 2 -11 -5 5.89 3.04
 2 11 5 7.1 1.56
 -2 11 5 7.89 1.87
 2 -11 5 4.78 2.42
 -2 -11 5 5.56 2.68
 -2 11 -5 7.26 2.33
 -2 11 5 6.55 1.87
 2 11 5 7.93 1.96
 -2 11 -5 8.14 1.56
 -2 -11 -6 158.02 8.73
 -2 -11 6 167.42 8.07
 -2 11 6 168.69 7.1
 2 11 6 153.61 6.72
 -2 11 6 170.99 7.21
 -2 11 -6 165.62 8.2
 2 -11 -6 151.86 8.23
 2 -11 6 161.21 7.32
 -2 -11 6 171.96 7.55
 2 11 7 68.87 4.37
 -2 11 7 86.51 5.02
 2 -11 -7 73 3
 2 -11 7 76.93 2.88
 2 -11 7 75.59 4.92
 -2 -11 7 71.92 5.01
 -2 11 7 73.84 4.7
 -2 -11 7 79.34 5.56
 -2 -11 -7 82.29 7.56
 2 -11 -7 73.05 3.06
 -2 -11 -7 72.19 3.11
 2 11 -7 70.19 2.81
 -2 11 -8 198.81 5.83
 2 -11 8 206.36 8.97
 -2 -11 8 212.59 9.07
 -2 -11 -8 195.1 10.97
 -2 -11 -8 197.28 6.51
 2 -11 -8 201.48 6.45
 -2 11 -8 202.82 10.11
 2 11 8 198.98 8.56
 -2 11 8 208.82 8.99
 2 -11 -8 195.57 7.41
 2 -11 8 210.31 6.33
 -2 11 8 198.34 8.42
 2 11 -8 207.88 6.17
 2 -11 -8 212.09 6.41
 2 -11 -8 198.22 6.36
 -2 -11 -8 197.16 6.74
 2 -11 -9 138.05 4.76
 2 -11 9 123.23 6.92
 -2 -11 9 129.99 7.05
 -2 11 -9 133.38 4.04
 -2 11 -9 127.4 7.86
 -2 -11 -9 125.25 8.69
 -2 -11 -9 126.39 4.79
 2 -11 -9 134.01 4.74
 2 -11 9 139.06 4.51
 2 -11 -9 137.98 5.37
 -2 11 9 118.05 6.29
 2 11 9 126.39 6.67
 -2 11 9 134.75 7.08
 2 11 -9 126.78 4.41
 2 -11 9 139.76 4.39
 -2 11 -10 59.01 2.19
 2 -11 10 65.3 2.8
 2 -11 -10 61.83 3.15
 2 -11 -10 64.67 3.77
 2 -11 -10 63.21 3.14
 -2 -11 -10 64.67 2.75
 -2 -11 -10 64.08 3.24
 2 11 -10 66.28 2.78
 2 -11 10 62.59 2.64
 2 -11 -11 9.44 2.82
 2 -11 11 11.7 1.79
 2 -11 -11 9.9 2.81
 2 11 -11 8.03 1.73
 -2 -11 -11 11.32 2.32
 2 -11 -11 11.02 2.22
 2 -11 11 10.82 1.63
 -2 -11 -11 11.57 1.6
 2 -11 -11 12.06 2.31
 2 11 -12 210.78 6.12
 2 -11 -12 195.3 6.77
 2 -11 -12 215.52 6.49
 -2 -11 -12 201.29 6.11
 2 -11 12 207.16 6.07
 2 -11 12 204.02 6.16
 2 11 -12 199 6.07
 2 11 -13 11.36 1.52
 2 -11 -13 10.92 2.15
 2 -11 13 13.8 1.42
 2 11 -13 13.27 1.53
 2 -11 -13 13.7 2
 -2 -11 -13 13.63 2.2
 2 -11 13 10.78 1.48
 2 11 14 11.55 1.14
 2 -11 14 11.19 1.28
 -2 11 14 9.84 1.04
 2 11 -14 11.17 1.21
 2 -11 -14 10.2 1.67
 2 -11 -14 13.8 1.88
 -2 -11 -14 11.69 2.12
 2 -11 14 12.11 1.38
 2 11 -14 10.46 1.41
 2 -11 15 1.33 0.88
 2 -11 -15 0.74 1.31
 -2 -11 -15 1.2 1.5
 2 11 -15 0.24 0.94
 2 -11 15 1.02 0.94
 2 11 15 -0.59 0.7
 -2 -12 0 71.94 4.53
 2 -12 0 66.94 4.27
 -2 12 0 67.64 3.39
 -2 12 0 80.02 4.09
 2 12 0 64.94 3.39
 -2 -12 0 76.24 5.1
 -2 12 0 67.19 3.93
 -2 12 -1 5.8 1.8
 -2 -12 1 4.5 2.4
 -2 -12 -1 4.61 2.25
 2 -12 -1 6.21 2.24
 2 -12 1 3.03 2.06
 -2 12 -1 4.31 1.62
 2 12 -1 1.76 0.99
 2 12 1 4.93 1.49
 -2 12 1 4.22 1.68
 -2 -12 1 7.12 2.88
 -2 12 -1 3.97 1.17
 -2 12 1 3.87 1.26
 2 -12 -2 497.69 16.17
 2 -12 2 525.33 16.55
 -2 -12 2 537.27 16.81
 -2 12 2 517.35 15.69
 2 12 2 510.77 15.96
 -2 12 -2 545.53 16.01
 2 -12 -2 514.95 16.68
 -2 -12 2 547.74 17.46
 -2 -12 -2 520.83 16.92
 -2 12 -2 517.1 16.92
 2 -12 -3 39.09 3.58
 2 -12 3 40.77 3.44
 -2 -12 3 40.81 3.55
 -2 12 3 38.58 2.87
 2 12 3 42.81 3.1
 -2 12 -3 42.55 2.91
 -2 -12 3 48.03 4.3
 -2 -12 -3 41.02 3.8
 2 -12 -3 42.45 3.71
 -2 12 -3 40.76 3.66
 2 -12 -4 129.22 6.84
 2 -12 4 130.62 6.4
 -2 -12 4 139.57 6.62
 -2 12 4 123.98 5.73
 -2 12 4 146.42 6.25
 2 12 4 137.39 6.17
 -2 12 -4 129.14 5.48
 -2 -12 4 139.2 7.27
 -2 12 -4 130.51 6.85
 2 -12 -5 39.61 4.12
 2 -12 5 43.11 3.79
 -2 -12 5 43.73 3.93
 -2 -12 -5 48.84 4.97
 -2 -12 5 44.23 4.48
 -2 12 -5 38.82 4.06
 -2 12 5 45.97 3.32
 -2 12 5 47.09 3.52
 -2 12 -5 41.06 2.82
 2 12 5 44.57 3.49
 -2 -12 -6 258.09 7.99
 2 -12 -6 271.02 7.97
 2 12 6 243.76 9.6
 -2 12 6 270.54 10.24
 2 -12 6 276.83 7.9
 2 12 -6 282.59 7.72
 -2 12 -6 263.34 7.59
 2 -12 6 282.75 10.64
 -2 -12 6 292.12 10.86
 -2 -12 -6 283.65 12.69
 -2 -12 6 285.89 11.36
 -2 12 -6 272.65 11.64
 2 12 -6 283.76 7.84
 -2 12 6 277.4 10.32
 -2 -12 -7 66.87 3.72
 2 -12 -7 65.19 3.33
 2 12 7 63.03 4.22
 -2 12 7 76.09 4.87
 -2 12 -7 77.3 5.72
 2 -12 7 78.73 3.08
 2 12 -7 67.2 2.89
 2 -12 -7 68.47 3.36
 2 -12 7 74.58 5.16
 -2 -12 7 68.26 5.09
 -2 12 -7 64.29 2.42
 -2 -12 -7 78.9 6.92
 -2 -12 7 81.41 5.82
 -2 12 7 75.26 4.78
 2 12 -7 67.83 3.13
 2 -12 -8 239.26 7.35
 -2 -12 -8 234.68 7.43
 2 -12 -8 236.98 7.37
 -2 -12 -8 227.83 7.73
 2 -12 8 224.36 10.04
 -2 -12 8 241.59 10.27
 -2 -12 8 233.15 10.8
 -2 -12 -8 230.82 11.96
 2 -12 8 243.28 7.18
 2 12 -8 247.85 7.02
 2 -12 -8 235.01 7.9
 2 12 -8 258.53 7.15
 2 12 8 223.58 9.38
 -2 12 8 242.07 10
 -2 12 -8 234.62 6.79
 -2 12 8 225.73 9.52
 -2 -12 -9 150.79 5.32
 2 -12 -9 153.81 5.24
 2 12 -9 146.41 4.93
 2 12 -9 150.69 4.88
 2 -12 9 164.73 4.96
 -2 -12 -9 136.66 5.41
 2 -12 -9 163.8 5.9
 2 -12 9 158.14 5.04
 -2 12 -9 153.37 4.58
 2 -12 -9 157.69 5.15
 2 -12 -10 48.56 2.83
 -2 -12 -10 52.2 2.41
 -2 -12 -10 50.47 2.96
 2 -12 -10 46.54 3.44
 2 12 -10 52.3 2.51
 2 12 -10 53.31 2.45
 2 -12 10 50.76 2.4
 2 -12 10 47.62 2.51
 2 -12 -10 47.06 2.75
 -2 12 -10 46.41 1.84
 2 -12 11 40.32 2.37
 2 -12 -11 39.56 2.74
 -2 -12 -11 40.5 2.2
 -2 -12 -11 38.11 2.83
 2 12 -11 38.29 2.29
 2 -12 -11 41.62 2.69
 2 -12 -11 41.65 3.45
 2 -12 -11 38.25 3.28
 2 -12 11 41.8 2.24
 2 12 -11 40.42 2.28
 2 -12 12 9.01 1.56
 2 12 -12 9.64 1.59
 2 12 -12 8.97 1.55
 2 -12 -12 10.1 2.02
 2 -12 12 7.93 1.48
 2 -12 -12 8.37 2.42
 -2 -12 -12 8.84 1.35
 2 12 -13 47.64 2.11
 2 -12 13 52.09 2.15
 2 12 -13 50.36 2.21
 2 -12 13 49.14 2.22
 2 -12 -13 53.48 2.78
 2 -12 -14 43.14 2.25
 2 -12 14 42.33 1.81
 2 12 14 39.47 1.68
 -2 12 14 40.12 1.64
 2 12 -14 45.54 1.88
 2 -12 14 41.83 1.92
 -2 -12 -15 7.18 1.23
 -2 12 15 5.32 0.74
 2 -12 15 6.8 0.76
 -2 13 0 20.13 2.25
 2 13 0 15.61 1.8
 -2 13 0 18.1 2.22
 2 -13 0 16.91 2.81
 -2 -13 0 24.37 3.07
 -2 -13 0 23.58 3.59
 -2 13 -1 9.73 2.04
 -2 13 -1 8.2 1.75
 2 13 1 9.03 1.66
 -2 13 1 8.74 1.89
 -2 -13 1 12.7 3.07
 -2 -13 -1 6.91 2.95
 -2 -13 -1 8.36 2.54
 2 -13 -1 9.78 2.47
 -2 -13 1 8.77 2.58
 2 -13 1 5.25 2.14
 -2 13 1 7.12 1.42
 -2 13 2 152.39 6.1
 -2 13 2 163.24 6.74
 -2 13 -2 170.77 6.56
 2 13 2 155.51 6.46
 -2 13 -2 142.7 7.03
 -2 -13 2 167.02 7.47
 2 -13 2 147.23 7.06
 -2 -13 2 165.48 7.99
 -2 -13 -2 155.86 7.47
 2 -13 -2 152.58 7.19
 -2 13 -3 6.67 1.61
 2 13 3 6.84 1.77
 -2 13 -3 6.72 2.19
 -2 13 3 8.02 1.59
 -2 -13 -3 4.16 2.56
 2 -13 -3 9.35 2.59
 2 -13 3 7.78 2.35
 -2 -13 3 9.91 2.61
 -2 -13 3 7.41 2.89
 2 -13 -3 9.07 2.63
 -2 13 -4 4.09 1.44
 -2 13 4 3.07 1.76
 2 13 4 4.68 1.83
 -2 13 -4 4.58 2.21
 2 -13 4 4.17 2.35
 -2 -13 4 6.09 2.48
 -2 13 4 2.86 1.5
 -2 -13 4 3.26 2.83
 2 -13 -4 5.1 2.66
 -2 -13 -5 28.19 2.06
 2 -13 -5 28.76 1.98
 -2 13 -5 31.3 4.01
 2 13 5 30.63 1.47
 -2 13 -5 31.36 1.46
 -2 13 5 31.73 2.88
 2 -13 -5 29.4 2.25
 2 -13 5 34.64 2.06
 -2 -13 5 29.18 4.19
 2 -13 -5 25.56 3.83
 2 -13 5 39.26 3.81
 -2 -13 5 33.6 3.8
 2 -13 -5 31.23 2.39
 2 13 -5 29.54 1.72
 2 13 -5 31.04 2.02
 -2 13 5 36.95 3.48
 2 13 5 31.82 3.15
 2 -13 6 563.32 18.67
 -2 -13 6 554.29 18.71
 -2 13 -6 541.13 19.59
 -2 13 6 560.06 18.17
 2 -13 6 583.47 15.61
 2 -13 -6 591.42 15.61
 2 -13 -6 569.29 16.12
 -2 13 6 574.2 18.38
 -2 -13 -6 582.33 20.68
 -2 -13 6 575.09 19.44
 -2 -13 -6 545.66 15.76
 2 -13 -6 547.95 15.61
 2 13 -6 588.43 15.54
 2 13 -6 589.87 15.36
 2 13 -6 561.53 15.19
 -2 13 -6 546.67 15.23
 -2 13 -7 44.89 1.88
 -2 -13 -7 36.35 3.39
 2 -13 -7 41.39 3.14
 -2 13 -7 42.91 4.73
 2 -13 7 41.16 2.47
 -2 13 7 47.93 4.17
 -2 13 7 41.98 3.85
 2 -13 7 37.43 4.41
 -2 -13 7 46.66 4.66
 2 13 -7 40.88 2.8
 -2 -13 -7 42.59 6.42
 -2 -13 7 45.06 4.87
 2 13 -7 39.67 2.47
 2 -13 -7 44.65 2.8
 2 -13 8 12.78 1.79
 2 13 -8 15.25 1.9
 2 -13 8 14.51 1.72
 -2 13 -8 15.11 1.1
 -2 -13 -8 11.85 2.42
 -2 -13 -8 9.12 2.22
 2 -13 -8 13.83 2.18
 2 13 -8 13.73 1.65
 2 -13 9 118.24 3.85
 -2 -13 -9 108.95 4.23
 2 -13 -9 105.39 4.1
 -2 13 -9 104.4 3.38
 2 -13 -9 106.25 3.96
 -2 -13 -9 102.35 4.33
 2 -13 -9 110.68 4.78
 2 -13 9 113.77 3.93
 2 13 -9 105.34 3.71
 2 13 -9 99.85 3.81
 2 -13 10 145.15 4.61
 -2 -13 -10 126.18 4.96
 2 -13 -10 133.72 5.54
 2 -13 -10 141.4 4.89
 -2 -13 -10 138.24 4.97
 -2 -13 -10 139.83 4.63
 -2 13 -10 136.55 4.16
 2 -13 -10 140.3 4.8
 2 13 -10 148.02 4.52
 2 13 -10 149.95 4.62
 2 -13 10 142.09 4.7
 2 -13 11 98.9 3.54
 2 13 -11 87.96 3.42
 -2 -13 -11 93.88 3.35
 -2 -13 -11 95.01 3.8
 2 -13 -11 91.69 3.69
 2 -13 11 99.82 3.46
 2 -13 -11 102.86 3.71
 2 -13 -11 95.17 4.32
 2 13 -11 90.98 3.35
 2 -13 -11 94.73 4.12
 2 -13 12 40.73 2.12
 -2 -13 -12 41.6 1.97
 2 -13 -12 45.32 2.93
 2 -13 12 43.39 2.06
 2 13 -12 42.8 2.05
 2 13 -12 41.4 2.03
 2 -13 -13 58.59 2.92
 2 -13 13 59.87 2.39
 2 -13 -13 69.26 2.68
 2 13 -13 62.24 2.28
 2 -13 13 62.68 2.33
 2 -13 14 13.08 1.12
 2 -13 -14 12 1.41
 2 13 14 13.35 0.91
 2 -13 14 15.32 1.08
 -2 13 14 12.67 0.87
 2 13 -14 12.97 1.07
 -2 -14 0 24.52 3.36
 2 -14 0 22.79 3.1
 -2 14 0 30.21 2.76
 2 14 0 22.3 2.19
 -2 -14 0 29.81 4.01
 -2 14 1 23.5 2.58
 -2 14 -1 23.91 2.47
 2 14 1 20.93 2.25
 2 -14 1 28.2 3.21
 -2 -14 -1 17.77 3.16
 2 -14 -1 23.35 3.17
 -2 -14 1 21.39 3.2
 -2 14 -1 21.05 2.59
 -2 -14 -1 28.09 3.93
 -2 -14 1 18.83 3.59
 -2 14 2 22.79 2.64
 -2 14 -2 21.83 2.38
 2 14 2 19.95 2.3
 -2 -14 2 24.16 3.74
 -2 -14 -2 19.37 3.81
 -2 14 -2 21.03 2.77
 2 -14 2 23.44 3.11
 -2 -14 -2 20.08 3.28
 2 -14 -2 23.44 3.17
 -2 -14 2 20.36 3.21
 -2 14 3 29.45 2.5
 -2 14 -3 29.43 3.46
 2 -14 3 26.42 1.86
 2 -14 -3 30.31 2.07
 2 14 3 30.27 1.46
 -2 14 -3 28.4 1.37
 2 14 -3 29.36 1.39
 -2 14 -3 30.9 2.65
 2 14 3 32.17 2.95
 2 -14 -3 26.08 2
 -2 -14 3 30.18 3.56
 2 -14 3 30.2 3.4
 -2 -14 -3 26.78 3.56
 2 -14 -3 29.1 3.47
 -2 -14 3 32.26 4.09
 2 14 4 4.59 1.88
 -2 -14 4 5.64 2.94
 2 -14 -4 6.04 2.61
 2 -14 -4 4.69 1.79
 2 14 4 6.17 0.86
 2 -14 -4 3.41 1.51
 -2 14 4 3.79 1.58
 2 14 -4 4.06 0.76
 -2 -14 -4 6.55 1.63
 2 -14 -4 6.77 1.54
 2 -14 -4 7.67 1.77
 2 -14 4 5.24 1.45
 2 14 -4 5.46 1.48
 2 -14 4 4.71 2.44
 -2 -14 4 6.09 2.82
 -2 14 -4 6.02 2.69
 2 14 -4 3.7 1.18
 -2 14 -5 64.77 2.48
 2 14 -5 70.64 2.46
 2 14 5 71.33 2.61
 -2 14 5 64.95 4.21
 -2 14 -5 61.69 5.26
 2 -14 -5 71.25 3.75
 2 -14 5 73.12 3.35
 2 -14 -5 66.84 5.34
 -2 -14 -5 68.37 3.65
 2 -14 -5 66.36 3.21
 -2 -14 5 78.46 6.23
 -2 14 5 75.19 4.74
 2 14 -5 68.05 2.84
 2 14 -5 67.03 3.38
 2 -14 5 78.32 5.56
 -2 -14 5 68.81 5.51
 2 -14 -6 382.2 11.2
 -2 -14 -6 371.95 11.3
 2 -14 -6 391.09 11.65
 -2 14 -6 378.25 15.09
 2 -14 6 407.19 11.11
 -2 -14 6 395.39 14.88
 2 14 6 380.9 10.73
 -2 14 -6 379.64 10.67
 2 14 -6 388.69 10.64
 -2 14 6 386.81 13.81
 2 -14 6 364.65 14.06
 -2 -14 6 372.49 14.22
 -2 14 6 347.93 13.23
 2 14 -6 416.86 11.07
 2 14 -6 408.96 10.82
 -2 14 7 4.42 2.08
 2 -14 7 5.33 2.66
 -2 -14 7 6.2 2.71
 -2 14 -7 4.58 0.9
 -2 -14 -7 3.39 4.16
 -2 -14 7 6.18 3.13
 -2 -14 -7 3.54 2.13
 2 -14 -7 5.29 2.09
 2 -14 7 5.07 1.71
 -2 14 7 4.98 2.06
 2 14 -7 2.63 1.47
 2 -14 -7 3.3 1.7
 2 -14 7 4.19 1.59
 2 14 -7 2.45 1.72
 -2 14 -7 3.51 2.49
 2 -14 8 10.39 1.67
 2 -14 8 8.53 1.75
 -2 -14 -8 10.88 2.6
 -2 14 -8 9.32 0.98
 2 14 -8 7.42 1.77
 2 14 -8 9.06 1.54
 -2 -14 -8 9.58 2.32
 2 -14 -8 12.3 2.28
 2 -14 9 36.29 2.29
 2 -14 9 37.74 2.19
 -2 -14 -9 37.9 2.7
 2 -14 -9 46.54 2.69
 -2 -14 -9 32.99 2.83
 2 -14 -9 41.74 3.28
 -2 14 -9 42.13 1.67
 2 14 -9 33.29 2.23
 2 14 -9 36.41 2.08
 -2 -14 -10 12.55 2.36
 2 -14 -10 12.89 2.27
 2 -14 -10 9.13 1.85
 -2 -14 -10 14.07 2.57
 2 -14 10 13.06 1.92
 2 -14 10 11.98 1.77
 -2 14 -10 10.57 0.9
 2 -14 -10 12.37 2.91
 -2 -14 -10 8.42 2.28
 -2 -14 -10 10.21 1.53
 2 14 -10 9.46 1.64
 2 14 -10 10.67 1.82
 2 14 -11 66.56 2.6
 2 14 -11 63.44 2.65
 2 -14 -11 75.14 2.87
 2 -14 11 69.17 2.81
 2 -14 -11 65.68 3.57
 2 -14 11 68.43 2.71
 2 -14 -11 70.42 3.49
 -2 -14 -11 66.71 2.62
 -2 -14 -11 67.1 3.1
 2 -14 -11 68.6 3.03
 2 -14 -12 31.12 1.93
 2 -14 12 29.54 1.73
 2 14 -12 29.7 1.66
 2 14 -12 26.8 1.64
 2 -14 12 28.55 1.78
 2 -14 -12 28.41 2.49
 -2 -14 -12 28.1 1.54
 2 -14 13 16.54 1.44
 2 14 13 18.56 1.22
 2 -14 13 15.93 1.48
 2 14 -13 15.65 1.35
 2 -14 -13 17.75 2.14
 2 -14 14 0.67 0.87
 2 -14 14 1.61 0.85
 -2 15 0 1296.05 34.25
 2 -15 0 1285.49 34.46
 -2 -15 0 1348.83 34.54
 -2 15 0 1334.25 36.96
 -2 -15 0 1316.07 38.19
 2 -15 0 1272.71 37.81
 -2 -15 0 1295.6 34.5
 2 -15 0 1320.4 34.71
 2 -15 0 1310.33 34.55
 -2 -15 0 1352.43 39.01
 -2 -15 -1 72.57 6.87
 2 -15 -1 73.53 5.86
 -2 -15 1 80.41 5.85
 -2 -15 -1 70.78 6.02
 2 15 1 77.5 2.72
 -2 15 -1 70.57 2.49
 -2 15 1 72.48 2.49
 -2 -15 1 79.35 5.35
 2 -15 1 71.16 5.01
 2 -15 -1 73.02 3.28
 -2 -15 1 70.47 2.91
 2 -15 1 68.06 2.84
 -2 -15 -1 76.86 3.35
 -2 15 1 80.54 4.72
 -2 15 -1 69.69 4.24
 2 15 1 74.05 4.19
 -2 -15 1 73.01 2.94
 2 -15 1 69.47 2.94
 2 -15 1 70.82 3.05
 -2 -15 -1 82.58 3.33
 2 -15 -1 90.25 3.61
 2 15 1 72.46 2.78
 -2 15 -2 13.77 1.05
 2 15 2 15.49 1.16
 2 15 -2 13.66 1.07
 -2 -15 -2 12.66 3.63
 2 -15 -2 15.02 3.13
 -2 -15 2 14.21 3.39
 2 -15 2 15.09 2.97
 -2 15 2 14.4 2.48
 2 15 2 13.7 2.1
 -2 15 -2 10.6 1.98
 -2 -15 -2 12.75 1.7
 2 -15 -2 12.98 1.63
 2 -15 -2 14.92 1.81
 2 -15 2 14.73 1.62
 -2 -15 -2 12.28 1.68
 -2 15 -2 14.94 2.59
 2 15 2 13.85 1.29
 -2 -15 2 16.07 3.67
 -2 -15 -2 14.24 4.32
 2 -15 -2 13.5 1.81
 2 -15 2 13.97 1.75
 -2 15 -3 78.44 5.52
 2 -15 -3 76.15 3.25
 -2 -15 -3 79.39 3.54
 2 -15 -3 82.3 3.76
 2 -15 3 76.89 3.21
 2 -15 3 82.25 3.76
 -2 -15 3 91.83 6.06
 2 -15 3 78.73 5.44
 2 -15 -3 76.35 3.46
 2 -15 -3 76.32 3.7
 -2 -15 -3 75.43 6.4
 -2 -15 -3 83.75 6.19
 2 -15 -3 82.44 5.66
 -2 -15 3 81.91 6.14
 -2 15 3 79.21 4.85
 -2 15 -3 74.08 4.2
 2 15 3 76.74 4.7
 2 15 3 84.59 2.97
 -2 15 -3 79.91 2.78
 2 15 -3 78.24 2.8
 -2 -15 -4 325.92 9.75
 2 -15 -4 327.92 9.65
 2 -15 -4 325.13 9.9
 2 -15 -4 331.94 10.07
 2 -15 4 332.97 9.73
 -2 -15 4 329.43 12.93
 2 -15 4 324.2 12.65
 2 15 -4 356.6 9.6
 -2 -15 4 326.72 13.28
 -2 15 -4 306.02 12.9
 2 15 4 311.14 11.93
 2 15 4 340.57 9.41
 2 15 -4 347.94 9.35
 -2 15 -5 12.99 1.13
 2 15 -5 12.67 1.28
 2 15 5 14.83 1.4
 2 -15 5 10.55 3.78
 -2 -15 5 12.64 3.87
 -2 15 5 11.83 2.66
 -2 -15 -5 10.54 2.54
 2 -15 -5 11 2.27
 -2 15 -5 11.07 3.24
 2 -15 5 10.41 2.05
 -2 -15 5 9.11 4.02
 2 -15 -5 11.15 2.6
 2 15 -5 7.87 2.29
 2 15 -5 11.18 1.85
 -2 15 -6 106.05 3.42
 2 15 -6 105.93 3.39
 2 15 6 101.1 3.43
 2 -15 6 104.81 3.93
 2 15 -6 108.84 3.59
 2 15 -6 111.68 3.86
 2 -15 6 109.15 3.84
 -2 15 6 101.73 5.85
 -2 -15 -6 103.01 4.11
 2 -15 -6 108.95 4.03
 -2 -15 6 94.32 6.52
 2 -15 -6 105.55 4.56
 -2 15 -6 90.15 6.53
 2 -15 6 97.33 6.23
 -2 -15 6 98.31 6.31
 2 -15 7 106 3.69
 2 15 -7 94.67 3.17
 -2 15 -7 99.85 3.26
 2 15 -7 98.55 3.69
 2 15 -7 94.23 3.42
 2 -15 7 104.57 3.84
 -2 -15 -7 104.43 4.21
 2 -15 -7 105.99 4.06
 -2 -15 -8 19.7 2.7
 2 -15 8 19.74 1.88
 -2 15 -8 20.88 1.25
 2 15 -8 20.19 1.71
 2 15 -8 18.16 1.94
 2 -15 8 19.14 2.02
 -2 -15 -8 20.95 2.52
 2 -15 -8 24.58 2.4
 2 -15 9 30.38 2.17
 2 15 -9 26.39 1.79
 2 15 -9 26.62 1.99
 -2 15 -9 22.55 1.28
 2 -15 9 27.92 2.08
 -2 -15 -9 27.98 2.7
 2 -15 -9 22.73 3.25
 2 -15 -9 23.09 2.41
 -2 -15 -9 29.01 2.57
 -2 -15 -9 26.24 2.7
 2 15 -10 15.26 1.52
 2 15 -10 16.44 1.74
 -2 15 -10 12.88 0.93
 2 -15 -10 14.56 2.67
 -2 -15 -10 13.48 2.26
 -2 -15 -10 14.55 2.14
 2 -15 -10 14.28 2.02
 2 -15 10 15.3 1.79
 2 -15 10 13.92 1.69
 -2 -15 -10 14.7 2.25
 -2 -15 -10 13.13 1.45
 -2 -15 -11 130.01 4.05
 -2 -15 -11 135.39 4.41
 2 -15 -11 126.62 4.29
 -2 -15 -11 129.79 4.56
 2 15 -11 126.77 3.95
 2 15 -11 123.14 4
 2 -15 11 135.66 4.15
 2 -15 -11 134.17 4.86
 2 -15 11 129.19 4.21
 -2 -15 -12 200.42 5.69
 -2 -15 -12 203.21 6.08
 2 15 -12 206.26 5.62
 2 -15 12 198.22 5.76
 2 -15 -12 193.01 6.24
 2 -15 12 197.36 5.79
 2 -15 -13 12.78 1.61
 2 -15 13 8.28 1.09
 2 15 13 12.29 0.87
 2 -15 13 9.42 1.05
 2 15 -13 7.7 0.93
 2 16 0 186.17 5.4
 -2 16 0 170.47 5.21
 -2 -16 0 178.5 8.76
 2 -16 0 173.54 8.39
 2 -16 0 176.11 5.75
 2 -16 0 174.73 5.9
 -2 -16 0 176.64 5.85
 -2 -16 0 185.77 9.35
 2 16 0 181.25 5.43
 -2 16 0 163.69 7.39
 2 -16 0 177.91 5.64
 -2 -16 0 180.43 5.81
 -2 -16 -1 20 2.47
 -2 -16 1 20.22 2.37
 2 -16 1 19.66 2.1
 2 -16 -1 23.42 2.27
 -2 -16 -1 25.34 4.64
 -2 -16 1 20.06 4.25
 2 16 1 23.05 1.9
 2 -16 1 18.81 2.34
 -2 -16 -1 17.08 3.97
 2 -16 -1 24.85 3.77
 -2 -16 1 23.49 3.99
 2 -16 1 22.96 3.56
 2 -16 -1 22.23 2.49
 -2 -16 1 20.94 2.45
 -2 -16 -1 26.31 2.65
 2 -16 1 20.3 2.25
 -2 16 -1 21.55 1.33
 -2 16 1 21.32 1.32
 2 16 1 25.48 1.53
 -2 16 1 24.22 2.79
 -2 16 -1 18.91 2.56
 -2 -16 2 23.68 2.26
 2 -16 2 18.49 2.12
 -2 -16 -2 19.03 2.31
 2 -16 -2 22.98 2.17
 2 -16 2 18.12 2.29
 -2 -16 2 21.57 2.29
 2 -16 -2 19.36 2.77
 -2 -16 -2 17.21 2.31
 2 16 2 22.31 1.71
 2 16 2 24.16 1.59
 2 16 -2 21.98 1.53
 -2 16 2 19.6 1.21
 -2 16 -2 22.57 1.44
 -2 -16 -2 19.33 3.69
 2 -16 -2 24.48 3.54
 -2 -16 2 20.77 3.58
 2 -16 2 19.33 3.56
 2 -16 -2 19.59 2.35
 2 -16 2 18.71 2.46
 -2 -16 -2 18.65 4.32
 -2 -16 2 25 4.36
 -2 16 2 18.65 2.79
 -2 16 -2 22.58 2.5
 2 16 2 17.74 2.42
 2 -16 3 46.77 2.93
 2 -16 -3 39.86 2.99
 -2 -16 -3 41.59 2.7
 2 -16 3 49.39 3.08
 -2 -16 3 32.1 4.41
 2 -16 3 47.27 4.67
 -2 -16 -3 42.18 5
 2 -16 -3 39.5 4.66
 -2 -16 -3 47.93 6.01
 -2 -16 3 40.56 5
 -2 -16 -3 50.21 3.31
 2 -16 -3 39.86 2.99
 2 -16 -3 39.13 3.34
 2 16 3 41.24 2.03
 2 16 -3 45.47 2
 -2 16 -3 38.91 1.82
 -2 16 3 47.79 4
 2 -16 4 54.85 2.8
 2 -16 4 54.83 2.72
 2 16 4 54.94 2.22
 2 16 -4 56 2.18
 -2 -16 -4 51.42 5.71
 -2 -16 4 50.16 5.57
 -2 -16 4 57.68 5.05
 2 -16 4 51.31 4.78
 2 -16 -4 53.15 3.21
 2 -16 -4 54.2 3.09
 -2 -16 -4 53.83 3.24
 2 -16 4 55.35 2.66
 -2 16 -4 43.27 4.46
 -2 -16 -4 54.86 2.92
 2 -16 -4 49.55 2.75
 -2 -16 -5 29.83 2.46
 2 -16 -5 27.63 2.31
 2 16 5 27.02 1.54
 2 16 -5 29.53 1.51
 2 -16 -5 25.94 2.75
 2 -16 5 29.08 2.11
 2 -16 5 30.13 2.24
 2 -16 5 31.21 2.28
 2 16 -6 350.49 9.64
 2 16 -6 355.31 9.85
 2 -16 -6 340.03 10.46
 -2 -16 -6 342.5 10.07
 2 -16 -6 350.59 10.01
 2 16 6 329.95 9.62
 2 16 -6 345.91 9.6
 -2 16 -6 348.97 9.62
 2 -16 6 346.41 10.05
 2 -16 6 357.99 9.94
 2 -16 7 172.31 5.09
 2 16 -7 145.97 4.54
 -2 16 -7 148.47 4.61
 -2 -16 -7 159.17 5.76
 2 16 -7 150.3 4.72
 2 16 -7 154.15 4.96
 2 -16 7 161.23 5.16
 -2 -16 -7 156.96 5.3
 2 -16 -7 145.3 5.13
 2 16 -8 22.23 1.67
 2 16 -8 21.52 1.93
 -2 -16 -8 21.29 2.52
 2 -16 -8 23.76 2.43
 -2 16 -8 22.89 1.3
 -2 -16 -8 26.97 2.9
 2 -16 8 24.63 2.06
 2 -16 8 23.17 2.11
 2 -16 -9 19.94 2.19
 2 -16 9 17 1.79
 -2 16 -9 17.2 1.1
 -2 -16 -9 15.95 2.49
 -2 -16 -9 17.76 2.32
 -2 -16 -9 16.87 2.26
 2 -16 9 16.48 1.89
 2 16 -9 15.95 1.58
 2 16 -9 15.34 1.83
 2 16 -10 26.38 1.54
 2 -16 -10 24.67 2.06
 -2 -16 -10 21.51 1.55
 -2 -16 -10 25.44 2.19
 2 -16 10 25.47 1.81
 2 -16 -10 23.79 2.55
 -2 -16 -10 21.6 2.21
 2 -16 10 23.6 1.83
 -2 -16 -10 21.76 2.33
 2 -16 -10 23.9 2.72
 -2 16 -10 22.49 1.11
 2 -16 -11 57.51 3.11
 2 16 -11 59.86 2.24
 -2 -16 -11 62.97 2.31
 -2 -16 -11 67.61 2.72
 2 -16 -11 60.23 2.61
 -2 -16 -11 67.53 2.86
 2 -16 11 63.98 2.45
 2 -16 11 64.28 2.5
 2 -16 11 66.55 2.34
 2 16 -12 14.41 1.14
 -2 -16 -12 14.73 1.13
 2 -16 12 14.31 1.42
 2 -16 -12 14.17 2.24
 -2 -16 -12 17.19 1.99
 2 -16 12 15.01 1.47
 -2 -16 -13 20.2 1.53
 2 -16 13 16.99 1.1
 2 -16 -13 15.86 1.55
 -2 -17 0 353.57 10.29
 2 -17 0 355.4 10.28
 -2 17 0 312.97 12.18
 2 17 0 363.72 9.98
 -2 -17 0 348.99 14.46
 -2 -17 0 314.81 13.65
 2 -17 0 333.5 13.53
 -2 -17 0 363.61 10.3
 2 -17 0 351.97 10.19
 2 17 0 386.85 10.09
 -2 17 0 356.7 9.88
 2 -17 1 14.99 2.05
 -2 -17 -1 17.87 2.42
 -2 -17 1 14.53 2.12
 2 -17 1 15.22 2.12
 2 -17 -1 22.58 2.53
 2 17 1 12.17 1.68
 -2 17 1 12.55 2.54
 -2 17 -1 11.95 2.26
 -2 -17 -1 9.47 4.4
 -2 -17 1 11.27 4.01
 -2 -17 -1 9.07 4.02
 2 -17 -1 9.93 3.68
 -2 -17 1 8.62 3.44
 2 -17 1 16.72 3.5
 -2 17 -1 14.13 1.13
 2 17 1 15.03 1.31
 -2 17 1 16.55 1.17
 -2 -17 -1 18.3 2.38
 2 -17 -1 18.57 2.21
 -2 -17 1 14.9 2.07
 2 -17 1 15.39 1.93
 2 -17 2 3.58 1.82
 -2 -17 2 2.21 1.84
 2 -17 -2 1.43 1.97
 -2 -17 -2 2.6 1.93
 2 -17 2 2.63 1.83
 -2 17 2 2.01 1.78
 -2 -17 -2 -0.42 3.26
 -2 -17 2 6.03 3.46
 -2 -17 -2 0.18 2.86
 2 -17 -2 1.34 2.65
 -2 -17 2 1.18 2.72
 2 -17 2 3.84 2.62
 -2 17 -2 1.95 0.87
 2 17 -2 3.31 0.95
 -2 17 2 2.6 0.77
 2 -17 -2 -0.71 2.03
 2 17 2 2.48 0.97
 2 -17 2 2.87 1.7
 2 -17 -2 2.57 1.8
 -2 -17 2 1.2 1.76
 -2 -17 -2 3.3 1.89
 -2 -17 3 2.62 1.78
 2 -17 3 1.87 1.7
 -2 -17 -3 0.44 1.87
 2 -17 -3 1.72 1.79
 2 -17 -3 1.78 2.01
 -2 -17 3 0.34 2.56
 2 -17 3 2.9 2.47
 2 -17 3 0.65 1.79
 -2 -17 3 1.87 1.87
 2 -17 -3 0.2 2.07
 -2 -17 -3 2.09 1.86
 2 -17 3 0.37 1.8
 -2 -17 3 3.34 3.1
 2 17 3 2.66 0.96
 -2 17 3 1.13 1.73
 2 -17 3 2.61 1.7
 -2 17 -3 3.17 0.89
 2 17 -3 2.52 0.94
 2 17 -4 3.11 0.91
 2 17 4 3.06 0.96
 2 -17 4 4.48 1.73
 2 -17 4 3.34 1.84
 -2 -17 -4 5.23 2.02
 2 -17 -4 3.06 1.87
 2 -17 -4 2.86 2.18
 2 -17 4 5.39 1.8
 -2 -17 -4 2.78 1.97
 2 17 5 39.11 1.81
 2 17 -5 39.46 1.78
 2 -17 5 40.21 2.42
 -2 -17 -5 35.14 2.55
 2 -17 -5 42.24 3
 2 -17 5 40.34 2.55
 2 -17 5 40.7 2.47
 -2 -17 -5 38.33 2.64
 2 -17 -5 41.64 2.57
 2 -17 6 66.19 2.89
 2 17 6 55.28 2.23
 2 17 -6 58.78 2.24
 -2 17 -6 60.07 2.29
 2 -17 -6 65.21 3.49
 2 -17 6 59.06 2.95
 2 -17 6 64.18 2.89
 -2 -17 -6 60.59 3.1
 2 -17 -6 57.97 2.96
 -2 -17 -7 93.17 4.25
 2 -17 7 91.5 3.49
 2 -17 -7 97.57 4.34
 2 17 -7 80.25 2.84
 -2 17 -7 86.82 2.95
 -2 -17 -7 88.04 3.79
 2 -17 -7 92.93 3.7
 2 -17 7 92.27 3.42
 2 -17 7 85.68 3.52
 2 -17 8 5.22 1.66
 -2 17 -8 6.07 0.91
 -2 -17 -8 6.61 2.22
 -2 -17 -8 6.58 2.16
 2 -17 -8 7.37 2.05
 2 -17 8 6.12 1.78
 -2 -17 -8 6.01 2.47
 2 -17 8 6.29 1.75
 2 -17 9 6.22 1.56
 -2 17 -9 6.24 0.79
 -2 -17 -9 7.17 1.97
 -2 -17 -9 7.76 1.99
 2 -17 -9 6.97 1.88
 2 -17 9 5.56 1.56
 -2 -17 -9 7.23 2.21
 2 -17 9 9.38 1.53
 2 -17 10 8.55 1.33
 2 -17 -10 10.42 2.15
 2 -17 10 6.71 1.4
 -2 17 -10 6.66 0.69
 -2 -17 -10 10.37 1.79
 2 -17 -10 8.79 1.66
 -2 -17 -10 8.28 1.81
 2 -17 -10 6.62 2.3
 -2 -17 -10 8.09 1.95
 -2 -17 -10 8.55 1.15
 2 -17 10 7.72 1.4
 2 -17 11 16.18 1.47
 -2 -17 -11 16.13 1.17
 -2 -17 -11 16.05 1.74
 2 -17 -11 20.17 1.67
 2 -17 -11 18.79 2.34
 -2 -17 -11 16.25 1.88
 2 -17 11 16.67 1.47
 2 -17 12 13.87 1.12
 2 -17 12 13.52 1.1
 2 -17 -12 13.03 1.69
 -2 -17 -12 13.62 1.44
 -2 -18 0 228.71 6.99
 2 -18 0 224.51 6.92
 2 -18 0 227.66 7.08
 -2 -18 0 224.15 6.98
 2 18 0 229.18 6.64
 2 18 0 240.54 6.75
 -2 18 0 222.92 6.55
 -2 -18 1 33.6 2.39
 2 -18 1 31.42 2.26
 -2 -18 -1 39.98 2.66
 2 -18 -1 34.57 2.47
 2 -18 -1 36.48 2.75
 2 -18 1 34.4 2.44
 -2 -18 -1 37.33 2.59
 -2 -18 1 31.13 2.36
 2 18 1 29.99 1.85
 2 18 -1 31.34 1.93
 -2 18 -1 32.69 1.59
 2 18 1 34.13 1.76
 -2 18 1 31.91 1.56
 -2 18 -2 30.64 1.56
 2 18 -2 30.14 1.63
 -2 18 2 27.12 1.41
 2 18 2 31.2 1.68
 2 -18 2 31.52 2.32
 -2 -18 2 33.03 2.32
 2 -18 2 31.21 2.24
 2 -18 -2 27.92 2.41
 2 -18 2 32.11 2.34
 2 -18 2 29.59 2.37
 2 -18 -2 31.32 2.55
 -2 -18 2 29.6 2.31
 -2 -18 -2 28.02 2.34
 2 -18 -2 31.84 2.29
 -2 -18 -2 32.16 2.42
 2 18 3 29.47 1.6
 2 18 -3 26.74 1.54
 -2 18 -3 28.75 1.53
 2 -18 3 27.32 2.23
 2 -18 -3 26.57 2.48
 2 -18 3 24.72 2.15
 -2 -18 3 29.57 2.23
 2 -18 -3 30.55 2.58
 2 -18 -3 29.07 2.28
 -2 -18 -3 22.48 2.29
 2 -18 3 25 2.27
 -2 -18 3 30.02 2.32
 2 -18 3 24.62 2.3
 -2 -18 -3 23.72 2.28
 2 -18 4 15.26 1.98
 -2 -18 4 15.81 2
 2 -18 4 18.07 2.01
 -2 -18 -4 18.41 2.3
 2 -18 -4 16.99 2.13
 2 -18 4 16.08 2.05
 -2 -18 4 14.65 2.11
 2 -18 4 15.47 2.07
 -2 -18 -4 14.86 2.18
 2 -18 -4 14.69 2.45
 2 18 4 13.61 1.22
 2 18 -4 15.28 1.24
 2 18 -5 67.3 2.47
 2 18 5 63.36 2.46
 2 -18 5 68.86 3.03
 -2 -18 -5 63.15 3.2
 2 -18 -5 75.01 3.62
 -2 -18 -5 65.27 3.22
 2 -18 -5 66.21 3.11
 2 -18 5 67.01 3.09
 2 -18 5 69.44 3.01
 2 -18 6 105.32 3.82
 2 -18 -6 103.42 4.35
 -2 -18 -6 100.79 3.96
 2 -18 -6 100.44 3.87
 -2 18 -6 97.2 3.24
 2 18 -6 99.25 3.21
 2 18 6 89.89 3.16
 2 -18 6 97.92 3.69
 2 -18 6 98.36 3.83
 2 -18 7 28.84 2.12
 2 -18 -7 30.23 2.89
 -2 -18 -7 28.78 2.88
 -2 -18 -7 30.84 2.53
 2 -18 -7 29.98 2.35
 2 -18 7 27.37 2.15
 2 -18 7 25.77 2.21
 -2 18 -7 28.27 1.44
 2 18 -7 24.91 1.34
 2 -18 8 30.64 1.96
 2 -18 8 30.74 2.05
 2 -18 8 28.62 2.01
 -2 -18 -8 27.39 2.75
 -2 -18 -8 27.37 2.35
 2 -18 -8 28.84 2.23
 -2 18 -8 27.32 1.35
 -2 -18 -8 32.17 2.33
 2 -18 9 14.95 1.59
 2 -18 9 15.98 1.53
 -2 18 -9 15.79 0.96
 -2 -18 -9 18.56 1.99
 2 -18 -9 15.87 1.87
 -2 -18 -9 16.75 1.38
 2 -18 9 14.71 1.57
 -2 -18 -9 16.85 1.95
 -2 -18 -9 20 2.26
 -2 -18 -10 76.86 3.22
 -2 -18 -10 83.5 2.79
 -2 -18 -10 88.75 3.13
 2 -18 -10 88.04 3.06
 2 -18 -10 86.11 3.4
 2 -18 10 87.59 2.99
 -2 -18 -10 82.75 3.12
 2 -18 10 89.78 2.84
 2 -18 10 84.41 2.99
 -2 -18 -11 5.59 0.84
 2 -18 11 6.13 1.15
 2 -18 -11 8.48 1.35
 2 -18 -11 8.32 1.83
 -2 -18 -11 6.18 1.44
 2 -18 11 7.1 1.14
 -2 -18 12 8 0.99
 2 -18 -12 8.69 1.32
 2 -18 12 7.45 0.88
 2 -19 0 368.78 10.52
 -2 -19 0 360.38 10.43
 2 -19 0 359.59 10.37
 -2 -19 0 375.47 10.47
 2 19 0 376.02 10.24
 -2 19 0 348.68 10.04
 2 19 0 369.04 10.09
 2 19 -1 89.91 3.44
 2 19 1 97.86 3.42
 2 -19 1 95.83 3.97
 2 -19 1 94.82 3.91
 -2 -19 1 104.96 3.88
 -2 -19 -1 106.06 4.15
 2 -19 -1 113.94 4.36
 -2 19 -1 106.08 3.38
 2 19 1 106.53 3.52
 -2 19 1 97.71 3.29
 -2 -19 1 108.59 3.91
 2 -19 1 96.01 3.78
 -2 -19 -1 107.13 4.18
 2 -19 -1 115.9 4.11
 2 -19 2 13.62 2.06
 2 19 -2 15.55 1.64
 2 19 2 13.92 1.28
 2 19 -2 17.3 1.31
 -2 19 2 12.86 1.03
 -2 19 -2 13.12 1.17
 -2 -19 2 16.99 2.08
 2 -19 2 14.84 1.95
 -2 -19 -2 15.86 2.18
 2 -19 -2 13.91 2.04
 2 -19 2 14.18 2.12
 2 -19 -2 14.02 2.35
 -2 -19 2 12.69 2.04
 -2 -19 -2 15.7 2.15
 2 -19 -2 13.67 2.11
 2 -19 3 122.85 4.34
 -2 -19 3 117.98 4.35
 2 -19 3 119.5 4.45
 2 -19 -3 116.09 4.5
 2 -19 3 131.55 4.46
 2 19 3 118.82 3.91
 -2 19 -3 117.02 3.83
 2 19 -3 122.34 3.91
 -2 -19 -3 120.67 4.39
 2 -19 -3 112.92 4.26
 2 -19 -3 118.74 4.58
 -2 -19 3 125.43 4.31
 2 -19 3 127.9 4.29
 -2 -19 -3 116.78 4.37
 2 -19 4 301.39 8.77
 -2 -19 4 297.24 8.81
 2 -19 4 289.94 8.91
 2 -19 -4 288.85 9.04
 2 -19 4 311.62 8.9
 2 19 4 304.17 8.52
 -2 19 -4 307.33 8.48
 2 19 -4 303.63 8.5
 -2 -19 -4 300.8 8.87
 2 -19 -4 296.41 8.78
 -2 -19 4 313.12 8.75
 2 -19 4 305.18 8.72
 -2 -19 -4 287.55 8.82
 2 -19 5 21.39 2.23
 -2 -19 5 21.99 2.33
 2 -19 5 19.25 2.21
 2 -19 5 19.14 2.14
 2 -19 -5 24.23 2.8
 -2 -19 -5 21.82 2.47
 2 -19 -5 20.46 2.32
 -2 -19 5 24.71 2.23
 2 -19 5 19.66 2.15
 -2 -19 -5 20.5 2.29
 2 19 -5 22.08 1.36
 2 19 5 20.04 1.3
 2 -19 6 8.37 1.83
 -2 -19 6 10.01 1.82
 2 -19 6 9.54 1.82
 -2 -19 -6 9.67 2.1
 2 -19 -6 7.58 1.95
 2 19 6 8.18 0.94
 2 -19 -6 9.65 2.42
 -2 -19 -6 7.64 2.54
 2 -19 6 6.69 1.81
 -2 19 -6 7.79 1.01
 2 19 -6 7.11 0.96
 -2 -19 6 8.62 1.97
 2 -19 6 8.6 1.82
 -2 -19 -7 79.26 3.77
 2 -19 -7 84.93 3.71
 -2 -19 -7 72.44 3.07
 2 -19 7 85.82 3.18
 -2 19 -7 78.84 2.64
 2 19 -7 69.26 2.5
 2 -19 7 81.73 3.04
 -2 -19 7 79.44 3.2
 2 -19 7 83.98 3.16
 -2 -19 -7 80.91 3.29
 2 -19 -7 77.82 3.2
 -2 -19 -8 48.52 2.95
 -2 -19 -8 53.58 2.56
 -2 19 -8 51.53 1.89
 2 -19 8 52.35 2.4
 2 -19 8 56.21 2.32
 -2 -19 8 54.49 2.52
 2 -19 8 51.74 2.38
 -2 -19 -8 52.95 2.6
 2 -19 -8 53.23 2.52
 -2 -19 -9 27.87 2.2
 2 -19 9 29.74 1.72
 -2 19 -9 23.92 1.12
 2 -19 9 26.33 1.6
 -2 -19 9 24.56 1.84
 2 -19 9 27.78 1.72
 2 -19 -9 25.12 1.84
 -2 -19 -9 28.97 1.95
 -2 -19 -9 25.63 1.44
 -2 -19 10 1.27 1.28
 2 -19 10 1.88 1.29
 -2 -19 -10 2.42 1.59
 2 -19 -10 1.75 1.53
 2 -19 10 2.1 1.22
 2 -19 10 0.52 1.23
 -2 -19 -10 -0.7 0.92
 -2 -19 10 -0.79 1.47
 2 -19 -10 -0.11 1.84
 2 -19 11 29.17 1.22
 2 -19 11 25.8 1.34
 -2 -19 11 23.89 1.46
 2 -19 -11 26.04 1.91
 -2 -20 0 32.62 2.46
 2 -20 0 31.87 2.41
 2 20 0 33.97 1.77
 -2 20 0 29.22 1.52
 2 20 0 32.63 1.79
 2 -20 0 32.05 2.65
 -2 -20 0 31.68 2.43
 2 -20 0 30.78 2.66
 -2 -20 1 48.68 2.76
 2 -20 1 52.2 2.74
 2 -20 1 54.43 3
 -2 20 -1 47.5 2.03
 2 20 1 50.95 2.19
 -2 20 1 48.77 1.95
 2 20 -1 47.23 2.21
 2 -20 -1 48.95 2.73
 -2 -20 -1 50.15 2.8
 2 -20 1 50 2.92
 -2 -20 1 47.43 2.75
 -2 -20 -1 51.85 2.8
 2 -20 -1 48.74 3.04
 2 -20 -2 59.03 3.01
 -2 -20 2 68.28 3.08
 2 -20 2 64.62 3.02
 2 -20 -2 63.99 3.44
 2 -20 2 67.42 3.27
 2 20 2 68.93 2.58
 -2 20 -2 68.3 2.48
 -2 20 2 61.2 2.28
 2 20 -2 71.31 2.67
 2 -20 -2 68.23 3.09
 -2 -20 -2 67.94 3.17
 2 -20 2 65.47 3.18
 -2 -20 2 64.37 3.1
 -2 -20 -2 61.82 3.07
 2 -20 -3 73.99 3.48
 -2 -20 3 78.08 3.35
 2 -20 3 82.42 3.35
 -2 -20 -3 78.87 3.41
 2 -20 3 85.48 3.54
 2 20 -3 81.64 2.87
 -2 20 -3 75.91 2.77
 2 20 3 76.69 2.83
 2 20 -3 82.12 3.01
 -2 -20 3 75.04 3.39
 2 -20 3 79.87 3.48
 -2 -20 -3 81.71 3.51
 2 -20 -3 78.33 3.37
 -2 -20 -4 43.33 2.63
 2 -20 -4 41.07 2.51
 2 -20 4 42.78 2.56
 2 -20 -4 40.22 2.85
 -2 20 -4 41.88 1.85
 2 20 -4 43.89 1.88
 2 20 4 41.88 1.86
 2 20 4 39.77 1.87
 -2 -20 4 43.44 2.47
 2 -20 4 44.6 2.45
 -2 -20 -4 41.81 2.66
 -2 -20 4 42.98 2.54
 2 -20 4 41.16 2.51
 2 -20 4 44.4 2.56
 2 -20 -5 24.73 2.44
 2 20 -5 23.74 1.33
 2 20 5 21.27 1.28
 -2 -20 5 25.44 2.06
 2 -20 5 24.49 2.02
 -2 -20 -5 22.77 2.18
 2 -20 5 26.12 2.11
 2 -20 5 26.79 2.07
 -2 -20 5 23.93 2.11
 2 -20 5 25.04 2.06
 -2 -20 -5 24.47 2.21
 2 -20 -5 25.12 2.12
 2 -20 -6 320.54 9.48
 -2 -20 -6 329.96 9.66
 2 20 -6 304.62 8.85
 -2 20 -6 328.64 8.92
 -2 -20 6 333.08 9.11
 2 -20 6 333.1 9.1
 2 -20 6 328.26 9.27
 2 -20 6 328.67 9.12
 2 -20 6 311.62 9.19
 -2 -20 6 332.2 9.18
 -2 -20 -6 327.92 9.26
 2 -20 -6 313.75 9.17
 2 -20 -7 74.09 3.27
 -2 -20 -7 74.04 3.37
 2 20 -7 59.41 2.18
 -2 20 -7 70.35 2.32
 -2 -20 7 71.98 2.69
 2 -20 7 73.92 2.7
 2 -20 7 69.45 2.8
 2 -20 7 70.08 2.69
 2 -20 7 63.38 2.73
 -2 -20 7 69.3 2.8
 -2 -20 -7 69.6 2.87
 2 -20 -7 68.55 2.8
 -2 -20 -8 27.12 2.35
 2 -20 -8 28.1 2.36
 -2 20 -8 28.3 1.26
 -2 -20 8 31.04 1.74
 2 -20 8 31.08 1.77
 2 -20 8 27.56 1.81
 2 -20 8 30.86 1.72
 -2 -20 8 29.64 1.88
 2 -20 8 28.57 1.73
 -2 -20 -8 32.38 1.96
 2 -20 -8 27.41 1.88
 -2 -20 -9 22.72 2.26
 -2 -20 9 24.68 1.59
 2 -20 9 19.59 1.55
 2 -20 -9 22.42 2.19
 2 -20 9 16.78 1.59
 -2 20 -9 21.03 0.96
 2 -20 -9 25.19 1.8
 -2 -20 -9 15.64 1.24
 -2 -20 -9 23.45 1.83
 -2 -20 9 22.75 1.74
 2 -20 9 17.9 1.5
 2 -20 10 4.17 1.01
 2 -20 10 4.15 0.92
 -2 -20 -10 5.5 1.1
 2 -20 -10 5.34 1.06
 -2 -20 10 5.22 0.9
 -2 -20 -10 4.32 1.27
 -2 -20 10 3.82 1.16
 -2 -20 -10 3.41 0.64
 -2 -21 0 22.61 2.18
 2 -21 0 22.86 2.11
 2 21 0 22.41 1.43
 -2 21 0 19.61 1.25
 -2 -21 0 23.61 2.21
 2 -21 0 21.31 2.34
 2 21 0 22.23 1.52
 2 -21 0 20.21 2.25
 -2 -21 1 38.95 2.35
 2 -21 1 36.08 2.3
 2 -21 1 36.92 2.53
 2 21 1 38 1.77
 -2 21 1 32.85 1.54
 -2 21 -1 34.17 1.62
 2 21 -1 33.2 1.81
 -2 -21 -1 37.77 2.42
 2 -21 -1 36.29 2.35
 2 -21 1 33.34 2.46
 -2 -21 1 36.3 2.38
 2 -21 -1 35.41 2.63
 -2 -21 -1 38.4 2.45
 2 21 -2 70.14 2.54
 2 -21 -2 59.54 2.92
 -2 -21 2 66.61 2.97
 2 -21 2 69.01 3.05
 2 21 2 67.72 2.48
 -2 21 2 60.27 2.24
 -2 21 -2 68.04 2.43
 2 -21 2 68.77 3.14
 -2 -21 -2 73.2 3.04
 2 -21 -2 65.59 2.92
 -2 -21 2 71.2 2.94
 -2 -21 -2 64.35 3.01
 2 -21 2 70.55 2.91
 2 -21 -2 66.36 3.25
 -2 -21 3 5.23 1.73
 2 -21 3 5.4 1.7
 -2 -21 -3 4.69 1.84
 2 -21 -3 4.59 1.74
 2 21 -3 3.63 0.94
 2 21 3 4.29 0.93
 2 -21 -3 3.69 1.82
 2 -21 3 5.45 1.83
 2 21 -3 4.36 1.3
 -2 21 -3 3.6 0.9
 2 -21 3 5.1 1.81
 -2 -21 3 4.55 1.76
 -2 -21 -3 5.83 1.81
 2 -21 4 0.09 1.81
 -2 -21 4 2.69 1.84
 -2 -21 -4 2.57 1.72
 2 21 -4 1.77 1.34
 -2 -21 4 3.14 1.69
 2 -21 4 1.58 1.71
 -2 -21 -4 2.44 1.75
 2 -21 -4 2.61 1.7
 2 21 4 2.26 0.8
 2 21 -4 1.54 0.81
 2 -21 -4 3.09 1.86
 -2 21 -4 2.14 0.89
 2 21 4 2.12 0.96
 2 -21 4 0.56 1.84
 2 21 -5 29.08 1.7
 -2 -21 5 28.16 1.93
 2 -21 5 30.4 1.95
 2 -21 5 29.21 2.09
 2 21 5 24.39 1.26
 2 21 -5 28.73 1.37
 2 -21 -5 27.05 2.28
 -2 -21 -5 30.85 2.12
 2 -21 -5 27.86 2.01
 -2 -21 5 31.6 2.07
 2 -21 5 31.14 2.02
 2 21 -6 32.62 1.7
 -2 -21 6 31.27 1.85
 2 -21 6 30.98 1.85
 2 -21 6 26.65 1.93
 2 21 -6 26.75 1.28
 -2 21 -6 29.12 1.37
 2 -21 -6 30.47 2.32
 -2 -21 -6 27.88 2.5
 -2 -21 -6 31.02 2.04
 2 -21 -6 30.1 1.95
 2 -21 6 30.95 1.85
 -2 -21 6 29.24 1.96
 2 21 -7 46.63 1.97
 -2 -21 7 45.31 2.05
 2 -21 7 50.44 2.09
 2 -21 7 48.22 2.21
 -2 21 -7 43.14 1.69
 2 -21 -7 49.97 2.62
 -2 -21 -7 47.43 2.76
 -2 -21 -7 48.05 2.27
 2 -21 -7 43.08 2.17
 2 -21 7 50.07 2.09
 -2 -21 7 44.51 2.19
 2 21 -8 69.98 2.38
 2 -21 -8 72.39 3.04
 -2 -21 -8 66.47 3.06
 -2 -21 8 72.38 2.48
 2 -21 8 72.12 2.49
 2 -21 8 64.4 2.58
 -2 21 -8 65.21 2.15
 2 -21 -8 70.61 2.59
 -2 -21 -8 75.23 2.66
 -2 -21 -8 61.73 2.29
 -2 -21 8 66.29 2.61
 2 -21 8 71.08 2.46
 -2 -21 9 8.3 1.19
 2 -21 -9 10.22 1.56
 -2 -21 9 10.54 1.02
 2 -21 9 12 1.02
 2 -21 9 11.5 1.14
 -2 -21 -9 10.23 1.54
 2 21 -9 11.99 1.02
 -2 -21 -9 10.36 0.76
 -2 -21 -9 12.32 1.16
 2 -21 -9 10.44 1.14
 2 22 0 17.5 1.24
 -2 22 0 15.54 1.07
 2 -22 0 20.24 1.87
 -2 -22 0 19.03 1.93
 2 -22 0 15.98 2.04
 2 -22 0 17.53 2.14
 -2 -22 0 16.09 1.9
 2 -22 -1 24.68 2.26
 -2 -22 -1 25.47 2.05
 2 -22 1 23.53 1.91
 2 -22 1 24.93 2.14
 -2 22 1 21.74 1.17
 -2 22 -1 24.03 1.26
 2 22 1 24.83 1.38
 2 22 -1 21.08 1.4
 -2 -22 -1 25.72 2.02
 2 -22 -1 25.62 1.96
 -2 -22 1 25.6 1.95
 -2 -22 1 27.09 1.99
 2 -22 1 23.81 2.11
 -2 -22 -2 13.09 1.79
 2 -22 2 13.01 1.69
 -2 -22 2 11.91 1.71
 2 -22 2 12.8 1.87
 -2 22 2 11.6 0.84
 -2 22 -2 12.89 1.03
 2 22 2 13.71 1.09
 2 22 -2 14.43 1.26
 2 -22 -2 14.97 1.75
 2 -22 2 15.01 1.91
 2 -22 -2 12.65 2.08
 -2 -22 -2 13.25 1.79
 -2 -22 2 14.3 1.78
 2 22 3 46.39 1.82
 -2 -22 -3 42.45 2.31
 -2 -22 3 50.79 2.3
 2 -22 3 45.96 2.26
 2 -22 3 43.49 2.48
 2 22 3 47.26 1.84
 2 22 -3 46.78 1.87
 -2 22 -3 48.78 1.85
 2 22 -3 43.29 1.92
 -2 -22 -3 45.99 2.37
 2 -22 -3 49.35 2.33
 -2 -22 3 51.29 2.38
 2 -22 3 45.53 2.41
 2 22 -4 22.67 1.46
 -2 -22 4 22.79 1.73
 2 -22 4 20.5 1.72
 -2 -22 -4 20.02 1.78
 2 -22 4 20.07 1.88
 2 22 4 20.41 1.13
 2 22 -4 20.67 1.18
 -2 22 -4 20.96 1.2
 2 -22 -4 20.41 1.89
 -2 -22 -4 23.57 1.87
 2 -22 -4 21.02 1.77
 2 -22 4 21.53 1.86
 -2 -22 4 19.81 1.78
 2 22 -5 33.89 1.68
 2 -22 -5 35.03 2.18
 -2 -22 5 38.19 1.91
 2 -22 5 35.76 1.91
 2 -22 5 35.77 2.04
 2 -22 5 36.03 1.99
 -2 -22 5 34.01 1.99
 -2 -22 -5 37.68 2.05
 2 -22 -5 36 2
 2 22 -5 33.23 1.43
 2 22 -6 14.21 1.31
 2 -22 6 12.34 1.65
 2 -22 6 12.68 1.52
 -2 -22 6 14 1.64
 2 -22 -6 14.79 2.02
 -2 -22 -6 12.12 2.37
 -2 -22 6 13.11 1.48
 -2 -22 -6 14.59 1.68
 2 -22 6 15.08 1.51
 2 22 -6 13 0.84
 -2 22 -6 14.4 0.99
 2 -22 -6 16.7 1.66
 2 22 -7 36.63 1.63
 -2 -22 -7 36.67 2.34
 2 -22 -7 44.9 2.26
 -2 22 -7 39.99 1.44
 -2 -22 7 41.07 1.77
 2 -22 7 38.81 1.77
 2 -22 7 34.14 1.86
 -2 -22 -7 39.68 1.92
 2 -22 -7 40.62 1.9
 2 -22 7 40.66 1.84
 -2 -22 7 39.07 1.89
 2 22 -8 40.04 1.51
 2 -22 8 41.46 1.53
 -2 -22 8 40.67 1.5
 2 -22 8 37.48 1.69
 -2 -22 -8 39.95 2.08
 2 -22 -8 43.63 2.02
 -2 -22 -8 35.8 1.36
 -2 -22 -8 40.28 1.59
 2 -22 -8 39.6 1.62
 -2 22 -8 37.37 1.29
 -2 -22 8 38.97 1.67
 2 -23 0 99.14 3.56
 -2 -23 0 94.13 3.36
 2 23 0 100.12 3.09
 -2 23 0 87.99 2.93
 -2 -23 0 100.53 3.37
 2 -23 0 100.1 3.37
 2 -23 -1 39.31 2.18
 -2 -23 1 35.61 2.04
 2 -23 1 42.86 2.09
 -2 -23 -1 47.8 2.24
 2 23 -1 40.87 1.64
 2 23 1 36.07 1.6
 -2 23 1 35.75 1.43
 -2 23 -1 31.68 1.48
 -2 -23 -1 43.93 2.18
 2 -23 -1 38.27 2.46
 2 -23 1 42.12 2.27
 -2 -23 1 33.66 2.01
 -2 -23 -2 3.04 1.48
 2 -23 -2 4.05 1.83
 2 -23 2 4.69 1.67
 -2 -23 2 5.87 1.51
 2 23 -2 3.04 0.98
 -2 -23 -2 1.58 1.52
 2 -23 -2 4.24 1.51
 -2 -23 2 6.78 1.51
 2 -23 2 2.87 1.45
 2 23 2 4.04 0.79
 -2 -23 -2 4.75 1.96
 -2 23 -2 5.37 0.79
 2 23 2 4.52 0.97
 2 -23 2 3.58 1.56
 2 23 -3 116.24 3.57
 2 23 3 113.06 3.49
 -2 -23 -3 128.79 4.34
 2 23 -3 125 3.66
 -2 23 -3 128.6 3.65
 2 23 3 119.67 3.6
 -2 -23 -3 124.51 3.91
 2 -23 -3 122 3.9
 2 -23 3 119.71 4.06
 -2 -23 3 122.32 3.84
 -2 -23 -3 116.38 3.81
 2 -23 3 123.14 3.86
 -2 -23 3 123.42 3.89
 2 -23 3 126.57 3.98
 2 23 -4 72.82 2.36
 -2 23 -4 72.07 2.35
 2 23 -4 67.69 2.3
 -2 -23 -4 69.49 2.69
 2 -23 -4 71.02 2.67
 2 -23 4 68.5 2.83
 -2 -23 4 71.18 2.6
 2 -23 4 72.76 2.61
 -2 -23 4 69.49 2.69
 2 -23 4 69.4 2.71
 2 23 -5 18.6 1.26
 2 23 -5 17.02 0.99
 -2 -23 -5 21.23 1.75
 2 -23 -5 20.97 1.74
 2 -23 5 16.77 1.71
 -2 -23 5 23.98 1.59
 2 -23 5 21.07 1.61
 -2 -23 5 20.74 1.74
 2 -23 5 19.83 1.7
 -2 -23 6 45.6 1.89
 2 -23 6 47.45 1.84
 -2 -23 -6 48.78 2.35
 2 -23 -6 44.73 2.03
 -2 23 -6 47.67 1.61
 -2 -23 -6 47.81 1.89
 2 -23 -6 48.46 1.9
 2 -23 6 41.14 1.95
 2 23 -6 48.75 1.68
 -2 -23 6 49.35 1.8
 2 -23 6 48.93 1.82
 -2 -23 7 25.49 1.29
 -2 -23 -7 23.82 1.76
 -2 23 -7 23.28 0.89
 -2 -23 -7 16.8 0.92
 2 23 -7 20.72 1.05
 2 -23 7 19.94 1.32
 -2 -24 0 95.05 3.17
 2 -24 0 99.36 3.5
 -2 24 0 86.18 2.8
 2 24 0 95.77 2.96
 -2 -24 0 93.75 3.42
 -2 -24 0 104.95 3.26
 2 -24 0 101.99 3.27
 -2 -24 1 61.75 2.33
 2 -24 1 53.48 2.31
 -2 -24 -1 59.04 2.41
 2 -24 -1 67.04 2.46
 2 24 -1 49.53 1.91
 -2 24 1 41.41 1.66
 2 24 1 57.75 1.94
 -2 24 -1 53.63 1.83
 -2 -24 -1 51.97 2.26
 2 -24 -1 62.97 2.76
 2 -24 1 51.74 2.55
 -2 -24 1 56.92 2.31
 2 24 1 59.33 1.94
 -2 -24 -1 57.6 2.74
 -2 -24 -2 76.01 3.08
 -2 -24 -2 76.93 2.73
 2 -24 -2 74.55 2.7
 -2 -24 2 76.37 2.65
 2 -24 2 76.19 2.67
 2 24 2 70.09 2.33
 -2 24 -2 70.62 2.32
 2 -24 2 70.87 2.84
 -2 -24 2 73.22 2.7
 2 24 2 74.13 2.28
 -2 24 -3 90.08 2.72
 2 24 -3 82.76 2.71
 -2 -24 3 90.27 2.92
 2 -24 3 92.72 2.94
 -2 -24 -3 91.26 2.97
 2 -24 -3 85.01 2.95
 2 -24 3 93.26 3.07
 -2 -24 -3 95.21 3.32
 -2 -24 3 90.76 2.95
 -2 -24 4 19.31 1.25
 -2 -24 -4 16.5 1.3
 2 -24 -4 20.29 1.33
 2 -24 4 21.52 1.3
 2 -24 4 15.26 1.38
 2 -24 4 18.35 1.4
 -2 -24 4 18.97 1.32
 2 24 -4 15.58 0.88
 -2 24 -4 18.48 0.93
 2 -24 -5 64.26 2.06
 2 -24 5 66.58 2.03
 -2 -24 5 64.08 2.09
 2 -24 5 61.58 2.21
 2 -24 5 66.54 2.11
 -2 24 -6 173.96 4.69
 2 25 0 5.72 0.74
 2 25 0 5.94 0.66
 -2 -25 0 6.69 1
 2 -25 0 6.03 1.04
 2 -25 0 6.19 1.35
 2 -25 -1 5.52 1.4
 2 -25 1 7.71 1.35
 2 25 -1 7.07 0.8
 -2 -25 -1 6.97 1
 2 -25 -1 6.31 1.04
 -2 -25 1 5.33 0.98
 2 -25 1 6.94 1.03
 2 25 -1 7.35 0.68
 -2 25 -1 5.08 0.52
 2 25 1 5.19 0.62
 -2 -25 -1 6.01 1.17
 2 -25 -2 2.24 1.37
 2 -25 2 2.64 1.22
 2 -25 -2 3.63 0.99
 2 -25 2 3.76 0.95
 -2 -25 -2 4.59 1.28
 -2 25 -2 2.6 0.53
 -2 -25 -3 21.35 1.49
 -2 25 -3 20.43 0.85
 2 25 -3 18.7 0.85
 -3 0 -1 93.95 3.84
 -3 0 -1 90.6 3.51
 -3 0 -2 1.71 1.21
 -3 0 -2 2.88 1.36
 3 0 2 2.82 0.61
 -3 0 3 11.02 1.26
 3 0 -3 10.46 2.29
 3 0 -4 158.98 6.92
 -3 0 4 148.66 5.5
 -3 0 4 142.91 4.7
 -3 0 -4 138.32 5.25
 -3 0 -5 63.23 3.54
 3 0 -5 71.38 4.62
 -3 0 5 64.06 3.35
 -3 0 -6 6.23 1.52
 3 0 -6 4.94 2.03
 -3 0 6 5.62 1.52
 3 0 6 5.18 1.65
 3 0 -7 106.05 6.51
 -3 0 7 112.8 5.05
 3 0 7 117.07 5.5
 -3 0 -7 127.25 5.59
 3 0 -8 1210.47 39.06
 -3 0 8 1283.6 36.4
 3 0 8 1283.63 37.03
 3 0 9 26.56 3.1
 -3 0 9 28.09 2.79
 -3 0 -9 26.98 3
 -3 0 9 35.72 4.82
 3 0 -9 25.33 3.82
 3 0 -10 58.76 3.42
 3 0 10 35.35 2.33
 3 0 10 41.33 2.3
 -3 0 10 27.98 3.19
 -3 0 10 64.34 5.91
 3 0 -10 50.68 3.55
 -3 0 -10 23.37 3.22
 3 0 -10 24.26 4.08
 3 0 11 11.48 1.61
 3 0 11 11.92 1.71
 3 0 -11 16.52 2.59
 3 0 -11 4.61 2.78
 -3 0 11 24.31 4.28
 3 0 -11 16.74 2.57
 3 0 12 6.11 1.52
 3 0 12 6.55 1.39
 3 0 -12 8.39 2.24
 3 0 -12 6.8 2.47
 3 0 13 70.61 2.89
 3 0 -13 66.85 3.78
 3 0 13 73.37 2.77
 3 0 14 4.1 1.27
 3 0 -14 4.35 2.25
 3 0 14 3.49 1.39
 3 0 15 48.61 2
 3 0 15 48.83 1.95
 3 0 -16 80.83 2.99
 3 0 16 88.39 2.59
 3 0 -16 81.1 2.75
 3 0 16 87.52 2.64
 -3 1 0 9.05 1.28
 -3 1 -1 53.23 2.38
 -3 -1 -1 54.45 2.75
 -3 1 -1 61.72 2.85
 -3 -1 -2 36.7 2.38
 -3 1 -2 42.99 2.45
 3 -1 2 33.23 1.4
 -3 -1 2 42.25 1.5
 -3 1 -2 37.78 1.81
 -3 -1 -2 31.81 2.32
 -3 1 3 269.43 8.11
 -3 -1 3 264.18 7.79
 3 -1 3 272.52 7.78
 -3 -1 -3 287.69 8.62
 -3 1 -3 257.86 7.81
 -3 -1 4 340.5 9.95
 -3 1 4 348.39 10.2
 3 1 -4 343.42 11.64
 -3 -1 -4 327.78 10.34
 -3 -1 -4 305.91 9.88
 -3 -1 4 300.84 8.91
 -3 1 4 306.08 9.29
 -3 -1 5 94.07 4.03
 -3 1 5 97.06 4.28
 3 1 -5 94.72 5.43
 -3 1 -5 98.26 4.55
 -3 -1 -5 96.71 4.49
 -3 -1 -5 80.62 4.37
 -3 1 5 92.22 3.45
 3 1 -6 13.08 2.48
 -3 -1 -6 13.55 1.9
 -3 1 -6 12.72 1.91
 -3 1 6 13.52 1.83
 -3 -1 6 9.73 1.59
 -3 -1 -6 11.37 2.35
 -3 1 -7 40.79 3.15
 -3 -1 -7 42.27 3.08
 3 1 -7 38.91 4.01
 -3 1 7 42.01 2.94
 3 1 7 36.45 3.06
 -3 -1 7 37.09 2.66
 -3 1 8 118.61 5.79
 3 1 8 115.21 6.11
 -3 -1 -8 112.4 5.85
 3 1 -8 127.01 7.74
 -3 -1 9 143.24 7.64
 3 1 9 133.5 6.57
 -3 -1 9 119.82 5.77
 -3 1 9 133.03 6.23
 3 1 -9 128.2 4.58
 -3 1 -9 140.25 6.59
 -3 -1 -9 136.06 6.34
 3 1 -9 124.9 7.88
 -3 -1 -9 126.56 4.19
 -3 1 -10 352.59 12.16
 3 1 -10 272.28 13.46
 -3 1 10 291.79 11.27
 3 -1 10 321.16 8.72
 3 1 10 312.88 8.68
 3 1 -10 300.46 9.25
 3 -1 10 308.12 8.63
 3 1 10 305.6 8.61
 3 -1 -10 296.76 9.41
 -3 -1 10 322.13 12.62
 -3 1 10 303.7 12.36
 3 1 -10 292.73 9.4
 3 1 10 299.29 11.74
 3 1 -11 83.75 3.84
 3 -1 11 86.68 3.12
 3 1 11 85.3 3.12
 3 -1 11 82.41 5.11
 -3 -1 11 84.69 6.28
 -3 1 11 85.16 6.08
 3 1 -11 76.56 3.78
 3 -1 -11 79.33 3.86
 3 1 -11 71.22 6.46
 3 -1 11 80.18 2.99
 3 1 11 85.52 3.04
 3 1 12 19.5 1.71
 3 -1 12 16.6 1.59
 3 -1 -12 23.41 2.81
 3 1 -12 14.29 2.34
 3 -1 -12 18.38 2.56
 3 -1 12 15.94 1.7
 3 1 12 19.55 1.8
 3 1 -12 17.94 2.61
 3 1 -13 60.96 3.55
 3 -1 -13 52.52 3.51
 3 -1 13 63.62 2.66
 3 1 13 52.57 2.52
 3 -1 13 62.1 2.49
 3 1 13 58.96 2.44
 3 -1 14 13.83 1.51
 3 1 14 12.92 1.5
 3 -1 14 14.79 1.37
 3 1 14 14.85 1.38
 3 1 -14 15.13 2.3
 3 -1 -14 14.15 2.39
 3 1 15 96.52 2.93
 3 -1 15 88.77 2.92
 3 1 -15 71.21 3.07
 3 -1 15 91.02 2.84
 3 1 15 90.12 2.85
 3 1 -15 70.46 3.32
 3 -1 -15 84.06 3.48
 3 1 16 23.23 1.25
 3 -1 16 26.69 1.35
 3 -1 16 29.21 1.33
 3 1 16 28.36 1.25
 3 1 -16 22.37 1.52
 3 1 -16 18.75 1.72
 3 -1 -16 15.84 1.77
 -3 -2 0 0.71 1.44
 -3 2 0 1.51 0.94
 -3 2 -1 0.81 1.03
 -3 2 1 0.26 0.74
 3 -2 1 0.45 0.37
 -3 -2 -1 -0.21 1.54
 -3 2 -1 0.14 0.77
 -3 2 2 27.49 1.62
 -3 2 -2 23.41 1.94
 -3 2 2 26.9 1.74
 3 -2 2 24.37 1.31
 -3 -2 2 26.82 1.35
 -3 -2 -2 26.14 2.37
 -3 2 3 404.72 11.28
 -3 2 -3 430.9 12.31
 -3 2 3 402.52 11.53
 3 -2 3 400.41 11.12
 -3 -2 3 414.42 11.24
 -3 -2 -3 411.17 12.1
 -3 -2 -4 16.55 2.52
 -3 -2 4 23.13 1.86
 -3 2 4 20.6 2.18
 -3 -2 -4 20.6 2.1
 3 2 4 26.68 2.27
 -3 2 4 18.94 1.67
 -3 -2 4 21.34 1.87
 3 -2 4 15.36 1.7
 3 -2 -4 23.99 2.76
 3 2 -4 18.72 2.62
 -3 -2 -5 207.11 7.87
 -3 -2 5 224.55 7.29
 -3 2 5 219.89 7.7
 -3 2 5 209.7 6.85
 -3 -2 -5 228.59 7.91
 3 2 -5 215.1 9.08
 3 -2 -5 217.74 9.05
 -3 -2 -6 19.56 2.76
 3 2 -6 21.14 2.95
 3 -2 -6 18.58 2.74
 -3 2 6 21.9 2.26
 -3 -2 6 25.25 2.01
 -3 2 -6 20.48 2.23
 -3 -2 -6 19.27 2.15
 3 2 -7 37.57 3.91
 3 -2 -7 33.75 3.63
 -3 -2 7 35.8 2.49
 -3 2 7 38.49 2.87
 -3 2 -7 34.31 2.91
 -3 -2 -7 34.29 2.8
 -3 -2 -7 29.13 3.33
 -3 -2 8 21.79 2.25
 -3 2 8 21.79 2.5
 -3 2 -8 24.33 2.78
 -3 -2 -8 20.48 2.36
 3 2 -8 22.21 3.56
 3 -2 -8 23.82 3.44
 -3 -2 8 28.85 4.57
 3 2 -9 315.02 13.98
 3 -2 -9 319.08 13.91
 3 -2 9 322.94 9.1
 -3 2 9 357.74 12.04
 3 2 9 327.77 12.1
 -3 2 -9 379.1 12.62
 -3 -2 -9 370.5 11.95
 3 -2 -9 322.93 9.75
 -3 -2 9 340.67 13
 3 2 -9 304.78 9.52
 3 -2 9 341.73 11.6
 -3 -2 9 349.53 11.84
 3 -2 9 335.77 9.18
 -3 -2 -9 326.08 9.27
 3 2 -10 53.7 5.76
 3 -2 -10 57.66 5.66
 3 -2 10 82.31 2.87
 3 2 10 65.57 2.65
 -3 2 10 62.32 4.52
 -3 2 -10 75.17 5.08
 3 -2 10 84.72 5.38
 -3 -2 10 70.26 5.16
 3 2 10 61.22 4.71
 3 2 -10 76.05 3.83
 -3 -2 -10 66.5 2.9
 3 -2 10 84.96 3.04
 3 2 10 63 2.73
 3 -2 -10 61.26 3.76
 -3 2 10 72.25 5.78
 -3 -2 10 84.59 6.47
 3 2 -10 63.16 3.86
 3 2 11 68.64 2.64
 3 -2 11 72.7 2.69
 -3 2 11 59.45 4.48
 3 -2 11 69.56 2.81
 3 2 11 62.03 2.68
 3 -2 11 73.82 4.96
 3 2 11 68.8 4.85
 3 2 -11 62.73 6.01
 3 -2 -11 52.4 5.47
 3 2 -11 71.52 3.55
 3 -2 -11 66.93 3.58
 -3 2 11 66.28 5.54
 -3 -2 11 70.64 5.91
 3 2 -11 60.99 3.45
 3 -2 -12 80.85 3.89
 3 2 -12 82.93 3.89
 3 2 12 88.5 3.16
 3 -2 12 87 3.19
 3 2 12 88.14 3.08
 3 -2 12 82.64 3.05
 3 -2 -13 29.17 2.66
 3 -2 13 30.78 2.11
 3 2 13 30.6 2.04
 3 2 -13 26.3 2.96
 3 -2 -13 34.09 3.13
 3 2 13 35.12 1.97
 3 -2 13 31.39 1.94
 3 -2 14 14.56 1.47
 3 2 14 17.35 1.66
 3 -2 14 9.48 1.57
 3 2 14 15.45 1.76
 -3 2 14 8.69 1.28
 3 2 -14 8.6 2
 3 -2 -14 16.83 2.63
 3 2 -14 6.22 2.18
 3 2 -15 95.1 3.76
 3 -2 -15 108.01 3.94
 3 -2 15 107.48 3.33
 3 2 15 112.57 3.31
 3 -2 15 108.31 3.41
 3 2 15 111.48 3.35
 3 2 -15 93.77 3.53
 3 2 -16 6.67 0.95
 3 2 16 6.19 0.83
 3 -2 16 8.42 0.91
 3 2 -16 4.06 1.38
 3 -2 -16 5.07 1.53
 3 2 16 6.42 0.92
 3 -2 16 8.3 0.99
 3 2 -16 8.11 1.2
 -3 -3 0 2.11 1.81
 -3 3 0 0.59 0.9
 -3 3 -1 69.68 3.09
 -3 3 1 64.31 2.71
 -3 -3 1 60.94 2.24
 3 -3 1 60.38 2.22
 -3 -3 -1 59.66 3.41
 -3 -3 -2 14.95 1.34
 -3 3 -2 5.61 1.35
 -3 3 2 11.26 1.05
 -3 3 2 9.62 1.39
 3 -3 2 10.78 1.12
 -3 -3 2 7.43 1.15
 -3 -3 -2 11.24 2.19
 -3 3 -3 86.44 3.8
 -3 3 3 69.25 2.69
 -3 3 3 72.79 3.24
 3 -3 3 67.16 2.85
 -3 -3 3 81.09 3.1
 -3 -3 -3 73.56 3.96
 -3 -3 -4 1.9 2.29
 -3 3 4 0.57 1.52
 3 3 4 3.45 1.49
 -3 -3 4 1.59 0.99
 -3 3 -4 1.35 1.35
 -3 -3 -4 1.73 1.4
 -3 3 4 0.96 1.16
 3 -3 4 1.29 1.24
 -3 -3 4 1.59 1.34
 3 3 -4 1.53 1.75
 3 -3 -4 2.23 1.69
 -3 -3 -5 135.31 6.16
 -3 -3 5 151.97 5.17
 3 3 5 147.36 5.89
 -3 3 5 146.88 5.88
 -3 -3 -5 147.36 5.9
 -3 3 5 141.4 5.14
 -3 -3 5 145.68 5.38
 3 -3 5 133.75 5.17
 3 3 -5 142.98 6.94
 3 -3 -5 140.09 6.84
 -3 -3 -6 123.03 6.04
 -3 3 6 137.92 5.66
 -3 -3 6 127.64 4.82
 3 3 6 124.27 5.54
 -3 3 -6 133.63 5.75
 -3 -3 -6 129.42 5.53
 -3 3 6 115.01 4.58
 3 -3 6 121.85 5
 -3 -3 6 133.44 5.23
 3 3 -6 118.02 6.6
 3 -3 -6 127.02 6.71
 -3 -3 -7 6.03 2.61
 3 -3 7 11.07 1.93
 -3 -3 7 9.24 1.93
 -3 3 7 9.62 1.86
 3 3 -7 9.76 2.42
 3 -3 -7 6.68 2.19
 -3 -3 -7 10.94 1.77
 -3 3 -7 11.12 1.98
 -3 -3 -8 1.76 1.38
 -3 3 -8 0.68 1.56
 -3 -3 8 1.93 2.98
 3 3 -8 1.09 1.91
 3 -3 -8 0.63 1.85
 3 -3 8 -1.52 2
 -3 -3 8 -0.1 1.92
 -3 -3 -8 0.58 2.94
 -3 3 8 -0.35 1.51
 -3 3 -9 283.29 10.43
 -3 -3 -9 270.41 9.49
 -3 -3 9 238.68 10.61
 3 -3 -9 252.04 7.68
 3 3 -9 225.53 7.47
 3 -3 9 250.11 9.31
 -3 -3 9 263.82 9.62
 3 -3 9 249.95 7.02
 -3 3 9 254.87 9.73
 3 3 -9 229.24 7.38
 3 -3 9 246.57 6.94
 -3 -3 -9 237.08 7.09
 3 3 -9 220.68 11.3
 3 -3 -9 254.28 11.67
 -3 3 -10 102.96 5.91
 -3 -3 -10 93.91 3.53
 3 3 10 86.12 3.09
 3 -3 10 88.1 3.15
 -3 3 10 91.28 5.44
 3 -3 10 89 3.33
 3 3 10 86.13 3.13
 3 -3 10 89.4 5.13
 -3 -3 10 93.68 5.39
 3 3 -10 83.65 6.78
 3 -3 -10 81.65 6.59
 3 3 -10 81.41 4.26
 -3 -3 -10 91.46 3.89
 -3 -3 10 80.31 6.4
 3 -3 -10 84.21 4.32
 3 3 -10 82.43 4
 3 -3 11 57.27 2.55
 3 3 11 60.64 2.48
 3 3 -11 51.97 3.21
 -3 -3 -11 51.35 2.99
 3 -3 -11 62.37 3.46
 3 3 -11 51.49 3.16
 3 3 11 62.09 2.41
 3 -3 11 59.34 2.42
 3 -3 12 54.04 2.39
 3 3 12 49.81 2.27
 3 3 12 46.95 2.17
 3 -3 12 50.64 2.25
 3 3 -12 47.88 3.07
 -3 -3 -12 43.9 2.76
 3 -3 -12 48.44 3.11
 3 3 -13 47.22 2.75
 3 -3 13 53.1 2.48
 3 3 13 53.26 2.38
 3 3 13 55.08 2.3
 3 -3 13 51.33 2.29
 3 3 -13 52.34 3.24
 3 -3 -13 48.25 3.12
 3 -3 14 149.93 4.64
 3 3 14 154.52 4.62
 3 3 -14 157.03 4.91
 3 -3 14 151.86 4.74
 3 3 14 163.74 4.69
 3 3 -14 151.43 5.17
 3 -3 15 76.32 2.36
 3 3 15 62.89 2.23
 3 -3 15 70.6 2.44
 3 3 15 60.32 2.26
 -3 3 15 59.06 2.14
 3 3 -15 66.72 2.61
 3 -3 -15 65.39 3
 3 3 -15 62.71 2.77
 3 -3 16 12.45 0.95
 3 3 16 11.95 0.87
 3 3 -16 12.26 1.21
 3 3 -16 12.98 1.06
 3 -3 -16 11.9 1.62
 3 3 16 11.85 0.92
 3 -3 16 11.51 1.04
 -3 4 0 22.42 1.67
 -3 -4 0 19.09 2.27
 -3 -4 0 18.3 1.43
 3 -4 0 19.28 1.43
 -3 -4 0 17.45 2.55
 -3 -4 -1 326.78 9.64
 -3 -4 1 337.7 10.35
 -3 4 -1 344.85 10.14
 -3 4 1 330.43 9.71
 -3 4 1 343.26 9.97
 -3 -4 1 315.06 9.34
 3 -4 1 321.83 9.28
 -3 -4 -1 326.92 10.59
 -3 4 -2 1085.82 28.49
 -3 4 2 1026.21 27.57
 -3 4 2 1066.67 28.08
 3 -4 2 998.23 27.44
 -3 -4 2 1019.29 27.56
 -3 -4 -2 1026.56 28.73
 -3 -4 3 21.59 1.54
 -3 -4 3 23.28 3.11
 -3 4 -3 21.75 2.13
 -3 4 3 22.33 1.98
 3 -4 3 23.06 1.77
 -3 -4 3 21.19 1.87
 -3 -4 -3 20.44 2.84
 3 4 -4 879.23 27.55
 3 -4 -4 988.44 27.84
 -3 -4 4 921.41 25.38
 -3 4 4 1007.94 26.64
 -3 -4 4 950.86 27.06
 -3 -4 -4 989.15 26.77
 -3 4 -4 978.72 26.68
 3 4 4 999.56 26.49
 -3 4 4 918.51 25.87
 3 -4 4 885.07 25.53
 -3 -4 4 937.06 25.74
 -3 -4 -4 901.28 26.75
 3 4 -5 298.54 11.73
 3 -4 -5 329.82 11.85
 -3 4 5 337.61 10.69
 3 4 5 341.28 10.7
 -3 -4 5 312.37 9.47
 -3 -4 5 313.73 11.29
 -3 -4 -5 322.66 10.69
 -3 4 5 318.68 9.89
 3 -4 5 307.92 9.83
 -3 -4 5 316.07 10
 -3 -4 -5 310.45 11.17
 -3 -4 -6 278.8 10.81
 -3 4 6 308.36 10.33
 3 4 6 308.94 10.37
 -3 4 -6 322.55 10.65
 -3 -4 -6 301.59 10.25
 -3 4 6 286.02 9.31
 3 4 -6 285.34 11.57
 3 -4 -6 302.99 11.65
 3 -4 6 288.88 9.61
 -3 -4 6 294.64 9.78
 -3 4 7 6.08 1.86
 3 4 7 3.67 1.59
 -3 -4 -7 5.92 2.77
 3 4 -7 5.55 2.12
 3 -4 -7 5.34 2.12
 3 -4 7 9.23 1.85
 -3 -4 7 5.44 1.82
 -3 -4 -7 5.58 1.54
 -3 4 -7 4.85 1.72
 3 -4 8 652.02 19.59
 -3 -4 8 662.44 19.81
 -3 4 8 671.29 20.26
 3 4 8 660.23 20.4
 -3 -4 8 599.64 20.79
 -3 4 -8 726.54 21.08
 -3 -4 -8 680.92 19.93
 -3 -4 -8 617.32 20.98
 3 4 -8 585.75 21.9
 3 -4 -8 616.44 21.92
 -3 4 -9 103.73 5.87
 3 -4 9 91.05 4.98
 -3 -4 9 99.04 5.22
 3 -4 9 95.5 3.18
 -3 4 9 92.95 5.5
 3 4 -9 82.79 3.57
 3 -4 -9 89.04 3.6
 -3 -4 -9 89.46 3.23
 -3 -4 9 97 6.72
 3 4 -9 88.59 3.69
 3 -4 -9 92.02 3.9
 3 -4 9 91.29 3.05
 3 4 -9 93.92 6.91
 3 -4 -9 84.37 6.3
 -3 4 -10 8.52 2.49
 -3 -4 -10 4.43 1.77
 -3 4 10 4.75 2.41
 3 -4 -10 8.54 3.63
 3 4 -10 5.29 2.37
 3 -4 10 6.93 1.97
 3 4 -10 6.23 3.1
 3 4 -10 4.81 3.1
 3 -4 -10 5.63 3.05
 3 -4 10 5.55 2.37
 -3 -4 10 5.97 2.67
 3 -4 10 6.78 1.74
 -3 -4 10 7.01 4.48
 3 -4 -11 18.24 2.7
 -3 -4 -11 17.4 1.69
 3 4 -11 16.94 2.03
 3 -4 11 18.98 1.72
 3 4 11 17.64 1.6
 3 4 11 20.92 1.55
 3 -4 11 17.64 1.54
 3 4 -11 14.19 2.42
 -3 -4 -11 17.51 2.38
 3 4 12 2.11 1.25
 3 -4 12 0.43 1.29
 3 -4 12 1.55 1.49
 3 4 12 2.16 1.31
 3 -4 -12 1.29 2.33
 3 4 -12 1.48 1.85
 3 4 -12 1.94 2.2
 -3 -4 -12 1.1 2.03
 3 -4 -13 29.16 2.83
 3 -4 13 34.85 2.03
 3 4 13 31.92 1.88
 -3 -4 -13 27.64 2.56
 3 4 -13 31.08 2.75
 3 4 13 30.83 1.79
 3 -4 13 32.06 1.84
 3 4 -13 26.5 2.3
 3 4 14 10.15 1.26
 3 -4 -14 7.27 1.88
 3 4 -14 10.71 1.84
 3 -4 14 8.44 1.52
 3 4 14 10.9 1.36
 3 -4 14 10.75 1.4
 3 4 -14 10.63 2.03
 3 4 15 6.13 1.03
 3 4 -15 4.78 1.35
 3 4 -15 3.69 1.5
 3 -4 15 4.14 1.24
 3 4 15 4.24 1.06
 -3 4 15 2.24 0.91
 3 -4 15 4.65 1.1
 3 4 -15 2.64 1.57
 3 -4 16 23.12 1.15
 3 4 16 24.1 1.04
 3 4 -16 21.5 1.21
 3 4 -16 21.78 1.35
 3 -4 16 24.17 1.26
 3 -4 -16 23.45 1.77
 -3 5 0 0.16 0.96
 -3 -5 0 0.27 1.92
 -3 -5 0 1.01 1.26
 3 -5 0 0.03 1.18
 -3 -5 0 -0.31 2.31
 -3 -5 1 111.06 4.11
 3 -5 1 107.14 3.97
 -3 5 1 105.04 4.03
 -3 5 -1 119.96 4.51
 -3 -5 -1 108.58 4.24
 -3 -5 1 121.09 4.91
 -3 5 1 118.09 4.48
 -3 -5 -1 104.84 4.08
 3 -5 -1 116.8 4.1
 -3 -5 -1 109.03 5.26
 -3 -5 1 120.36 5.41
 3 -5 2 1787.65 49.09
 -3 -5 2 1811.76 49.23
 -3 5 2 1826.86 48.99
 -3 5 -2 1977.83 50.07
 -3 -5 2 1977.6 50.35
 -3 5 2 1935.42 49.71
 -3 -5 -2 1861.54 50.5
 3 -5 3 279.52 8.84
 -3 -5 3 296.46 9.07
 -3 5 -3 301.49 9.72
 -3 -5 3 292.16 10.18
 -3 5 3 301.28 9.35
 -3 -5 -3 292.52 10.18
 3 -5 -4 596.19 18.7
 -3 5 4 648.29 17.89
 3 5 4 614.25 17.56
 3 -5 4 556.62 16.82
 -3 -5 4 590.34 17.08
 -3 5 -4 612.73 17.87
 -3 -5 4 578.11 18.21
 -3 5 4 605.54 17.24
 -3 -5 -4 583.65 18.22
 3 5 -5 195.81 8.75
 3 -5 -5 194.3 8.58
 -3 5 5 236.93 8.08
 3 5 5 215.03 7.82
 3 -5 5 209.27 7.26
 -3 -5 5 206.7 7.36
 -3 -5 -5 233.2 8.02
 -3 -5 5 198.54 8.53
 -3 5 5 212.37 7.32
 -3 -5 -5 217.18 8.61
 3 5 -6 11.28 2.4
 3 -5 -6 12.66 2.34
 -3 5 6 10.36 1.99
 3 5 6 10.2 1.88
 3 -5 6 11.44 1.9
 -3 -5 6 9.34 1.91
 -3 -5 -6 10.86 1.77
 -3 -5 6 10.91 3.09
 -3 -5 -6 9.26 3.01
 -3 5 6 10.3 1.53
 -3 5 -7 33.93 3.14
 -3 -5 -7 32.91 2.76
 -3 5 7 32.03 2.92
 3 5 7 35.01 3.01
 3 -5 7 33.17 2.72
 -3 -5 7 28.49 2.69
 3 5 -7 29.13 3.47
 3 -5 -7 29.26 3.36
 -3 -5 -7 29.29 3.78
 -3 5 7 26.76 2.19
 3 -5 8 187.43 7.6
 -3 -5 8 189.14 7.75
 3 5 -8 164.52 9.15
 3 -5 -8 199.02 9.57
 -3 5 -8 219.79 8.92
 -3 -5 -8 203.83 7.82
 -3 -5 -8 189.92 9.21
 -3 5 8 202.47 8.25
 3 5 8 201.97 8.35
 -3 -5 -9 40.53 4.71
 -3 5 -9 43.78 4.09
 3 -5 9 35.95 2.01
 -3 5 9 33.63 3.6
 3 5 9 44.9 3.95
 3 -5 9 31.74 3.16
 -3 -5 9 36.95 3.44
 3 -5 -9 42.73 2.65
 3 5 -9 32.98 2.66
 3 -5 -9 37.12 4.35
 3 5 -9 26.25 4.19
 3 -5 9 33.76 1.77
 -3 -5 -9 35.34 2.36
 3 -5 -9 43.2 2.15
 -3 -5 9 34.4 5.02
 3 -5 -9 42.49 3.66
 -3 -5 -10 841.91 21.82
 3 -5 10 814.2 21.55
 -3 5 -10 885.66 26.32
 3 -5 10 833.27 21.67
 3 5 10 817.05 25.37
 -3 5 10 815.56 25.27
 -3 -5 10 760.86 26.18
 3 -5 -10 840.05 22.38
 3 5 -10 749.64 21.96
 3 -5 -10 804.35 22.04
 3 5 -10 667.28 26.63
 3 -5 -10 722.94 26.78
 3 -5 10 790.4 24.4
 -3 -5 10 812.55 24.69
 3 5 -10 814.25 21.69
 3 5 -11 27.77 2.21
 3 -5 -11 25.68 2.86
 3 5 11 27.07 1.7
 3 -5 11 30.81 1.78
 -3 -5 -11 28.2 2.58
 3 -5 -11 27.85 2.67
 3 5 -11 28.96 2.56
 3 -5 11 32.41 1.96
 3 5 11 25.74 1.74
 -3 -5 -11 30.73 1.95
 3 5 12 18.23 1.53
 3 -5 12 18.95 1.58
 -3 -5 -12 18.9 2.43
 3 -5 -12 15.8 2.6
 3 5 -12 18.59 2.37
 3 5 -12 18.63 2.07
 3 -5 12 21.25 1.79
 3 5 12 17.19 1.56
 3 5 13 12.27 1.4
 3 -5 13 12.41 1.47
 3 -5 -13 13.25 2.49
 -3 -5 -13 11.5 2.29
 3 5 -13 9.38 2.22
 3 5 13 14.23 1.48
 3 5 -13 12.55 1.97
 -3 -5 -14 94.04 3.61
 3 5 -14 97.45 3.65
 3 5 14 97.42 3.17
 3 -5 14 102.92 3.25
 3 -5 -14 93.01 3.7
 3 5 14 102.16 3.2
 3 5 -14 99.1 3.49
 3 -5 15 52.83 1.99
 3 5 15 52.92 1.87
 3 5 -15 51.79 2.14
 3 5 -15 47.28 2.2
 3 5 15 50.6 1.88
 -3 5 15 48.63 1.85
 3 5 -15 47.95 2.26
 3 5 16 2.96 0.66
 3 5 -16 1.95 1
 3 -5 16 1.47 0.83
 3 5 -16 2.32 1.07
 -3 6 0 0.12 1.38
 -3 -6 0 0.44 2.55
 -3 -6 0 3.97 1.85
 -3 6 0 0.88 1.02
 -3 -6 0 4.24 1.52
 3 -6 0 2.06 1.45
 -3 6 1 100.4 4.2
 -3 -6 -1 97.58 5.03
 -3 -6 1 109.18 5.34
 -3 -6 -1 88.8 3.92
 3 -6 -1 95.75 3.89
 -3 -6 1 97.34 4.53
 -3 6 1 97.08 3.75
 -3 6 -1 98.14 4.17
 -3 -6 1 91.54 3.92
 3 -6 1 93.33 3.82
 -3 6 2 56.85 3.13
 -3 -6 -2 59.03 4.07
 -3 -6 2 57.67 3.87
 -3 6 -2 56.51 3.19
 -3 6 2 54.02 2.43
 3 -6 2 54.3 2.8
 -3 -6 2 60.58 3.1
 -3 6 3 55.72 3.14
 -3 -6 -3 57.74 4.14
 -3 -6 3 50.45 4.06
 -3 6 -3 52.45 3.23
 3 -6 3 53.96 2.85
 -3 -6 3 49.5 3
 3 -6 4 1096.3 30.9
 -3 -6 4 1147.09 31.15
 3 6 4 1148.72 31.42
 -3 6 4 1164.47 31.31
 -3 -6 4 1088.54 32.21
 -3 6 -4 1160.31 31.96
 -3 -6 -4 1116.42 32.43
 3 -6 5 187.29 6.99
 -3 -6 5 206.15 7.31
 3 6 5 202.79 7.52
 -3 6 5 202.24 7.14
 -3 -6 5 194.57 8.4
 3 6 -5 182.98 8.3
 3 -6 -5 196.06 8.39
 -3 -6 -5 204.02 7.66
 -3 6 -5 214.2 8.05
 -3 -6 -5 205.68 8.55
 3 -6 6 4.44 1.64
 -3 -6 6 4.38 1.74
 -3 6 6 5.03 1.7
 3 6 6 4.18 1.63
 -3 6 6 5.01 1.39
 -3 -6 6 3.49 2.85
 3 6 -6 3.96 1.77
 3 -6 -6 7.28 1.93
 -3 -6 -6 3.84 1.46
 -3 -6 -6 3.41 2.73
 -3 6 7 38.93 3.26
 3 6 7 34.96 3.08
 -3 -6 -7 38.1 4.23
 3 6 -7 32.67 3.59
 3 -6 -7 32.74 3.48
 -3 6 -7 38.79 3.49
 -3 -6 -7 39.23 2.93
 -3 6 7 32.79 2.52
 3 -6 7 35.01 2.91
 -3 -6 7 36.2 3
 -3 -6 -8 259.13 7.54
 3 6 -8 231.17 11.09
 3 -6 -8 230.04 10.93
 -3 6 -8 290.91 11
 -3 -6 -8 251.61 9.4
 -3 -6 -8 251.34 11.17
 3 -6 8 255.31 7.39
 3 6 8 267.64 10.15
 -3 6 8 273.31 10.22
 3 -6 -8 266.4 7.72
 3 -6 8 263.99 9.58
 -3 -6 8 265.48 9.74
 3 -6 -8 261.16 8.05
 3 -6 9 264.84 9.75
 -3 -6 9 259.66 9.9
 3 -6 9 258.56 7.21
 3 -6 -9 246.65 7.87
 -3 -6 -9 262.57 7.5
 3 -6 -9 234.11 7.32
 -3 6 -9 283.55 11.17
 -3 -6 -9 254.11 11.69
 3 -6 9 265.66 7.36
 -3 6 9 273.85 10.45
 3 6 9 262.43 10.31
 3 -6 -9 248.51 7.75
 3 6 -9 236.3 7.86
 3 6 -9 229.38 11.42
 3 -6 -9 233.85 11.28
 3 6 -9 235.61 7.36
 -3 -6 9 238.08 11.16
 3 -6 -9 254.07 8.26
 -3 -6 -10 24.08 1.82
 3 -6 10 23.29 1.7
 -3 6 -10 23.45 3.5
 3 -6 10 25.39 1.9
 -3 6 10 20.33 2.99
 3 6 10 21.59 3
 -3 -6 10 22.87 4.65
 3 -6 -10 23.54 2.9
 3 -6 -10 23.23 2.51
 3 6 -10 20.28 3.76
 3 -6 -10 24.2 3.8
 3 6 -10 19.63 2.43
 3 6 -10 23.82 2.14
 3 -6 10 24.39 3.44
 3 -6 11 32.67 1.87
 3 -6 -11 48.39 3.04
 -3 -6 -11 40.43 2.95
 3 6 -11 29.9 2.57
 -3 -6 -11 33.17 2.19
 3 6 -11 28.61 2.25
 3 -6 -11 40.21 3.33
 3 6 12 100.93 3.4
 3 -6 -12 104.92 4.27
 -3 -6 -12 92.31 4.08
 3 6 -12 94.08 3.95
 3 6 12 104.05 3.4
 3 -6 12 96.75 3.43
 3 6 -12 102.39 3.75
 3 -6 -12 101.98 4.4
 3 6 13 29.16 1.71
 3 -6 -13 29.5 2.69
 3 6 -13 30.4 2.4
 -3 -6 -13 30.18 2.51
 3 6 13 29.84 1.69
 3 -6 13 30 1.8
 3 6 -13 30.81 2.18
 3 6 14 1.82 1.08
 -3 -6 -14 1.02 1.78
 3 6 -14 -0.11 1.66
 3 -6 -14 2.8 1.87
 3 6 -14 1.29 1.55
 3 -6 14 1.06 1.18
 3 6 14 1.27 1.05
 3 -6 15 110.3 3.22
 3 6 15 97.63 3.08
 -3 -6 -15 96.07 3.47
 3 6 -15 104.73 3.38
 -3 6 15 102.94 3.1
 3 -6 16 0.53 0.75
 3 6 -16 1.02 0.95
 3 -6 -16 2.12 0.94
 3 6 -16 0.41 0.87
 -3 7 0 3.19 1.21
 -3 7 0 2.33 1.52
 -3 -7 0 2.06 1.59
 3 -7 0 2.38 1.49
 -3 -7 0 1.66 2.59
 -3 -7 -1 58.95 3.29
 -3 -7 -1 67.47 4.36
 3 -7 -1 63.18 3.22
 -3 -7 1 65.21 4.35
 -3 -7 1 63.47 3.81
 -3 7 1 58.67 2.91
 -3 7 -1 55.08 3.18
 -3 -7 1 59.74 3.25
 3 -7 1 61.05 3.15
 -3 7 1 69.04 3.47
 -3 -7 -2 20.32 2.23
 3 -7 -2 26.45 2.34
 -3 -7 -2 17.34 3.14
 -3 -7 2 23.81 3.36
 -3 -7 2 20.36 3.07
 -3 7 -2 19.96 2.09
 3 -7 2 24.53 2.13
 -3 -7 2 18.65 2.15
 -3 7 2 22.67 2.28
 -3 7 -3 30.93 2.71
 -3 -7 -3 31.07 3.55
 -3 -7 3 38.99 4.31
 -3 7 3 30.94 2.5
 3 -7 3 26.03 2.47
 -3 -7 3 33.49 2.93
 -3 7 3 30.6 2.66
 -3 7 -4 7.57 1.84
 -3 -7 -4 8.84 2.96
 -3 -7 4 5.98 2.88
 -3 7 4 7.26 1.66
 3 -7 4 7.21 1.82
 -3 -7 4 7.59 1.93
 3 7 4 6.3 1.46
 -3 -7 -5 21.69 2.39
 -3 7 -5 25.25 2.67
 3 7 5 25.33 2.41
 -3 -7 -5 26.54 3.65
 -3 -7 5 24 3.73
 -3 7 5 26.58 2.34
 3 -7 5 24.75 2.37
 -3 -7 5 25.8 2.5
 -3 -7 -6 65.68 4.01
 3 7 6 70.2 4.07
 3 7 -6 62.26 4.61
 3 -7 -6 59.56 4.41
 -3 -7 -6 66.81 5.2
 -3 -7 6 69.53 5.29
 -3 7 6 66.95 3.68
 3 -7 6 68.8 3.89
 -3 -7 6 73.52 4.04
 -3 7 7 42.2 2.93
 -3 7 7 42.75 3.49
 3 7 7 43.78 3.41
 3 -7 7 45.21 3.54
 -3 -7 7 53.05 3.82
 -3 -7 -7 41.81 4.76
 3 7 -7 36.45 3.77
 3 -7 -7 35.54 3.65
 -3 -7 -7 37.11 2.98
 3 7 -8 49.17 2.68
 3 -7 -8 55.84 2.66
 3 -7 -8 66.06 2.78
 3 -7 8 59.39 4
 -3 -7 8 61.32 4.11
 3 7 -8 47.58 4.56
 3 -7 -8 52.9 4.6
 3 -7 8 53.93 2.23
 3 -7 -8 60.49 2.92
 -3 7 -8 66.93 4.89
 -3 -7 -8 50.99 5.18
 3 -7 8 57.48 2.39
 3 -7 -8 59.12 3.16
 3 -7 -8 64.55 2.56
 -3 7 8 60.84 4.47
 3 7 8 53.88 4.02
 3 7 -8 58.69 2.51
 -3 -7 -9 245.22 7.58
 3 -7 -9 262.11 7.59
 3 7 -9 206.47 10.99
 3 -7 -9 233.82 11.18
 3 -7 9 241.46 9.7
 -3 -7 9 277.93 10.23
 3 -7 9 244.19 7.3
 3 -7 -9 281.65 8.15
 -3 -7 -9 250.43 11.87
 -3 7 -9 327.81 12.05
 3 -7 9 254.24 7.47
 -3 -7 9 254.25 11.78
 3 -7 -9 293.02 8.59
 -3 7 9 255.98 10.45
 3 7 9 272.52 10.51
 3 7 -9 225.37 7.51
 3 -7 -9 281.3 7.85
 3 7 -9 228.51 7.72
 3 7 -10 20.7 2.08
 3 -7 -10 26.05 2.94
 3 -7 -10 22.69 2.42
 -3 7 10 29.52 3.39
 3 7 10 21.61 3.02
 3 -7 10 24.38 3.24
 3 7 -10 20.99 3.52
 3 -7 -10 16.37 3.01
 3 7 -10 20.53 2.35
 3 -7 10 24.81 1.71
 -3 -7 -10 23.5 1.81
 -3 -7 -10 24.13 2.26
 3 -7 -10 21.87 2.14
 -3 7 -10 21.86 3.49
 -3 -7 -11 18 2.49
 3 7 -11 13.69 2.22
 3 -7 11 18.93 1.61
 -3 -7 -11 18.2 1.71
 3 7 -11 17.83 2.03
 3 -7 -11 20.93 2.85
 3 -7 -11 23.47 2.53
 3 -7 12 16.59 1.68
 3 7 12 17.93 1.52
 3 -7 -12 16.81 2.82
 3 7 -12 14.65 2.08
 3 7 12 16.45 1.47
 3 -7 -12 20.6 2.62
 -3 -7 -12 18.42 2.56
 3 7 -12 13.73 2.19
 3 7 -13 62.99 2.97
 -3 -7 -13 62.97 3.25
 3 -7 -13 81.27 3.44
 3 7 13 72.34 2.54
 3 7 13 72.36 2.56
 3 -7 13 65.22 2.6
 3 -7 -13 72.67 3.48
 3 7 -13 62.12 2.84
 -3 -7 -14 50.55 2.62
 3 7 14 52.63 1.97
 3 7 14 53.56 1.98
 3 -7 -14 51.04 2.68
 3 7 -14 50.4 2.3
 -3 7 15 75.9 2.54
 3 7 -15 77.59 2.79
 -3 -7 -15 76.8 2.97
 -3 8 0 7.26 1.4
 -3 -8 0 8.8 2.93
 -3 -8 0 6.05 1.94
 3 -8 0 4.8 1.73
 -3 8 1 82.49 3.81
 -3 8 -1 89.02 4.27
 3 -8 -1 94.84 4.24
 -3 -8 -1 97.08 5.34
 -3 -8 1 96.31 5.35
 -3 -8 -1 80.45 4.2
 -3 8 1 99.89 4.41
 -3 -8 1 96.37 4.34
 3 -8 1 88.3 4.06
 -3 -8 2 1.19 2.53
 -3 8 -2 0.8 1.32
 -3 -8 2 -1.25 2.78
 -3 -8 -2 0.23 2.57
 -3 8 2 0.56 1.49
 -3 8 -2 0.52 1.43
 -3 -8 -2 1.45 1.82
 3 -8 -2 0.57 1.68
 3 -8 2 0.38 1.54
 -3 -8 2 -0.21 1.75
 -3 8 3 39.59 2.98
 -3 -8 3 38.7 3.94
 -3 8 -3 41.33 3.14
 -3 -8 -3 34.32 3.93
 -3 -8 3 44.58 4.04
 -3 8 -3 45.35 2.85
 -3 8 3 38.67 2.89
 3 -8 3 35.18 2.68
 -3 -8 3 42.22 2.95
 -3 8 4 691.6 19.42
 -3 -8 4 633.75 20.12
 -3 8 -4 641.56 19.61
 -3 -8 -4 621.12 20.27
 -3 8 4 664.95 19.01
 3 8 4 622.71 18.67
 3 -8 4 611.54 18.57
 -3 -8 4 629.99 18.86
 3 8 5 66.23 3.79
 -3 -8 5 66.94 5.1
 -3 8 -5 67.54 4.34
 -3 -8 -5 63.56 3.98
 -3 -8 -5 67.07 5.11
 -3 8 5 65.12 3.71
 3 -8 5 68.04 3.77
 -3 -8 5 66.95 3.9
 3 8 6 3.27 1.56
 -3 -8 6 0.47 3.1
 -3 8 -6 5.56 1.97
 -3 -8 -6 1.46 1.23
 -3 -8 -6 1.17 3.01
 -3 8 6 2.72 1.42
 3 -8 6 2.58 1.84
 -3 -8 6 4.47 2
 3 8 -7 64.05 4.97
 3 -8 -7 72.68 5.13
 -3 -8 -7 80.63 4.48
 -3 -8 7 78.48 6.07
 3 -8 7 88.55 4.75
 -3 -8 7 94.55 4.98
 -3 -8 -7 85.29 6.23
 3 8 7 84.55 4.81
 -3 8 7 84.32 4.4
 3 -8 -8 146.51 4.65
 3 8 -8 117.14 4.47
 3 -8 -8 125.64 4.41
 3 -8 -8 143.96 5.03
 3 -8 8 135.95 6.34
 -3 -8 8 125.79 6.32
 -3 8 8 122.22 5.74
 3 -8 -8 126 4.3
 3 -8 -8 136.27 4.85
 3 8 -8 100.11 6.78
 3 -8 -8 114.37 6.94
 -3 8 -8 132.04 7.4
 -3 -8 -8 129.57 8.36
 3 -8 -8 135.3 5.72
 3 8 -8 141.99 4.65
 3 -8 8 132.2 4.16
 3 8 8 133.95 6.61
 3 -8 -9 100.62 4.47
 -3 -8 -9 105.55 7.91
 -3 8 -9 104.94 6.96
 3 -8 -9 81.44 6.09
 3 -8 9 108.81 3.66
 3 -8 -9 106.02 4.75
 3 -8 9 109.77 5.95
 -3 -8 9 98.13 5.97
 3 8 -9 109.37 3.9
 3 8 -9 102.29 4.52
 3 -8 -9 104.83 4.52
 -3 -8 -9 103.87 3.79
 3 -8 -9 97.25 3.95
 -3 8 9 101.05 6.07
 3 8 9 95.17 5.92
 -3 -8 -10 40.19 2.28
 -3 -8 -10 40.33 2.67
 3 -8 -10 39.29 2.5
 3 -8 -10 43.75 3.39
 3 8 -10 40.14 2.43
 3 -8 -10 42.61 2.81
 3 8 -10 36.32 2.6
 3 -8 10 42.86 2.1
 3 -8 -11 5.88 2.64
 3 -8 11 8.7 1.45
 3 8 -11 6.04 1.82
 3 -8 -11 8.72 2.22
 -3 -8 -11 5.81 2.34
 3 8 -11 6.3 1.97
 3 8 12 16.1 1.46
 3 -8 -12 15.99 2.93
 3 -8 12 16.49 1.7
 3 8 12 17.72 1.55
 3 8 -12 18.11 2.09
 3 -8 -12 19.96 2.66
 -3 -8 -12 17.78 2.68
 3 8 -12 15.52 2.17
 3 8 13 15.08 1.32
 3 -8 -13 18.13 2.23
 -3 -8 -13 18.87 2.26
 3 -8 -13 18.14 2.37
 3 8 -13 17.8 1.82
 3 8 13 18.11 1.36
 3 -8 -14 3.21 1.84
 -3 -8 -14 3.05 1.79
 3 8 -14 1.37 1.41
 3 8 14 3.22 0.96
 3 -8 -14 2.63 1.72
 3 8 -15 38.66 1.69
 -3 -8 -15 35.59 2
 -3 8 15 36.72 1.46
 3 8 15 34.47 1.36
 -3 9 0 1.26 1.25
 -3 -9 0 0.12 2.84
 -3 -9 0 1.5 1.9
 3 -9 0 0.72 1.7
 3 -9 -1 162.72 6.3
 -3 -9 -1 147 6.31
 -3 -9 -1 170.61 7.59
 -3 -9 1 174.03 7.6
 -3 -9 1 162.54 6.48
 3 -9 1 163.17 6.22
 -3 9 -1 158.74 6.49
 -3 9 1 142.94 5.84
 -3 9 -1 183.26 6.51
 -3 9 1 176.69 6.56
 -3 -9 -2 1488.7 42.21
 -3 -9 -2 1392.61 40.81
 3 -9 -2 1445.15 40.73
 -3 -9 2 1565.4 42.27
 3 -9 2 1444.99 40.47
 -3 -9 2 1517.56 40.82
 -3 9 2 1617.26 41.12
 -3 9 -2 1358.6 41.17
 -3 9 -2 1543.05 40.81
 -3 9 2 1554.86 41
 -3 -9 -3 170.04 8.04
 -3 9 3 181.41 7.08
 3 -9 3 166.71 6.74
 -3 -9 3 181.01 7.04
 -3 9 -3 173.62 7.47
 -3 9 -3 188.23 6.86
 -3 9 3 182.93 7.03
 -3 9 -4 1.61 1.34
 -3 9 4 0.84 1.49
 -3 -9 -4 2.21 2.85
 3 -9 4 0.59 1.72
 -3 -9 4 1.38 1.86
 -3 -9 4 1.36 2.96
 -3 9 -4 2.38 1.69
 -3 9 4 0.9 1.49
 3 9 4 -0.32 1.16
 -3 9 -5 62.51 3.52
 -3 9 5 61.81 3.69
 -3 -9 -5 59.51 5.32
 3 -9 5 54.34 3.6
 -3 -9 5 60.78 3.83
 -3 -9 5 50.17 4.84
 -3 9 -5 55.94 4.17
 -3 9 5 56.65 3.87
 3 9 5 61.85 3.62
 -3 9 6 102.52 5.02
 -3 9 -6 112.18 4.93
 -3 9 6 104.93 5.46
 3 9 6 102.27 5.12
 -3 -9 -6 99.59 6.6
 3 -9 6 102.57 5.17
 -3 -9 6 101.14 5.28
 -3 -9 6 91 6.36
 -3 -9 -6 93.67 5.01
 -3 9 -6 99.06 5.93
 3 -9 7 13.76 2.46
 -3 -9 7 14.65 2.61
 3 -9 -7 15.79 1.7
 -3 -9 -7 15.17 3.83
 3 -9 -7 14.46 1.96
 3 9 -7 12.61 1.57
 3 -9 -7 15.83 1.33
 3 9 7 17.99 2.41
 3 -9 7 12.58 1.28
 -3 9 7 12.37 2.05
 -3 9 -7 15.26 1.93
 3 -9 -8 1.57 1.24
 3 -9 -8 -1.41 1.99
 3 -9 8 0.25 2.29
 -3 -9 8 1.3 2.51
 -3 9 8 1.49 1.74
 3 -9 -8 2.05 1.76
 3 -9 -8 1.43 1.93
 3 9 -8 1.61 2.47
 3 -9 -8 2.52 2.44
 3 9 -8 1.12 1.82
 3 -9 8 1.21 1.39
 3 9 8 1.83 1.81
 -3 9 -8 0.39 2.45
 -3 -9 -8 1.32 3.93
 3 -9 9 24.26 3.64
 3 -9 -9 25.8 2.28
 -3 -9 -9 25.3 1.91
 -3 -9 -9 25.99 2.48
 3 9 -9 23.34 2.4
 3 -9 -9 22.85 2.36
 3 9 -9 23.03 2.05
 3 -9 9 26.72 1.76
 3 9 9 22.93 3.02
 3 -9 -9 26.43 3.03
 -3 9 -9 27.87 3.89
 3 -9 -9 29.71 2.78
 -3 -9 -9 21.5 5.04
 -3 -9 -10 591.04 15.35
 -3 -9 -10 525.91 15.3
 3 -9 -10 546.44 15.25
 3 -9 -10 555.69 15.41
 3 -9 -10 579.88 15.97
 3 -9 -10 579.74 15.68
 3 9 -10 566.18 15.16
 3 -9 10 574.15 15.09
 -3 9 -11 12.69 0.95
 3 9 -11 11.88 1.9
 3 -9 -11 12.81 2.73
 3 -9 -11 13.79 2.27
 -3 -9 -11 14.05 2.52
 3 -9 11 11.22 1.54
 3 9 -12 4.66 1.82
 3 -9 -12 6.91 2.54
 3 9 12 6.39 1.29
 3 -9 -12 8.32 2.18
 -3 -9 -12 7.83 2.36
 3 9 12 6.69 1.29
 3 9 13 17.12 1.27
 3 9 -13 15.36 1.75
 3 -9 -13 17.83 2.3
 3 -9 -13 19.85 2.15
 -3 -9 -13 16.75 2.19
 3 9 13 15.25 1.21
 3 -9 -14 2.75 1.7
 3 9 14 2.98 0.91
 3 -9 -14 4.29 1.77
 -3 -9 -14 2.93 1.79
 3 9 -14 1.19 1.35
 3 9 15 16.29 0.83
 3 9 -15 16.14 1.17
 -3 -9 -15 14.9 1.53
 3 -9 -15 17.88 1.53
 -3 9 15 14.8 0.96
 -3 10 0 6.7 1.63
 -3 -10 0 8.01 2.28
 3 -10 0 9.72 2.07
 -3 -10 0 10.89 3.08
 -3 10 -1 92.24 4.77
 -3 10 -1 94.77 4.63
 -3 -10 1 90.47 4.77
 3 -10 1 97.2 4.63
 -3 -10 -1 102.51 5.98
 3 -10 -1 99.61 4.75
 -3 -10 1 104.43 5.99
 -3 -10 -1 92.33 4.8
 -3 -10 -2 7.6 2.97
 -3 10 -2 6.82 1.72
 -3 10 2 6.86 1.89
 -3 10 -2 4.45 1.66
 -3 -10 2 5.17 1.99
 3 -10 2 7.1 1.98
 -3 -10 -2 6.9 2.15
 3 -10 -2 4.21 1.94
 -3 10 2 9.41 1.8
 -3 -10 -3 73.67 5.39
 -3 10 -3 70.33 3.89
 -3 10 3 79.4 4.28
 -3 10 -3 61.28 4.27
 3 -10 3 70.13 3.99
 -3 -10 3 72.53 4.2
 -3 10 3 79.98 4.25
 -3 -10 -4 295.91 11.75
 -3 10 -4 306.83 9.99
 3 10 4 253.82 9.33
 -3 10 4 295.39 10.15
 -3 10 -4 273.28 10.83
 3 -10 4 279.42 9.9
 -3 -10 4 293.21 10.28
 -3 10 4 317.48 10.46
 -3 -10 -5 47.52 4.77
 -3 -10 5 49.4 4.6
 -3 10 -5 47.75 4.04
 -3 10 -5 42.77 3
 -3 10 5 50.28 3.45
 3 10 5 38.3 2.93
 -3 10 5 50.19 3.57
 3 -10 5 45.11 3.42
 -3 -10 5 38.08 3.42
 3 -10 -6 12.49 1.84
 3 10 -6 7.33 1.31
 3 10 -6 6.61 1.39
 -3 10 6 9.19 2.11
 -3 10 -6 5.83 1.54
 3 -10 -6 11.63 2.47
 -3 -10 -6 9.02 4.47
 -3 10 6 15.14 2.5
 3 10 6 8.28 1.98
 3 -10 6 7.1 2.09
 -3 -10 6 6.51 2.22
 -3 10 -6 8.85 2.4
 -3 -10 -6 7.77 1.74
 -3 -10 7 22.4 3.1
 3 -10 7 27.61 3.17
 3 -10 -7 27.39 1.96
 3 -10 -7 25.82 1.84
 3 -10 7 23.89 1.86
 3 -10 -7 27.52 2.67
 3 10 -7 25.81 2.34
 3 -10 -7 24.9 2.73
 -3 10 -7 22.63 3.56
 -3 10 7 25.01 3.09
 3 10 7 25.91 2.75
 3 10 -7 26.25 2.58
 -3 10 7 23.41 2.88
 -3 -10 -7 28.82 5.65
 3 -10 -8 130.31 5.16
 3 -10 8 134.18 4.32
 -3 10 8 118.36 5.99
 3 10 -8 130.39 4.44
 -3 -10 -8 131.05 8.81
 3 -10 -8 124.74 4.5
 -3 10 8 131.9 6.92
 3 10 8 126.01 6.45
 3 -10 -8 123.92 4.49
 3 -10 8 133.13 6.6
 -3 -10 8 125.98 6.63
 3 10 -8 130.92 4.34
 3 -10 -8 133.26 4.81
 3 -10 9 93.42 3.16
 3 -10 -9 76.88 3.47
 3 10 -9 87.99 3.29
 3 -10 -9 80.52 4.28
 -3 -10 -9 82.02 3.54
 3 -10 -9 74.69 3.38
 -3 -10 -9 86.87 3.36
 3 -10 -9 78.65 3.94
 3 10 -9 83.45 3.31
 3 -10 -10 14.71 2.59
 3 -10 -10 13.71 2.12
 3 10 -10 15.51 1.86
 3 -10 10 13.85 1.6
 -3 -10 -10 11.64 2.09
 3 -10 -10 13.57 2.01
 3 10 -10 15.06 1.94
 -3 10 -10 13.08 1.04
 3 -10 -10 18.06 2.91
 3 -10 -11 9.74 2.93
 3 10 -11 3.82 1.86
 3 10 -11 5.13 1.82
 3 -10 -11 8.54 2.09
 -3 -10 -11 6.33 2.6
 -3 10 -11 6.83 0.79
 3 -10 -12 84.14 3.39
 -3 -10 -12 81.03 3.61
 3 10 -12 81.97 3.12
 3 -10 -12 80.83 3.81
 3 10 12 72.08 2.69
 3 10 -12 85.34 3.11
 3 -10 -13 45.57 2.42
 -3 -10 -13 45.04 2.62
 3 10 -13 46.32 2.13
 3 10 -13 45.36 2.16
 3 -10 -13 41.71 2.69
 3 10 13 41.13 1.77
 3 10 14 17.89 1.14
 3 -10 -14 24.2 2.05
 -3 -10 -14 18.92 2.22
 3 -10 14 18.09 1.64
 3 10 -14 20.48 1.63
 3 10 -14 19.36 1.61
 3 -10 -14 18.01 2.03
 -3 -10 -15 75.18 2.6
 3 -10 15 68.72 2.34
 3 10 -15 74.32 2.31
 -3 -11 0 1.75 1.99
 3 -11 0 1.02 1.76
 -3 -11 0 2.19 2.9
 -3 11 0 2.64 1.4
 -3 11 0 4.29 1.78
 -3 11 -1 28.53 2.73
 -3 -11 1 28.67 2.92
 3 -11 1 30.98 2.84
 -3 -11 -1 28.83 2.99
 -3 -11 -1 31.64 4.01
 3 -11 -1 28.4 2.8
 -3 11 1 33.13 2.69
 -3 11 -1 27.09 2.65
 -3 11 -2 40.52 3.47
 -3 -11 2 49.86 3.68
 3 -11 2 48.15 3.45
 -3 -11 -2 53.18 4.64
 -3 -11 -2 46.21 3.71
 3 -11 -2 44.53 3.45
 -3 11 2 55.28 3.48
 -3 11 -2 49.89 3.36
 -3 11 2 53.59 3.57
 -3 11 -3 81.25 4.92
 3 -11 3 68.72 4.25
 -3 -11 3 80.97 4.67
 -3 -11 -3 71.32 5.48
 -3 11 3 78.72 4.33
 -3 11 -3 81.97 4.28
 -3 11 3 81.73 4.5
 -3 11 -4 1.05 1.88
 3 -11 4 -0.1 1.85
 -3 -11 4 0.11 2.08
 -3 -11 -4 0.7 3.01
 -3 -11 4 -0.16 2.97
 -3 11 4 0.11 1.47
 -3 11 4 -0.99 1.55
 -3 11 -4 1.06 1.46
 -3 11 -5 13.51 2.69
 3 -11 5 9.29 2.16
 -3 -11 5 11.32 2.46
 -3 11 -5 10.92 1.95
 -3 11 5 10.83 2.33
 -3 -11 -5 13.46 5.13
 -3 -11 5 10.54 3.28
 -3 11 5 7.54 2.36
 3 11 6 35.13 1.71
 3 -11 -6 42.56 2.74
 3 -11 -6 39.54 1.93
 3 -11 -6 35.15 2.07
 -3 -11 -6 42.27 6.16
 -3 -11 6 40.76 4.98
 3 -11 -6 42.49 2.51
 3 -11 -6 33.72 2.19
 3 11 -6 37.41 2
 3 11 -6 37.36 2.19
 3 -11 6 35.75 1.87
 3 -11 6 40.33 3.46
 -3 -11 6 34.28 3.48
 3 11 6 37.7 1.67
 -3 11 6 37.88 3.46
 -3 11 -6 38.76 4.36
 -3 11 -6 33.86 2.82
 -3 11 6 37 3.41
 -3 11 7 85.35 5.15
 3 11 7 70.28 4.47
 3 -11 -7 79.9 3.86
 3 -11 -7 76.75 3.05
 3 -11 7 83.02 5.05
 -3 -11 7 72.78 5.05
 3 -11 7 77.89 3.07
 -3 11 -7 76.95 5.88
 -3 -11 7 84 6.44
 -3 -11 -7 86.03 6.99
 3 -11 -7 73.19 3.37
 3 11 -7 76.59 3.17
 -3 11 7 77.64 4.67
 3 -11 -7 73.59 3.28
 3 11 -7 71.48 3.32
 -3 -11 -8 30.91 2.56
 3 -11 -8 31.96 2.33
 3 -11 8 31.67 3.79
 3 -11 -8 36.46 2.86
 3 11 -8 32.81 2.26
 3 -11 -8 33.96 2.41
 3 11 -8 35.51 2.12
 3 -11 8 33.22 1.97
 -3 11 8 28.08 3.11
 -3 11 8 31.71 3.45
 3 11 8 33.97 3.34
 -3 -11 8 29.47 4.31
 -3 -11 -8 33.23 5.21
 3 11 -9 73.62 3.06
 3 -11 9 73.42 3.01
 -3 -11 -9 62.38 3.24
 3 -11 -9 78.04 3.23
 3 11 -9 69.64 3.24
 3 -11 -9 81.49 3.23
 3 -11 -9 84.44 3.79
 3 -11 -10 5.03 2.47
 3 11 -10 4.17 1.79
 3 11 -10 4.3 1.69
 3 -11 10 3.31 1.48
 -3 11 -10 4.17 0.83
 3 -11 -10 3.88 1.89
 -3 -11 -10 2.42 1.98
 3 -11 -10 3.07 1.79
 3 -11 -10 5.11 2.68
 3 11 -11 25.96 2.22
 3 -11 -11 30.99 2.53
 -3 -11 -11 35.67 2.98
 3 -11 -11 30.92 3.24
 3 -11 -11 33.34 2.42
 3 -11 11 30.64 2.16
 3 11 -11 28.99 2.1
 -3 11 -11 26.48 1.28
 3 11 -12 11.8 1.74
 3 -11 12 10.92 1.66
 3 -11 -12 12.26 2.43
 3 11 -12 11.04 1.62
 3 -11 -12 10.02 1.88
 -3 -11 -12 10.75 2.28
 3 11 13 41.76 1.69
 3 -11 -13 42.04 2.58
 3 -11 -13 47.32 2.32
 -3 -11 -13 42.96 2.52
 3 11 -13 45.19 2.02
 3 11 -13 40.25 2.07
 3 -11 13 43.46 2.05
 3 -11 -14 84.22 3.21
 3 11 -14 92.64 2.88
 3 11 -14 88.09 2.88
 3 -11 14 81.59 2.9
 -3 -11 -14 83.86 3.25
 3 -11 15 78.92 2.35
 -3 12 0 0.97 1.61
 -3 12 0 2.53 1.44
 -3 -12 0 1.73 2.07
 3 -12 0 0.52 1.82
 -3 -12 1 60.69 4.19
 3 -12 1 56.88 3.96
 -3 12 -1 57.98 3.99
 3 -12 -1 63.96 4.15
 -3 -12 -1 63.34 5.28
 -3 -12 -1 59.63 4.23
 -3 12 -1 61.81 3.89
 -3 12 1 62.33 3.66
 -3 -12 2 32.56 3.34
 3 -12 2 32.03 3.02
 -3 12 -2 28.47 3.03
 -3 -12 -2 34.64 4.21
 -3 -12 -2 29.19 3.24
 3 -12 -2 28.3 3.16
 -3 12 -2 37.82 3
 -3 12 2 33.43 2.85
 -3 -12 3 69.42 4.6
 3 -12 3 74.37 4.45
 -3 12 -3 67.51 4.85
 -3 12 3 80.14 4.53
 -3 12 -3 66.49 4.02
 -3 12 3 77.8 4.35
 -3 -12 -3 72.19 5.67
 -3 -12 3 76.79 5.56
 -3 -12 -4 1490.86 44.1
 -3 -12 4 1549.45 43.71
 3 12 -4 1531.42 39.33
 -3 12 4 1512.85 41.94
 3 -12 4 1422.05 41.79
 -3 -12 4 1502.51 42.29
 -3 12 -4 1486.16 41.58
 -3 12 4 1516.57 42.06
 -3 12 -4 1337.42 42.95
 3 -12 -5 78.48 3.38
 3 -12 -5 67.59 2.7
 3 -12 5 71.89 4.57
 -3 -12 5 75.37 4.81
 -3 12 5 80.19 4.64
 3 12 5 74.84 2.62
 3 -12 -5 68.58 2.81
 3 -12 -5 73.03 3.16
 -3 -12 -5 86.37 7.34
 -3 -12 5 85.53 6.42
 -3 12 -5 72.8 5.71
 3 12 -5 69.63 2.72
 3 12 -5 70.79 2.93
 3 -12 5 75.19 2.79
 3 12 5 65.67 2.56
 -3 12 -5 75.18 4.18
 -3 12 5 74.93 4.71
 3 12 5 68.21 2.59
 3 -12 -5 72.43 2.98
 3 12 6 1.75 1.37
 3 -12 -6 0.54 2.01
 -3 12 6 0.26 1.87
 3 -12 -6 1.27 1.2
 3 -12 -6 1.74 2.63
 3 12 6 0.47 1.04
 3 12 -6 0.03 1.92
 3 -12 -6 2.45 1.8
 3 -12 -6 3.83 2.48
 3 12 -6 0.57 1.58
 3 -12 6 0.54 1.48
 -3 12 6 2.29 1.88
 -3 12 -6 0.39 2.31
 3 -12 6 0.5 2.26
 -3 -12 6 1.32 2.52
 -3 -12 -6 2.17 3.99
 -3 -12 6 1.83 3.29
 3 -12 7 108.69 6.08
 3 -12 -7 116.1 4.86
 3 -12 -7 121.84 4.48
 -3 12 -7 121.49 7.38
 3 -12 -7 123.89 4.62
 -3 12 7 109.85 5.98
 3 12 -7 105.29 3.89
 3 -12 -7 115.18 4.26
 3 12 -7 112.43 4.09
 3 -12 7 117.83 3.95
 3 -12 -7 116.98 4.05
 -3 12 7 109.32 6.13
 -3 -12 7 127.96 7.72
 -3 -12 -7 113.42 8.16
 3 -12 8 295.97 8.51
 3 -12 -8 313 8.82
 3 12 -8 310.23 8.52
 -3 12 -8 290.57 8.29
 3 12 -8 304.03 8.62
 3 -12 -8 289.85 8.65
 3 -12 8 304.93 8.65
 3 -12 -8 297.54 9.05
 3 12 -9 16.31 1.99
 3 12 -9 16.68 1.82
 -3 12 -9 16.01 1.16
 3 -12 9 16.77 1.9
 3 -12 -9 20.14 2.67
 -3 -12 -9 14 2.11
 3 -12 -9 16.98 2.03
 3 -12 9 16.05 1.73
 3 -12 -10 14.12 2.71
 3 -12 10 13.41 1.92
 3 12 -10 13.79 1.84
 3 -12 -10 11.47 2.96
 3 -12 -10 11.98 1.86
 -3 -12 -10 13.26 2.09
 3 -12 -10 12.23 1.93
 -3 12 -10 11.59 0.98
 3 12 -10 13.59 1.97
 3 -12 -11 46.41 3.25
 3 -12 -11 45.6 2.49
 -3 12 -11 42.32 1.63
 3 12 -11 41.14 2.36
 3 12 -11 44.07 2.24
 3 -12 11 43.63 2.36
 3 -12 -11 42.86 2.39
 3 12 -12 3.53 1.44
 3 -12 -12 4.08 1.61
 -3 -12 -12 4.34 2.12
 3 -12 -12 5.05 2.24
 3 12 -12 5.36 1.55
 3 -12 12 5.45 1.51
 3 -12 13 4.01 1.33
 3 12 -13 2.65 1.3
 -3 -12 -13 2.88 1.92
 3 12 13 3.89 0.86
 3 -12 -13 2.99 1.96
 3 12 -13 2.19 1.29
 -3 -12 -14 5.94 1.55
 3 12 -14 4.33 1
 3 -12 14 5.19 1.08
 3 12 -14 5.69 1.06
 3 -12 -14 6.17 1.39
 -3 -13 0 1.02 2.5
 3 -13 0 0.58 2.2
 -3 13 0 -0.27 1.42
 -3 13 0 1.16 1.79
 -3 -13 -1 213.45 8.91
 3 -13 -1 209.05 8.57
 -3 -13 1 203.74 8.74
 3 -13 1 212.57 8.5
 -3 13 1 231.46 8.64
 -3 13 -1 230.23 8.51
 -3 13 -1 183.51 8.38
 -3 13 1 214.26 7.98
 -3 13 -1 194.48 7.69
 -3 13 2 974.36 29.55
 3 13 -2 1072.21 27.5
 -3 -13 -2 1055.03 32.06
 -3 -13 2 1098.32 32.14
 -3 -13 -2 971.86 30.53
 3 -13 -2 958.33 30.14
 -3 13 -2 1059.4 30.01
 -3 -13 2 1048.86 30.61
 3 -13 2 998.66 30.11
 3 13 2 1061.17 27.45
 -3 13 -2 920.82 30.66
 -3 -13 3 12.44 2.73
 3 -13 3 11.7 2.52
 3 13 3 12.33 1.07
 3 13 -3 10.31 0.91
 3 -13 -3 12.9 1.25
 -3 -13 3 16.6 3.73
 -3 -13 -3 11.04 3.9
 -3 13 3 11.97 2.05
 3 -13 -3 12.72 1.77
 -3 13 -3 8.62 2.33
 -3 13 -3 11.82 2.07
 -3 13 3 9.65 2.27
 3 -13 3 9.28 1.33
 3 -13 -3 12.92 1.63
 3 13 3 10.31 1.27
 3 13 -3 9.1 1.36
 3 13 3 9.85 1.37
 3 13 -3 7.97 1.56
 -3 13 -4 11.58 2.16
 -3 13 4 12.23 2.64
 -3 -13 -4 12.3 4.77
 -3 -13 4 16.21 4.48
 3 -13 -4 14.23 2.01
 3 13 4 12.7 1.15
 3 13 -4 13 0.99
 -3 13 4 13.2 2.18
 3 -13 -4 15.31 1.61
 3 -13 -4 14.68 1.74
 3 -13 -4 14.9 1.35
 3 -13 -4 16.24 1.96
 -3 13 -4 13.41 3.23
 3 13 4 14.81 1.37
 3 -13 4 13.36 2.56
 -3 -13 4 10.35 2.73
 3 -13 4 11.01 1.52
 3 13 -4 13.36 1.53
 3 13 -4 12.17 2.21
 3 -13 -5 83.66 3.91
 3 -13 -5 74.89 2.96
 3 -13 5 74.91 4.97
 -3 -13 5 86.49 5.52
 -3 13 5 76.33 4.67
 3 13 -5 73.75 2.57
 3 13 5 80.99 2.84
 3 -13 -5 74.61 3.16
 -3 13 -5 77.39 5.72
 3 -13 -5 76.19 3.63
 -3 13 5 82.4 4.96
 -3 13 -5 79.77 4.42
 3 13 -5 74.75 2.99
 3 13 -5 72.11 3.24
 3 -13 5 76.63 3.06
 -3 -13 -5 86.66 6.82
 -3 -13 5 80.31 6.27
 3 13 5 72.38 2.89
 3 -13 -5 75.14 3.43
 3 13 5 74.63 2.94
 3 -13 -6 8 2.14
 3 13 6 5.01 1.49
 -3 13 6 9.87 2.48
 3 -13 -6 6.03 1.48
 3 -13 -6 6.3 2.62
 3 13 6 7.74 1.25
 3 13 -6 6.13 1.94
 -3 13 -6 6.06 0.98
 -3 13 6 4.96 2.35
 3 -13 -6 7.7 2.37
 3 -13 6 6.67 1.62
 3 -13 -6 7.05 2.48
 -3 13 -6 3.82 2.93
 3 -13 6 9.27 2.67
 3 -13 6 7.18 1.8
 -3 -13 -6 4.97 4.47
 -3 -13 6 4.14 3.99
 3 13 -6 6.25 1.65
 3 -13 -7 31.87 2.78
 3 13 -7 33.74 2.05
 3 13 -7 30.1 2.28
 3 -13 7 35.86 2.29
 3 -13 -7 31.43 2.28
 3 -13 -7 30.98 3.01
 3 -13 7 34.09 2.08
 3 -13 7 31.95 3.53
 -3 -13 -7 31.45 2.41
 3 -13 -7 29.86 2.24
 -3 13 -7 31.55 1.58
 3 -13 -8 11.37 2.51
 3 -13 8 8.62 1.62
 -3 13 -8 9.91 1.03
 3 13 -8 10.22 1.92
 3 -13 8 12.4 1.86
 -3 -13 -8 7.98 2.03
 3 -13 -8 6.31 1.89
 -3 -13 -8 9.63 2.19
 3 -13 -8 9.54 1.86
 3 13 -8 11.1 1.69
 3 -13 -9 13.09 2.58
 3 -13 9 14.46 1.94
 3 13 -9 12.46 1.93
 -3 -13 -9 13.23 2.13
 3 -13 -9 11.81 1.93
 3 13 -9 11.74 1.72
 -3 13 -9 12.85 1.06
 3 13 -10 160.08 5.05
 3 13 -10 165.41 4.92
 3 -13 -10 155.9 5.86
 3 -13 10 155.21 5.08
 3 -13 -10 148.92 5.54
 -3 13 -10 154.98 4.58
 -3 -13 -10 146.88 5.13
 3 -13 -10 153.72 5.07
 3 -13 -11 44.54 3.1
 3 -13 -11 37.66 2.17
 3 -13 11 39.6 2.21
 -3 13 -11 38.77 1.48
 3 -13 -11 42.33 2.2
 3 13 -11 38.07 2.06
 3 13 -11 34.85 2.14
 3 13 12 6.19 0.94
 3 13 -12 4.54 1.33
 3 -13 -12 6.09 2.14
 3 13 -12 4.8 1.43
 3 -13 12 4.38 1.42
 3 13 -13 6.48 1.31
 -3 -13 -13 5.75 2
 3 -13 -13 6.49 2.08
 3 -13 13 5 1.4
 3 13 -13 5.6 1.35
 3 13 -14 96.43 2.73
 -3 -13 -14 91.78 3.04
 3 -13 14 86.88 2.8
 3 -14 0 3.8 1.45
 -3 -14 0 6.3 2.67
 3 -14 0 2.4 2.35
 -3 14 0 4.58 0.74
 -3 14 0 5.73 2.12
 3 14 0 4.16 1.31
 3 14 0 4.34 1.29
 3 -14 0 4.27 1.55
 -3 -14 -1 91.31 5.6
 3 -14 -1 84.24 5.24
 -3 -14 1 100.74 7.13
 3 14 -1 93.99 3.04
 -3 14 1 86.85 2.81
 -3 14 -1 87 2.87
 -3 -14 1 96.32 5.61
 3 -14 1 101.3 5.43
 3 -14 -1 84 3.16
 3 -14 -1 90.22 3.37
 3 -14 1 92.07 3.24
 3 -14 -1 84.96 3.4
 3 -14 1 93.1 3.32
 3 14 1 84.19 3.09
 3 14 1 83.37 3.08
 3 14 -1 86.95 3.09
 -3 14 1 97.18 5.34
 -3 14 -1 101.23 5.22
 3 -14 -1 90.97 3.16
 -3 -14 -2 56.44 4.79
 -3 -14 2 64.41 6.04
 3 -14 -2 49.08 4.33
 -3 -14 2 57.22 4.62
 3 -14 2 56.96 4.36
 3 14 2 64.87 2.5
 3 14 -2 64.07 2.32
 -3 14 -2 57.16 2.22
 -3 14 -2 51.94 4.27
 3 -14 2 59.71 2.48
 3 -14 -2 59.8 2.53
 -3 14 2 54.97 3.68
 3 -14 2 59.59 2.56
 3 -14 -2 64.27 2.8
 3 -14 -2 58.76 2.76
 3 -14 2 58.98 2.62
 3 -14 -2 69.47 2.53
 3 14 2 64.3 2.47
 3 14 2 65.94 2.5
 3 14 -2 65.85 2.48
 -3 14 -2 53.22 3.94
 3 14 3 4.54 1.67
 3 14 3 0.56 1.56
 3 14 -3 1.15 1.84
 3 -14 -3 1.85 2.17
 3 -14 -3 0.99 1.24
 -3 -14 3 1.5 3.49
 -3 -14 -3 1.83 3.66
 3 -14 -3 1.43 1.67
 3 14 3 1.01 1.14
 3 14 -3 1.48 0.87
 -3 14 3 1.66 1.48
 -3 14 -3 1.21 0.96
 3 14 -3 1.88 2.14
 3 -14 -3 1.25 1.36
 3 -14 3 0.35 1.31
 3 -14 -3 2.04 2.11
 -3 14 -3 3.19 2.51
 -3 -14 3 0.85 2.45
 3 -14 3 2.83 2.3
 -3 14 -3 1.37 1.81
 3 -14 3 1.41 1.71
 3 -14 -3 1.67 1.95
 3 -14 3 0.4 2.05
 -3 -14 4 288.92 11.71
 3 -14 4 276.14 11.26
 -3 14 4 271.24 10.65
 3 -14 -4 292.41 9.08
 3 14 4 315.28 8.57
 3 14 -4 313.16 8.41
 -3 14 -4 294.03 8.4
 3 -14 -4 284.91 8.64
 3 -14 -4 305.13 8.96
 -3 14 -4 291.34 12.21
 3 -14 4 293.26 8.54
 3 -14 4 299.18 8.94
 3 14 -4 317.02 8.53
 3 14 -4 303.36 8.8
 -3 -14 -4 299.58 13.37
 -3 -14 4 300.81 12.87
 -3 14 4 290.46 11.13
 -3 14 -4 282.93 10.58
 3 -14 4 287.21 8.7
 3 -14 -4 306.99 8.85
 3 14 4 296.26 8.43
 3 14 5 55.2 2.49
 3 -14 -5 51.65 3.39
 3 -14 -5 49.46 2.41
 3 -14 5 51.47 4.35
 -3 14 5 52.68 3.95
 3 14 5 60.25 2.33
 3 14 -5 54.6 2.16
 3 -14 -5 59.85 3.15
 -3 14 -5 52.51 5.1
 3 -14 -5 53.85 3.17
 3 -14 5 54.51 2.71
 3 -14 5 57.78 2.83
 -3 14 5 56.37 4.24
 -3 -14 -5 49.65 5.93
 -3 -14 5 70.47 6.14
 3 -14 5 57.9 2.63
 3 -14 -5 54.5 2.92
 3 14 -5 56.21 2.55
 3 14 -5 53.13 2.76
 3 14 6 1.55 1.13
 3 -14 -6 1.91 1.7
 -3 14 6 3.1 1.92
 3 -14 -6 1.49 0.96
 3 -14 -6 1.31 2.28
 3 -14 6 2.64 2.32
 3 14 6 1.9 0.9
 3 14 -6 1.14 1.49
 -3 -14 -6 0.89 1.88
 3 -14 -6 1.26 1.72
 3 14 -6 1.26 1.79
 3 -14 -6 2.89 2.24
 -3 14 -6 2.26 2.35
 -3 -14 6 1.72 3.19
 3 -14 6 1.09 1.73
 -3 14 -6 0.83 0.88
 -3 14 6 2.9 1.73
 3 -14 6 2.92 1.57
 3 -14 -7 2 2.36
 3 -14 7 3.51 1.77
 3 -14 -7 1.14 2.51
 3 -14 7 1.44 1.55
 -3 -14 -7 1.13 1.9
 3 -14 -7 2.61 1.81
 3 -14 -7 1.5 1.73
 3 14 -7 2.71 1.51
 3 14 -7 4.7 1.86
 -3 14 -7 1.81 0.87
 -3 -14 -8 116.25 4.77
 -3 14 -8 130.11 3.98
 3 -14 8 135.76 4.49
 3 -14 -8 136.29 4.93
 -3 -14 -8 114.93 4.48
 3 -14 -8 125 4.41
 3 14 -8 132.15 4.42
 3 14 -8 129.5 4.22
 -3 14 -9 39.67 1.72
 3 -14 -9 38.87 3.16
 3 -14 9 44.57 2.57
 3 14 -9 41.18 2.49
 3 14 -9 44.34 2.28
 -3 -14 -9 43.89 2.59
 3 -14 -9 37.26 2.42
 -3 14 -10 8.97 0.87
 -3 -14 -10 8.38 1.89
 3 -14 -10 7.91 1.75
 3 14 -10 11.59 1.59
 3 -14 10 9.4 1.8
 3 14 -10 10.54 1.74
 3 -14 -10 12.65 2.38
 3 14 -11 8.33 1.57
 3 -14 11 10.91 1.6
 3 14 -11 10.16 1.44
 3 -14 -11 11.31 2.41
 -3 14 -11 10 0.76
 3 -14 12 1.3 1.3
 3 14 -12 1.68 1.26
 3 14 -12 0.88 1.19
 3 -14 -12 0.93 2.01
 -3 -14 -12 1.65 1.05
 3 -14 -13 22.34 1.81
 3 14 -13 22.36 1.26
 3 -14 13 23.63 1.39
 3 -15 0 0.6 1.55
 3 15 0 2.22 1.54
 3 15 0 2.54 1.73
 3 -15 0 1.46 1.92
 -3 15 0 0.13 1.76
 3 -15 0 1.94 1.79
 -3 -15 0 4.16 3.7
 3 -15 0 2.52 2.08
 -3 15 0 1.67 0.9
 -3 -15 0 4.21 2.93
 3 -15 0 -0.41 2.4
 3 15 -1 31.04 2.05
 3 15 1 27.6 1.92
 -3 -15 1 31.84 4.02
 3 -15 1 31.12 3.54
 3 15 1 30.3 2.11
 3 15 -1 29.68 2.06
 3 -15 1 32.2 2.1
 3 -15 -1 30.59 2.14
 3 -15 -1 31.27 2.45
 3 -15 1 30.31 2.31
 3 -15 1 30.07 2.55
 3 -15 -1 31.24 1.87
 -3 15 1 29.27 3.15
 -3 15 -1 32.91 3.21
 3 -15 -1 27.09 2.34
 3 -15 1 29.65 2.26
 3 15 1 35.15 1.75
 3 15 -1 32.28 1.66
 -3 15 1 29.85 1.45
 -3 15 -1 29.1 1.51
 -3 -15 -1 33.27 4.21
 3 -15 -1 28.2 3.71
 -3 -15 1 31.77 4.76
 -3 -15 -2 18.97 3.63
 3 -15 -2 19.41 3.26
 -3 -15 2 20.47 3.6
 3 -15 2 23.91 3.44
 3 -15 -2 21.17 1.64
 3 15 2 24.18 1.71
 -3 15 -2 20.57 1.42
 3 15 -2 23.28 1.52
 3 -15 -2 22.28 2.01
 3 -15 2 24.56 2.02
 3 15 2 23.13 1.8
 3 -15 2 23.86 2.17
 3 -15 2 27.54 3
 3 -15 -2 22.41 2.37
 3 -15 2 23.47 2.45
 -3 15 2 20.43 2.99
 -3 15 -2 23.11 2.79
 3 15 2 20.01 1.81
 3 15 -2 25.46 1.89
 -3 -15 2 29.72 4.96
 3 -15 -2 18.2 2.35
 -3 -15 3 -0.98 4.22
 3 -15 -3 2.19 2.21
 3 -15 3 4.11 2.49
 3 -15 -3 4.73 2.33
 3 15 3 4.45 1.1
 3 15 -3 5.26 1.16
 -3 15 -3 2.87 0.92
 3 -15 -3 2.61 1.83
 3 15 3 6.38 1.81
 3 15 -3 7.89 1.94
 3 -15 3 7.01 1.86
 3 -15 -3 5.22 2.74
 -3 15 -3 4.28 2.32
 3 -15 -3 4.6 1.38
 3 -15 3 7.67 2.02
 -3 15 -3 4.91 1.86
 3 -15 3 5.54 1.77
 3 -15 -3 2.84 2.25
 -3 -15 4 -0.39 3.41
 -3 -15 -4 1.79 3.87
 3 -15 -4 1.67 2.31
 3 -15 4 0.98 2.73
 3 15 -4 0.71 0.82
 3 15 4 2.03 1
 3 15 -4 2.11 1.81
 -3 15 -4 0.93 0.84
 3 -15 -4 1.75 1.95
 3 -15 -4 3.28 1.81
 3 -15 4 0.97 1.82
 3 -15 -4 0.91 2.16
 -3 15 -4 -0.19 2.45
 3 -15 4 1.52 1.56
 -3 15 4 1.68 1.88
 3 -15 4 1.43 1.76
 3 15 -4 0.75 1.45
 3 15 4 1.92 1.38
 3 -15 5 22.37 1.95
 -3 -15 -5 18.67 2.11
 3 -15 -5 16.73 1.96
 3 15 5 16.06 1.48
 3 -15 -5 13.67 1.89
 3 -15 -5 15.9 2.48
 3 -15 5 23.22 1.85
 3 -15 5 21.24 2.12
 3 -15 -5 16.87 2.41
 3 15 -5 21.24 1.76
 3 15 -5 20.04 2.11
 3 15 -5 20.59 1.24
 3 15 5 18.37 1.35
 3 -15 -6 49.03 3.03
 3 -15 -6 46.66 3.16
 3 -15 6 44.69 2.26
 3 -15 6 50.4 2.66
 3 -15 -6 46.61 2.51
 -3 15 -6 43.14 1.89
 3 15 -6 41.71 1.79
 3 15 6 41.6 1.92
 3 15 -6 50.13 2.59
 3 15 -6 49.64 2.29
 -3 -15 -6 40.68 2.62
 3 -15 -6 44.01 2.51
 3 15 6 43.41 2.01
 3 -15 6 45.24 2.42
 -3 15 -7 12.93 1.13
 3 15 -7 11.82 1.98
 3 -15 -7 12.31 2.65
 3 -15 -7 12.43 1.82
 3 15 -7 12.68 1.67
 3 -15 7 11.02 1.62
 3 -15 -7 13.06 2.5
 3 -15 7 14.59 2.02
 -3 -15 -7 13.47 2.11
 3 -15 -7 11.89 1.95
 -3 15 -8 17.03 1.22
 3 15 -8 17.95 1.75
 3 15 -8 19.9 2.07
 3 -15 -8 19.93 2.98
 -3 -15 -8 15.54 2.45
 3 -15 8 17.18 1.63
 3 -15 -8 15.21 2.7
 3 -15 8 16.01 2.14
 3 -15 -8 18.17 2
 -3 -15 -8 14.9 2.13
 -3 15 -9 98.05 3.09
 3 15 -9 96.4 3.36
 3 15 -9 96.73 3.56
 3 -15 -9 97.2 4.1
 -3 -15 -9 84.84 3.93
 -3 -15 -9 91.47 3.71
 3 -15 -9 94.81 3.6
 3 -15 9 105.7 3.71
 -3 -15 -10 8.12 1.69
 3 -15 -10 8.93 1.62
 -3 15 -10 10.31 0.85
 3 -15 -10 9.7 2.21
 3 15 -10 8.56 1.6
 3 -15 10 8.45 1.65
 3 15 -10 7.09 1.42
 -3 -15 -11 48.84 2.01
 3 -15 11 47.26 2.19
 3 15 -11 46.6 1.99
 3 15 -11 42.38 2.07
 3 -15 -11 46.73 2.83
 -3 -15 -12 17.36 1.31
 3 -15 -12 19.8 2.33
 3 15 -12 21.51 1.42
 3 -15 12 17.6 1.62
 3 -15 13 31.77 1.5
 3 -15 -13 31.02 1.86
 3 -16 0 2.11 2.09
 3 16 0 1.11 1.78
 3 16 0 0.46 1.5
 3 -16 0 -0.1 1.83
 -3 -16 0 1.45 3.95
 -3 16 0 1.34 0.85
 -3 16 0 -0.52 1.91
 3 -16 0 1.92 2.12
 3 -16 0 -2.58 3.01
 3 -16 1 141.05 4.9
 3 -16 -1 147.57 4.97
 -3 16 1 155.94 7.19
 -3 16 -1 153.4 6.98
 3 -16 1 142.99 4.95
 3 -16 1 151.53 5.22
 3 -16 -1 155.31 5.14
 3 -16 -1 160.6 5.2
 3 -16 1 150.11 5.08
 3 16 1 162.24 4.77
 -3 16 1 144.83 4.45
 3 16 -1 156.51 4.71
 -3 16 -1 154.44 4.53
 -3 -16 -1 160.25 9.04
 -3 -16 1 171.18 9.19
 3 -16 -1 143.23 7.62
 3 -16 1 136.43 7.37
 3 16 1 146.23 4.75
 3 16 -1 139.09 4.71
 3 16 1 147.83 4.71
 3 16 -1 143.36 4.74
 3 16 2 334.62 9.06
 3 16 -2 328.65 8.98
 -3 16 -2 310.11 8.83
 3 -16 2 278.31 11.86
 -3 -16 -2 310.79 9.2
 3 -16 -2 305.32 9.08
 -3 -16 2 322.21 9.13
 3 -16 2 314.26 9.02
 3 -16 -2 286.87 12.08
 -3 -16 2 327.98 13.58
 3 -16 2 317.26 9.14
 3 -16 2 326.65 9.42
 3 -16 -2 313.92 9.29
 3 -16 2 312.59 9.25
 3 -16 -2 304.82 9.35
 -3 16 2 300.85 11.62
 -3 16 -2 295.34 11.24
 3 -16 -2 326.81 9.08
 3 16 2 323.17 8.94
 3 16 -2 326.3 8.95
 3 16 2 316.94 8.92
 -3 16 -3 14.57 1.17
 3 16 3 15.08 1.29
 3 16 -3 12.3 1.16
 3 -16 3 10.57 2.74
 -3 -16 3 15.68 3.81
 -3 -16 3 14.13 1.81
 3 -16 3 10.33 1.66
 -3 -16 -3 12.81 1.96
 3 -16 -3 12.36 1.83
 3 -16 -3 12.02 2.13
 3 -16 3 10.72 1.77
 -3 -16 3 15.08 1.91
 3 -16 -3 14.68 2.22
 3 -16 -3 16.45 2.04
 3 -16 3 12.62 2.01
 3 -16 3 13.49 1.79
 3 -16 -3 12.25 1.83
 3 16 3 12.09 1.48
 3 16 -3 12.04 1.55
 -3 16 -3 14.76 2.3
 3 -16 4 171.18 5.44
 3 -16 4 154.9 5.06
 3 -16 4 162.7 5.24
 3 -16 -4 150.23 5.54
 3 -16 -4 155.33 5.22
 3 16 4 152.02 4.85
 -3 -16 -4 155.44 5.27
 3 -16 -4 156.57 5.16
 -3 16 -4 162.39 4.84
 3 16 4 173.43 5.04
 3 16 -4 161.36 4.86
 3 -16 -4 156.66 5.49
 3 16 -4 160.37 4.94
 3 -16 5 12.24 1.73
 3 -16 -5 12.05 2.34
 3 -16 5 12.85 2.02
 3 -16 5 13 1.81
 3 -16 -5 11 2.35
 -3 -16 -5 11.28 2
 3 -16 -5 9.7 1.86
 3 16 -5 10.97 1.55
 3 16 -5 10.69 1.03
 3 16 5 8.66 1.14
 3 -16 -5 11.18 1.78
 3 16 5 9.36 1.33
 3 -16 6 57.06 2.9
 3 -16 6 53.25 2.47
 3 -16 -6 61.93 3.33
 3 16 6 48.39 2.15
 3 16 -6 51.42 2.02
 3 -16 -6 54.88 2.61
 3 -16 -6 55.71 3.15
 3 16 -6 52.92 2.39
 3 16 -6 53.82 2.75
 -3 -16 -6 52.24 2.8
 3 -16 -6 53.44 2.65
 3 16 -7 38.14 2.51
 3 16 -7 37.92 2.17
 -3 -16 -7 37.83 2.55
 3 -16 -7 50.38 2.53
 -3 16 -7 50.19 1.94
 3 -16 -7 53.94 3.3
 3 -16 -7 49.54 3.12
 3 -16 7 42.77 2.19
 3 -16 7 43.29 2.66
 3 -16 -7 48.97 2.42
 -3 -16 -8 87.58 3.99
 3 -16 -8 96.87 4.21
 -3 16 -8 90.62 2.96
 -3 -16 -8 87.92 3.62
 3 -16 -8 82.82 3.45
 3 -16 -8 88.19 3.96
 3 16 -8 91.79 3.22
 3 16 -8 88.75 3.45
 3 -16 8 85.6 3.14
 3 -16 8 91.88 3.58
 -3 -16 -9 46.15 2.78
 3 -16 -9 50.57 2.46
 -3 -16 -9 52.39 2.58
 -3 16 -9 56.84 1.98
 3 -16 9 53.42 2.6
 3 16 -9 51.8 2.24
 3 16 -9 50.35 2.44
 3 -16 -9 55.51 3.05
 -3 16 -10 1.77 0.61
 -3 -16 -10 2.24 1.92
 3 -16 10 0.68 1.44
 3 16 -10 1.62 1.2
 -3 -16 -10 1.16 1.48
 3 -16 -10 0.96 1.36
 3 16 -11 23.09 1.42
 -3 -16 -11 23.99 1.44
 3 -16 -11 23.34 2.43
 3 -16 11 23.37 1.71
 3 16 -12 13.78 0.99
 3 -16 12 11.3 1.2
 3 -16 -12 14.44 1.68
 3 -17 0 -1.05 1.82
 -3 -17 0 2.28 1.83
 3 -17 0 -0.75 1.64
 -3 17 0 0.8 0.78
 3 -17 0 -0.44 1.93
 3 17 0 -0.35 1.45
 3 17 0 0.35 1.48
 3 17 1 76.25 3.09
 3 17 -1 89.24 3.22
 -3 -17 1 81.46 3.42
 3 -17 1 85.9 3.32
 -3 -17 -1 90.98 3.52
 3 -17 -1 79.68 3.32
 3 17 1 86.73 3.11
 -3 17 1 83.68 2.83
 3 17 -1 96.03 3.15
 -3 17 -1 86.68 2.92
 3 -17 -1 86.15 3.62
 3 -17 1 91.65 3.61
 3 17 -1 85.59 3.14
 3 -17 1 87.28 3.51
 3 -17 1 92.54 3.77
 3 -17 -1 77.4 3.58
 3 17 -2 449.68 11.67
 3 17 2 422.54 11.53
 3 -17 -2 424.08 11.82
 -3 -17 2 426.29 11.74
 3 -17 2 396.5 11.63
 3 17 -2 429.92 11.62
 -3 17 -2 421.31 11.48
 3 17 2 450.2 11.71
 -3 -17 -2 407.7 11.78
 3 -17 -2 400.63 11.67
 3 -17 2 424.06 11.9
 3 -17 -2 408.67 12
 3 17 -2 430.35 11.55
 3 -17 2 394.07 11.71
 -3 -17 2 403.99 11.71
 3 -17 2 420.1 12.04
 3 -17 -2 411.94 11.9
 3 -17 3 52.82 2.66
 -3 -17 3 54.57 2.7
 3 -17 3 60.72 3.01
 3 -17 3 57.38 2.8
 3 -17 -3 50.05 2.93
 3 17 3 49.04 2.29
 3 -17 -3 48.95 2.6
 -3 -17 -3 54.34 2.81
 3 -17 -3 51.58 2.64
 3 17 3 56.53 2.32
 3 17 -3 56.43 2.22
 -3 17 -3 54.06 2.16
 -3 -17 3 52.92 2.62
 3 -17 3 52.36 2.55
 3 -17 -3 55.34 3.01
 3 17 -3 54.72 2.4
 3 -17 4 1.66 1.61
 -3 -17 4 1.21 1.74
 3 -17 -4 1.88 2.11
 3 -17 4 1.62 1.88
 3 -17 4 2.22 1.71
 3 -17 -4 1.88 2.06
 -3 -17 4 0.77 1.62
 3 -17 4 0.99 1.54
 -3 -17 -4 1.38 1.86
 3 -17 -4 1.12 1.71
 3 17 -4 1.83 0.88
 3 17 4 1.45 0.97
 3 17 4 1.06 1.23
 3 17 -4 0.95 1.35
 -3 17 -4 1.66 0.91
 3 -17 -4 0.37 1.53
 3 17 4 0.91 1.22
 3 -17 5 34.54 2.16
 3 -17 5 38.73 2.55
 3 17 -5 32.85 1.96
 3 -17 -5 43.92 2.84
 3 17 5 36.88 1.85
 3 -17 -5 42.94 2.81
 3 17 -5 33.86 1.66
 3 17 5 40.99 1.84
 -3 -17 -5 33.44 2.4
 3 -17 -5 40.51 2.32
 3 -17 -5 38.65 2.22
 3 -17 6 2.88 2
 3 -17 6 1.51 1.52
 3 -17 -6 3.56 2.36
 3 -17 -6 4.77 2.37
 3 17 6 2.51 1.11
 -3 -17 -6 0.95 1.87
 3 -17 -6 1.1 1.73
 3 17 -6 3.05 0.8
 3 17 -6 2.96 1.42
 3 -17 -6 1.58 1.51
 3 -17 -7 32.7 2.88
 -3 -17 -7 34.21 2.91
 -3 17 -7 31.36 1.56
 3 -17 -7 27.88 2.72
 3 -17 7 31.95 2.45
 3 -17 7 35.34 2.08
 3 17 -7 33.44 1.97
 -3 -17 -7 32.57 2.43
 3 -17 -7 28.3 2.25
 3 17 -8 2.35 1.32
 3 -17 -8 5.64 2.38
 -3 -17 -8 2.31 2.09
 -3 17 -8 2.53 0.81
 -3 -17 -8 4.57 1.8
 3 -17 -8 3.02 1.61
 3 -17 8 3.01 1.33
 3 -17 -8 2.05 2.2
 3 -17 8 2.01 1.71
 -3 -17 -9 16.22 2.04
 -3 -17 -9 14.45 2.03
 3 -17 9 16.24 1.72
 3 -17 -9 16.44 2.21
 -3 17 -9 14.37 0.96
 3 -17 -9 15.8 1.64
 -3 -17 -9 16.07 1.78
 3 17 -9 15.33 1.36
 -3 -17 -10 29.33 2.11
 -3 17 -10 29.46 1.17
 3 17 -10 30.41 1.5
 -3 -17 -10 27.18 1.54
 -3 -17 -10 27.78 1.7
 3 -17 -10 29.69 1.64
 3 -17 10 27.36 1.82
 3 -17 11 1.26 1.23
 3 17 -11 0.71 1.03
 3 17 -11 3.04 0.97
 -3 -17 -11 1.41 0.91
 -3 -17 -11 0.53 1.59
 3 -17 -12 34.71 1.82
 3 -17 12 31.88 1.46
 3 -18 0 1.27 1.9
 -3 18 0 2.39 0.82
 3 -18 0 4.63 1.87
 3 18 0 3.67 1.44
 -3 -18 0 2.47 1.76
 3 -18 0 2.18 1.65
 3 -18 1 29.68 2.25
 3 -18 -1 32.74 2.43
 3 -18 -1 27.45 2.08
 -3 -18 -1 26.75 2.23
 -3 18 1 27.71 1.39
 3 18 1 30.23 1.7
 3 18 -1 30.97 1.68
 -3 18 -1 28.03 1.47
 3 -18 -1 27.43 2.09
 3 18 -1 28.62 1.93
 3 18 1 27.96 1.83
 3 -18 1 30.47 2.35
 3 -18 -1 29.21 2.36
 -3 -18 1 28.94 2.16
 3 -18 1 24.12 2.02
 3 -18 2 54.3 2.72
 -3 -18 2 55.68 2.7
 3 -18 2 56.75 3.04
 3 18 -2 56.31 2.55
 3 -18 -2 58.28 2.66
 3 18 2 59.22 2.4
 -3 -18 -2 55.15 2.78
 3 -18 -2 55.45 2.66
 3 18 -2 59.18 2.33
 3 18 2 60.32 2.4
 -3 18 -2 56.94 2.2
 -3 -18 2 56.26 2.7
 3 -18 2 55.55 2.58
 3 -18 -2 54.34 2.97
 3 -18 -2 53.34 2.97
 3 -18 2 51.33 2.84
 3 -18 3 2.71 1.72
 -3 -18 3 3.14 1.75
 3 -18 -3 3.8 2.1
 3 -18 3 1.88 1.97
 3 -18 3 2.41 1.8
 3 -18 -3 2.74 1.89
 -3 -18 3 2.77 1.67
 3 -18 3 3.63 1.64
 -3 -18 -3 3.16 1.8
 3 -18 -3 4.15 1.69
 3 18 -3 4.18 0.98
 3 18 3 4.48 1.1
 3 18 3 2.05 1.28
 3 18 -3 2.86 1.34
 3 18 -3 3.77 1.58
 -3 18 -3 3.29 0.91
 3 -18 -3 3.13 1.51
 3 18 -4 95.58 3.28
 3 18 4 96.9 3.28
 3 -18 -4 93.42 3.95
 -3 -18 4 94.96 3.5
 3 -18 4 93.75 3.42
 3 18 -4 98.31 3.21
 3 18 4 98.57 3.31
 -3 18 -4 96.93 3.19
 3 -18 -4 94.87 3.89
 3 -18 4 89.02 3.47
 -3 -18 4 93.15 3.55
 3 -18 4 95.2 3.87
 -3 -18 -4 90.31 3.64
 3 -18 -4 91.34 3.53
 3 18 -5 43.99 2.07
 3 -18 -5 42.5 2.89
 3 18 5 37.49 1.89
 -3 -18 5 38.92 2.24
 3 -18 5 46.2 2.27
 3 -18 -5 41.23 2.99
 3 -18 5 47.55 2.32
 -3 -18 5 41.97 2.42
 3 -18 5 44.07 2.75
 3 18 -5 44.81 1.83
 3 18 5 40.15 1.89
 -3 -18 -5 44.66 2.56
 3 -18 -5 38.08 2.35
 3 -18 -6 2.98 2.24
 3 18 -6 0.89 0.79
 3 -18 6 3.57 1.64
 -3 -18 6 3.4 1.83
 3 -18 -6 1.06 2.19
 -3 -18 6 2.07 1.65
 3 -18 6 3.22 1.63
 -3 -18 -6 2.55 1.96
 3 -18 -6 2.35 1.79
 3 -18 6 1.04 1.87
 3 18 -6 2.96 1.39
 3 18 -7 17.63 1.48
 -3 -18 -7 18.88 2.44
 -3 18 -7 19.51 1.2
 3 -18 -7 22.89 2.47
 -3 -18 7 19.53 1.69
 3 -18 7 18.64 1.61
 3 -18 7 18.87 1.59
 3 -18 -7 20.23 2.35
 3 -18 7 19.8 2
 -3 -18 -7 17.85 1.91
 3 -18 -7 18.45 1.82
 3 18 -8 61.59 2.2
 -3 -18 -8 51.69 2.68
 -3 18 -8 57.59 2.04
 -3 -18 -8 49.75 2.89
 3 -18 -8 58.25 3.05
 -3 -18 8 58.37 2.29
 3 -18 8 59.53 2.27
 3 -18 -8 58.97 2.91
 3 -18 8 55.99 2.64
 -3 -18 -8 57.71 2.51
 3 -18 -8 54.13 2.4
 3 18 -9 23.75 1.37
 -3 -18 9 23.26 1.43
 3 -18 9 24.71 1.44
 3 -18 -9 23.1 2.12
 -3 18 -9 23.24 1.1
 3 -18 9 25.55 1.79
 -3 -18 -9 23.95 1.96
 -3 -18 -9 23.7 1.65
 3 -18 -9 22.39 1.55
 3 -18 -9 28.02 2.31
 -3 -18 -9 22.55 2.06
 -3 -18 -10 0.84 1.08
 -3 18 -10 2.31 0.55
 3 -18 10 1.22 1.44
 -3 -18 10 2.73 1.43
 3 18 -10 2.82 1.19
 -3 -18 -10 5.37 1.78
 -3 -18 -11 14.86 0.96
 -3 -18 11 13.6 1.12
 3 -18 11 14.08 1.19
 -3 -18 -11 16.83 1.45
 3 18 -11 16.17 1.01
 -3 -19 0 2.74 1.79
 3 -19 0 2.46 1.63
 -3 19 0 2.66 0.82
 3 19 0 3.72 1.42
 3 -19 0 3.25 1.94
 3 -19 0 2.8 1.93
 3 19 1 31.52 1.7
 -3 19 -1 28.19 1.44
 -3 19 1 23.57 1.3
 3 -19 -1 30 2.37
 3 -19 1 24.78 2.21
 3 -19 1 25.13 2.38
 3 -19 -1 24.5 2.38
 -3 -19 -1 25.4 2.13
 3 -19 -1 27.14 2.03
 3 19 1 30.11 1.79
 3 19 -1 26.43 1.84
 -3 -19 1 28.61 2.13
 3 -19 1 22.98 1.95
 -3 -19 2 9.29 1.77
 3 -19 -2 11.14 2.19
 3 -19 2 10.15 1.9
 -3 -19 2 9.9 1.75
 3 -19 2 9.29 1.68
 -3 -19 -2 8.04 1.9
 3 -19 -2 11.32 1.77
 3 19 2 11.02 1.41
 3 19 -2 10.79 1.64
 3 19 2 10.77 1.28
 3 19 -2 10.59 1.2
 -3 19 -2 10.99 1.09
 3 19 -3 4.73 1.65
 3 19 3 2.54 1.24
 3 -19 3 4.47 2.1
 3 19 -3 4.66 1.02
 3 19 3 2.78 1.09
 3 -19 3 4.97 1.78
 -3 -19 3 3.48 1.75
 3 -19 -3 5.69 2.3
 -3 19 -3 4.69 1
 3 -19 -3 3.59 1.81
 -3 -19 3 3.75 1.69
 3 -19 3 3.41 1.61
 -3 -19 -3 4.5 1.8
 3 -19 -3 3.7 1.68
 3 19 -4 12.32 1.69
 3 19 4 11.09 1.17
 3 19 -4 11.83 1.13
 -3 19 -4 11.54 1.11
 3 19 4 12.71 1.4
 3 -19 4 8.57 2.04
 3 -19 4 10.28 1.86
 -3 -19 4 13.85 1.94
 3 -19 -4 11.55 2.31
 3 -19 -4 13.49 2.23
 -3 -19 4 10.59 1.82
 3 -19 4 11.41 1.77
 -3 -19 -4 11.52 2.02
 3 -19 -4 11.31 1.88
 3 19 -5 13.75 1.64
 3 -19 5 12.25 1.99
 3 19 5 14.03 1.3
 3 19 5 16.73 1.17
 3 19 -5 12.24 1.06
 -3 19 -5 17.12 1.2
 -3 -19 5 16.4 1.75
 3 -19 5 11.93 1.65
 -3 -19 -5 14.86 1.95
 3 -19 -5 15.06 1.79
 3 -19 5 12.24 1.69
 -3 -19 5 16.03 1.82
 3 -19 -5 14.98 2.25
 3 -19 -5 16.13 2.22
 3 19 -6 55.42 2.05
 -3 -19 -6 59.82 2.66
 3 -19 -6 58.09 2.54
 3 -19 -6 56.22 3.02
 -3 -19 6 62.13 2.44
 3 -19 6 61.68 2.44
 3 -19 -6 58.8 3
 3 -19 6 60.95 2.43
 -3 -19 6 58.6 2.57
 3 -19 6 55.68 2.79
 -3 -19 -6 62.46 3.27
 3 -19 7 4.71 1.64
 -3 19 -7 3.76 0.81
 -3 -19 7 6.96 1.35
 3 -19 7 5.46 1.34
 -3 -19 -7 3.26 1.51
 3 -19 -7 3.46 1.44
 3 -19 7 5.87 1.32
 -3 -19 7 4.48 1.54
 3 -19 -7 5.43 1.97
 3 -19 -7 4.64 1.96
 -3 -19 -7 4.54 2.04
 3 -19 8 1.14 1.42
 -3 -19 8 0.49 1.34
 3 -19 -8 0.6 1.8
 -3 19 -8 0.51 0.66
 -3 -19 -8 1.06 1.59
 3 -19 -8 0.63 1.86
 -3 -19 -8 1.52 1.8
 -3 -19 8 1.66 1.16
 3 -19 8 0.96 1.14
 -3 -19 -8 0.83 1.34
 3 -19 -8 0.53 1.26
 -3 -19 -9 43.32 2.27
 3 -19 -9 38.5 2.48
 -3 -19 9 41.4 1.95
 3 -19 9 39.11 2.08
 -3 -19 -9 39.52 1.83
 -3 19 -9 40.05 1.46
 3 -19 -9 44.61 2.68
 -3 -19 -9 38.93 2.29
 3 -19 10 3.51 1.03
 3 19 -10 3.78 0.91
 -3 -19 10 6.33 1.01
 -3 -19 -10 3.6 0.79
 -3 -20 0 4.23 1.88
 3 -20 0 3.28 1.81
 3 -20 0 0.37 1.9
 3 -20 0 1.81 1.98
 3 20 0 1.41 1.4
 -3 20 0 2.17 0.82
 3 20 -1 28.12 1.82
 3 20 1 30.41 1.8
 3 -20 -1 32.8 2.41
 -3 -20 1 30.51 2.2
 3 -20 1 29.67 2.09
 -3 -20 -1 31.05 2.25
 3 -20 -1 32.58 2.15
 3 -20 -1 24.42 2.38
 3 -20 1 27.55 2.27
 -3 20 -1 32.16 1.49
 3 20 1 31.59 1.68
 -3 20 1 27.14 1.37
 3 -20 -2 21.25 1.92
 -3 -20 -2 24.93 2.12
 3 -20 -2 24.37 2.28
 -3 -20 2 21.63 1.97
 3 -20 2 21.76 1.89
 -3 -20 2 22.76 2.03
 3 -20 2 23.43 2.08
 3 20 2 22.52 1.47
 -3 20 -2 22.27 1.31
 3 20 -2 25.02 1.45
 3 20 2 20.04 1.55
 3 20 -2 24.71 1.74
 -3 20 -3 1.16 0.86
 3 20 3 2.4 1.17
 -3 -20 3 -0.02 1.55
 3 -20 3 -0.31 1.5
 -3 -20 -3 -0.55 1.7
 3 -20 -3 -0.2 1.56
 3 20 -3 0.04 1.38
 3 20 -3 0.05 0.85
 3 20 3 0.99 0.92
 -3 -20 3 1.31 1.6
 3 -20 -3 2.5 1.96
 3 -20 3 0.62 1.61
 3 20 -4 2.21 1.38
 3 -20 -4 -0.36 1.71
 -3 20 -4 1.65 0.86
 3 20 4 2.96 1.06
 -3 -20 4 1.63 1.44
 3 -20 4 2.73 1.4
 -3 -20 -4 2.45 1.67
 3 -20 -4 2.05 1.5
 -3 -20 4 3.52 1.59
 3 -20 -4 2.62 1.98
 3 -20 4 1.9 1.52
 3 20 -4 1.33 0.82
 3 20 4 2.26 0.89
 3 20 -5 9.34 1.47
 3 -20 -5 6.74 1.92
 3 -20 5 8.38 1.74
 -3 20 -5 7.35 0.95
 3 -20 5 9.24 1.49
 -3 -20 5 7.34 1.6
 3 -20 -5 7.62 2.05
 -3 -20 5 8.37 1.46
 3 -20 5 8.31 1.44
 -3 -20 -5 7.39 1.68
 3 -20 -5 6.94 1.53
 3 20 -5 9.31 0.9
 3 20 5 7.39 1.08
 3 -20 -6 4.13 1.81
 -3 -20 -6 2.32 2.09
 3 -20 6 3.64 1.57
 3 -20 6 3.7 1.28
 -3 -20 6 2.98 1.41
 3 -20 -6 4 1.91
 3 20 -6 4.91 1.33
 3 20 -6 2.87 0.66
 -3 -20 6 6.1 1.32
 3 -20 6 4.07 1.28
 -3 -20 -6 3.39 1.48
 3 -20 -6 3.01 1.41
 -3 -20 -7 15.61 1.55
 3 -20 -7 17.01 1.46
 3 -20 -7 21.14 1.99
 -3 -20 7 20.15 1.58
 3 -20 7 13.26 1.61
 -3 -20 -7 15.14 2.1
 -3 20 -7 20.22 1.06
 -3 -20 7 20.65 1.39
 3 -20 7 16.87 1.34
 3 -20 -7 20.17 2.03
 -3 -20 8 30.94 1.74
 3 -20 8 27.4 1.9
 -3 20 -8 29.66 1.25
 -3 -20 -8 28.87 2.29
 3 -20 -8 30.46 2.32
 -3 -20 -8 28.64 1.6
 3 -20 -8 29.01 2.27
 -3 20 -9 19.68 0.85
 -3 -20 -9 21.74 1.12
 -3 -20 9 19.94 1.24
 -3 -20 -9 18.58 1.48
 3 -20 -9 20.65 1.7
 3 -20 10 4.07 0.76
 3 21 0 2.23 1.23
 3 -21 0 2.01 1.63
 3 -21 0 2.77 1.93
 -3 -21 0 5.5 1.75
 -3 21 0 2.71 0.73
 -3 -21 -1 72.73 2.79
 3 -21 -1 61.29 2.67
 3 -21 1 65 2.69
 -3 -21 1 67.32 2.74
 3 21 1 62.7 2.4
 3 21 -1 68.26 2.52
 -3 21 1 63.48 2.21
 -3 21 -1 68.4 2.33
 3 21 1 69.64 2.5
 3 -21 -1 65.78 3.01
 3 -21 1 67.15 2.93
 -3 -21 2 253.28 7.25
 -3 -21 -2 252.63 7.31
 3 -21 -2 237.48 7.24
 3 21 -2 262.82 7.17
 3 21 2 272.08 7.27
 3 21 -2 264.76 7.23
 -3 21 -2 258.58 7.12
 3 -21 -2 247.16 7.52
 3 -21 2 247.04 7.21
 -3 -21 2 248.94 7.25
 3 -21 2 241.88 7.33
 -3 -21 3 3.03 1.51
 3 -21 -3 5.49 1.93
 3 -21 3 3.89 1.56
 -3 21 -3 3.35 0.83
 3 21 -3 4.88 1.34
 3 21 -3 4.97 0.89
 3 21 3 3.22 0.87
 3 21 3 3.57 1.08
 -3 -21 -3 3.99 1.56
 3 -21 -3 2.47 1.45
 -3 -21 3 2.07 1.38
 3 -21 3 3.41 1.37
 -3 -21 4 4.59 1.47
 3 -21 -4 6.74 1.85
 3 -21 4 4.12 1.44
 -3 21 -4 4.95 0.86
 3 21 4 3.96 1.01
 3 21 -4 4.84 0.82
 3 21 4 4.04 0.86
 3 21 -4 6.99 1.32
 -3 -21 -4 4.49 1.52
 3 -21 -4 3.77 1.42
 -3 -21 4 4.2 1.37
 3 -21 4 4.3 1.32
 -3 -21 5 98.61 3.19
 3 -21 5 93.86 3.14
 -3 -21 -5 99.02 3.87
 3 21 -5 96.79 3.13
 3 -21 -5 89.75 3.36
 -3 -21 -5 95.46 3.21
 3 -21 -5 90.61 3.15
 3 21 -5 88.93 2.9
 -3 21 -5 102.57 3.02
 3 -21 5 89.29 3.08
 3 -21 -5 100.07 3.57
 -3 -21 5 95.63 3.11
 3 21 -6 76.25 2.54
 -3 -21 -6 71.45 2.63
 3 -21 -6 71.2 2.56
 3 -21 -6 75.25 3.09
 -3 -21 6 68.96 2.43
 -3 -21 6 70.22 2.56
 -3 -21 -6 72.15 3.3
 3 -21 -6 72.18 2.91
 -3 -21 7 32.74 1.67
 3 -21 -7 31.34 2.08
 -3 -21 -7 30 2.37
 3 -21 -7 28.98 2.14
 -3 21 -7 27.96 1.23
 3 21 -7 29.91 1.54
 3 -21 -8 8.99 1.41
 -3 -21 -8 7.41 1.45
 -3 -21 8 6.39 0.99
 3 -21 -8 7.17 1.45
 -3 -21 -8 7.61 0.87
 -3 21 -8 6.97 0.61
 3 -21 9 1.63 0.77
 3 -22 0 3.09 1.43
 -3 -22 0 4.02 1.5
 -3 22 0 2.03 0.67
 3 22 0 2.79 1.05
 3 -22 0 3.91 1.69
 -3 -22 1 36.5 1.85
 -3 -22 -1 36.86 1.89
 3 -22 1 36.96 1.82
 3 -22 -1 34.43 1.85
 3 -22 -1 35.69 2.2
 3 -22 1 35.74 2.07
 3 22 1 36.82 1.61
 -3 22 1 31.31 1.32
 -3 22 -1 35.06 1.44
 3 22 1 32.56 1.55
 3 22 -1 36.29 1.66
 -3 -22 2 17.44 1.52
 -3 -22 -2 15.63 1.54
 3 -22 -2 14.87 1.47
 3 -22 2 15.84 1.46
 3 22 2 18.57 1.28
 3 -22 2 15.37 1.72
 3 -22 -2 18.2 1.88
 3 22 -2 18.39 1.36
 3 22 2 17.4 1.15
 3 22 -2 16.49 1.11
 -3 22 -2 17.17 1.05
 3 22 3 24.62 1.28
 3 22 -3 25.85 1.27
 -3 22 -3 25.65 1.23
 3 -22 -3 24.86 2.01
 3 22 3 25.25 1.33
 -3 -22 3 22.5 1.61
 3 -22 3 27.61 1.75
 3 -22 -3 23.08 1.57
 3 -22 3 23.18 1.56
 -3 -22 3 22.66 1.57
 -3 -22 -3 23.99 1.65
 3 22 -3 24.37 1.49
 3 22 -4 309.45 8.74
 -3 22 -4 343.62 8.79
 -3 -22 -4 329.39 9.35
 -3 -22 4 316.98 8.79
 3 -22 4 317.27 8.82
 3 22 4 331.24 8.67
 3 -22 -4 327.08 9.07
 3 22 -4 339.03 8.78
 3 -22 4 316.72 8.75
 -3 -22 4 321.47 8.76
 -3 -22 -4 309.68 8.8
 3 -22 -4 311.46 8.79
 -3 22 -5 115.18 3.27
 -3 -22 5 107.56 3.35
 -3 -22 -5 120.31 4.19
 3 22 -5 112.25 3.36
 3 -22 -5 111.14 3.79
 -3 -22 6 2.89 1.15
 3 -22 -6 1.85 1.56
 3 22 -6 2.07 1.01
 -3 -22 -6 2.14 1.76
 -3 -22 -7 33.14 1.47
 3 22 -7 37.59 1.5
 -3 22 -7 42.91 1.37
 3 -22 -7 40.98 1.91
 -3 -22 -7 37.73 2.03
 3 -22 8 61.16 1.96
 3 -23 0 2.91 1.62
 -3 23 0 3.14 0.6
 3 23 0 4.16 0.86
 3 23 0 3.49 1.1
 3 23 -1 30.95 1.47
 3 23 1 31.22 1.52
 -3 23 -1 31.5 1.28
 3 23 1 32.76 1.45
 3 -23 1 31.89 1.91
 3 -23 -1 31.09 2.02
 3 23 -2 113.87 3.3
 3 23 2 113.18 3.28
 3 23 -2 109.68 3.32
 -3 23 -2 106.24 3.24
 3 23 2 107.4 3.31
 3 -23 2 102.53 3.51
 3 -23 -2 108.49 3.71
 3 23 -3 24.52 1.37
 3 23 3 24.19 1.21
 3 23 -3 21.95 1.16
 -3 23 -3 22.3 1.14
 3 -23 3 22.74 1.65
 3 -23 -3 22.63 2.01
 3 23 -4 52.15 1.82
 -3 23 -4 57.34 1.89
 3 -23 -4 55.76 2.38
 3 23 -5 39.39 1.51
 -3 23 -5 40.26 1.43
 -3 -23 -5 42.61 2.17
 3 -23 -5 39.56 1.91
 3 -23 -6 33.13 1.62
 3 23 -6 34.23 1.24
 -3 -23 -6 34.78 1.86
 3 -24 0 0.14 1.2
 3 24 0 0.01 0.6
 -3 -24 0 2 1.38
 3 24 0 -0.33 0.8
 3 -24 -1 6.53 1.26
 3 -24 1 4.05 1.13
 -3 24 -1 5.45 0.54
 -3 -24 -1 3.84 1.48
 -3 -24 1 3.99 1.31
 3 24 -1 4.73 0.86
 3 24 1 5.42 0.8
 3 24 1 6.16 0.67
 3 -24 -2 11.12 1.29
 -3 24 -2 10.85 0.67
 3 24 -2 10.48 0.76
 3 24 2 11.34 0.8
 3 24 -2 10.69 0.94
 -3 -24 -2 10.46 1.59
 3 -24 -3 3.97 1.22
 -3 24 -3 4.72 0.58
 3 24 -3 3.92 0.57
 -3 24 -4 55.27 1.71
 3 -24 -4 54.62 2.01
 -4 0 0 92.26 4.24
 -4 0 0 104.32 4.47
 -4 0 -1 65.3 3.14
 -4 0 -1 74.08 3.72
 -4 0 -2 8.1 1.7
 -4 0 3 108.82 4.31
 -4 0 -3 134.66 5.52
 -4 0 4 87.29 4.28
 -4 0 5 25.72 2.41
 -4 0 -5 28.08 2.74
 -4 0 6 38.47 2.98
 -4 0 -6 30.75 3.15
 -4 0 7 134.09 5.8
 -4 0 -7 141.55 6.55
 -4 0 -8 2.18 1.65
 4 0 -8 0.96 2.24
 -4 0 8 1.98 1.47
 4 0 -8 4.75 1.93
 4 0 9 10.24 1.23
 4 0 -9 5.74 2.78
 4 0 9 9.74 1.35
 -4 0 -9 5.77 2.03
 4 0 -9 8.13 2.62
 -4 0 9 8.82 3.84
 4 0 -10 19.39 3.69
 -4 0 -10 20.77 2.99
 4 0 10 24.14 1.66
 4 0 10 21.17 1.53
 -4 0 10 28.2 4.71
 4 0 -10 25.98 2.83
 4 0 11 454.43 12.51
 4 0 11 465.52 12.46
 4 0 -11 445.9 13.22
 4 0 12 38.78 2.18
 4 0 -12 31.62 3
 4 0 -13 40.48 2.63
 4 0 13 45.95 2.23
 4 0 -14 3.93 2.05
 4 0 14 5.24 1.07
 4 0 14 4.15 1.18
 4 0 -15 0.6 1.98
 4 0 15 3.12 0.95
 4 0 15 3.47 1.04
 -4 1 0 359.19 10.81
 -4 -1 0 347.68 10.69
 -4 1 1 45.62 2.7
 -4 -1 -1 43.65 2.96
 -4 1 -1 49.16 2.95
 -4 -1 -1 42.21 2.68
 -4 -1 -2 3.88 1.79
 -4 1 2 3.29 1.12
 -4 1 -2 3.98 1.61
 -4 -1 -2 2.43 2.25
 -4 -1 -3 77.8 4.09
 -4 1 3 77.65 3.33
 -4 1 -3 83.99 4.14
 -4 1 3 67.22 3.22
 -4 -1 3 62.02 2.91
 -4 -1 4 4.62 1.44
 -4 1 4 1.82 1.46
 -4 1 -4 2.67 1.54
 -4 1 4 0.51 1.11
 -4 -1 -5 79.23 4.4
 -4 -1 5 71.48 3.79
 -4 1 5 82.98 4.19
 -4 1 -6 490.61 15.84
 -4 -1 -6 486.2 15.81
 -4 -1 6 484.78 14.85
 -4 1 6 481.89 15.11
 -4 1 -7 106.2 5.6
 -4 -1 -7 98.72 5.42
 -4 -1 7 103.11 4.79
 -4 1 7 100.38 5
 4 1 -7 92.98 6.41
 -4 -1 -8 28.34 1.59
 4 -1 -8 29.18 2.24
 -4 1 8 27.12 2.77
 4 -1 -8 28.36 1.58
 4 -1 -8 31.96 2.44
 4 1 -8 28.98 2.34
 -4 1 -8 34.65 3.3
 -4 -1 -8 28.15 3.03
 4 1 -8 21.46 3.65
 4 -1 9 3.12 1.34
 4 1 9 4.68 1.23
 4 -1 9 3.14 1.01
 4 -1 -9 5.83 2.77
 4 1 -9 3.79 2.57
 -4 -1 9 5.13 3.92
 4 -1 9 4.52 1.19
 4 1 9 4.49 1.15
 -4 1 -9 3.22 2
 -4 -1 -9 2.4 1.72
 4 1 -9 -0.26 2.41
 -4 1 9 2.19 1.81
 4 1 -10 11.42 2.65
 4 1 10 12.06 1.62
 -4 -1 10 13.32 4.31
 -4 1 10 20.26 4.76
 4 -1 -10 24.93 3.03
 4 -1 10 5.98 1.36
 4 1 -10 5.56 2.7
 -4 1 -10 5.28 2.42
 -4 -1 -10 8.29 2.61
 4 -1 10 7.47 1.53
 4 1 10 15.97 1.71
 4 1 -11 375.14 10.89
 4 -1 -11 327.91 10.78
 4 -1 11 392.96 10.09
 4 1 11 350.91 10.02
 4 1 -11 396.13 10.89
 4 -1 11 386.53 10.18
 4 1 11 328.86 10.05
 4 1 -12 81.35 3.92
 4 1 -12 77.29 3.74
 4 -1 -12 74.06 3.75
 4 -1 12 83.46 2.79
 4 1 12 75.6 2.73
 4 -1 12 74.71 2.86
 4 1 12 74.5 2.82
 4 1 -12 71.05 3.3
 4 1 -13 72.39 3.4
 4 -1 13 70.07 2.41
 4 1 13 65.61 2.37
 4 -1 -13 52.82 3.17
 4 -1 -13 59.16 2.81
 4 -1 13 64.36 2.51
 4 1 13 60.56 2.43
 4 1 -14 13.85 2.15
 4 -1 14 16.06 1.2
 4 1 14 13.08 1.18
 4 -1 -14 15.21 1.69
 4 1 -14 10.34 1.26
 4 -1 14 13.6 1.28
 4 1 14 13.56 1.31
 4 1 -15 1.73 1.95
 4 -1 -15 3.33 1.96
 4 -1 15 4.62 1.1
 4 1 15 4.67 0.92
 4 -1 15 3.66 0.96
 4 -1 -15 3.7 1.48
 4 -1 -16 15.5 0.97
 4 -1 -16 12.89 1.23
 -4 2 0 90.14 4.04
 -4 -2 0 86.68 4.31
 -4 2 -1 83.93 3.99
 -4 2 1 82.89 3.7
 -4 -2 -1 77.02 3.92
 -4 2 2 958.68 27.43
 -4 -2 -2 1068.01 28.6
 -4 2 -2 1052 28.35
 -4 2 2 1033.04 27.59
 -4 -2 -2 934.19 27.76
 -4 2 3 99.29 4.17
 -4 2 3 105.91 4.11
 -4 -2 -3 101.55 4.71
 -4 2 4 4.19 1.24
 -4 -2 4 4.57 1.22
 -4 2 4 5.65 1.7
 -4 2 -4 4.34 1.62
 -4 -2 5 31.78 2.38
 -4 2 5 28.72 2.64
 -4 -2 -5 31.81 2.86
 -4 -2 6 120.91 5.23
 -4 2 6 139.81 5.92
 -4 2 -6 132.46 6.28
 -4 -2 -6 128.85 6.22
 4 2 -7 163.05 8.97
 4 -2 -7 172.44 9.07
 -4 2 -7 178.98 7.9
 -4 -2 -7 200.74 8.05
 -4 2 7 189.39 7.55
 -4 -2 -8 66.32 2.55
 4 -2 -8 68 2.66
 -4 2 8 68.64 4.27
 4 -2 -8 66.21 3.3
 4 2 -8 63.2 3.19
 -4 2 -8 72.08 4.69
 -4 -2 -8 68.62 4.56
 4 2 -8 67.2 5.81
 4 -2 -8 65.21 5.61
 4 -2 -8 66.22 3.02
 4 -2 9 30.21 1.79
 4 -2 -9 32.81 3.01
 4 -2 -9 28.97 3.5
 -4 -2 9 30.9 4.95
 4 2 -9 27.31 3.05
 -4 2 9 30.2 3.11
 -4 2 -9 31.61 3.46
 -4 -2 -9 26.83 3.06
 4 2 9 26.41 1.57
 4 -2 9 28.96 1.61
 -4 -2 -9 29.74 1.89
 4 2 -9 28.08 4.22
 4 -2 -9 24.35 3.92
 -4 2 -10 235.45 9.71
 4 -2 10 209.16 6.08
 4 2 10 202.74 6.02
 -4 2 10 186.53 8.48
 4 2 10 201.99 5.96
 4 -2 10 202.63 5.95
 4 -2 -10 223.31 7.11
 -4 -2 10 199.7 9.98
 -4 2 10 206.61 10.28
 4 2 -10 204.64 6.85
 4 2 -10 165.85 10.17
 4 -2 -10 161.84 10.01
 4 2 -10 215.29 6.34
 4 2 -10 201.73 6.74
 4 2 11 216.74 6.7
 4 -2 11 260.64 6.84
 4 2 -11 219.2 7.15
 4 2 -11 239.72 7.68
 4 -2 -11 230.61 7.68
 4 2 -11 251.66 7.66
 4 -2 11 265.58 6.97
 4 2 11 215.66 6.77
 4 -2 -12 31.58 3.03
 4 -2 12 36.01 2.06
 4 2 12 31.16 1.87
 4 2 -12 30.7 3.11
 4 -2 12 39.01 1.89
 4 2 12 32.51 1.81
 4 -2 13 34.27 1.73
 4 2 13 31.33 1.66
 4 2 -13 29.85 1.94
 4 -2 -13 29.07 2.67
 4 2 -13 28.95 2.67
 4 -2 13 33.23 1.86
 4 2 13 27.51 1.73
 4 -2 14 27.61 1.39
 4 2 14 23.96 1.31
 4 2 14 23.41 1.37
 4 -2 14 28.11 1.51
 4 -2 -14 24.74 1.8
 4 2 -14 26.59 2.27
 4 2 -14 25.49 1.52
 4 2 -15 3.87 1.87
 4 -2 15 5.8 1.11
 4 -2 -15 4.14 1.39
 4 2 15 5.47 0.89
 4 -2 15 4.82 0.97
 4 -2 -16 4.61 1.08
 -4 3 0 211.47 7.36
 -4 -3 0 210.86 7.8
 -4 3 -1 57.31 3.26
 -4 3 1 65.49 3.13
 -4 -3 -1 59.02 3.67
 -4 -3 1 56.5 3.77
 -4 3 2 28.05 1.92
 -4 -3 -2 29.98 2.93
 -4 3 2 25.79 2.11
 -4 3 -3 34.8 2.72
 -4 -3 -3 27.79 2.86
 -4 3 3 28.27 2.17
 -4 -3 -4 129.65 5.89
 -4 -3 -4 145.56 6.2
 -4 3 -4 137.55 5.97
 -4 3 4 123.47 5.06
 -4 -3 4 136.8 5.24
 -4 3 4 142.8 5.9
 -4 -3 -5 84.28 4.59
 -4 3 5 78.07 3.62
 -4 -3 5 74.23 3.55
 -4 3 5 84.55 4.41
 -4 -3 -6 395.6 13.28
 -4 3 6 385.49 12.79
 -4 -3 6 371.17 13.78
 -4 3 7 87.1 4.77
 -4 -3 7 79.98 5.86
 4 -3 -7 71.55 5.57
 -4 3 -7 91.53 5.15
 -4 -3 -7 82.11 4.91
 -4 -3 -8 242.82 6.97
 4 -3 8 264.56 6.87
 4 -3 8 223.17 6.7
 -4 3 -8 269.81 10.34
 -4 -3 -8 259.28 9.8
 4 -3 8 236.15 6.83
 4 -3 -8 273.87 7.25
 -4 3 8 243.42 9.43
 4 -3 -8 240.61 7.58
 4 3 -8 224.99 7.46
 4 -3 -8 235.49 7.25
 4 3 -8 226.8 7.32
 4 3 -8 206.02 11.05
 4 -3 -8 234.38 11.27
 4 3 -8 229.47 6.95
 4 3 -9 28.58 3.52
 4 -3 -9 27.59 3.25
 4 3 -9 23.59 4.13
 4 -3 -9 21.49 3.9
 4 3 9 25.81 1.52
 4 -3 9 26.47 1.57
 -4 -3 9 22.26 5.07
 -4 3 9 25.03 3.03
 4 -3 -9 28.41 3.93
 4 3 -9 22.42 3.31
 -4 3 -9 28.85 3.42
 -4 -3 -9 26.87 2.97
 4 3 -9 23 2.59
 4 -3 9 26.55 1.77
 -4 -3 -9 24.4 1.98
 4 3 -10 341.19 9.42
 4 3 10 322.22 9.1
 4 -3 10 317.32 9.13
 4 -3 -10 343.59 10.12
 4 3 -10 319.62 9.95
 -4 3 10 301.87 11.99
 4 -3 -10 335.96 9.81
 4 3 -10 318.72 9.8
 4 -3 10 337.2 9.27
 4 3 10 322.06 9.12
 -4 -3 -10 351.17 9.46
 4 -3 -11 94.29 4.28
 4 3 11 86.44 3.05
 4 -3 11 96.9 3.18
 4 -3 11 97.2 3.33
 4 3 11 82.1 3.11
 4 3 -11 92.89 4.09
 4 -3 -12 62.24 3.64
 4 -3 12 59.54 2.4
 4 3 12 61.86 2.35
 4 -3 12 62.07 2.6
 4 3 12 61.76 2.42
 4 3 -12 60.99 3.56
 4 3 -13 56.48 3.05
 4 -3 13 55.03 2.15
 4 3 13 51.03 2.07
 4 -3 -13 50.04 3.06
 4 -3 13 57.74 2.31
 4 3 13 47.2 2.1
 4 3 -13 59.36 2.36
 4 -3 -14 7.15 1.52
 4 -3 14 8.02 1.06
 4 3 14 5.21 0.94
 4 3 -14 7.66 1.93
 4 3 -14 7.76 1.26
 4 -3 14 8.55 1.23
 4 3 14 4.58 0.98
 4 -3 15 3.82 0.89
 4 -3 -15 1.93 1.3
 4 -3 15 2.43 1.04
 4 3 -15 2.56 1.68
 -4 4 0 294.6 9.36
 -4 -4 0 275.57 9.95
 -4 -4 0 282.11 9.34
 -4 -4 -1 187.72 7.56
 -4 -4 1 204.74 7.87
 -4 4 -1 190.01 7.07
 -4 4 1 201.8 6.79
 -4 -4 1 196.45 7.37
 -4 4 1 193.49 6.88
 -4 -4 -2 915.81 27.31
 -4 4 -2 1003.8 27.26
 -4 4 2 958.62 26.26
 -4 4 2 949.66 26.58
 -4 -4 -3 83.73 4.74
 -4 4 -3 93.27 4.55
 -4 -4 3 92.49 5.01
 -4 4 3 85.46 3.99
 -4 -4 4 186.85 7.98
 -4 -4 -4 172.68 7.4
 -4 4 4 183.48 6.67
 -4 -4 -4 197.78 7.73
 -4 4 -4 192.78 7.5
 -4 4 4 187.13 7.34
 -4 -4 5 7.49 2.99
 -4 -4 -5 8.04 2.66
 -4 4 -5 6.9 1.75
 -4 -4 -5 7.56 1.88
 -4 4 5 10.29 2.01
 -4 4 5 8.83 1.52
 -4 4 6 59.82 3.87
 -4 -4 -6 58.78 4
 -4 -4 6 57 4.88
 -4 4 7 152.22 6.87
 -4 4 -7 157.34 7.33
 -4 -4 -7 167.1 7.25
 -4 -4 -8 137.9 4.36
 4 -4 8 127.58 4.07
 -4 4 -8 149.94 7.33
 -4 -4 -8 149.19 6.8
 4 -4 8 137.78 4.22
 4 -4 -8 147.97 4.56
 -4 4 8 143.89 6.81
 4 -4 -8 137.08 5.43
 4 4 -8 129.05 5.04
 4 -4 -8 126.85 7.9
 4 -4 -8 138.26 4.66
 4 4 -8 123.89 5.04
 4 4 -8 129.77 4.39
 -4 -4 -9 27.54 2.14
 4 -4 9 27.69 1.74
 -4 4 -9 34.15 3.93
 -4 -4 -9 29.72 3.04
 4 -4 9 29.69 2.15
 4 -4 -9 29.05 2.03
 4 -4 -9 30.41 3.23
 4 4 -9 29.75 2.89
 4 -4 -9 30.55 3.25
 -4 4 9 24.99 3.16
 4 4 -9 25.71 2.32
 4 -4 -10 129.56 5.09
 -4 -4 -10 133.92 4.27
 4 -4 -10 126.74 4.71
 4 4 -10 120.82 4.77
 4 -4 10 129.13 4.11
 4 4 10 112.37 3.84
 4 -4 10 124.09 3.96
 4 -4 -11 156.92 5.54
 -4 -4 -11 132.35 4.93
 4 -4 -11 156.95 5.25
 4 4 -11 137.01 5.18
 4 -4 11 143.7 4.55
 4 4 11 141.65 4.38
 4 4 11 145.84 4.36
 4 -4 11 136.86 4.4
 4 -4 -12 77.99 4
 4 -4 -12 82.85 3.8
 4 4 -12 74.25 3.73
 4 -4 12 72.55 2.9
 4 4 12 71.16 2.64
 4 4 12 70.78 2.62
 4 -4 12 74.08 2.73
 4 -4 13 80.17 2.81
 4 4 13 81.84 2.71
 4 4 -13 82.05 3.54
 4 -4 -13 82.81 3.7
 4 4 13 80.54 2.76
 4 -4 13 81.21 2.95
 4 4 -13 82.13 2.97
 4 4 -14 2.88 1.21
 4 -4 14 2.57 0.97
 4 4 14 4.22 0.87
 4 4 -14 3.3 1.78
 4 -4 -14 4.38 1.39
 4 -4 14 2.38 1.15
 4 -4 -14 3.84 1.74
 4 4 -15 3.28 1
 4 -4 15 2.82 0.97
 4 -4 -15 3.38 1.19
 4 -4 15 3.07 0.84
 -4 5 0 194.54 6.86
 -4 -5 0 184.09 7.77
 -4 -5 0 192.72 7.01
 -4 5 1 106.76 4.5
 -4 5 1 95.51 4.09
 -4 5 -1 99.34 4.48
 -4 -5 -1 92.94 5.19
 -4 -5 1 100.39 5.45
 -4 -5 1 91.81 4.72
 -4 5 2 180.71 6.54
 -4 5 2 168.81 5.98
 -4 5 -2 186.74 6.93
 -4 -5 -2 178.67 7.43
 -4 -5 2 173.91 7.11
 -4 5 3 12.56 1.85
 -4 5 -3 10.94 1.83
 -4 -5 -3 13.72 2.86
 -4 -5 3 10.38 2.53
 -4 5 4 1.31 1.55
 -4 5 4 4.47 1.44
 -4 5 -4 1.55 1.44
 -4 -5 -4 2.66 1.57
 -4 -5 -4 2.67 2.35
 -4 -5 4 1.57 2.62
 -4 5 5 33.72 2.99
 -4 5 5 32.18 2.48
 -4 -5 -5 31.24 2.96
 -4 5 -5 40.11 3.17
 -4 -5 -5 31.96 3.54
 -4 -5 5 38 3.95
 -4 5 6 816.76 23.43
 -4 -5 -6 815.81 23.78
 -4 5 6 737.86 22.06
 -4 -5 6 771.62 24.21
 -4 -5 -6 755.63 23.79
 -4 -5 -7 238.19 9.04
 4 5 -7 184.43 6.08
 -4 5 7 245.9 8.94
 4 -5 -7 217.9 6.42
 4 -5 -7 227.17 6.43
 4 5 -7 198.4 6.47
 -4 -5 7 215.43 9.75
 -4 -5 -8 1.83 1.77
 4 -5 8 0.42 0.97
 -4 -5 -8 1.77 1.59
 -4 5 -8 2.24 2.14
 4 -5 8 1.12 1.28
 -4 5 8 0.97 1.9
 4 -5 -8 2.06 1.35
 4 -5 -8 1.97 1.91
 4 5 -8 1.47 2.94
 4 -5 -8 1.21 2.17
 4 5 -8 0.95 2.02
 4 5 -9 17.26 2.48
 4 -5 9 18.41 1.65
 4 -5 9 16.62 1.7
 -4 5 9 20.46 3.18
 4 -5 -9 20.42 1.67
 4 -5 -9 22.11 2.92
 4 -5 -9 22 2.53
 -4 -5 -9 19.25 1.73
 -4 5 -9 13.71 3.04
 4 -5 -10 21.18 2.45
 -4 -5 -10 22.8 1.77
 4 5 10 20.36 1.41
 4 -5 10 22.59 1.55
 4 -5 -10 23.53 2.94
 4 -5 10 22.1 1.75
 4 5 -10 20.44 2.5
 4 -5 -11 51.45 3.03
 -4 -5 -11 44.29 2.84
 4 5 -11 44.95 3.04
 4 5 11 46.06 2.02
 4 -5 11 51.49 2.16
 4 -5 -11 52.24 3.42
 -4 -5 -11 53.24 2.42
 4 -5 11 47.82 2.31
 4 -5 -12 171.46 6.05
 4 5 -12 177.35 5.24
 4 -5 12 166.47 5.16
 4 5 12 165.05 4.91
 4 5 12 165.27 4.91
 4 -5 12 165.99 5
 4 -5 -12 181.54 5.79
 -4 -5 -12 150.42 5.48
 4 5 -12 159.28 5.69
 4 -5 -13 143.44 5.11
 4 5 13 138 4.25
 4 -5 13 146.16 4.5
 4 5 -13 152.17 4.55
 4 -5 13 145.41 4.37
 4 5 13 140.79 4.26
 4 5 -13 148.88 4.96
 4 5 -14 7.89 1.79
 4 -5 -14 8.15 1.77
 4 -5 14 7.24 1.23
 4 5 -14 7.63 1.31
 4 -5 14 7.65 1.06
 4 5 14 8.57 0.9
 4 -5 -14 9.95 1.4
 4 -5 15 1.03 0.93
 4 -5 -15 0.7 1.01
 4 5 -15 0.7 1.17
 4 -5 15 1.73 0.79
 4 5 -15 0.91 0.96
 -4 -6 0 1672.58 46.7
 -4 6 0 1652.02 45.48
 -4 6 0 1735.38 45.72
 -4 -6 0 1672.76 45.53
 -4 -6 -1 200.31 8.41
 -4 -6 1 191.93 8.08
 -4 6 1 184.88 6.65
 -4 6 -1 186.85 7.06
 -4 6 1 204.49 7.2
 -4 -6 1 180.49 7.22
 -4 -6 -2 90.79 5.25
 -4 -6 2 98.58 5.52
 -4 6 -2 89.51 4.47
 -4 6 2 85.34 4.24
 -4 -6 2 87.57 4.75
 -4 -6 -3 3.96 2.48
 -4 -6 3 1.79 2.41
 -4 6 -3 2.49 1.45
 -4 6 3 3.3 1.51
 -4 -6 -4 265.06 10.69
 -4 6 4 301.15 10.4
 -4 -6 4 280.2 10.81
 -4 -6 -4 307.41 10.79
 -4 6 -4 297.55 10.47
 -4 6 4 277.47 9.66
 -4 -6 -5 30.95 3.71
 -4 6 5 30.43 2.82
 -4 -6 5 22.52 3.57
 -4 -6 -5 26.91 2.78
 -4 6 -5 25.66 2.8
 -4 6 5 23.22 2.28
 -4 -6 -6 343.22 13.27
 -4 -6 6 360.2 13.58
 -4 6 -6 393.44 13.38
 -4 -6 -6 372.17 12.94
 -4 6 6 344.34 11.6
 -4 6 6 378.61 12.79
 -4 -6 -7 254.55 9.34
 4 -6 7 229.91 6.35
 4 6 -7 209.94 6.72
 4 6 -7 210.28 6.33
 -4 -6 7 223.23 10.38
 4 6 7 221.07 6.27
 4 6 -7 198.11 6.35
 -4 6 7 251.32 9.31
 -4 -6 8 262.19 11.93
 -4 6 8 277.35 10.86
 4 -6 -8 270.77 8.3
 4 6 -8 259.59 8.45
 4 -6 8 287.29 8
 -4 -6 -8 285.08 10.72
 -4 -6 -8 281.7 8.14
 4 -6 8 278.33 7.84
 4 -6 9 62.93 2.54
 4 -6 -9 71.89 2.91
 -4 6 -9 76.33 5.51
 4 -6 -9 70.29 3.29
 4 6 -9 63.29 3.37
 4 -6 -9 70.49 3.84
 -4 6 9 67.93 4.7
 4 -6 9 68.33 2.73
 -4 -6 -9 63.13 2.78
 4 -6 10 7.92 1.53
 4 6 10 2.26 1.06
 4 6 -10 6.65 1.63
 4 -6 -10 4.72 2.65
 4 -6 10 7.72 1.3
 4 -6 -10 3.44 2.11
 4 6 -10 6.76 2.24
 -4 -6 -10 5.88 1.43
 4 -6 11 62.34 2.61
 4 -6 -11 66.47 3.68
 4 6 -11 55.56 2.65
 -4 -6 -11 55.56 3.13
 4 -6 -11 65.59 3.24
 4 6 -11 58.74 3.22
 4 6 11 56.58 2.25
 4 -6 11 60.32 2.41
 -4 -6 -11 63.06 2.67
 4 6 -12 20.69 1.92
 4 -6 -12 20.53 2.83
 4 -6 -12 27.89 2.57
 4 6 -12 22.49 2.49
 -4 -6 -12 19.36 2.48
 4 -6 12 19.79 1.79
 4 6 12 20.93 1.46
 4 -6 12 20.68 1.59
 4 -6 -13 60.84 2.93
 4 6 -13 54.77 2.79
 -4 -6 -13 52.5 2.68
 4 -6 13 58.25 2.35
 4 -6 -13 55.41 3.07
 4 6 -13 59.46 2.42
 4 -6 13 56.97 2.19
 4 6 13 50.12 2
 4 6 -14 25.79 1.79
 4 -6 -14 28.86 1.62
 4 6 -14 27.44 1.63
 4 -6 -14 30.64 2.19
 4 -6 -14 28.85 2.14
 4 -6 14 27.35 1.4
 4 -6 14 28.91 1.61
 4 6 -15 4.12 0.94
 4 -6 15 3.74 0.77
 4 -6 15 3.87 0.93
 4 -6 -15 5.01 1.49
 4 -6 -15 4.12 0.93
 4 6 -15 3.49 1.16
 -4 7 0 2179.9 57.06
 -4 7 0 2039.45 56.67
 -4 -7 0 2151.55 58.26
 -4 7 1 262.52 9.24
 -4 7 -1 272.99 9.66
 -4 -7 1 283.01 10.02
 -4 7 1 306.04 9.94
 -4 7 -1 318.34 10
 -4 -7 -1 288.73 11.27
 -4 -7 1 297.55 11.02
 -4 7 -2 14.02 1.97
 -4 -7 2 16.95 2.65
 -4 7 2 17.32 2.13
 -4 -7 2 13.36 3.15
 -4 -7 -2 16.75 3.1
 -4 7 -3 23.48 2.49
 -4 -7 3 25.72 3.5
 -4 7 3 18.34 2.2
 -4 -7 3 27.36 3.83
 -4 -7 -3 18.67 3.3
 -4 7 -4 2.85 1.56
 -4 -7 4 1.74 2.68
 -4 7 4 3.77 1.58
 -4 -7 -4 3.97 2.8
 -4 -7 -5 30.38 3.09
 -4 7 -5 31.54 3.32
 -4 7 5 32.04 2.67
 -4 -7 -5 32.94 3.9
 -4 -7 -6 15.34 3.43
 -4 7 6 15.47 2.43
 -4 -7 -6 12.64 2.21
 -4 7 -6 11.98 2.46
 -4 -7 6 10.06 3.71
 -4 7 6 12.83 1.86
 4 7 -7 65.91 3.33
 4 7 -7 66.44 2.84
 4 7 7 75.97 2.68
 4 -7 -7 79.57 3.34
 -4 -7 -7 76.2 6.07
 -4 -7 -7 73.06 4.68
 4 -7 7 72.06 2.74
 -4 -7 7 70.02 6.57
 4 -7 7 69.53 2.55
 -4 7 7 73.52 4.95
 -4 -7 -8 29.79 2.32
 4 7 -8 27.83 3.4
 4 7 8 30.89 1.74
 4 -7 -8 32.19 2.77
 -4 -7 8 27.89 5.65
 -4 7 8 33.49 3.67
 4 -7 8 31.13 1.81
 4 -7 -8 29.61 2.45
 -4 7 -8 33.27 4.18
 4 7 -8 26.58 2.43
 4 -7 8 28.8 2.24
 -4 -7 -9 55.78 2.57
 4 -7 9 56.65 2.54
 -4 7 9 49.55 4.19
 4 -7 -9 51.96 2.9
 4 7 -9 51.92 3.09
 -4 7 -9 60.72 5.09
 4 7 -9 52.31 2.61
 4 -7 9 55.04 2.33
 4 -7 10 17.91 1.73
 4 -7 10 15.87 1.49
 4 7 10 15.48 1.26
 4 -7 -10 18.29 2.9
 4 7 -10 18.63 1.85
 4 -7 -10 16.95 2.2
 4 7 -10 16.14 2.34
 -4 -7 -10 14.36 1.65
 4 -7 11 8.69 1.65
 4 -7 11 8.55 1.38
 4 7 11 6.46 1.13
 4 -7 -11 7.39 2.81
 4 7 -11 8.04 1.77
 4 -7 -11 6.92 2.19
 -4 -7 -11 7.59 2.26
 4 7 -11 9.05 2.24
 -4 -7 -11 8.62 1.57
 4 7 12 183.04 5.61
 4 -7 12 196.12 5.75
 4 7 -12 215.93 5.96
 4 -7 -12 210.48 6.3
 -4 -7 -12 190.88 6.27
 4 7 -12 188.57 6.26
 4 -7 12 199.16 5.91
 4 -7 -12 204.82 6.69
 4 7 -13 77.59 3.07
 4 -7 -13 91.03 3.65
 4 -7 13 83.25 2.81
 4 7 13 79.42 2.62
 4 7 -13 85.98 3
 4 -7 13 83.76 2.96
 4 -7 -13 97.03 3.42
 -4 -7 -13 74.32 3.24
 4 -7 -14 3.69 1.87
 -4 -7 -14 0.88 1.59
 4 -7 -14 5.02 1.87
 4 -7 14 4.65 1.08
 4 -7 -14 5.29 1.26
 4 7 -14 3.6 1.6
 4 -7 14 3.54 1.29
 4 7 -14 4.73 1.35
 4 -7 15 13.65 1.07
 4 -7 -15 14.36 1.47
 4 -7 15 13.54 0.88
 4 7 -15 11.48 1.25
 4 7 -15 11.89 1.05
 -4 8 0 379.42 11.97
 -4 -8 0 379.43 13.29
 -4 -8 -1 94.46 5.95
 -4 -8 1 91.08 5.74
 -4 8 1 97.59 4.71
 -4 -8 1 89.73 4.87
 -4 8 -1 84.34 4.48
 -4 -8 -2 267.07 10.54
 -4 -8 2 273.18 10.68
 -4 8 -2 252.56 9.39
 -4 8 2 260.29 9.28
 -4 -8 2 251.84 9.85
 -4 -8 -3 33.68 3.94
 -4 -8 3 36.27 4.2
 -4 8 3 38.6 3.19
 -4 8 -3 36.08 2.92
 -4 8 3 41.24 3.07
 -4 -8 3 31.7 3.78
 -4 8 -3 32.99 3.06
 -4 -8 4 55.06 4.8
 -4 -8 -4 59.43 4.96
 -4 -8 4 56.99 5.02
 -4 8 4 65.33 3.81
 -4 8 -4 53.3 3.94
 -4 -8 5 49.97 4.9
 -4 -8 -5 50.76 3.93
 -4 8 -5 54.01 4.14
 -4 -8 -5 48.03 4.72
 -4 8 5 49.8 3.41
 -4 8 6 29.85 2.67
 4 -8 6 28.75 1.8
 -4 8 -6 35.04 3.75
 -4 -8 -6 28.58 2.99
 4 -8 -6 29.22 1.68
 4 8 -6 26.52 2.24
 -4 -8 6 33.43 4.97
 4 -8 -6 29.16 2.39
 4 8 6 34.27 1.8
 -4 -8 -6 25.51 3.9
 4 8 -7 73.37 3.94
 -4 8 7 87.42 5.21
 4 -8 7 83.42 2.93
 4 -8 -7 75.46 3.52
 4 -8 7 87.69 3.21
 -4 8 -7 83.27 5.74
 -4 -8 -7 82.06 4.94
 4 8 7 79.07 2.78
 -4 -8 7 73.36 6.43
 4 -8 -7 81.9 4.12
 -4 -8 -7 77.35 6.61
 4 8 7 81.42 3.09
 4 -8 -7 77.72 3.19
 -4 8 8 193.39 8.78
 4 -8 -8 203.34 6.66
 4 -8 -8 194.55 6.47
 4 8 -8 184.03 6.52
 4 -8 -8 217.55 6.39
 4 8 8 214.1 6.02
 4 -8 8 194.9 5.95
 -4 -8 -8 197.82 6.22
 4 -8 8 203.45 6.11
 -4 -8 8 196.51 10.3
 4 -8 9 46.78 2.12
 4 -8 -9 49.27 2.72
 4 8 -9 44.96 2.92
 4 -8 9 45.64 2.31
 -4 -8 -9 40.15 2.33
 4 -8 10 39.73 1.98
 4 8 10 37.36 1.74
 4 -8 -10 37.9 2.55
 4 8 -10 34.02 2.71
 -4 -8 -10 37.7 2.18
 4 -8 -10 40.41 3.24
 4 -8 10 40.2 2.22
 4 8 -11 35.64 2.48
 4 -8 11 39.26 2.01
 4 8 11 30.01 1.65
 4 -8 -11 33.82 2.63
 -4 -8 -11 38.16 2.95
 4 8 -11 36.23 2.77
 -4 -8 -11 41.24 2.22
 4 -8 -11 38.2 3.44
 4 -8 11 40.25 2.26
 4 -8 -12 161.41 5.58
 4 8 12 149.02 4.5
 4 -8 12 154.93 4.69
 4 -8 -12 164.73 5.15
 -4 -8 -12 145.4 5.23
 4 8 -12 153.52 4.94
 4 -8 12 160.45 4.87
 4 -8 -13 38.94 2.65
 4 -8 13 39.66 1.75
 4 -8 -13 42.94 2.39
 -4 -8 -13 37.15 2.4
 4 8 -13 34.26 2.07
 4 -8 13 38.24 1.92
 4 -8 -14 30.89 2.32
 4 -8 14 32.02 1.74
 -4 -8 -14 30.16 2.11
 4 -8 14 31.2 1.54
 4 -8 -14 33.98 1.6
 4 8 -14 32.26 1.92
 4 8 -15 4.57 0.87
 4 8 -15 4.82 1
 4 -8 15 4.75 0.84
 -4 9 0 324.31 11.31
 -4 -9 0 362.33 13.16
 -4 9 0 353.73 11.66
 -4 9 -1 193.84 7.69
 -4 -9 -1 187.73 8.9
 -4 -9 1 207.31 9.07
 -4 9 1 190.61 7.64
 -4 9 -2 258.01 9.96
 -4 9 -2 281.13 9.9
 -4 9 2 280.62 9.87
 -4 -9 -2 276.8 11.16
 -4 -9 2 273.34 11.2
 -4 -9 -3 41.45 4.36
 -4 -9 3 41.94 4.45
 -4 -9 3 33.38 4.12
 -4 9 3 40.47 3.31
 -4 9 -3 41.82 3.15
 -4 9 3 39.19 3.15
 -4 9 -3 42.8 3.45
 -4 -9 -4 1.52 2.84
 -4 -9 4 -0.17 2.97
 -4 9 4 0.48 1.68
 -4 -9 4 1.99 3.16
 -4 9 -4 -0.11 1.56
 -4 9 4 1.93 1.67
 -4 9 -4 0.43 1.63
 -4 9 -5 73.98 5.03
 -4 -9 -5 67.24 4.56
 -4 -9 5 66.59 5.47
 -4 9 -5 80.38 4.41
 -4 9 5 60.41 4.02
 -4 9 5 72.39 4.6
 4 -9 -5 64.01 2.97
 4 -9 -5 73.35 2.72
 -4 -9 -5 67.18 5.59
 -4 -9 5 67.28 5.65
 4 -9 -6 570.61 14.96
 4 -9 -6 518.28 14.89
 4 9 6 604.01 14.73
 4 -9 6 533.91 14.7
 -4 9 -6 561.57 18.81
 -4 -9 -6 529.89 17.69
 -4 -9 -6 486.07 18.87
 -4 9 6 488.75 16.68
 -4 9 -6 567.5 17.27
 4 -9 -6 536.21 15.05
 4 -9 6 513.95 14.53
 -4 -9 6 487 18.95
 4 -9 -6 533.7 15.23
 4 -9 -7 25.06 2.05
 4 -9 -7 24.28 2.56
 4 9 7 23.72 1.42
 4 -9 7 21.16 2.24
 4 -9 -7 24.48 2.94
 4 9 7 22.88 1.74
 -4 9 7 23.04 2.55
 -4 9 -7 24.85 2.7
 -4 -9 7 21.53 5.21
 4 -9 -7 30.84 3.87
 4 -9 7 22.04 1.7
 -4 -9 -7 16.73 2.49
 -4 9 -7 25.92 3.82
 -4 -9 -7 18.69 4.36
 4 -9 8 117.11 3.94
 4 9 8 118.93 3.88
 4 -9 -8 119.59 4.6
 4 -9 8 117.61 4.13
 4 -9 -8 129.16 4.28
 4 -9 -8 125.49 4.46
 4 -9 9 28.98 1.78
 4 -9 -9 29.18 2.67
 4 -9 -9 28.88 2.25
 4 -9 9 30.49 2.04
 -4 -9 -9 27.81 2
 4 -9 -10 8.96 1.98
 -4 -9 -10 7.27 1.53
 4 -9 10 9.37 1.42
 4 9 -10 7.27 1.93
 4 -9 10 8.6 1.67
 4 -9 -10 9.63 2.77
 4 -9 -11 85.37 3.44
 -4 -9 -11 77.13 3.69
 -4 -9 -11 75.23 3.04
 4 -9 11 76.54 2.87
 4 9 11 75.15 2.62
 4 9 -11 72.8 3.2
 4 -9 -11 84.77 4.07
 4 -9 11 75.63 3.08
 4 -9 -12 19.21 1.99
 -4 -9 -12 19.92 2.31
 -4 -9 -12 20.62 1.63
 4 -9 12 19.85 1.79
 4 9 12 18.27 1.2
 4 -9 12 20.66 1.55
 4 -9 -12 21.65 2.6
 4 9 -12 18.02 1.97
 4 9 -13 49.11 2.3
 4 -9 13 49.11 2.18
 4 -9 13 52.25 2.02
 4 -9 -13 59.27 2.46
 -4 -9 -13 49.65 2.57
 4 -9 -13 51.85 2.82
 4 9 -14 42.39 1.87
 4 -9 -14 39.62 2.18
 4 -9 -14 44.42 1.97
 4 -9 14 41.18 1.59
 4 -9 14 39.56 1.73
 -4 -10 0 175.92 8.61
 -4 10 1 3.47 1.79
 -4 10 -1 3.22 1.51
 -4 -10 1 3.39 3.04
 -4 -10 -1 3.24 3.17
 -4 10 2 25.34 2.76
 -4 10 -2 31.59 2.86
 -4 10 2 26.53 2.77
 -4 10 -2 21.49 2.64
 -4 -10 2 27.22 3.91
 -4 -10 -2 20.91 3.66
 -4 10 3 56.84 3.93
 -4 -10 -3 57.03 5.14
 -4 -10 3 53.14 4.89
 -4 10 -3 54.44 3.75
 -4 10 3 51.69 3.67
 -4 10 -3 50.45 4.04
 4 10 4 113.59 3.75
 4 -10 -4 118.49 4.16
 4 10 4 113.41 3.82
 -4 10 -4 108.57 6.25
 -4 10 -4 127.31 5.84
 -4 10 4 115.52 5.72
 4 10 4 121.72 3.78
 -4 10 4 113.4 5.89
 -4 -10 -4 110.22 7.08
 -4 -10 4 124.59 7.32
 4 10 4 116.11 3.74
 4 -10 -4 122.31 3.97
 -4 10 5 1.46 2.12
 4 -10 5 1.49 1.31
 4 -10 5 1.55 1.08
 4 -10 -5 8.27 2.12
 4 -10 -5 2.93 1.27
 -4 -10 -5 6.03 4.06
 -4 -10 5 -3.13 4.41
 4 -10 -5 3.99 1.02
 -4 -10 -5 0.29 1.55
 -4 10 -5 0.69 2.81
 4 10 5 1.68 1.14
 4 -10 -5 0.97 1.86
 -4 10 -5 3.12 1.74
 -4 10 5 1.62 1.82
 4 -10 -5 5.76 1.86
 -4 10 -6 361.62 14.13
 -4 -10 -6 333.81 12.93
 4 -10 -6 361.58 10.57
 4 -10 -6 388.14 10.46
 4 -10 6 360.71 10.29
 4 -10 -6 358.56 10.54
 -4 -10 -6 329.49 14.56
 -4 10 -6 360.63 12.54
 -4 10 6 332.72 12.3
 4 10 6 397.59 10.27
 -4 10 6 352.94 13.03
 4 -10 6 345.64 10.1
 4 -10 -6 369.49 10.88
 -4 10 -7 42.05 4.46
 4 -10 -7 41.01 2.21
 4 -10 7 51.41 2.48
 4 -10 -7 41.91 2.63
 -4 -10 -7 43.76 6.05
 4 10 7 41.21 2.18
 4 -10 7 49.4 2.26
 4 -10 -7 41.02 3.04
 -4 10 7 44.95 3.98
 -4 10 7 41.26 3.43
 -4 10 -7 41.34 3.42
 4 -10 -7 43.89 3.23
 4 -10 -8 147.17 5.11
 4 10 8 145.23 4.57
 4 -10 8 150.74 4.67
 4 -10 8 147.62 4.84
 4 -10 -8 139.54 5.24
 4 -10 -8 157.81 4.99
 4 -10 9 31.94 1.87
 -4 -10 -9 29.18 2.05
 4 -10 -9 35.44 2.22
 4 -10 9 32.48 2.1
 4 -10 -9 35.95 2.76
 4 10 -9 28.65 2.26
 4 -10 -10 7.78 1.84
 4 -10 10 8 1.76
 -4 -10 -10 6.75 1.61
 4 -10 10 7.62 1.44
 4 10 -10 6.69 2.01
 -4 10 -11 70.05 2.33
 4 -10 -11 73.68 3.79
 4 -10 -11 76.69 3.05
 -4 -10 -11 70.93 3.44
 -4 -10 -11 68.15 2.8
 4 10 -11 63.64 2.98
 4 -10 11 70.92 2.9
 4 -10 11 68.59 2.68
 4 10 11 63.69 2.35
 4 -10 -12 14.33 1.78
 -4 -10 -12 11.49 2.13
 4 -10 12 11.44 1.32
 -4 -10 -12 11.97 1.42
 4 10 -12 9.47 1.76
 4 -10 -12 13.31 2.38
 4 -10 13 35.9 1.62
 4 -10 -13 29.56 2.43
 4 10 -13 32.47 1.95
 -4 -10 -13 32.8 2.24
 4 -10 -13 34.43 1.93
 4 -10 14 20.09 1.09
 -4 -10 -14 16.8 1.59
 4 -10 -14 19.35 1.64
 4 10 -14 19.37 1.34
 -4 -11 0 1448.87 42.44
 -4 11 -1 138.92 6.39
 -4 11 1 134.54 6.46
 -4 11 -1 120.48 6.19
 -4 -11 -1 136.07 8.27
 -4 -11 1 143.63 7.79
 -4 11 -2 45.49 3.86
 -4 -11 -2 54.12 5.1
 -4 -11 2 59.49 5.28
 -4 11 -2 62.27 4.04
 -4 11 2 59.42 4.01
 -4 11 2 59.54 4
 4 11 -3 49.48 2.27
 4 11 3 49.78 2.29
 4 -11 -3 58.24 2.25
 4 -11 -3 55.46 2.35
 4 -11 3 54.21 2.44
 -4 11 -3 56.54 3.88
 -4 11 3 62.79 4.08
 4 11 3 59 2.2
 4 11 3 52.11 2.21
 -4 11 3 61.99 4.08
 -4 -11 -3 59 5.36
 -4 -11 3 65.88 5.56
 -4 11 -3 56.05 4.37
 4 11 3 50.26 2.23
 4 11 4 234.62 6.86
 4 -11 -4 241.33 7.28
 -4 11 4 240.9 9.49
 4 11 4 233.81 6.84
 4 11 4 253.78 6.95
 4 11 -4 245.92 6.95
 4 -11 -4 224.71 7.07
 4 -11 -4 243.03 7.04
 4 -11 4 232.63 7.01
 -4 11 -4 236.23 9.2
 -4 11 4 226.88 9.26
 4 -11 -4 252.48 7.12
 4 -11 4 228.27 6.82
 -4 -11 -4 234.16 11.33
 -4 -11 4 246.39 11.35
 -4 11 -4 233.47 10.24
 4 -11 -4 224.19 7.28
 4 -11 -5 160.44 5.28
 4 11 5 148.32 5.04
 4 11 -5 159.46 5.18
 4 -11 -5 164.87 5.5
 4 -11 -5 169.69 5.88
 4 -11 5 176.96 5.37
 -4 11 -5 179.03 7.41
 -4 11 5 170.83 7.37
 4 -11 5 170.04 5.12
 4 -11 -5 149.47 5.5
 4 -11 -5 165.15 5.25
 -4 11 5 185.61 7.79
 -4 -11 -5 177.61 7.93
 -4 11 -5 158.09 8.37
 -4 -11 -5 179.47 9.48
 4 11 6 68.13 2.79
 4 11 -6 60.84 2.69
 4 -11 -6 60.88 3.69
 4 -11 -6 59.28 3.8
 4 -11 6 57.11 2.8
 -4 11 -6 62.33 4.09
 -4 11 6 45.41 3.79
 4 -11 6 57.99 2.77
 4 -11 -6 64.2 3.09
 4 -11 -6 60.69 2.65
 -4 11 6 55.57 4.37
 -4 -11 -6 45.42 3.94
 -4 11 -6 50.67 4.99
 -4 -11 -6 55.93 6.33
 4 11 7 54.2 2.35
 4 11 -7 46.79 2.44
 4 -11 -7 50.3 3.01
 4 -11 -7 53.89 3.4
 4 -11 7 49.22 2.54
 -4 11 7 42.54 3.58
 -4 -11 -7 50.56 5.75
 4 -11 7 47.99 2.3
 -4 11 7 44.02 3.89
 -4 11 -7 51.66 4.95
 4 -11 -7 51.22 2.8
 4 -11 -7 53.23 2.42
 4 -11 -8 49.58 3.01
 4 -11 -8 51.92 2.41
 4 -11 8 50.01 2.29
 4 -11 -8 51.79 3.39
 4 11 8 45.69 2.1
 4 -11 8 50.91 2.57
 4 11 -8 45.21 2.6
 4 -11 -8 51.92 2.79
 4 11 -9 29.65 2.31
 4 -11 9 35.18 1.95
 -4 -11 -9 32.8 2.09
 4 -11 -9 31.43 2.7
 4 -11 9 32.83 2.17
 4 -11 -10 39.23 2.28
 4 -11 10 38.51 2.09
 4 11 -10 40.96 2.53
 -4 11 -10 40.8 1.72
 -4 -11 -10 40.66 2.27
 4 -11 -11 14.4 2.67
 -4 -11 -11 18.55 2.4
 4 -11 11 17.54 1.51
 4 -11 -11 14.67 1.73
 -4 -11 -11 16.09 1.6
 -4 11 -11 12.62 0.92
 4 11 -11 14.27 1.9
 -4 -11 -12 117.59 4.28
 -4 -11 -12 125.4 3.9
 4 -11 -12 118.43 4.47
 4 11 -12 121.02 3.95
 4 -11 12 119.42 3.75
 -4 -11 -13 68.44 2.94
 4 -11 -13 67.65 3.13
 4 11 -13 59.15 2.53
 4 -11 13 64.02 2.29
 4 -11 -14 6.8 1.41
 4 -11 14 4.35 0.82
 4 11 -14 3.52 1.09
 -4 -12 0 1507.45 43.93
 4 -12 0 1512.27 39.25
 4 -12 0 1523.37 39.08
 4 12 0 1481.38 39.07
 4 -12 0 1422.07 39.3
 4 12 0 1500.25 39.09
 4 12 -1 2.39 0.79
 4 12 1 2.34 0.99
 4 12 1 0.25 1.8
 4 12 -1 1.22 1.32
 4 12 1 1.98 1.6
 4 -12 1 1.31 0.8
 -4 12 1 3.3 2.11
 4 -12 -1 4.71 2.36
 4 -12 1 0.75 1.46
 4 -12 -1 7.76 1.2
 4 -12 1 0.48 1.08
 4 -12 -1 3.53 1.53
 -4 12 -1 2.29 2
 -4 -12 1 3.55 3.8
 -4 -12 -1 -5.85 5.36
 4 12 -2 30.6 1.45
 4 12 2 30.59 1.78
 4 12 -2 28.33 1.81
 4 12 2 30.85 1.84
 -4 12 2 33.79 3.56
 -4 12 -2 31.27 3.23
 4 -12 -2 33.02 1.77
 4 -12 2 25.32 1.43
 4 -12 -2 29.87 1.65
 4 -12 2 29.5 1.96
 -4 12 -2 28.19 3.14
 -4 12 2 32.72 3.04
 4 -12 -2 28.02 1.56
 -4 -12 2 37.67 5.58
 -4 -12 -2 36.55 5.62
 4 -12 2 30.31 1.74
 4 -12 -2 29.14 1.87
 -4 12 3 113.17 5.74
 4 12 3 97.19 3.73
 4 12 3 107.03 3.58
 4 12 -3 102.98 3.28
 -4 12 -3 99.2 5.47
 -4 12 3 109.09 5.76
 4 12 3 97.52 3.82
 4 12 -3 96.99 3.84
 4 -12 -3 99.83 3.67
 4 -12 3 110.01 3.91
 -4 12 -3 93.35 6.03
 4 -12 -3 98.21 3.48
 -4 -12 -3 102.86 7.62
 -4 -12 3 95.48 7.17
 4 -12 -3 102.93 3.81
 4 -12 3 105.56 3.5
 4 -12 -3 99.25 3.63
 4 12 4 109 3.67
 4 -12 -4 108.97 3.84
 4 12 4 113.47 3.65
 4 12 -4 103.24 3.37
 4 12 -4 109.18 3.81
 4 -12 -4 103.52 4.08
 4 -12 -4 106.13 3.73
 4 -12 4 108.64 4.06
 4 12 4 107.97 3.71
 4 -12 -4 107.91 4.16
 4 -12 4 103.1 3.75
 -4 12 -4 107.97 5.74
 -4 12 4 110.55 5.75
 -4 12 4 106.51 5.74
 4 -12 -4 100.35 4.32
 -4 12 -4 97.04 6.35
 -4 -12 -4 105.01 7.52
 4 12 5 41.39 2.3
 4 12 -5 36.71 2.29
 4 -12 -5 41.3 3.06
 4 -12 -5 41.98 2.24
 4 -12 5 43.63 2.56
 4 -12 -5 42.91 2.69
 4 -12 5 42.36 2.53
 -4 12 -5 45.71 3.63
 -4 12 5 45.11 3.81
 -4 12 5 39.03 3.74
 4 -12 -5 48.84 3.79
 -4 -12 -5 36.97 3.56
 -4 12 -5 43.12 4.64
 -4 -12 -5 48.23 6.34
 4 12 6 75.03 2.82
 4 12 -6 71.43 2.94
 4 -12 -6 69.38 3.46
 4 -12 -6 73.85 2.89
 4 -12 6 70.7 3.08
 4 -12 -6 73.93 3.25
 4 -12 6 70.99 2.83
 -4 12 -6 65.18 4.37
 -4 12 6 62.96 4.31
 -4 -12 -6 54.73 5.93
 -4 12 6 67.41 4.63
 -4 12 -6 71.16 5.74
 4 -12 -6 68.04 3.71
 4 12 -7 141.15 4.91
 4 12 -7 146.77 4.78
 4 -12 7 159.24 4.76
 4 -12 -7 141.13 5.11
 4 -12 7 154.39 4.96
 4 -12 -7 142.2 4.89
 4 -12 -7 141.08 5.3
 4 -12 -7 152.71 5.64
 4 12 7 150.83 4.72
 4 12 8 38.04 1.84
 4 -12 -8 42.65 2.57
 4 -12 -8 39.89 2.82
 4 -12 -8 35.38 3.1
 4 12 -8 41.18 2.29
 4 12 -8 40.7 2.48
 4 -12 8 37.89 2.09
 4 -12 9 32.69 1.98
 -4 12 -9 35.53 1.61
 4 12 -9 30.27 2.44
 4 12 -9 29.71 2.18
 4 -12 -9 34.94 2.75
 -4 -12 -9 31.22 2.15
 4 -12 10 5.43 1.44
 4 12 -10 9.17 1.69
 4 12 -10 5.92 1.88
 -4 12 -10 6.82 0.89
 -4 -12 -10 7.91 1.52
 -4 12 -11 10.01 0.83
 4 -12 -11 10.92 2.47
 4 12 -11 11.3 1.75
 4 12 -11 13.92 1.61
 4 -12 11 14.42 1.4
 -4 -12 -11 14.54 2.25
 -4 -12 -11 14.01 1.46
 4 -12 -12 109.8 4.05
 -4 -12 -12 105.09 3.44
 4 -12 12 104.48 3.34
 -4 -12 -12 102.3 3.85
 4 12 -12 103.91 3.5
 4 12 -12 109.92 3.43
 4 -12 13 16.39 1.15
 4 12 -13 15.63 1.27
 4 12 -13 14.71 1.4
 4 -12 -13 12.12 1.82
 -4 -12 -13 16.01 1.77
 4 -13 0 274.42 8.48
 4 -13 0 277.77 8.16
 4 13 0 292.99 8.23
 -4 13 0 295.91 10.89
 4 -13 0 294.51 8.05
 4 -13 0 298.78 8.29
 4 13 0 290.23 8.15
 -4 13 0 254.17 10.19
 4 13 0 289.4 8.06
 -4 13 0 256.31 7.77
 -4 -13 0 293.68 12.72
 4 -13 1 9.09 1.49
 4 -13 -1 11.64 1.71
 -4 13 -1 10.95 1.1
 4 13 -1 10.84 1.17
 4 13 -1 9.49 1.99
 4 13 1 10.8 2.14
 4 13 1 9.98 1.88
 -4 13 1 12.57 2.33
 4 -13 -1 14.46 1.9
 4 -13 1 9.21 1.65
 4 -13 -1 15.22 1.6
 4 -13 1 7.17 1.06
 4 -13 1 8.36 2.18
 -4 -13 1 10.3 4.17
 -4 -13 -1 9.43 4.38
 -4 13 -1 13.18 2.6
 4 13 -2 89.4 3.03
 4 13 2 89.43 3.28
 4 13 -2 85.93 3.3
 4 13 2 90.62 3.37
 4 -13 -2 84.35 3.34
 4 -13 2 81.65 3.28
 4 -13 -2 87.45 3.43
 4 -13 2 86.09 3.62
 -4 13 2 78.99 4.88
 4 -13 2 88.26 3.36
 4 -13 -2 92.37 3.38
 4 -13 -2 86.19 3.15
 -4 -13 -2 86.66 6.85
 -4 -13 2 87.23 6.77
 -4 13 2 90.33 5.3
 -4 13 -2 98.64 5.43
 4 13 3 104.88 3.54
 4 13 -3 99.24 3.24
 4 -13 -3 89.04 4.13
 4 13 3 95.77 3.63
 -4 13 3 108.97 5.8
 -4 13 -3 109.29 5.72
 -4 13 -3 93.97 6.05
 4 -13 -3 92.82 3.81
 4 -13 -3 99.82 3.65
 4 -13 3 102.5 4.11
 4 -13 3 101.28 3.56
 4 -13 -3 96.46 3.73
 -4 13 3 101.15 5.47
 -4 -13 -3 109.35 7.68
 4 -13 -3 89.36 3.4
 4 13 3 90.9 3.66
 4 13 -3 99.68 3.73
 4 -13 -4 25.73 2.32
 4 13 4 25.88 1.91
 -4 13 4 24.5 3.04
 4 -13 -4 28.41 3.15
 4 13 -4 23.39 1.38
 4 13 4 25.67 1.57
 4 -13 -4 27.23 1.87
 4 13 4 25.5 1.79
 4 -13 -4 25.71 2.97
 4 -13 4 22.44 2.04
 4 -13 4 26.18 2.21
 -4 13 -4 18.92 3.5
 4 -13 -4 22.21 1.79
 -4 -13 -4 26.86 5.3
 4 13 -4 27.72 1.97
 -4 13 4 29.33 3.26
 -4 13 -4 26.16 3.08
 4 13 5 50.46 2.35
 -4 13 -5 43.51 4.69
 4 -13 -5 53 2.94
 4 -13 -5 50.92 2.34
 4 -13 5 58.66 2.84
 -4 13 5 53.69 4.05
 -4 13 -5 48.33 3.87
 -4 -13 -5 63.81 6.12
 4 -13 -5 55.47 2.85
 -4 13 5 58.44 4.2
 4 -13 -5 51.8 3.14
 4 13 -5 49.56 2.78
 4 13 -5 56.83 2.56
 4 -13 5 59.42 2.54
 4 -13 -6 374.35 11.42
 4 13 6 400.61 10.82
 4 -13 -6 379.49 10.98
 4 13 -6 398.97 10.87
 4 13 -6 395.26 11
 4 -13 -6 369.55 11.18
 4 -13 6 383 10.85
 4 -13 -6 394.1 11.14
 4 -13 -7 52.29 3.41
 4 -13 7 53.09 2.37
 4 13 7 45.08 2.25
 4 -13 -7 45.35 2.75
 4 -13 -7 46.18 3.1
 4 13 -7 46.64 2.65
 4 13 -7 47.13 2.44
 4 -13 -7 45.88 2.26
 4 13 -8 35.95 2.4
 4 13 -8 34.57 2.15
 4 -13 8 32.74 1.99
 4 -13 -8 39.13 2.46
 4 -13 -8 33.98 3.08
 4 13 8 31.15 1.56
 4 -13 -8 37.34 2.74
 -4 13 -8 33.26 1.63
 4 13 -9 26.63 2.24
 4 13 -9 27.47 2.03
 4 -13 9 27.82 1.89
 -4 -13 -9 27.18 1.97
 4 -13 -9 26.77 2.65
 -4 13 -9 25.04 1.4
 4 -13 10 30.75 1.81
 -4 13 -10 29.64 1.37
 4 13 -10 33.66 1.99
 4 13 -10 31.02 2.13
 -4 -13 -10 29.4 1.88
 4 13 -11 8.79 1.66
 -4 13 -11 14.85 0.83
 -4 -13 -11 9.43 1.34
 4 13 -11 9.43 1.49
 -4 -13 -11 10.58 2.12
 4 -13 11 7.95 1.33
 4 -13 12 11.08 1.33
 4 -13 -12 11.42 2.37
 -4 -13 -12 10.64 1.35
 -4 -13 -12 11.96 2.18
 4 13 -12 12.16 1.63
 4 13 -12 13.01 1.49
 4 13 -13 30.64 1.44
 4 13 -13 28.65 1.46
 4 -13 13 30.61 1.34
 -4 -13 -13 33.72 1.93
 4 -14 0 479.3 12.69
 4 -14 0 440.39 12.93
 4 -14 0 441.98 12.69
 4 14 0 454.99 12.53
 4 14 0 478.48 12.61
 -4 -14 0 433.85 17.5
 4 14 0 479.67 12.54
 -4 14 0 420.81 12.23
 -4 14 0 463.66 15.6
 4 -14 -1 54.4 2.81
 4 -14 -1 47.62 2.65
 4 -14 1 47.76 2.42
 4 14 -1 50.88 2.17
 -4 14 -1 44.89 1.97
 4 14 1 44.63 2.79
 4 14 -1 43.1 2.61
 4 -14 1 46 2.94
 -4 14 -1 50.22 4.26
 4 14 1 44.64 2.53
 -4 -14 -1 45.47 6.49
 -4 -14 1 46.63 5.99
 -4 14 1 46.32 3.62
 4 -14 1 46.88 2.73
 4 -14 -1 47.3 2.92
 4 -14 -2 33.61 2.62
 4 -14 -2 38.51 2.13
 4 -14 2 39.58 2.23
 4 14 -2 36.89 1.79
 4 14 2 38.09 1.86
 -4 14 -2 33.82 1.66
 4 14 -2 37.9 2.17
 4 14 2 36.08 2.21
 4 -14 2 33.7 2.46
 -4 -14 -2 33.69 5.31
 -4 14 2 32.03 3.14
 4 14 2 37.38 2.12
 -4 14 -2 40.29 3.79
 4 -14 2 35.85 2.43
 4 -14 -2 38.31 2.77
 4 14 3 123.47 3.97
 4 14 -3 125.32 3.84
 -4 14 -3 119.31 3.77
 4 -14 -3 117.97 4.09
 -4 14 3 113.24 6.02
 4 -14 -3 110.54 3.93
 4 -14 -3 116.97 4.41
 -4 14 3 128.83 6.39
 -4 14 -3 123.19 6.28
 4 -14 3 124.41 4.14
 4 -14 3 120.71 4.04
 4 14 3 114.14 3.96
 4 -14 -3 113.66 4.34
 -4 -14 -3 124.1 8.07
 4 14 3 113.91 4.01
 4 14 -3 115.52 4
 4 -14 -4 107.57 4.47
 -4 14 -4 104.1 6.86
 4 -14 -4 115.59 4.38
 4 -14 -4 123.35 4.39
 4 14 4 122.8 3.98
 4 14 -4 127.41 4.06
 4 14 -4 118.38 4.27
 -4 -14 -4 105.74 7.83
 -4 14 4 101.92 5.77
 4 -14 -4 115.78 3.98
 -4 14 -4 115.48 3.78
 4 14 -4 116.44 3.75
 4 14 4 124.89 3.98
 -4 14 4 102.22 5.91
 -4 14 -4 118.74 6.05
 4 -14 -4 126.39 4.14
 4 14 4 122.26 3.97
 4 -14 4 118.44 4.07
 4 -14 -5 38.46 2.43
 4 -14 -5 32.62 1.81
 4 -14 -5 37.58 2.75
 4 14 -5 29.93 2.52
 4 14 -5 32.8 2.21
 4 14 5 34.66 1.92
 4 -14 -5 35.26 2.58
 4 -14 5 33.66 2.21
 -4 14 -5 37.16 1.73
 4 14 -5 28.87 1.5
 4 -14 6 202.66 6.14
 4 -14 -6 196.59 6.73
 4 -14 -6 190.46 6.14
 4 -14 -6 206.66 6.41
 4 14 6 207.47 6.06
 4 14 -6 208.17 6.15
 4 14 -6 204.98 6.32
 4 -14 -6 199.26 6.53
 4 14 7 8.32 1.37
 4 -14 -7 8.81 2.23
 4 -14 7 10.19 1.58
 4 -14 -7 10.61 2.49
 4 -14 -7 7.81 1.86
 4 14 -7 7.68 1.69
 4 14 -7 6.96 1.96
 -4 14 -7 8.01 1.08
 4 -14 -8 22.24 2.67
 4 14 -8 16.57 2.2
 4 14 -8 16.1 1.89
 4 -14 -8 22.65 2.23
 4 14 8 14.82 1.17
 -4 14 -8 17.55 1.24
 4 -14 8 18.36 1.81
 4 -14 -8 19.73 2.98
 4 -14 9 60.91 2.52
 -4 14 -9 58.74 2.16
 4 14 -9 53.47 2.74
 4 14 -9 58.49 2.55
 4 -14 -9 65.58 3.43
 4 -14 -9 58.46 3.07
 -4 -14 -9 61.53 2.64
 4 14 -10 57.06 2.37
 4 14 -10 55.41 2.5
 -4 -14 -10 55.4 2.36
 4 -14 10 53.79 2.28
 -4 14 -10 55.07 1.94
 4 14 -11 44.34 1.93
 4 14 -11 41.69 2.05
 -4 -14 -11 41.64 1.87
 4 -14 11 42.61 1.87
 4 -14 12 80.61 2.57
 4 -14 -12 80.33 3.1
 4 14 -12 75.46 2.65
 4 14 -12 79.34 2.6
 -4 -14 -12 77.56 3.01
 4 -14 -13 36.26 1.71
 4 14 -13 37.39 1.36
 -4 -14 -13 40.77 1.7
 4 -15 0 13.93 1.94
 4 15 0 17.04 1.7
 4 15 0 16.11 1.75
 4 15 0 15.88 1.27
 -4 15 0 12.66 1.03
 -4 -15 0 14.74 4.17
 4 -15 0 14.81 1.44
 4 -15 0 12.59 1.84
 -4 15 0 14.84 2.63
 4 -15 -1 15.71 1.93
 4 -15 1 18.44 1.87
 4 -15 -1 18.52 2.01
 4 15 -1 19.08 1.8
 4 15 1 16.97 1.72
 -4 15 -1 14.41 2.6
 -4 15 1 16.62 2.76
 4 15 -1 21.64 1.39
 -4 15 -1 17.14 1.16
 4 -15 -1 16.78 1.53
 4 -15 1 17.23 1.5
 4 15 1 15.2 1.79
 4 15 -1 18.74 1.79
 4 -15 -2 61.6 2.96
 4 -15 -2 63.69 2.67
 4 -15 2 65.55 2.66
 4 15 2 69.59 2.62
 4 15 -2 66.23 2.49
 -4 15 -2 64.79 2.38
 4 15 2 66.32 2.71
 4 15 2 63.24 2.74
 4 15 -2 66.7 2.76
 4 -15 2 67.76 2.88
 4 15 -3 74.57 3.01
 4 -15 -3 74.84 3.33
 4 -15 3 72.88 2.92
 4 15 3 79.65 2.92
 4 15 -3 80.54 2.78
 -4 15 -3 75.43 2.71
 4 15 3 73.39 2.97
 4 -15 -3 75.01 3.34
 4 -15 3 86.52 3.17
 4 15 3 75.86 2.96
 4 -15 -3 75.79 3
 4 -15 -4 164.15 5.77
 4 -15 -4 163.65 5.37
 4 -15 4 184.27 5.56
 4 15 -4 189.5 5.49
 4 -15 4 174.21 5.43
 4 15 -4 171.11 5.24
 4 15 4 186.55 5.48
 -4 15 -4 177.82 5.28
 4 15 4 179.61 5.4
 4 -15 -4 183.67 5.8
 4 -15 -4 155.2 5.83
 4 15 4 182.56 5.43
 4 -15 -5 81.68 3.56
 4 -15 -5 79.92 3.38
 4 -15 5 89.52 3.27
 4 -15 -5 80.62 3.67
 4 15 -5 79.34 3.4
 4 15 -5 84 3.15
 4 15 -5 77.15 2.72
 -4 15 -5 83.74 2.86
 4 15 5 77.01 2.97
 4 -15 5 81.58 3.01
 4 -15 -5 72.82 2.91
 4 -15 -6 2.42 1.74
 4 15 -6 2.49 1.56
 4 -15 -6 2.82 2.11
 4 15 -6 2.11 1.92
 4 -15 -6 1.87 0.97
 4 15 6 2.37 1.3
 4 -15 6 2.13 1.5
 4 -15 -6 1.36 2.24
 4 15 7 15.6 1.49
 4 -15 -7 20.85 2.66
 -4 15 -7 15.69 1.26
 4 -15 -7 22.59 2.92
 4 15 -7 11.81 1.85
 4 -15 -7 16.82 2.15
 4 -15 7 11.36 1.76
 4 15 -7 9.38 2.14
 4 15 -8 126.33 4.21
 4 15 -8 129.07 4
 -4 15 -8 126.17 3.76
 4 -15 -8 129.64 4.77
 4 -15 8 124.53 4.04
 4 -15 -8 121.83 4.45
 4 -15 -9 63.17 3.25
 4 -15 -9 61.92 2.96
 -4 -15 -9 59.09 2.54
 -4 15 -9 65.18 2.16
 4 15 -9 57.27 2.45
 4 -15 9 59.78 2.48
 4 15 -10 3.66 1.14
 4 15 -10 2.51 1.28
 -4 15 -10 3.92 0.68
 -4 -15 -10 3.07 1.18
 4 -15 10 5.39 1.29
 4 15 -10 2.87 1.49
 -4 -15 -11 32.5 1.72
 4 15 -11 33.14 1.75
 4 -15 11 32.8 1.73
 4 15 -12 29.34 1.36
 4 -15 12 30.01 1.38
 4 -16 0 192.28 5.75
 4 16 0 203.06 5.75
 4 16 0 192.64 5.68
 -4 16 0 169.19 5.35
 4 -16 0 173.3 5.75
 4 -16 0 183.16 5.93
 4 16 0 195.91 5.72
 4 -16 1 56.44 2.52
 4 -16 -1 61.19 2.61
 4 16 -1 64.1 2.48
 -4 16 -1 61.25 2.27
 4 16 1 62.94 2.73
 4 16 -1 59.41 2.69
 4 -16 -1 66.32 3.05
 4 -16 1 55.35 2.71
 4 16 1 64.82 2.74
 4 16 -1 60.37 2.69
 4 -16 1 62.97 2.88
 4 -16 -1 63.49 3.06
 4 -16 -2 106.99 4.04
 4 16 -2 107.73 3.76
 4 16 2 108.76 3.68
 4 16 2 106.89 3.7
 4 16 -2 111.58 3.75
 4 -16 -2 104.85 3.69
 4 -16 2 98.55 3.59
 4 16 2 110.65 3.65
 -4 16 -2 100.99 3.39
 4 16 -2 109.03 3.55
 4 -16 -2 89.31 3.93
 4 -16 2 108.42 3.92
 4 -16 -2 100.79 3.91
 4 -16 -3 22.9 2.16
 4 16 3 22.62 1.79
 4 16 -3 20.95 1.85
 4 16 3 24.58 1.77
 4 -16 3 20.94 1.54
 4 -16 3 23.51 2.01
 4 -16 -3 22.83 2.22
 4 16 3 24.02 1.56
 -4 16 -3 24.09 1.4
 4 16 -3 21.5 1.38
 4 16 4 40.04 2.04
 4 -16 4 40.29 2.26
 4 -16 -4 32.07 2.51
 4 -16 -4 40.95 2.45
 4 16 -4 38.13 2.15
 4 -16 -4 38.33 2.59
 4 16 -4 37.57 1.73
 -4 16 -4 37.79 1.77
 4 16 4 41.41 1.94
 4 -16 -5 8.71 2.13
 4 16 -5 6.33 0.88
 4 16 -5 7.08 1.61
 -4 16 -5 8.12 1.07
 4 -16 -5 9.55 2.19
 4 16 5 8.96 1.39
 4 -16 -5 8.57 1.82
 4 -16 5 7.92 1.66
 4 -16 6 222.88 6.81
 4 -16 -6 209.87 7.17
 4 16 -6 229.21 6.7
 4 -16 -6 221.31 7.05
 4 16 6 243.16 6.67
 4 -16 -6 228.53 6.91
 4 -16 7 58.68 2.62
 4 -16 -7 56.92 3.18
 4 -16 -7 57.65 2.66
 4 16 -7 52.87 2.47
 4 16 7 58.26 2.29
 4 -16 -7 58.41 3.01
 4 -16 -8 6.57 2.02
 -4 16 -8 6.26 0.88
 4 16 -8 5.61 1.44
 4 -16 -8 6.34 2.22
 -4 -16 -8 4.84 1.88
 4 -16 8 6.16 1.45
 4 16 8 4.97 0.78
 4 -16 -9 83.7 3.46
 4 -16 -9 86.3 3.73
 -4 16 -9 89.59 2.87
 4 -16 9 93.42 3.19
 4 16 -9 97.19 3.05
 4 16 -9 93.49 3.1
 -4 -16 -9 97.29 3.26
 -4 -16 -10 87.91 3
 -4 16 -10 85.73 2.66
 4 16 -10 98.95 2.85
 4 16 -10 93.33 2.91
 4 -16 10 82.9 2.96
 4 -16 10 81.34 3.13
 -4 -16 -11 113.3 3.28
 4 -16 11 108.6 3.25
 4 16 -11 104.89 3.19
 -4 -16 11 106.28 3.17
 4 -16 11 103.3 3.38
 4 -16 12 41.79 1.52
 -4 17 0 3.54 0.79
 4 17 0 3.61 1.56
 4 17 0 3.76 1.54
 4 17 0 3.8 1.05
 4 -17 0 3.51 1.74
 4 -17 0 3.92 1.13
 4 -17 0 4.31 1.77
 4 -17 -1 37.74 2.42
 4 17 -1 50 2.03
 -4 17 -1 38.27 1.72
 4 17 1 40.15 2.17
 4 17 -1 41.43 2.21
 4 17 1 37.65 2.16
 4 17 -1 45 2.29
 4 -17 1 43.1 2.3
 4 -17 -1 34.89 1.96
 4 -17 1 40.23 1.97
 4 -17 1 47.25 2.51
 4 -17 -1 39.08 2.48
 4 -17 2 29.98 2.03
 4 17 2 35.81 1.83
 4 17 -2 35.56 1.71
 -4 17 -2 35.73 1.61
 4 -17 -2 32.97 2.34
 4 17 -2 31.62 2.02
 4 -17 -2 25.65 2.26
 4 -17 2 33.29 2.22
 4 -17 -2 33.18 2.31
 4 17 2 33.69 2.01
 4 17 -2 35.19 2.13
 4 -17 -3 17.07 2.11
 4 17 3 16.97 1.62
 4 17 -3 16.45 1.24
 -4 17 -3 17.82 1.24
 4 17 3 17.83 1.42
 4 17 -3 15.34 1.72
 4 -17 3 16.96 1.89
 4 -17 -3 19.96 1.96
 4 17 3 17.29 1.65
 4 -17 4 0.72 1.63
 4 -17 -4 2.16 1.64
 4 17 4 0.23 1.29
 4 -17 -4 1.03 1.84
 -4 17 -4 -0.11 0.91
 4 -17 -4 0.84 1.95
 4 17 4 -0.27 1
 4 17 -4 0.41 0.81
 4 17 -4 1.33 1.49
 4 17 5 15.13 1.53
 4 -17 -5 14.1 2.31
 4 17 -5 16.58 1.75
 4 17 -5 15.08 1.09
 -4 17 -5 16.04 1.22
 4 -17 -5 17.27 1.97
 4 -17 -5 17.58 2.36
 4 -17 5 16.55 1.91
 4 17 6 22.2 1.62
 4 -17 -6 19.02 1.83
 4 17 -6 18.98 1.72
 4 -17 6 18.8 1.87
 4 -17 -6 18.99 2.3
 4 -17 -6 17.12 2.2
 -4 -17 7 9.07 1.45
 4 -17 -7 10.7 2.04
 4 17 -7 6.73 1.41
 4 17 -7 8 1.45
 4 -17 -7 14.56 2.17
 -4 -17 -7 9.6 2.14
 4 -17 7 7.76 1.5
 4 17 7 8.18 1.1
 -4 17 -8 13.87 0.99
 -4 -17 -8 10.96 1.86
 4 -17 -8 14.15 1.91
 4 -17 8 9.79 1.76
 4 -17 8 10.79 1.47
 4 17 8 12.43 0.85
 4 -17 -8 15.52 2.12
 4 17 -8 15.12 1.42
 4 17 -8 13.23 1.39
 -4 -17 9 58.45 2.09
 4 -17 9 49.1 2.38
 -4 -17 -9 49.6 2.61
 4 17 -9 54.2 2.06
 -4 17 -9 59.03 1.87
 4 17 -9 46.87 2.05
 -4 -17 -9 48.79 2.14
 4 -17 9 48.29 2.19
 4 -17 -9 59.7 2.76
 4 -17 10 26.83 1.54
 4 17 -10 29.33 1.43
 -4 17 -10 26.65 1.08
 -4 -17 -10 26.75 1.45
 4 -17 -10 28.03 2.13
 4 17 -10 25.89 1.45
 -4 -17 10 31.26 1.46
 4 -17 10 24.83 1.7
 4 -17 11 18.84 1.16
 4 -17 11 18.77 1.3
 4 18 0 42.63 2.15
 -4 18 0 37.65 1.65
 4 -18 0 43.02 2.37
 4 18 0 48.04 2.29
 4 -18 0 37.59 2.47
 4 18 -1 39.48 2.14
 4 18 1 38.51 2.1
 4 18 -1 46.04 1.99
 -4 18 -1 37.78 1.69
 4 -18 -1 44.39 2.46
 4 -18 1 40.31 2.23
 4 18 1 38.03 2.15
 4 18 -1 40.15 2.23
 4 -18 -1 40.67 2.46
 4 -18 1 40.54 2.5
 4 -18 -1 37.51 2.52
 4 -18 -2 14.02 2
 4 -18 2 11.18 1.63
 4 18 2 12.85 1.64
 4 -18 -2 14.58 1.89
 4 18 2 14.96 1.38
 4 18 -2 13.26 1.22
 -4 18 -2 13.3 1.11
 4 -18 2 11.68 1.96
 4 18 -2 12.21 1.61
 4 18 -2 13.6 1.8
 4 18 2 12.32 1.63
 4 -18 3 37.08 2.33
 4 -18 -3 27.41 2.38
 4 18 -3 35.76 1.66
 -4 18 -3 27.51 1.51
 4 18 3 29.05 1.69
 4 18 3 27.87 1.87
 4 -18 -3 25.09 2.14
 4 18 -3 34.2 2.06
 4 18 -3 35.5 2.02
 4 18 3 27.9 1.89
 4 -18 4 28.1 2.1
 4 18 4 31.49 1.79
 4 18 4 32.45 1.64
 4 -18 -4 30.42 2.39
 4 18 -4 28.96 1.5
 -4 18 -4 31.18 1.54
 4 -18 -4 25.94 2.29
 4 -18 -4 28.57 2.04
 4 18 -4 28.95 1.93
 4 -18 5 24.51 2.21
 4 18 5 27.04 1.61
 4 -18 -5 25.2 1.9
 4 -18 -5 24.96 2.24
 4 18 -5 21.04 1.23
 -4 18 -5 25.75 1.38
 4 -18 5 24.63 1.92
 4 -18 -5 27.23 2.2
 4 18 -5 23.76 1.7
 4 -18 6 52.94 2.53
 4 -18 -6 57.44 2.44
 4 18 -6 61.31 2.34
 4 -18 -6 55.44 2.79
 4 -18 6 54.57 2.78
 4 -18 -6 52.2 2.76
 4 18 7 10.42 0.92
 4 -18 -7 13.21 1.85
 4 18 -7 14.37 1.36
 4 -18 -7 14.86 1.96
 -4 -18 -7 13.23 2
 4 -18 7 14.28 1.56
 4 -18 7 13.22 1.8
 4 -18 8 2.09 1.33
 4 -18 8 1.76 1.51
 -4 18 -8 3.11 0.72
 -4 -18 -8 2.15 1.14
 4 18 -8 2.69 1.19
 4 18 -8 3.72 1.14
 4 -18 -8 6.65 1.66
 4 -18 -8 5.14 1.78
 -4 -18 -8 3.04 1.58
 4 -18 -9 8.53 2.01
 -4 -18 -9 14.93 1.93
 4 18 -9 13.83 1.23
 -4 18 -9 8.04 0.77
 4 18 -9 12.19 1.24
 -4 -18 -9 12.65 1.25
 4 -18 9 13.52 1.59
 4 -18 9 11.84 1.41
 4 -18 -10 13.8 1.57
 4 -18 10 9.98 1.1
 -4 -18 -10 12.62 0.99
 -4 18 -10 12.3 0.61
 4 -18 10 12.66 1.26
 -4 -18 -10 13.64 1.53
 4 18 -10 12.35 0.92
 4 -19 0 88.69 3.34
 4 19 0 94.3 3.1
 -4 19 0 77.25 2.74
 4 -19 0 90.48 3.39
 4 19 0 90.09 3.13
 4 -19 0 80.6 3.45
 4 -19 -1 23.6 2.18
 4 -19 1 19.64 1.92
 4 19 -1 20.47 1.36
 -4 19 -1 17.25 1.13
 4 -19 -1 16.33 2.03
 4 -19 1 18.52 1.99
 4 -19 -1 18.8 1.95
 4 19 1 16.84 1.65
 4 19 -1 18.64 1.71
 4 19 -1 18.67 1.66
 4 -19 2 4.73 1.68
 4 -19 -2 2.22 1.57
 4 19 2 4.94 1.31
 -4 19 -2 4.86 0.9
 4 -19 -2 4.44 1.86
 4 -19 2 6.06 1.61
 4 19 -2 5.26 1.42
 4 19 2 4.47 1.35
 4 19 -2 6 1.5
 4 19 2 4.26 1.05
 4 19 -2 6.11 0.99
 4 19 -3 51.52 2.29
 4 -19 3 53.78 2.63
 4 19 -3 51.91 2.1
 -4 19 -3 57.2 2.1
 4 19 3 61.01 2.27
 4 -19 -3 57.32 2.72
 4 -19 -3 52.03 2.44
 4 19 -3 55.02 2.42
 4 19 3 56.66 2.3
 4 19 4 139.48 4.13
 4 19 -4 135.39 4.12
 4 -19 -4 127.15 4.44
 4 19 -4 125.14 3.99
 -4 19 -4 134.96 4.03
 4 -19 4 123.02 4.59
 4 -19 4 129.94 4.42
 4 -19 -4 134.96 4.27
 4 19 -4 138.27 4.24
 4 -19 5 20.81 1.8
 4 19 5 19.51 1.4
 4 -19 -5 18.56 1.56
 4 -19 5 17.38 2
 4 -19 -5 18.03 1.85
 4 19 -5 16.83 1.04
 -4 19 -5 21.2 1.22
 4 19 -5 20.07 1.54
 4 -19 -5 19.67 1.98
 4 19 -6 20.6 1.44
 4 -19 6 18.53 1.88
 4 19 6 20.15 1.24
 4 -19 6 17.88 1.67
 4 -19 -6 16.7 1.84
 -4 -19 -6 18.77 2.23
 4 -19 -6 20.49 1.9
 4 -19 7 17.13 1.76
 4 -19 7 17.99 1.55
 -4 -19 -7 17.09 1.94
 4 19 7 16.69 0.96
 4 -19 -7 20.41 1.81
 4 19 -7 18.34 1.3
 4 -19 -7 16.87 1.81
 -4 -19 -8 8.67 1.21
 4 -19 8 9.79 1.6
 4 -19 -8 11.52 1.86
 -4 -19 -8 10.59 1.72
 -4 -19 -8 13.7 1.81
 4 19 -8 12.83 1.13
 4 -19 -8 12.03 1.78
 4 -19 8 9.32 1.44
 4 19 -8 9.87 1.26
 -4 19 -8 9.4 0.82
 4 19 -9 -0.08 0.85
 4 -19 -9 1.49 1.32
 4 -19 9 0.06 0.98
 -4 -19 -9 -0.69 1.25
 4 -19 9 1.29 1.12
 -4 -19 -9 -0.97 0.82
 -4 19 -9 0.55 0.47
 4 -20 0 83.55 3.53
 4 -20 0 101.95 3.39
 4 20 0 104.28 3.26
 -4 20 0 90.57 2.93
 4 -20 0 95.82 3.37
 4 -20 -1 20.84 1.97
 4 -20 1 13.05 1.68
 4 20 1 16.04 1.49
 4 20 -1 13.74 1.49
 4 -20 -1 17.42 1.66
 4 20 1 17.3 1.53
 4 -20 1 12.8 1.62
 4 -20 1 14.16 1.83
 4 20 -1 12.58 1.16
 -4 20 -1 13.7 0.98
 4 -20 2 9.59 1.69
 4 20 -2 11.08 1.06
 -4 20 -2 11.54 0.95
 4 20 2 12.99 1.17
 4 -20 -2 10.5 1.72
 4 -20 2 10.05 1.49
 4 -20 -2 11.04 1.45
 4 20 2 11.62 1.35
 4 20 -2 9.81 1.46
 4 20 2 12.32 1.34
 4 20 -2 10.91 1.3
 4 20 -3 29.45 1.41
 -4 20 -3 27.65 1.34
 4 -20 -3 23.19 1.61
 4 20 -3 29.01 1.73
 4 20 3 27.53 1.58
 4 20 -3 27 1.59
 4 -20 3 28.46 1.99
 4 -20 -3 26.24 2.01
 4 20 -4 40.14 1.65
 -4 20 -4 43.7 1.71
 4 -20 -4 43.36 1.92
 4 20 -4 46.21 2.02
 4 20 4 44.66 1.85
 4 20 -4 44.04 1.86
 4 -20 4 40.68 2.21
 4 -20 -4 41.49 2.26
 4 20 5 12.76 1.2
 4 -20 5 12.69 1.55
 4 20 -5 9.94 1.19
 -4 20 -5 10.67 0.94
 4 -20 -5 12.08 1.69
 4 20 6 144.54 4.23
 -4 -20 -6 144.25 4.82
 -4 20 -6 155.97 4.27
 4 -20 -6 141.17 4.53
 4 -20 6 139.02 4.53
 4 20 -6 149.24 4.21
 -4 -20 -7 16.21 1.3
 -4 -20 -7 21.67 2.07
 4 20 7 16.3 0.86
 4 -20 -7 21.25 1.8
 4 -20 7 19.19 1.53
 4 -20 8 2.8 1.03
 -4 -20 -8 2.61 0.85
 -4 20 -8 3.1 0.56
 4 21 0 57.11 2.15
 4 -21 0 51.98 2.23
 4 21 0 55.13 2.1
 4 21 -1 10.12 1.3
 4 21 1 9.51 1.24
 4 21 -1 9.18 0.97
 -4 21 -1 8.31 0.79
 4 -21 1 10.44 1.31
 4 21 1 9.09 1.25
 4 -21 1 9.5 1.59
 4 -21 -1 10.19 1.66
 4 -21 2 30.48 1.66
 4 21 -2 32.03 1.69
 4 21 2 33.33 1.61
 4 21 -2 31.29 1.45
 -4 21 -2 31.97 1.37
 4 -21 -2 31.2 1.92
 4 -21 2 28.09 1.97
 4 21 2 33.18 1.51
 4 21 3 20.77 1.34
 4 -21 -3 22.16 1.7
 -4 21 -3 22.48 1.13
 4 21 -3 20.96 1.13
 4 21 -3 20.57 1.44
 4 -21 3 18.9 1.45
 4 -21 3 20.51 1.72
 4 21 4 46.56 1.76
 4 -21 -4 39.67 2.07
 -4 21 -4 44.03 1.6
 4 21 -4 36.21 1.49
 4 -21 4 33.84 2.06
 4 21 -4 43.45 1.86
 4 21 -5 38.88 1.85
 4 -21 -5 39.99 2.13
 -4 21 -5 41.82 1.59
 4 -21 5 40.49 2.14
 4 21 5 40.36 1.59
 -4 -21 -5 46.37 2.69
 -4 -21 -6 26.91 1.96
 4 -21 6 25.59 1.56
 -4 21 -6 27.02 1.12
 4 21 6 24.58 1.07
 4 -21 -6 25.63 1.65
 -4 -21 -7 7.99 0.94
 -4 -21 -7 8.44 1.3
 4 -21 7 8.44 1.14
 4 22 0 104.27 3.2
 4 22 0 105.01 3.29
 4 22 -1 57.58 2.15
 4 22 1 63.21 2.22
 -4 22 -1 57.96 1.91
 4 22 -1 60.21 2.09
 4 22 -2 9.03 1.24
 -4 22 -2 6.61 0.73
 4 22 -2 7.37 0.86
 4 22 2 7.92 1.14
 4 -22 3 21.74 1.75
 4 22 -3 20.01 1.43
 4 22 3 24.54 1.33
 4 22 -3 21.41 1.34
 -4 22 -3 23.26 1.1
 4 22 -3 19.8 1.07
 -4 -22 -4 25.64 2.09
 4 22 -4 26.63 1.37
 4 -22 4 22.12 1.6
 -4 22 -4 26.23 1.14
 4 22 -4 26.04 1.26
 4 22 4 29.9 1.3
 4 -22 5 3.74 1.08
 4 22 -5 3.12 0.9
 -4 22 -5 2.85 0.59
 4 22 5 3.82 0.59
 4 22 -5 3.43 0.73
 -4 -22 -5 4.97 1.6
 -4 -22 -6 1.19 0.77
 -4 22 -6 1.84 0.51
 4 22 -6 2.36 0.8
 4 -22 6 2.4 0.99
 -4 -22 -6 4.37 1.34
 4 23 0 222.89 6.11
 -4 23 -1 69.68 2.19
 4 23 1 94.57 2.48
 -4 23 -2 90.59 2.79
 4 23 -2 100.07 2.9
 -4 -23 -3 90.71 3.12
 -4 23 -3 79.71 2.44
 4 23 3 86.31 2.5
 4 23 -3 92.38 2.55
 4 23 3 80.96 2.51
 4 23 -3 81.61 2.53
 4 23 -4 102.94 2.9
 4 23 4 96.79 2.86
 -4 23 -4 96.93 2.85
 -4 -23 -4 98.28 3.31
 4 24 0 3.18 0.65
 4 24 -1 42.03 1.38
 -5 0 0 -0.41 1.29
 -5 0 1 232.24 8.5
 -5 0 -1 233.51 8.78
 -5 0 2 4.34 1.24
 -5 0 -2 5.71 1.73
 -5 0 3 3.13 1.09
 -5 0 -3 2.25 1.52
 -5 0 4 361.37 12.02
 -5 0 -4 357.32 12.74
 -5 0 5 427.47 13.84
 -5 0 -6 14.02 2.49
 -5 0 6 15.63 2.16
 5 0 -6 17.28 1.94
 5 0 -7 6.88 2.51
 5 0 7 3.05 0.67
 5 0 -7 4.01 0.9
 -5 0 -7 3.93 2.14
 -5 0 7 3.29 1.55
 5 0 -7 4.81 1.25
 5 0 -8 104.17 4.19
 -5 0 -8 91.13 6.69
 5 0 8 97.05 4.12
 5 0 9 383.05 10.43
 5 0 -9 381.32 10.99
 5 0 -9 393.85 11.24
 5 0 -9 354.05 10.42
 5 0 9 374.64 10.32
 5 0 -10 105.63 4.35
 5 0 -10 152.25 3.63
 5 0 -11 11.75 1.88
 5 0 -11 12.77 2.81
 5 0 11 10.47 1.01
 5 0 11 12.81 1.32
 5 0 11 13.21 1.18
 5 0 -12 2.46 1.61
 5 0 12 1.9 1.1
 5 0 12 1.75 0.96
 5 0 -13 73.35 2.73
 5 0 -14 9.79 1.47
 5 0 -15 112.04 3.25
 -5 -1 0 24.96 2.49
 -5 1 0 24.09 2.34
 -5 -1 -1 177.55 7.35
 -5 -1 1 181.66 7.19
 -5 1 -1 184.15 7.31
 -5 1 1 174.16 6.92
 -5 1 2 0.14 1.19
 -5 1 -2 2.07 1.52
 -5 -1 -2 0.12 1.66
 -5 1 2 1.23 1.07
 -5 1 3 23.28 1.98
 -5 1 -3 26.97 2.73
 -5 -1 -3 24.73 2.66
 -5 1 -4 345.98 12.06
 -5 -1 -4 330.14 11.94
 -5 -1 4 319.34 11.01
 -5 1 4 323.88 11.27
 -5 -1 5 183.26 7.25
 -5 1 5 183.24 7.48
 5 -1 6 37.88 1.7
 5 1 -6 36.04 2.34
 5 -1 -6 36.32 2.46
 -5 -1 -6 36.22 3.5
 -5 -1 6 36.97 2.87
 -5 1 6 34.16 3.06
 5 -1 7 16.07 1.5
 5 -1 7 14.37 0.9
 5 1 7 11.54 0.89
 -5 1 7 11.45 2.23
 5 1 -7 12.92 1.43
 5 1 -7 16.65 2.78
 5 -1 -7 15.41 2.43
 -5 1 -7 11.19 2.56
 -5 -1 -7 15.18 2.78
 5 -1 7 13.18 1.15
 5 -1 -7 10.51 1.13
 5 1 -8 482.91 13.64
 5 -1 8 497.09 12.86
 5 -1 -8 459.9 13.08
 5 1 -8 485.21 12.98
 5 -1 -8 456.22 12.86
 5 -1 8 498.7 12.96
 -5 1 -8 471.29 16.67
 -5 -1 -8 456.16 16.47
 5 -1 -8 436.86 13.3
 5 -1 9 81.89 3.11
 5 1 -9 113.75 3.81
 5 -1 -9 123.17 3.73
 5 -1 9 82.09 3
 5 1 -9 123.63 4.69
 5 -1 -9 93.37 4.39
 5 -1 -9 117.31 4.31
 5 1 -10 186.77 5.86
 5 -1 -10 256.79 6.88
 5 1 -10 230.35 6.2
 5 -1 -10 249.22 6.2
 5 1 10 184.9 5.85
 5 -1 10 176.97 5.77
 5 1 10 178.63 5.75
 5 -1 10 188.12 5.83
 5 1 -10 207.35 6.94
 5 -1 -10 238.8 7.1
 5 1 11 8.51 0.99
 5 -1 11 7.92 0.9
 5 1 -11 8.7 1.9
 5 -1 -11 9.51 1.78
 5 -1 11 10.49 1.32
 5 -1 -11 12.55 2.9
 5 1 -11 9.36 1.33
 5 -1 11 12.07 1.18
 5 -1 12 7.22 1.11
 5 1 12 6.2 1.17
 5 -1 12 4.8 1.24
 5 1 -12 7.27 1.77
 5 1 -13 43.92 2.17
 5 -1 -13 42.64 2.1
 5 1 -14 8.39 1.53
 5 1 -14 6.95 2.15
 5 1 -15 103.39 3.05
 -5 2 0 1.97 1.28
 -5 -2 -1 30.71 2.89
 -5 2 -1 39.38 2.95
 -5 2 1 29.47 2.42
 -5 -2 1 32.12 2.98
 -5 2 2 335.82 11.08
 -5 -2 -2 376.23 12.48
 -5 2 -2 366.96 12.16
 -5 2 2 343.07 11.29
 -5 2 3 6.45 1.42
 -5 2 -3 7.49 1.9
 -5 -2 -3 5.57 1.82
 -5 2 4 18.34 2.45
 -5 -2 4 14.91 1.94
 -5 2 -4 10.57 2.29
 -5 2 5 25.72 2.71
 -5 -2 -5 20.92 2.77
 -5 2 -5 26.23 3.01
 -5 -2 -6 29.6 3.32
 5 -2 -6 33.14 2.44
 5 -2 6 34.05 1.58
 5 -2 -6 32.97 1.66
 5 2 -6 29.27 2.25
 -5 2 6 25.63 2.82
 -5 2 7 2.9 2.03
 5 2 -7 0.68 1.12
 5 -2 -7 1.16 1.67
 5 -2 -7 1.77 2.25
 -5 2 -7 -1.5 2.13
 -5 -2 -7 -0.65 1.92
 -5 -2 7 1.29 3.82
 5 -2 7 0.29 1.21
 5 -2 -7 -0.29 1.03
 5 -2 7 0.75 0.87
 5 -2 7 -0.2 0.6
 5 2 7 0.7 0.67
 5 2 -7 0.41 1.46
 -5 2 8 67.64 4.62
 -5 2 -8 67.69 5.39
 -5 -2 -8 62.07 5.19
 5 -2 -8 107.29 4.12
 5 2 -8 77.4 3.27
 5 -2 -8 69.58 3.06
 -5 -2 8 70.14 7.1
 5 2 -8 78.53 4.2
 5 2 -8 101.06 3.6
 5 -2 8 75.4 2.76
 -5 -2 -8 67.41 3.17
 5 -2 8 76.01 2.89
 5 -2 -9 114.28 4.36
 5 -2 9 112.15 3.56
 5 -2 9 112.61 3.62
 5 2 -9 105.73 3.86
 5 -2 -9 99.37 3.7
 5 2 -9 112.33 4.75
 5 -2 -9 116.34 4.7
 5 2 -9 100.14 3.62
 5 -2 10 321.62 8.99
 5 -2 10 301.67 8.85
 5 -2 -10 329.34 9.61
 5 2 10 317.95 9.04
 5 -2 10 332.12 8.97
 5 2 -10 340.37 9.22
 5 -2 -10 328.55 9.09
 5 2 -10 313.95 8.97
 5 -2 -10 332.65 9.92
 5 -2 11 6.35 1.27
 5 -2 11 6.09 1.09
 5 -2 -11 5.73 2.91
 5 -2 -11 6.84 1.69
 5 2 -11 5.23 1.89
 5 2 -11 4.19 1.38
 5 -2 -11 10.72 2.65
 5 2 11 5.09 0.88
 5 2 11 5.05 0.94
 5 -2 -12 50.39 3.15
 5 2 12 49.63 1.91
 5 2 -12 53.47 2.12
 5 -2 -12 54.29 2.37
 5 -2 12 52.49 1.98
 5 -2 12 54.79 2.15
 5 2 -13 12.63 2.17
 5 -2 13 12.3 1.21
 5 2 -13 13.29 1.62
 5 -2 -13 14.15 1.54
 5 2 -14 35.19 1.9
 5 -2 -14 38.89 1.77
 5 2 -14 34.21 2.47
 5 2 -15 34.84 1.46
 -5 -3 0 3.07 1.85
 -5 3 0 3.72 1.32
 -5 3 1 29.99 2.44
 -5 -3 1 24.06 2.87
 -5 3 -1 28.02 2.57
 -5 3 1 29.48 2.4
 -5 3 2 2.48 1.34
 -5 -3 2 4.74 2.19
 -5 -3 -2 3.94 1.73
 -5 3 -2 1.72 1.61
 -5 3 2 5.27 1.25
 -5 -3 -3 117.79 5.86
 -5 3 -3 114.3 5.58
 -5 3 -4 820.76 23.53
 -5 3 4 815.83 23.05
 -5 3 -5 13.55 2.35
 -5 -3 -5 12.39 2.37
 -5 3 5 13.31 2.27
 -5 -3 5 11.24 3.35
 5 -3 -6 205.46 6.65
 5 3 6 236.1 6.41
 5 -3 6 223.64 6.3
 -5 -3 -6 228.18 9.61
 5 -3 6 233.59 6.45
 5 -3 6 238.34 6.52
 5 -3 -6 233.17 6.7
 -5 3 6 211.15 8.79
 5 -3 -6 211.69 7.02
 -5 -3 6 210.53 10.08
 5 3 -6 209.47 6.43
 5 3 -7 68.85 2.92
 5 -3 -7 76.89 3.38
 5 -3 7 83.81 2.66
 5 3 7 90.55 2.8
 -5 3 7 84.25 5.03
 5 -3 7 84.58 2.96
 -5 3 -7 91.46 5.67
 -5 -3 -7 83.57 5.4
 5 -3 -7 88.97 3.18
 5 -3 7 82.74 2.82
 5 -3 -7 90.15 3.67
 -5 -3 7 82.66 6.42
 5 3 -7 81.53 4.03
 5 3 -7 71.13 3.12
 -5 3 8 821.38 26.79
 -5 3 -8 954.53 28.42
 -5 -3 -8 916.19 27.94
 5 -3 8 847.92 23.83
 5 3 -8 899.63 23.97
 5 3 -8 894.77 23.88
 5 -3 8 992.02 24
 5 -3 -8 864.09 24.27
 5 -3 -8 953.39 24.3
 -5 -3 8 861.67 28.54
 5 3 -8 885.56 24.58
 -5 -3 -8 901.78 24.01
 5 -3 -9 116.64 4.41
 5 -3 9 119.46 3.65
 5 -3 9 116.66 3.71
 5 3 -9 107.76 3.91
 5 -3 -9 107.11 3.9
 5 3 -9 102.54 3.73
 5 -3 10 108.98 3.6
 5 -3 -10 112.68 4.71
 5 -3 10 103.7 3.4
 5 -3 10 101.3 3.41
 5 3 -10 106.31 3.9
 5 3 -10 104.05 3.62
 5 -3 11 32.28 1.77
 5 -3 11 30.02 1.55
 5 -3 -11 34.06 3.25
 5 3 11 29.96 1.56
 5 3 -11 32.78 3.01
 5 -3 -11 33.45 2.87
 5 3 -11 28.86 1.82
 5 3 -11 32.18 2.29
 5 -3 -11 26.52 1.97
 5 3 -12 9.86 1.8
 5 -3 -12 14.27 1.62
 5 3 -12 10.96 1.41
 5 3 12 7.57 0.89
 5 -3 12 10.11 1.12
 5 3 -12 10.52 2.36
 5 -3 -12 14.46 2.34
 5 -3 -12 11.5 2.5
 5 -3 12 9.74 1.32
 5 3 -13 26.63 2.34
 5 -3 -13 30.26 2.29
 5 -3 13 26.31 1.44
 5 3 -13 25.29 1.78
 5 3 -13 26.66 1.45
 5 -3 -13 28.14 1.64
 5 -3 -14 6.65 1.26
 5 3 -14 2.77 1.47
 5 3 -15 8.69 1
 -5 -4 0 1.29 2.13
 -5 4 0 4.07 1.31
 -5 4 1 45.55 3.01
 -5 -4 -1 36.2 3.49
 -5 -4 1 41.4 3.72
 -5 4 -1 40.66 3.02
 -5 4 1 43.31 2.84
 -5 -4 1 42.71 3.43
 -5 4 2 9.19 1.67
 -5 -4 2 9.17 2.57
 -5 -4 -2 12.11 2.21
 -5 4 -2 13.99 2.09
 -5 -4 2 15.28 2.57
 -5 -4 3 118.14 6.17
 -5 4 -3 125.24 5.98
 -5 4 3 122.25 5.26
 -5 4 -4 7.22 2.04
 -5 -4 -4 10.17 2.24
 -5 -4 4 6.56 2.79
 -5 4 4 13.33 1.87
 -5 4 4 9.59 2.06
 -5 4 5 53.52 3.91
 -5 -4 5 47.34 4.62
 -5 4 -5 48.13 3.85
 -5 -4 -5 53.48 4.11
 5 -4 -6 29.08 1.94
 5 -4 -6 27.79 1.99
 5 4 -6 25.5 1.69
 5 4 -6 23.56 1.6
 -5 4 6 25.91 3.15
 -5 4 -6 30.87 3.58
 -5 -4 -6 27.15 3.27
 5 -4 -6 25.18 1.39
 5 -4 6 30.65 1.43
 5 -4 -6 27.71 2.32
 -5 -4 6 30.22 5.26
 5 -4 6 26.45 1.26
 5 4 6 29.11 1.39
 5 -4 -6 29.71 1.65
 5 -4 6 30.57 1.5
 5 4 6 31.7 1.63
 5 -4 -7 19.95 2.35
 5 -4 -7 21.64 2.99
 5 4 -7 19.55 1.9
 5 4 -7 18.51 1.72
 -5 4 7 21.78 2.93
 -5 -4 -7 22.67 1.69
 -5 -4 -7 25.21 3.17
 5 -4 -7 17.78 1.54
 -5 -4 7 21.75 4.44
 5 -4 7 21.6 1.17
 5 4 7 19.8 1.28
 5 -4 -7 17.45 2.11
 5 -4 7 21.38 1.53
 5 -4 7 22.53 1.44
 -5 -4 -8 1.9 1.26
 -5 4 8 4.27 2.04
 5 -4 -8 4.83 2.16
 -5 -4 -8 2.15 2.17
 -5 4 -8 2.23 2.15
 5 -4 8 3.17 1.52
 5 4 -8 4.84 1.79
 5 -4 8 3.26 1
 5 4 -8 3.08 1.53
 -5 -4 8 1.56 3.74
 5 -4 -8 2.56 1.16
 5 -4 9 141.82 4.45
 5 -4 9 137.6 4.27
 5 4 -9 136 4.63
 5 4 -9 128.03 4.48
 5 -4 -9 155.67 5.08
 5 -4 -9 152.85 4.8
 5 -4 9 147.94 4.37
 -5 -4 -9 143.07 4.58
 5 -4 -10 142.04 5.21
 5 4 -10 130.76 4.9
 5 -4 -10 129.89 4.75
 5 -4 10 122.71 3.94
 5 -4 10 130.1 4.13
 5 4 -10 125.13 4.19
 5 4 -10 132.3 4.37
 5 -4 11 17.7 1.36
 5 4 -11 19.8 1.71
 5 4 -11 19.92 2.07
 5 -4 -11 24.28 1.85
 5 4 11 21.02 1.39
 5 -4 -11 20.78 3.05
 5 -4 -11 25.69 2.67
 5 -4 11 20.56 1.64
 5 4 -11 15.69 2.65
 5 -4 -12 70.29 3.48
 5 4 12 64.67 2.25
 5 4 12 66.39 2.3
 5 4 -12 65.63 3.3
 5 -4 -12 75.11 3.21
 5 -4 12 64.51 2.29
 5 4 -12 66.9 2.74
 5 4 -12 71.19 2.52
 5 -4 -12 65.17 2.54
 5 -4 12 65.96 2.47
 5 4 -13 61.55 2.21
 5 4 -13 62.87 2.48
 5 -4 -13 56.66 2.25
 5 -4 13 62.14 2.2
 5 -4 -13 54.49 2.97
 5 4 -13 65.02 2.95
 5 -4 -13 67.02 2.87
 5 -4 13 60.41 2.05
 5 -4 -14 17.03 1.87
 5 4 -14 12.63 1.46
 -5 -5 0 13.78 2.94
 -5 5 0 16.33 2.12
 -5 5 0 17.51 2.02
 -5 -5 1 87.85 4.78
 -5 -5 -1 80.75 5.12
 -5 -5 1 90.62 5.49
 -5 5 1 89.17 4.45
 -5 5 1 80.35 4.09
 -5 5 -1 96.85 4.74
 -5 -5 2 40.48 3.53
 -5 -5 -2 38.72 3.69
 -5 -5 2 40.68 4
 -5 5 2 36.7 2.85
 -5 5 -2 37.15 3.07
 -5 -5 3 176.89 7.93
 -5 5 -3 191.24 7.85
 -5 -5 3 200.64 8.83
 -5 5 3 175.13 7.08
 -5 -5 -4 154.15 7.22
 -5 5 -4 144.24 6.75
 -5 5 4 124.34 5.71
 -5 5 4 144.09 6.63
 -5 -5 4 133.17 7.03
 -5 5 5 10.61 2.25
 -5 5 -5 13.59 2.41
 -5 -5 -5 10.74 2.35
 5 -5 -5 8.88 1.17
 -5 -5 5 11.44 3.27
 5 5 5 11.32 0.98
 5 -5 -5 9.5 1.13
 5 5 5 11.63 1.29
 5 -5 -5 8.85 1.6
 5 -5 5 11.26 1
 5 -5 -6 2.51 2.21
 5 5 -6 2.24 1.33
 5 5 -6 1.58 1.23
 -5 5 6 0.81 2.09
 -5 -5 -6 2.58 2.08
 -5 5 -6 4.97 2.24
 5 -5 -6 3.09 1.24
 5 -5 -6 2.94 0.83
 5 -5 6 2.65 0.74
 -5 -5 6 1.21 4.1
 5 5 6 3.47 0.78
 5 -5 6 3.5 0.65
 5 -5 6 3.19 1.09
 5 -5 -6 2.24 1.7
 5 -5 6 3.08 0.95
 5 5 6 5.12 1.68
 5 -5 -7 5.24 3.5
 5 5 -7 4.09 2.05
 -5 -5 -7 5.12 1.28
 -5 5 7 8.35 2.34
 5 5 -7 4.27 1.71
 5 -5 -7 6.26 2.52
 5 -5 -7 3.8 1.97
 -5 -5 -7 6.64 2.29
 5 -5 -7 4.53 1.57
 -5 -5 7 4.09 4.43
 5 -5 7 6.19 0.79
 5 5 7 4.19 0.91
 5 -5 7 5.47 1.35
 5 -5 7 5.17 1.04
 -5 5 8 69.09 4.72
 -5 5 -8 72.44 5.41
 -5 -5 -8 73.03 5.02
 5 -5 8 69.38 2.74
 5 5 -8 69.75 2.95
 5 5 -8 69.79 2.83
 5 -5 8 77.76 2.63
 5 -5 -8 69 3.25
 5 5 -8 69.65 3.53
 5 -5 -8 70.55 2.94
 -5 -5 8 62.87 5.88
 -5 -5 -8 70.49 2.8
 5 -5 -9 46.54 2.71
 5 5 -9 38.96 2.92
 5 5 -9 38.86 2.15
 5 -5 9 38.02 2.02
 -5 -5 -9 40.37 2.08
 5 -5 -9 47.91 2.25
 5 -5 9 39.37 1.81
 5 -5 9 39.85 1.76
 5 5 -9 37.17 2.32
 5 -5 -10 1.9 2.11
 5 5 -10 3.39 2.38
 5 -5 10 0.22 1.12
 5 5 -10 0.81 1.78
 5 -5 -10 1.98 2.7
 5 5 -10 0.84 1.51
 -5 -5 -10 0.9 1.31
 5 -5 10 1.4 1.35
 5 -5 -11 15.32 1.67
 5 5 -11 14.15 1.9
 5 5 -11 13.87 1.68
 5 -5 11 16.11 1.36
 5 -5 11 16.3 1.58
 5 -5 -11 15.93 2.82
 5 -5 -11 17.48 2.39
 5 5 -11 18.5 2.54
 5 5 -12 14.78 2.25
 5 -5 -12 15.07 2.46
 5 -5 -12 17.71 2.13
 5 5 -12 14.3 1.47
 5 -5 -12 14.19 1.46
 5 5 -12 13.33 1.74
 5 -5 12 12.47 1.15
 5 5 12 12.08 0.99
 5 -5 12 13.47 1.38
 5 -5 -13 65.68 2.31
 5 5 -13 62.29 2.33
 5 -5 13 64.57 2.16
 5 -5 -13 71.06 3.16
 5 -5 13 63.07 2.32
 5 -5 -14 8.91 1.56
 -5 6 0 1.12 1.46
 -5 6 0 0.68 1.12
 -5 -6 0 2.67 2.57
 -5 6 1 71.64 4.17
 -5 6 -1 84.54 4.44
 -5 6 -1 79.66 4.35
 -5 -6 -1 70.28 5.06
 -5 -6 1 88.69 5.58
 -5 -6 -2 712.5 22.85
 -5 -6 2 739.54 23.34
 -5 6 2 729.47 21.78
 -5 6 -2 763.37 22.4
 -5 -6 2 732.54 22.33
 -5 -6 -3 203.81 9.11
 -5 -6 3 244.28 10.07
 -5 -6 3 225.7 9.17
 -5 6 3 203.44 8.14
 -5 6 -3 228.73 8.97
 -5 -6 4 114.69 6.76
 -5 6 4 114.45 5.79
 -5 -6 -4 121.3 6.35
 -5 6 -4 107.3 5.91
 -5 -6 4 107.31 6.34
 -5 6 4 95.44 4.96
 5 -6 -5 33.56 2.14
 -5 6 5 36.26 3.63
 -5 6 5 33.47 2.79
 -5 6 -5 36.47 3.77
 -5 -6 -5 38 3.7
 5 -6 5 38.46 1.61
 5 -6 -5 33.47 1.68
 5 -6 -5 35.69 2.41
 -5 -6 5 34.99 4.38
 5 6 5 40.94 1.68
 5 -6 5 36.59 1.49
 5 6 -5 31.67 1.83
 5 6 -5 32.45 1.92
 5 6 5 38.47 1.88
 5 -6 5 41.37 1.72
 5 -6 -5 31.13 1.82
 5 -6 -6 4.61 2.6
 5 6 -6 4.8 1.76
 -5 6 6 3.77 1.97
 5 6 -6 3.25 1.59
 -5 -6 -6 4.72 1.15
 -5 -6 -6 3.43 2.11
 -5 6 -6 1.19 1.92
 5 -6 -6 5.31 1.09
 -5 -6 6 5.32 3.8
 5 -6 6 5.96 0.89
 5 6 6 6.94 1.17
 5 -6 6 4.28 1.18
 5 -6 6 5.78 1.19
 5 6 6 4.97 1.44
 5 -6 -6 6.47 2.01
 5 -6 -7 8.89 2.63
 5 6 -7 2.98 2.32
 -5 -6 -7 5.51 1.69
 5 6 -7 4.2 1.8
 -5 6 7 5.23 2.24
 -5 -6 -7 5.96 2.38
 -5 6 -7 9.82 2.75
 5 -6 -7 6.52 1.25
 5 -6 7 5.21 1.19
 5 6 7 8.08 1.4
 -5 -6 7 6.5 4.4
 5 6 7 6.62 1.12
 5 -6 7 5.08 0.83
 5 6 -7 5.84 1.67
 5 -6 -7 6.97 1.93
 5 -6 7 5.69 1.71
 5 -6 8 3.04 0.91
 5 -6 8 4.25 1.41
 -5 -6 -8 1.96 1.29
 5 6 -8 3.77 1.58
 5 -6 -8 3.07 1.9
 5 6 -8 3.92 1.73
 5 -6 -8 2.25 1.18
 5 -6 -8 4.87 1.93
 5 6 -8 2.27 2.32
 5 -6 8 2.42 1.11
 5 -6 -9 46.63 2.73
 5 6 -9 55.92 3.18
 5 -6 9 50.23 2
 5 -6 9 53.84 2.1
 5 6 -9 46.82 2.54
 5 6 -9 49.83 2.41
 -5 -6 -9 53.05 2.38
 5 -6 9 51.84 2.34
 5 -6 -9 46.43 2.37
 5 6 -10 257.74 7.55
 5 6 -10 262.13 7.45
 5 -6 10 243.83 7.22
 5 -6 -10 274.77 7.81
 5 6 -10 252.26 8.03
 5 -6 10 254.9 7.4
 -5 -6 -10 265.6 7.55
 5 6 -11 1.73 1.51
 5 -6 11 0.88 1.13
 5 -6 -11 3.37 2.55
 5 6 -11 2.48 2.18
 5 6 -11 1.81 1.73
 5 -6 11 1.06 1.33
 -5 -6 -11 1.96 2.07
 5 -6 -11 -0.57 1.99
 5 -6 12 6.02 1.03
 5 6 -12 5.6 1.37
 5 -6 -12 5.71 1.87
 5 -6 -12 5.29 2.3
 5 6 12 4.78 0.84
 5 -6 12 6.58 1.25
 5 -6 -12 4.01 1.26
 5 -6 -13 32.5 2.42
 5 -6 13 36.38 1.66
 5 -6 -13 36.86 2.13
 5 6 -13 34.04 1.68
 5 -6 13 36.86 1.46
 5 6 -14 42.17 1.6
 5 -6 -14 47.88 2.01
 -5 -7 0 7.33 3.1
 -5 7 0 7.27 1.85
 -5 7 0 5.1 1.48
 -5 -7 -1 67.44 5.03
 -5 -7 1 71.67 5.28
 -5 7 1 65.9 4.05
 -5 7 -1 74.02 4.29
 -5 7 -1 61.09 3.94
 -5 -7 2 32.68 4.22
 -5 -7 -2 27.99 3.74
 -5 -7 2 28.25 3.32
 -5 7 2 26.93 2.77
 -5 7 -2 33.88 3.07
 -5 7 -2 24.48 2.75
 -5 -7 -3 62.2 5.33
 -5 -7 3 78.75 5.7
 -5 7 -3 71.74 4.59
 -5 -7 3 72.37 5.05
 -5 7 3 61.97 4.04
 5 -7 -4 536.67 15.54
 -5 7 4 547.54 18.23
 5 7 4 617.81 15.37
 5 -7 4 590.98 15.31
 5 -7 -4 551.47 15.46
 5 -7 -4 568.1 15.3
 -5 -7 4 518.84 18.65
 -5 -7 -4 553.82 18.9
 -5 7 -4 538.49 18.44
 5 7 -4 529.09 15.25
 5 7 -4 543.3 15.23
 5 -7 -4 575.14 15.49
 5 -7 4 564.96 15.11
 5 7 4 613.1 15.33
 -5 7 4 524.99 17.35
 -5 -7 4 559.54 19.45
 5 7 -5 30.71 1.98
 5 7 -5 31.85 1.98
 5 -7 -5 31.97 2.49
 -5 7 5 34.91 3.63
 5 -7 -5 33.22 1.67
 5 -7 5 33.69 1.53
 5 -7 -5 34.46 2.43
 -5 -7 5 39.93 5.42
 5 -7 5 34.87 1.79
 5 -7 5 33.88 1.47
 5 7 5 36.31 1.72
 5 7 5 36.76 2.37
 5 -7 -5 32.02 1.96
 5 -7 5 35.84 1.74
 -5 -7 5 39.78 5.4
 -5 7 -5 37.21 3.84
 -5 -7 -5 33.25 3.65
 -5 7 5 32.43 2.83
 -5 7 6 13.23 2.67
 5 7 -6 12.46 1.88
 -5 -7 -6 11.7 2.56
 -5 7 -6 11.4 2.82
 5 -7 6 13.2 1.6
 -5 -7 6 13.58 4.13
 5 -7 6 13.07 1.21
 5 -7 -6 11.32 2.47
 5 7 6 14.27 1.73
 5 7 -6 11.7 1.98
 5 -7 -6 13.77 2.69
 5 -7 6 12.89 1.02
 5 7 6 12.07 1.17
 5 -7 -7 21.64 2.71
 5 7 -7 18.7 1.83
 5 7 -7 22.74 1.98
 -5 7 7 17.79 2.8
 5 -7 7 22.13 1.77
 -5 -7 -7 17.63 3.13
 -5 7 -7 22.87 3.36
 5 -7 7 22.51 1.74
 5 -7 7 20.82 1.2
 5 7 7 22.08 1.34
 5 -7 7 23.59 1.41
 5 7 7 21.73 1.65
 -5 -7 7 17.08 4.3
 5 -7 -7 19.35 2.17
 -5 -7 -7 21.72 1.69
 5 -7 8 273.86 8
 5 -7 8 261.12 7.79
 5 -7 -8 273.9 8.19
 5 7 -8 272.58 8.53
 5 -7 8 285.94 7.89
 -5 -7 -8 273.21 8.11
 5 7 -8 285.51 8.1
 5 7 -8 286.18 8.04
 5 -7 -8 290.83 8.84
 5 -7 -8 290.77 8.4
 -5 -7 -9 22.91 1.69
 5 -7 -9 23.68 2.17
 5 7 -9 21.35 2.56
 5 -7 9 20.93 1.76
 5 -7 9 21.01 1.51
 5 7 -9 19.26 2.04
 5 7 -9 21.88 1.87
 -5 -7 -10 2.47 1.4
 5 -7 -10 2.55 1.99
 5 -7 10 1.65 1.46
 5 -7 10 2.17 1.18
 5 7 -10 2.1 1.69
 5 7 -10 1.82 1.98
 -5 -7 -11 52.22 2.95
 5 -7 -11 63.79 2.86
 5 -7 -11 63.85 3.53
 5 -7 11 58.5 2.4
 5 7 -11 53.16 2.44
 5 -7 11 54.85 2.17
 5 -7 12 59.68 2.14
 5 -7 -12 59.69 3.2
 5 7 -12 67.19 2.42
 -5 -7 -12 54.38 2.67
 5 -7 -12 65.57 2.74
 5 -7 12 61.68 2.32
 5 7 12 55.85 2.13
 5 -7 13 4.31 1.14
 5 7 -13 2.63 1.22
 5 -7 -13 4.24 1.64
 5 7 13 2.9 0.57
 5 -7 -13 2.35 2.11
 5 -7 13 3.44 0.85
 5 -7 14 10.87 0.91
 5 7 -14 11.82 0.99
 -5 -8 0 7.26 3.2
 -5 8 0 4.64 1.85
 -5 8 -1 86.54 4.9
 -5 -8 -1 92.68 6.11
 -5 -8 1 96.42 6.42
 -5 8 1 97.08 5.08
 -5 8 -1 98.64 5.19
 -5 8 -2 595.13 19.27
 -5 8 2 603.26 18.96
 -5 -8 -2 605.6 20.37
 -5 -8 2 653.11 20.82
 5 -8 3 56.67 2.33
 -5 8 -3 65.62 4.55
 5 -8 -3 62.07 2.33
 5 -8 -3 61.41 2.51
 -5 -8 3 79.77 5.61
 5 -8 -3 62.19 2.46
 5 8 -3 60.15 2.67
 5 8 -3 58.42 2.57
 5 -8 3 57.74 2.15
 -5 8 3 56.08 3.93
 -5 -8 -3 63.5 5.12
 -5 -8 3 80.77 6.26
 5 -8 -4 7.24 1.85
 5 8 -4 4.53 1.39
 5 8 -4 4.29 1.11
 5 -8 -4 6.93 1.79
 5 -8 4 4.33 0.97
 5 8 4 5.98 1.47
 -5 -8 -4 2.99 2.12
 -5 8 -4 8.52 2.58
 5 -8 4 4.69 1.23
 5 8 4 5.95 0.99
 5 -8 4 3.57 0.77
 -5 -8 4 5.68 3.26
 -5 8 4 5.14 1.98
 -5 8 -4 4.77 2.25
 5 8 -4 3.82 1.45
 5 -8 -4 5.93 1.03
 5 -8 4 4.73 0.83
 5 -8 -4 6.31 1.18
 -5 -8 -4 7.32 3.3
 -5 -8 4 8.14 4.5
 5 -8 -4 6.55 1.31
 5 8 5 56.61 2.24
 5 -8 5 48.44 2.02
 5 8 -5 51.4 2.64
 5 8 -5 50.18 2.5
 5 8 -5 49.52 2.1
 5 -8 -5 45.82 2.89
 -5 -8 5 52.67 5.41
 5 -8 -5 51.16 2.49
 5 8 5 58.27 2.62
 5 -8 5 50.15 2.23
 5 -8 5 53.83 2.44
 5 -8 -5 52.65 2.41
 -5 8 5 53.52 3.75
 5 -8 -5 57.06 3.35
 -5 -8 5 40.99 5.23
 5 -8 -5 48.17 2.21
 -5 -8 -5 55.65 4.54
 -5 8 -5 53.6 4.49
 -5 -8 6 10.1 4.98
 -5 8 6 9.84 2.47
 -5 -8 6 12.92 4.42
 -5 -8 -6 6.81 2.4
 -5 8 -6 11.5 3
 5 -8 6 11.05 2.03
 5 -8 -6 12.67 1.37
 5 -8 6 11.2 1.13
 5 8 6 12.5 1.33
 5 8 -6 11.98 1.75
 5 8 -6 13.02 1.94
 5 -8 -6 12.67 2.92
 5 -8 6 11.09 1.35
 5 8 6 14.39 1.58
 -5 -8 -7 22.57 1.74
 5 -8 -7 24.25 2.78
 -5 -8 7 22.68 4.57
 -5 8 7 24.41 3.04
 5 -8 7 25.63 1.84
 -5 -8 7 32.39 4.55
 5 -8 7 24.3 1.57
 5 8 7 27.92 1.74
 5 -8 7 24.04 1.46
 5 8 -7 24.02 2.08
 5 8 -7 25.3 1.95
 5 8 7 28.39 1.47
 -5 -8 -7 23.66 3.11
 5 8 8 10.06 0.98
 5 8 -8 8.62 1.88
 5 -8 -8 13.53 2.63
 5 -8 8 10.21 1.31
 -5 -8 -8 10.77 1.49
 5 -8 8 10.93 1.6
 5 8 -8 9.05 1.7
 5 -8 -9 39.87 2.34
 5 -8 9 35.42 2.06
 -5 -8 -9 33.75 2
 5 -8 9 35.05 1.8
 5 8 -9 31.97 2.31
 5 8 -9 34.2 2.13
 5 -8 -10 282.4 8.38
 5 -8 10 290.57 8.26
 -5 -8 -10 298.04 8.37
 5 -8 10 277.06 8.04
 5 8 -10 298.89 8.26
 5 -8 -11 46.36 2.48
 -5 -8 -11 50.02 2.79
 5 -8 -11 46.94 3.25
 5 8 -11 50.49 2.33
 5 -8 11 53.77 2.26
 5 -8 11 52.04 2.04
 5 -8 12 1.57 1.21
 -5 -8 -12 0.3 1.68
 5 -8 -12 1.32 1.54
 5 8 -12 0.74 1.3
 5 -8 12 0.45 1
 5 -8 -12 0.51 2.15
 5 8 13 13.87 0.81
 5 8 13 13.02 0.8
 5 -8 -13 20.58 2.35
 5 8 -13 21.68 1.5
 5 -8 13 21.76 1.44
 5 8 -14 5.3 0.89
 -5 9 0 2.24 1.77
 5 9 0 0.91 0.69
 5 -9 0 0.75 0.8
 -5 -9 0 1.06 2.82
 5 -9 0 1.13 0.68
 5 -9 0 0.06 0.83
 5 9 0 1.05 0.98
 5 -9 0 -0.03 0.98
 5 9 0 0.38 1.16
 -5 9 1 53.38 3.85
 -5 9 -1 53.61 3.9
 5 9 1 52.81 2.02
 -5 -9 -1 52.95 4.99
 -5 -9 1 52.13 5.05
 -5 9 -1 46.03 3.63
 5 9 1 47.86 2.04
 5 -9 1 51.07 2.14
 5 -9 -1 49.97 2.16
 5 9 1 43.64 2.1
 5 9 -1 46.95 2.09
 5 -9 1 53.44 2.03
 5 -9 -1 51.99 2.06
 -5 9 2 26.54 3.05
 -5 9 -2 24.3 2.87
 5 9 -2 30.77 1.9
 5 -9 2 24.51 1.35
 -5 -9 2 24.78 4.36
 -5 -9 -2 28.19 4.14
 5 -9 -2 27.28 1.58
 5 -9 2 29.64 1.59
 5 -9 2 30.68 1.46
 5 -9 -2 29.23 1.53
 5 9 -2 28.76 1.63
 5 9 -3 138.5 4.52
 5 -9 -3 147.37 4.8
 5 -9 3 159.5 4.77
 5 -9 3 157.45 4.77
 -5 9 -3 143.56 7.29
 5 -9 3 153.54 4.52
 5 9 -3 154.77 4.51
 5 -9 3 146.03 4.48
 5 9 -3 129.95 4.68
 -5 9 3 164.12 7.41
 -5 9 -3 156.27 7.12
 -5 9 3 162.31 7.14
 -5 -9 -3 161.68 8.42
 -5 -9 3 171.45 9.16
 5 -9 -4 235.84 6.81
 5 9 4 240.42 6.67
 5 -9 4 223.75 6.66
 -5 9 -4 225.09 9.83
 -5 -9 -4 215.35 9.9
 -5 -9 4 223.37 10.37
 5 -9 -4 214.65 6.97
 5 -9 4 228.6 6.43
 5 -9 -4 238.76 6.67
 -5 -9 -4 226.3 10.67
 -5 -9 4 235.97 10.93
 -5 9 -4 251.68 9.47
 -5 9 4 217.51 8.83
 5 -9 4 199.73 6.38
 5 9 -4 218.85 6.74
 5 9 -4 218.08 6.47
 -5 -9 5 56.75 5.58
 5 -9 -5 47.17 3.17
 5 -9 5 44.58 2.46
 -5 -9 -5 39.37 4.15
 -5 9 -5 53.88 4.72
 5 -9 -5 49.01 2.43
 -5 -9 5 54.32 6.01
 -5 9 -5 54.43 4.15
 -5 9 5 46.07 3.57
 5 9 5 58.82 2.78
 5 9 5 51.03 2.27
 5 9 -5 45.65 2.95
 5 9 -5 44.69 2.62
 5 9 -5 44.36 2.13
 5 -9 -6 38.72 1.98
 5 9 -6 34.36 2.29
 5 9 -6 36.05 2.13
 5 9 6 31.91 1.72
 5 9 6 41.78 2.08
 5 -9 -6 32.79 2.81
 -5 -9 6 26.23 4.75
 5 -9 6 33.2 2.06
 5 9 -6 36.69 1.89
 -5 9 -6 30.67 3.82
 -5 -9 -6 27.73 3.54
 5 -9 6 28.28 1.85
 -5 9 -6 29.72 3.25
 -5 -9 6 31.9 4.78
 5 -9 -7 101.99 3.9
 5 -9 7 106.54 3.77
 5 -9 -7 107.55 4.46
 5 9 7 103.44 3.46
 5 9 7 105.46 3.58
 5 9 -7 103.86 3.88
 5 9 -7 103.97 3.76
 5 -9 -7 105.19 3.79
 5 -9 7 101.77 3.47
 -5 -9 -7 98.13 3.69
 5 -9 -8 53.12 2.47
 5 9 8 48.61 1.99
 5 9 -8 52.24 2.66
 5 9 -8 52.81 2.5
 5 -9 -8 54.12 3.36
 5 -9 8 47.95 2.4
 -5 -9 -8 49.69 2.38
 5 -9 8 47.1 2.12
 -5 -9 -9 16.91 1.68
 5 -9 9 19.75 1.55
 5 -9 9 17.98 1.86
 5 9 -9 17.81 1.94
 5 -9 -10 3.58 1.85
 5 9 -10 2.3 1.6
 -5 -9 -10 1.36 1.33
 5 -9 10 2.9 1.5
 5 -9 10 1.84 1.23
 5 -9 -11 22.15 1.81
 -5 -9 -11 19.87 2.25
 5 -9 11 19.12 1.32
 -5 -9 -11 18.67 1.52
 5 9 -11 17.12 1.67
 5 -9 11 18.14 1.58
 5 -9 12 63.47 2.19
 5 -9 12 65.53 2.41
 5 -9 -12 64.25 3.13
 5 9 -12 68.89 2.46
 5 -9 13 4.56 1.09
 5 9 -13 4.18 1.17
 5 -9 -13 5 1.81
 -5 -9 -13 5.77 1.58
 5 9 13 5.12 0.59
 5 9 13 4.68 0.6
 5 10 0 1.03 0.76
 5 10 0 1.16 1.06
 5 -10 0 1.38 0.9
 5 10 0 -0.46 1.35
 5 -10 0 -0.35 0.88
 5 -10 0 0.03 1.28
 -5 10 0 -0.4 2.33
 5 -10 0 0.03 1.38
 -5 -10 0 2.65 4.41
 5 10 -1 109.81 3.93
 5 -10 1 118.45 4.14
 5 -10 1 119.98 4.02
 5 -10 -1 121.83 4.05
 5 10 1 118.2 3.93
 5 -10 1 122.1 3.88
 5 -10 -1 120.74 4.02
 5 -10 -1 126.21 4.26
 -5 -10 -1 130.61 8.15
 -5 -10 1 128.27 8.26
 5 10 1 132.78 3.95
 5 10 -1 126.42 3.85
 -5 10 1 128.82 6.49
 5 10 -2 771.68 20.34
 5 -10 2 729.7 20.54
 -5 10 -2 692.47 23.56
 5 -10 2 781.63 20.37
 5 -10 -2 782.96 20.51
 5 -10 -2 785.15 20.7
 5 -10 -2 769.52 20.62
 5 -10 2 805.04 20.61
 -5 10 2 771.97 23.72
 5 10 -2 741.44 20.36
 5 10 -2 731.71 20.49
 -5 -10 -2 752.92 25.21
 -5 -10 2 781.32 25.35
 -5 10 2 772.36 23.41
 5 10 -3 56.14 2.09
 5 10 -3 47.16 2.76
 5 10 -3 51.32 2.45
 5 -10 3 55.23 2.79
 -5 10 -3 59.51 4.62
 5 -10 3 57.43 2.28
 5 -10 3 58.8 2.55
 5 -10 -3 61.23 2.54
 -5 10 -3 74.43 4.71
 -5 10 3 57.73 4.18
 -5 -10 -3 64.8 6.04
 -5 -10 3 59.92 5.88
 -5 10 3 63.92 4.5
 5 10 -4 3.37 1.54
 5 10 4 2.93 1.74
 5 10 -4 4.59 2.47
 -5 -10 -4 7.85 3.77
 -5 -10 4 5.01 4.45
 5 -10 4 1.14 0.89
 5 -10 -4 2.6 1.45
 -5 -10 -4 2.97 2.28
 -5 10 -4 2.82 2.26
 5 -10 -4 1.5 2.13
 -5 10 4 1.73 2.33
 -5 10 -4 5.22 2.42
 -5 10 4 0.76 1.95
 5 -10 4 2.15 1.75
 5 -10 4 2.55 1.08
 5 10 5 41.54 1.91
 5 -10 -5 38.33 2.06
 -5 10 5 32.3 3.56
 5 10 5 42.37 2.29
 5 -10 -5 52.42 3.26
 -5 10 -5 31.8 4.01
 -5 -10 -5 29.75 3.86
 -5 10 -5 41.07 3.65
 -5 10 5 34.12 3.38
 5 10 -5 30.97 2.3
 -5 -10 -5 36.83 5.71
 -5 -10 5 38.08 4.99
 5 -10 5 33.92 2.19
 5 10 -5 29.75 1.95
 5 -10 5 35.78 2.15
 5 10 -6 8.47 1.92
 5 -10 6 7.02 1.62
 5 -10 6 6.21 1.28
 5 10 6 6.55 1.05
 5 10 -6 8.18 1.35
 5 -10 -6 6.04 2.3
 5 -10 -6 8.69 1.3
 5 10 6 7.34 1.5
 5 10 7 27.49 1.5
 5 10 -7 23.44 1.59
 5 -10 7 26.49 1.96
 5 -10 -7 26.46 2.23
 5 10 7 27.27 1.78
 5 -10 -7 28.32 1.82
 5 -10 -7 30.15 2.78
 5 -10 7 23.52 1.63
 5 10 -7 24.85 2.2
 5 -10 -8 6.69 2.48
 -5 -10 -8 5.86 1.43
 5 -10 -8 6.53 1.29
 5 -10 8 5.37 1.58
 5 10 8 5.42 0.89
 5 -10 8 5.09 1.27
 5 -10 9 29.99 1.77
 5 -10 -9 32.19 3.18
 -5 -10 -9 30 2
 5 -10 9 29.14 2.11
 -5 -10 -10 119.11 3.94
 5 -10 10 115.2 3.95
 5 -10 10 118.08 3.7
 5 -10 11 2.32 1.36
 -5 -10 -11 3.34 2.04
 5 -10 11 1.46 1.06
 -5 10 -11 1.53 0.68
 5 -10 12 7.95 1.3
 5 -10 -12 8.09 2.21
 -5 -10 -12 6.88 1.84
 5 -10 12 7.59 0.99
 5 -10 -13 20.66 1.79
 5 10 -13 21.22 1.23
 -5 -10 -13 17.81 1.49
 5 -10 13 23.73 1.22
 5 10 13 15.74 0.75
 5 10 13 17.51 0.79
 5 -11 0 4.5 1.44
 5 11 0 4.03 1
 -5 11 0 7.12 2.44
 5 -11 0 5.35 1.16
 5 -11 0 3.36 1.23
 5 -11 0 6.5 1.97
 -5 -11 0 8.02 4.2
 5 -11 1 88.14 3.52
 5 -11 -1 84.55 3.32
 5 -11 1 84.22 3.04
 5 -11 1 86.59 3.33
 5 -11 -1 77.77 3.12
 5 11 1 89.1 3.07
 5 11 -1 94.01 3.04
 5 -11 -1 85.48 3.2
 5 -11 1 85.24 3.2
 -5 11 1 91.6 5.37
 5 11 -1 81.8 3.23
 -5 11 1 94.21 5.42
 -5 -11 -1 88.38 6.85
 -5 -11 1 80.49 6.6
 5 -11 2 256.17 7.84
 -5 11 2 270.81 10.56
 5 11 -2 254.42 7.63
 5 -11 2 254.47 7.68
 5 -11 -2 266.87 7.78
 5 -11 -2 274.25 7.73
 5 -11 -2 276.36 7.94
 5 -11 2 264.55 7.53
 5 11 -2 263.62 7.5
 -5 -11 -2 263.1 11.99
 -5 -11 2 277.56 12.32
 -5 11 -2 259.86 10.4
 -5 11 2 271.67 10.42
 -5 11 3 48.43 4.15
 5 11 3 46.08 2.39
 5 11 -3 41.09 2.44
 5 11 3 48.05 2.29
 5 -11 -3 48.95 2.34
 5 -11 3 42.53 2.16
 5 11 -3 37.27 2.7
 5 -11 3 45.28 2.91
 -5 11 -3 50.93 4.23
 -5 11 3 46.24 4.05
 5 11 -3 41.81 1.83
 5 -11 3 41 1.92
 5 -11 -3 48.46 2.38
 5 -11 -3 49.99 2.2
 -5 11 -3 45.84 4.19
 -5 -11 -3 52.66 5.77
 -5 -11 3 59.8 6.46
 5 -11 -4 386.71 12.23
 5 11 -4 424.97 11.91
 -5 11 4 424.47 14.9
 5 11 4 446.64 11.81
 5 -11 -4 461.64 12.06
 5 -11 4 440.39 11.95
 5 -11 4 387.76 11.71
 -5 -11 -4 417.81 16.68
 -5 -11 4 431.82 16.63
 -5 11 -4 443.35 14.9
 -5 11 4 399.3 14.33
 5 11 -4 424.56 11.7
 5 -11 4 433.74 11.86
 5 -11 -4 443.13 11.98
 -5 11 -4 379.21 15.48
 -5 -11 -4 382.94 15.51
 5 11 -5 0.65 1.82
 5 -11 5 -0.03 1.55
 5 -11 5 -0.29 1.22
 5 11 5 2.17 1.49
 5 -11 -5 2.22 1.31
 5 -11 5 -0.06 0.88
 5 -11 -5 2.13 2.1
 5 11 -5 1.19 1.35
 5 -11 -5 2.09 1.09
 5 -11 6 32.55 2.14
 5 -11 6 31.15 1.82
 5 11 6 40.25 2.12
 5 -11 -6 37.16 2.49
 5 11 -6 34.6 1.88
 5 11 6 35.45 1.77
 5 -11 -6 31.99 2.76
 5 -11 -6 37.14 2
 5 -11 6 32.59 1.75
 5 -11 7 22.36 1.93
 5 11 7 24.72 1.43
 5 -11 7 19.42 1.58
 5 11 7 26.78 1.72
 5 11 -7 21.31 1.61
 5 -11 -7 26.02 2.28
 5 -11 -7 24.06 2.16
 5 -11 -7 26.68 2.7
 5 -11 -7 23.93 1.67
 5 -11 -8 94.01 3.48
 5 -11 -8 95.46 4.2
 5 11 -8 91.97 3.08
 5 -11 -8 95.41 3.8
 5 11 8 87.28 3.02
 -5 -11 -8 86.33 3.4
 5 -11 8 95.6 3.17
 5 -11 8 90.32 3.46
 5 -11 9 23.39 1.61
 5 -11 9 23.28 1.92
 5 -11 -9 25.38 2.78
 -5 -11 -9 23.87 1.76
 5 -11 10 1.68 1.14
 -5 11 -10 0.75 0.76
 -5 -11 -10 1.96 1.25
 5 -11 10 1.27 1.44
 -5 -11 -11 30.03 2.28
 -5 -11 -11 28.29 1.66
 5 -11 11 31.59 1.52
 5 -11 11 29.76 1.76
 -5 11 -11 32.8 1.29
 -5 -11 -12 29.62 2.31
 5 -11 12 28.23 1.7
 5 -11 12 28.38 1.4
 5 -11 -13 3.27 1.58
 5 -11 13 4.06 0.95
 5 11 -13 2.82 1.16
 5 12 0 0.8 1.79
 5 12 0 1.82 1.04
 5 -12 0 0.28 1.14
 5 -12 0 0.45 1.39
 5 -12 0 -0.24 1.33
 -5 -12 0 1.26 4.89
 5 -12 0 2.47 2.47
 5 -12 1 167.92 5.67
 -5 12 1 185.28 8.08
 5 -12 1 160.41 5.16
 5 -12 1 172.99 5.41
 5 -12 -1 160.7 5.25
 5 -12 -1 175.93 5.43
 5 -12 -1 161.49 5.3
 5 -12 1 160.33 5.28
 5 12 1 180.35 5.22
 5 12 -1 176.72 5.17
 5 12 -1 157.76 5.2
 5 12 1 166.76 5.35
 -5 -12 -1 187.74 10.16
 -5 -12 1 189.61 10.03
 -5 12 1 178.97 7.95
 5 -12 2 502.46 14.14
 -5 12 2 494.55 16.91
 -5 12 -2 506.15 17.1
 5 -12 2 545.8 14.16
 5 -12 -2 514.49 13.98
 5 -12 2 478.93 13.83
 5 -12 -2 539.08 14.18
 -5 -12 -2 481.01 18.72
 -5 -12 2 494.19 18.79
 5 12 -2 513.72 13.83
 5 12 -2 511.63 13.88
 5 12 2 522.74 13.99
 5 -12 -2 508.63 14.03
 5 -12 2 477.26 13.95
 -5 12 2 494.16 16.96
 5 -12 -3 56.74 2.39
 5 -12 3 49.88 2.25
 5 -12 -3 54.72 2.89
 5 12 3 54.5 2.49
 5 12 -3 49.97 2.41
 -5 12 3 58.56 4.23
 5 -12 3 55.99 2.72
 5 -12 3 49.38 2.39
 5 12 -3 55.09 2.11
 -5 -12 -3 55.27 5.72
 -5 -12 3 61.63 5.8
 5 12 3 52.52 2.59
 5 12 -3 46.23 2.68
 5 12 3 52.71 2.39
 -5 12 -3 59.31 4.4
 -5 12 3 55.93 4.17
 5 -12 3 50.13 2.12
 5 -12 -3 59.29 2.54
 5 12 4 21.63 1.7
 5 -12 -4 20.15 1.7
 5 -12 4 18.02 1.35
 5 -12 -4 20.67 1.53
 5 -12 -4 18.08 2.21
 5 -12 4 22.18 2
 5 12 -4 20.97 1.73
 5 -12 -4 22.01 2.23
 5 12 -4 20.99 2.13
 5 -12 4 18.02 1.58
 5 -12 5 5.3 1.31
 5 -12 -5 1.99 1.09
 5 -12 -5 3.13 2.06
 5 -12 5 4.32 1.69
 5 -12 5 4.2 0.93
 5 12 5 2.92 1.49
 5 -12 -5 4.56 1.91
 5 12 -5 5 1.42
 5 12 -6 7.37 1.4
 5 -12 -6 9.27 2
 5 12 6 7.82 1.56
 5 -12 -6 7.18 1.23
 5 -12 -6 8.55 2.3
 5 -12 6 7.18 1.72
 5 -12 -6 8.54 1.87
 5 12 6 8.22 1.09
 5 -12 6 5.31 1.34
 5 12 -7 5.22 1.34
 5 -12 -7 4.65 1.95
 5 -12 7 3.8 1.64
 5 12 7 5.87 1.37
 5 -12 -7 3.97 1.2
 5 -12 7 5.36 1.32
 5 12 7 5.38 0.96
 5 -12 -7 7.55 1.91
 5 -12 -7 5.65 2.34
 5 12 8 7.3 0.95
 5 12 -8 8.3 1.35
 5 -12 -8 8.19 2.02
 5 -12 8 8.71 1.49
 -5 -12 -8 8.63 1.59
 5 -12 8 7.92 1.84
 5 -12 -8 9.58 2.62
 5 -12 -9 67.34 3.39
 5 12 -9 59.97 2.27
 5 -12 9 63.24 2.78
 -5 -12 -9 62.95 2.62
 -5 12 -9 61.87 2.29
 5 -12 9 69.04 2.47
 5 -12 10 253.86 7.46
 5 -12 10 262.08 7.28
 -5 -12 -10 254.57 7.45
 -5 12 -10 268.19 7.23
 -5 12 -11 41.68 1.49
 5 12 -11 37.03 2.09
 -5 -12 -11 42.22 2.48
 5 -12 11 43.35 1.99
 5 -12 11 42.08 1.71
 -5 -12 -11 40.93 1.86
 5 12 -12 26.24 1.57
 5 -12 12 24.56 1.42
 5 -12 12 25.35 1.2
 -5 -12 -12 23.21 1.85
 5 -12 -13 20.83 1.28
 5 -13 0 -0.18 0.9
 5 -13 0 0.2 1.21
 5 13 0 1.26 0.92
 -5 13 0 0.52 0.71
 5 -13 0 0.48 0.97
 -5 -13 0 1.31 3.37
 5 13 0 1.35 1.63
 -5 13 0 -0.96 1.91
 -5 13 -1 1.36 0.81
 5 13 1 4 1.66
 5 13 -1 1.99 1.64
 5 13 1 2.65 1
 5 13 -1 2.63 0.93
 5 -13 1 2.88 1.27
 5 -13 -1 1.39 1.24
 -5 13 1 2.07 1.99
 -5 13 -1 1.5 1.93
 -5 13 1 -0.7 1.95
 5 -13 1 0.79 1.41
 5 -13 1 2.33 0.96
 5 -13 -1 1.24 1.03
 5 -13 -1 1.77 0.96
 5 -13 1 2.73 0.94
 -5 -13 -1 3.07 3.44
 -5 -13 1 2.39 3.34
 5 -13 1 2.18 1.74
 5 -13 2 2.26 1.22
 5 -13 -2 5.4 1.35
 5 -13 2 1.18 1.74
 5 13 -2 2.21 0.87
 5 -13 2 1.6 1.36
 5 -13 2 1.88 0.89
 5 -13 -2 1.54 0.96
 5 -13 2 1.48 0.89
 5 13 2 4.78 1.66
 5 13 -2 1.38 1.65
 5 13 2 2.35 1.54
 5 13 -2 2.23 1.51
 5 -13 3 45.34 2.19
 5 13 3 42.54 2.37
 5 13 -3 44.3 2.36
 5 -13 -3 41.69 2.23
 5 -13 3 47.22 2.24
 5 13 3 40.44 2.16
 5 13 3 44.05 2.27
 5 -13 -3 40.28 2.62
 5 13 -3 42.85 2.25
 5 13 -3 44.96 1.86
 5 -13 3 39.57 1.93
 5 -13 -3 41.01 2.04
 5 -13 3 45.58 2.52
 5 -13 4 25.38 2.19
 5 -13 4 22.53 1.74
 5 -13 -4 29.06 2.55
 5 13 -4 26.99 2.04
 5 -13 -4 29.62 1.74
 5 13 -4 26.18 1.88
 5 -13 -4 35.16 2.6
 5 13 4 30.78 1.95
 5 -13 -4 34.85 2
 5 13 -4 22.69 1.33
 5 -13 5 6.54 1.39
 5 -13 5 7.96 1.79
 5 -13 -5 9.71 1.97
 5 13 5 10.53 1.61
 5 13 -5 7.94 1.7
 5 13 -5 7.44 1.49
 5 -13 -5 9.99 1.26
 5 -13 -5 8.29 2.09
 5 -13 -6 8.73 1.91
 5 13 -6 8.92 1.76
 5 13 -6 7.94 1.48
 5 -13 -6 9.37 2.25
 5 -13 6 9.25 1.78
 5 -13 -6 10.81 1.28
 5 -13 6 9.03 1.42
 5 13 6 9.68 1.56
 5 -13 -6 11.05 2.03
 5 13 6 8.59 1.13
 5 -13 -7 25.78 2.21
 5 13 7 25.27 1.71
 5 13 -7 22.38 1.71
 5 -13 -7 26.31 2.38
 5 -13 -7 25.62 2.73
 5 13 7 22.96 1.41
 5 -13 -7 23.83 1.69
 5 -13 7 21.91 1.68
 5 -13 7 24.25 2.2
 5 13 8 6.79 0.91
 -5 13 -8 8.31 1.02
 5 -13 8 6.62 1.67
 5 -13 8 8.33 1.35
 -5 -13 -8 8.32 1.42
 5 13 -8 8.42 1.34
 5 -13 -8 6.21 1.84
 5 -13 -8 11.41 2.33
 5 -13 -9 55.8 3
 -5 -13 -9 48.93 2.23
 5 13 -9 48.78 1.97
 5 -13 9 51.02 2.42
 5 -13 9 51.58 2.11
 -5 13 -9 51.15 1.94
 5 13 -10 2.34 1.58
 5 -13 -10 2.94 2.01
 5 -13 10 4.23 1.1
 5 -13 10 2.11 1.41
 -5 13 -10 2.89 0.71
 -5 -13 -10 4.22 1.14
 -5 13 -11 15.12 0.81
 5 -13 11 12.8 1.18
 5 -13 11 12.43 1.55
 5 13 -11 11.44 1.7
 -5 -13 -11 11.55 1.3
 -5 -13 -11 15.2 2.22
 -5 -13 -12 51.82 2.18
 5 -13 12 49.99 1.82
 5 -14 0 4.02 1.3
 5 -14 0 1.33 0.88
 5 14 0 3.39 1
 -5 14 0 2.49 0.77
 5 -14 0 2.2 1.46
 5 14 0 3.25 1.67
 5 14 1 29.31 2.09
 5 14 -1 29.89 2.12
 5 -14 1 28.91 1.85
 5 -14 1 22.68 1.57
 5 -14 -1 29.13 1.88
 5 -14 -1 26.26 1.6
 5 14 -1 31.28 1.61
 -5 14 -1 27.47 1.42
 5 14 1 29.45 1.66
 5 -14 1 29.47 2.29
 5 14 1 27.3 2.02
 5 -14 1 25.42 1.93
 5 -14 -1 23.25 1.93
 5 14 2 441.05 11.89
 5 14 -2 452.01 11.9
 5 -14 -2 457.76 12.05
 5 -14 2 458.08 12.02
 5 -14 -2 417.84 11.86
 5 14 -2 434.84 11.76
 -5 14 -2 418.85 11.63
 5 -14 2 425.79 12.11
 5 -14 2 409.24 11.83
 5 14 2 439.21 11.85
 5 -14 3 32.11 1.95
 5 14 -3 28.29 2.13
 5 -14 3 33.3 1.92
 5 -14 -3 31.01 1.74
 -5 14 -3 32.43 1.61
 5 14 -3 31.18 1.57
 5 -14 3 32.66 2.37
 5 -14 -3 34.17 1.99
 5 14 3 30.97 1.98
 5 14 3 32.8 2.09
 5 -14 -3 34.75 2.5
 5 14 -3 30.69 2.04
 5 -14 4 46.88 2.35
 5 14 -4 54.3 2.56
 5 -14 4 56.5 2.41
 5 -14 4 53.06 2.73
 5 -14 -4 55 2.88
 5 14 -4 53.82 2.43
 5 14 4 51.56 2.39
 -5 14 -4 50.23 2.09
 5 14 -4 47.13 1.96
 5 -14 -4 47.41 2.24
 5 -14 -5 18.48 1.48
 5 14 5 24.16 1.86
 5 -14 5 22.48 1.71
 5 14 -5 19.63 1.91
 5 -14 -5 19.91 2.26
 5 -14 -5 19.7 2.04
 5 -14 5 22.84 2.15
 -5 14 -5 22.94 1.42
 5 -14 -5 21.18 2.21
 5 14 -5 22.99 1.79
 5 -14 -6 16.43 1.46
 5 -14 6 21.46 2.19
 5 -14 -6 18.28 2.05
 5 -14 6 20.4 1.67
 5 14 -6 21.24 2
 -5 14 -6 17.99 1.35
 5 -14 -6 17.45 2.39
 5 14 -6 21.43 1.75
 5 14 6 17.67 1.35
 5 -14 -6 18.11 2.23
 5 14 6 18.79 1.79
 5 -14 -7 32.39 2.33
 5 -14 7 33.2 2.21
 5 -14 7 30.8 1.83
 5 14 7 27.73 1.54
 5 14 -7 31.33 2.04
 5 -14 -7 28.35 2.23
 5 14 -7 33.35 1.84
 5 14 7 34.07 1.78
 5 -14 -7 33.92 2.63
 5 14 -8 0.74 1.49
 5 14 -8 1.21 1.19
 5 -14 -8 1.67 2.06
 5 14 8 1.03 0.69
 5 -14 8 0.59 1.55
 5 -14 8 0.42 1.18
 -5 14 -8 0.08 0.81
 -5 -14 -8 -0.08 1.24
 5 -14 9 30.31 1.61
 -5 14 -9 31.35 1.37
 5 14 -9 28.37 1.82
 5 14 -9 26.9 2.01
 -5 -14 -9 29.65 1.71
 5 -14 9 29.09 1.91
 5 -14 -9 33.42 2.4
 5 14 -9 26.89 1.47
 5 -14 10 26.95 1.77
 5 -14 10 27.79 1.42
 -5 -14 -10 26.89 1.52
 5 -14 10 22.44 1.18
 5 -14 -10 28.19 2.27
 5 14 -10 25.68 1.83
 5 14 -10 27.81 1.65
 -5 -14 -10 27.32 2.28
 -5 14 -10 27.25 1.16
 5 -14 11 4.12 1.18
 5 -14 11 5.58 0.9
 5 14 -11 4.74 1.09
 -5 -14 -11 5.93 1.61
 -5 14 -11 4.28 0.51
 5 14 -12 3.91 0.75
 5 -15 0 16.46 1.81
 5 -15 0 16.36 1.56
 -5 15 0 15.86 1.06
 5 15 0 17.86 1.35
 5 15 0 15.16 1.92
 5 -15 -1 69.47 2.79
 5 15 1 75.28 3.1
 5 -15 1 80.75 3.13
 5 -15 -1 75.21 3.11
 5 -15 -1 82.08 3.09
 5 -15 1 80.46 3.07
 5 15 1 77.52 3.16
 5 15 -1 76.72 3.15
 -5 15 -1 76.65 2.65
 5 15 1 82.86 2.94
 5 15 -1 83.11 2.88
 5 -15 2 48.96 2.75
 5 15 2 50.4 2.5
 5 15 -2 47.83 2.5
 5 -15 -2 42.66 2.03
 5 15 2 48.72 2.42
 5 -15 -2 47.76 2.77
 5 -15 -2 51.11 2.35
 5 -15 2 50.47 2.3
 5 15 2 49.17 2.34
 5 -15 2 45.33 2.38
 -5 15 -2 46.06 1.93
 5 15 -2 46.63 2.02
 5 -15 3 91.41 3.74
 5 15 -3 90.01 3.46
 5 -15 -3 82.76 3.18
 5 15 3 91.32 3.38
 5 -15 -3 91.14 3.73
 5 -15 3 88.27 3.31
 5 -15 -3 98.48 3.46
 5 15 3 96.97 3.39
 5 -15 3 91.28 3.38
 -5 15 -3 97.17 3.12
 5 15 -3 89.46 3.08
 5 -15 4 333.83 9.9
 5 -15 4 339.1 9.6
 5 15 -4 362.18 9.68
 5 -15 -4 316.09 9.59
 5 -15 -4 353.91 9.96
 5 15 -4 361.6 9.61
 5 -15 4 351.14 9.68
 -5 15 -4 339.14 9.46
 5 15 -4 309.29 9.36
 5 15 4 364.26 9.67
 -5 15 -5 49.63 2.03
 5 -15 5 46.52 2.17
 5 -15 -5 46.78 2.75
 5 15 -5 45.37 2.33
 5 -15 -5 47.98 2.5
 5 -15 5 49.46 2.78
 5 -15 5 47.26 2.3
 5 -15 -5 42.99 2.06
 5 -15 -5 43.6 2.67
 5 15 -5 44.86 2.46
 5 15 5 52.16 2.43
 -5 15 -6 3.81 0.97
 5 -15 6 3.88 1.13
 5 -15 -6 6.03 1.93
 5 15 6 4.33 1.37
 5 15 -6 4.05 1.56
 5 -15 -6 5.56 1.79
 5 15 -6 5.17 1.46
 5 -15 -6 3.71 2.08
 5 -15 -6 3.13 0.98
 5 -15 6 3.58 1.83
 5 15 6 3.85 1
 5 -15 6 4.96 1.45
 5 -15 7 24.59 1.48
 5 -15 -7 28.35 2.05
 5 -15 7 27.56 2.05
 5 -15 7 28.96 1.68
 5 -15 -7 27.25 2.36
 5 15 7 23.55 1.35
 5 -15 -7 25.21 2.05
 5 15 -7 28.07 1.66
 5 15 7 26.46 1.55
 5 15 -7 24.31 1.83
 5 15 -8 222.83 5.88
 5 -15 8 198.22 5.86
 5 -15 8 208.06 5.93
 5 -15 -8 200.55 6.36
 -5 15 -8 215.11 5.87
 5 15 8 181.13 5.73
 -5 -15 -8 204.47 6.06
 5 -15 8 210.02 6.21
 5 15 -8 220.8 6.02
 5 -15 9 18.04 1.66
 5 -15 9 21.3 1.32
 5 -15 -9 19.52 2.02
 5 15 -9 17.15 1.48
 -5 -15 -9 19.95 1.39
 5 -15 9 15.79 1.01
 -5 15 -9 19.01 1.05
 5 15 -9 17.78 1.21
 -5 15 -10 0.67 0.61
 -5 -15 -10 0.64 1.07
 5 -15 -10 -0.29 1.87
 5 -15 10 0.45 1.36
 5 -15 10 2.47 1.11
 5 15 -10 1.62 1.24
 5 15 -11 11.89 1.08
 5 -15 -11 11.19 1.59
 -5 -15 -11 12.74 1.63
 5 -15 11 10.41 1.2
 5 -16 0 5.6 1.28
 5 16 0 5.73 1.74
 5 16 0 6.06 1.7
 5 16 0 5.81 1.1
 -5 16 0 5.3 0.79
 5 -16 0 5.6 1.6
 5 -16 1 51.59 2.4
 5 -16 -1 59.56 2.51
 5 16 1 56.43 2.64
 5 16 -1 48.65 2.61
 5 16 1 55.12 2.62
 5 -16 1 51.66 2.56
 5 -16 -1 55.19 2.63
 -5 16 -1 57.64 2.1
 5 16 1 62.96 2.4
 5 16 -1 57.34 2.29
 5 -16 -2 104.48 3.7
 5 16 2 104.53 3.68
 5 16 -2 109.64 3.81
 5 -16 2 108.39 3.69
 -5 16 -2 99.9 3.35
 5 16 -2 107.98 3.48
 5 -16 2 100.64 3.74
 5 16 2 106.07 3.71
 5 -16 -2 106.51 4.07
 5 -16 -3 7.42 2.02
 5 16 3 6.35 1.57
 5 -16 -3 4.82 0.92
 5 -16 3 3.11 2.03
 5 -16 3 4.59 1.18
 -5 16 -3 6.63 1.01
 5 16 -3 4.7 0.93
 5 16 -3 3.62 1.75
 5 -16 3 3.5 1.48
 5 16 -4 2.76 1.65
 5 16 -4 3.24 1.54
 5 -16 -4 -0.66 1.69
 5 16 4 2.81 1.45
 5 -16 -4 1.85 1.88
 5 -16 4 0.67 1.5
 5 -16 4 2.96 1.16
 5 -16 -4 1.71 0.9
 5 16 -4 1.99 0.8
 -5 16 -4 2.69 0.92
 5 -16 4 0.42 1.87
 5 -16 -5 21.7 2.04
 5 -16 5 25.62 1.52
 5 -16 5 27.16 2.16
 5 -16 5 27.72 1.78
 5 16 -5 24.72 1.88
 5 -16 -5 18.04 1.35
 -5 16 -5 24.03 1.37
 5 -16 -5 20.82 2.01
 5 16 -5 25.16 1.77
 5 -16 -5 18.4 2.08
 5 16 5 22.94 1.74
 -5 16 -6 42.57 1.74
 5 -16 -6 38.06 2.23
 5 16 -6 40.08 1.98
 5 -16 6 38.69 1.76
 5 -16 6 41.4 2
 5 16 -6 40.71 1.63
 5 16 6 40.47 1.93
 5 16 6 33.3 1.72
 5 -16 -6 36.13 2.17
 5 -16 6 35.94 2.32
 5 16 -6 40.72 2.11
 5 -16 -6 35.91 2.33
 5 -16 -7 18.32 1.76
 5 16 -7 19.19 1.49
 5 -16 7 13.7 1.17
 5 -16 -7 17.39 1.72
 5 -16 7 16.72 1.57
 5 16 7 18.3 1.12
 5 16 7 19.58 1.29
 5 -16 7 17.17 1.92
 5 16 -7 17.63 1.66
 5 -16 -7 19.5 2
 5 -16 8 0.28 1.1
 5 16 8 0.14 0.57
 -5 16 -8 0.09 0.7
 -5 -16 -8 -0.1 1.1
 5 -16 8 0.1 1.44
 5 -16 -8 4.08 1.72
 5 16 -8 0.97 1.28
 5 16 -8 1.57 1.11
 5 -16 9 19.38 1.78
 -5 -16 -9 21.79 1.45
 5 -16 -9 19.69 2.04
 5 16 -9 20.64 1.55
 -5 16 -9 20.16 1.06
 5 -16 9 21.88 1.39
 -5 -16 -10 67.76 2.23
 -5 16 -10 69.01 2.03
 5 -16 -10 71.43 2.6
 5 -16 10 62.92 2.14
 5 16 -10 69.14 2.24
 -5 17 0 3.16 0.73
 5 17 0 2.62 1.68
 5 17 0 1.88 1.6
 5 -17 0 2.72 1.61
 5 -17 0 4.42 1.24
 5 17 0 3.55 1.07
 5 -17 1 30.33 1.79
 5 -17 1 28.59 2.12
 5 17 1 31.65 2.08
 5 -17 -1 32.76 2.4
 5 17 1 31.8 2.12
 5 17 -1 30.24 2.11
 5 -17 -1 30.01 1.82
 5 17 -1 32.56 1.91
 -5 17 -1 31.27 1.45
 5 17 -1 33.85 1.69
 5 -17 2 103.71 3.53
 5 17 2 106.51 3.6
 5 -17 2 95.52 3.71
 5 17 2 109.41 3.62
 5 -17 -2 101.81 3.9
 -5 17 -2 101.03 3.29
 5 17 -2 104.77 3.42
 5 17 -2 108 3.68
 5 -17 3 0.33 1.47
 5 -17 3 0.52 1.04
 5 17 -3 1.4 0.83
 5 17 -3 0.7 1.54
 -5 17 -3 2.08 0.85
 5 -17 -3 2.1 1.74
 5 17 3 2.16 1.37
 5 -17 4 28.34 1.85
 -5 17 -4 29.97 1.45
 5 17 -4 24.95 1.31
 5 17 4 32.89 1.86
 5 -17 -4 23.32 1.93
 5 -17 4 28.76 1.54
 5 -17 4 24.71 2.2
 5 -17 -4 29.35 2.09
 5 17 -4 32.16 1.95
 5 17 -5 46.05 2.2
 5 -17 -5 53.48 2.48
 5 -17 5 43.26 1.92
 5 -17 -5 49.52 2.35
 5 -17 5 49.6 2.58
 5 -17 5 48.28 2.24
 5 17 -5 47.97 2.26
 5 17 5 48.48 2.09
 5 17 5 63.85 2.39
 5 17 -5 49.16 1.94
 -5 17 -5 57.59 2.01
 5 -17 6 7.19 1.39
 5 -17 6 6.29 1.72
 5 -17 -6 5.16 1.47
 5 17 -6 7.57 1.44
 5 17 -6 6.75 1.32
 5 17 6 4.39 0.88
 5 -17 -6 4.05 1.6
 -5 17 -6 5.78 0.91
 5 17 6 6.41 1.18
 5 -17 7 34.83 1.7
 5 -17 -7 36.2 2.11
 5 17 -7 31.62 1.74
 5 17 -7 34.23 1.66
 -5 -17 -7 34.97 1.75
 5 17 7 31.09 1.39
 5 17 7 35.31 1.5
 -5 -17 -8 31.35 1.59
 5 17 -8 32.12 1.47
 5 -17 -8 29.9 1.97
 5 17 -8 29.97 1.64
 5 -17 8 30.15 1.55
 5 -17 -9 49.91 2.06
 -5 17 -9 49.08 1.54
 5 -17 9 42.96 1.68
 5 17 -9 39.88 1.73
 -5 -17 -9 44.16 1.72
 -5 -17 -10 -0.38 0.66
 5 -18 0 2.4 1.45
 5 18 0 2.34 1.51
 5 18 0 2.93 1.48
 5 18 0 2.27 0.94
 -5 18 0 2.24 0.65
 5 -18 0 1.9 1
 5 -18 0 3.55 1.73
 5 -18 1 17.63 1.76
 5 18 -1 19.94 1.74
 5 -18 1 19.88 1.39
 5 18 -1 22.82 1.62
 5 -18 -1 22.36 2.02
 5 18 1 21.43 1.74
 5 18 -1 21.55 1.76
 -5 18 -1 21.17 1.13
 5 18 -1 21.96 1.34
 5 18 -2 140.54 4.24
 5 18 2 142.15 4.31
 5 18 2 143.78 4.29
 5 -18 -2 140.66 4.53
 5 -18 2 122.88 4.33
 5 -18 2 127.76 4.15
 -5 18 -2 130.24 4.02
 5 18 -2 132.33 4.13
 5 18 -2 143.14 4.33
 5 18 -3 19.05 1.69
 -5 18 -3 18.11 1.13
 5 18 -3 18.14 1.13
 5 -18 3 16.76 1.21
 5 18 3 18.62 1.52
 5 18 -3 22.33 1.47
 5 -18 -3 15.31 1.79
 5 -18 3 19.04 1.67
 5 18 -3 15.76 1.06
 5 18 -4 173.19 5.19
 5 18 -4 180.15 5.07
 5 -18 -4 168.16 5.32
 5 -18 4 165.06 5.23
 -5 18 -4 169.45 5.02
 5 -18 5 15.1 1.47
 5 -18 -5 17.5 1.61
 5 18 5 14.81 1.14
 5 18 5 17.66 1.44
 5 18 -5 15.85 1.15
 -5 18 -5 16 1.07
 5 18 -5 14.25 1.47
 5 -18 6 17.4 1.42
 5 18 6 17.92 1.08
 -5 -18 -6 17.04 1.91
 5 18 6 20.97 1.26
 5 -18 -6 18.25 1.57
 5 18 -6 20.39 1.44
 5 18 -6 20.38 1.49
 -5 18 -6 21.09 1.12
 5 18 7 25.24 1.15
 5 18 -7 27.78 1.59
 5 -18 7 30.43 1.6
 -5 -18 -7 28.95 1.58
 5 18 -7 29.23 1.53
 5 18 -8 16.79 1.08
 -5 -18 -8 15.03 1.1
 -5 -18 -8 12.54 1.63
 5 -18 8 14.49 1.14
 5 18 -8 14.58 1.19
 -5 18 -9 56.54 1.68
 -5 -18 -9 52.26 1.84
 5 -19 0 7 1.63
 5 19 0 7.74 1.44
 -5 19 -1 42.38 1.61
 5 19 -1 42.69 2.03
 5 -19 1 42.55 2.12
 5 -19 1 45.71 2.33
 5 19 1 44.2 2.04
 5 19 -1 45.23 2.08
 5 -19 -1 43.17 2.25
 5 -19 2 17.54 1.58
 -5 19 -2 20.06 1.08
 5 19 2 21.25 1.52
 5 19 -2 21.89 1.47
 5 19 -2 20.8 1.57
 5 -19 -2 21.25 1.73
 5 19 -2 21.08 1.62
 -5 19 -3 10.53 0.88
 5 -19 3 11.42 1.43
 5 19 3 9.25 1.31
 5 19 -3 12.97 1.23
 5 -19 -3 7.92 1.45
 5 19 -3 7.6 0.78
 5 19 -3 10.6 1.39
 5 -19 -4 221.18 6.7
 5 -19 4 229.22 6.69
 5 19 -4 243.63 6.54
 5 19 -4 229.21 6.61
 -5 19 -4 235.51 6.53
 5 19 4 223.92 6.62
 5 19 -5 7.5 1.26
 5 -19 -5 8.73 1.32
 5 19 5 9.79 0.92
 5 19 5 11.38 1.15
 5 19 -5 10.34 0.95
 5 -19 5 10.64 1.28
 -5 19 -5 10.96 0.89
 5 -19 6 3.36 1.24
 5 19 -6 4.36 1.24
 5 19 -6 3.96 1.24
 5 19 6 2.95 0.88
 5 19 6 3.52 0.76
 -5 19 -6 3.53 0.77
 -5 -19 -6 3.87 1.72
 5 19 -7 31.81 1.34
 -5 -19 -7 30.17 1.35
 5 19 7 26.66 1.03
 5 -19 7 28.18 1.39
 5 19 -7 28.04 1.35
 -5 -19 -8 89.19 2.51
 -5 -19 -8 71.45 2.69
 5 20 0 2.29 1.24
 5 -20 0 1.33 1.38
 -5 20 -1 75.37 2.4
 5 -20 1 79.01 2.9
 5 -20 -1 78.5 2.83
 5 20 -1 81.57 2.75
 5 20 -1 77.03 2.54
 5 20 1 84.24 2.72
 5 20 2 164.1 4.39
 5 20 -2 159.07 4.32
 5 -20 -2 148.91 4.42
 5 20 -2 153.03 4.35
 5 -20 2 146.09 4.47
 -5 20 -2 140.45 4.13
 5 -20 2 141.79 4.37
 5 20 -2 124.53 4.11
 5 20 3 44.1 1.84
 5 -20 -3 45.22 2
 5 20 3 52.46 2.02
 5 20 -3 51.59 1.89
 5 -20 3 48.02 2.02
 5 20 -3 44.15 1.88
 -5 20 -3 48.55 1.69
 5 20 4 -0.41 0.83
 -5 20 -4 0.15 0.68
 5 -20 4 0.45 1.18
 5 20 -4 1.27 1.14
 5 -20 -4 0.55 1.18
 5 20 4 -0.03 1.15
 5 20 -4 2.54 0.96
 5 20 5 4.14 0.72
 -5 20 -5 5.41 0.7
 5 20 5 5.06 0.94
 -5 -20 -5 6.57 1.78
 5 -20 5 4.39 1.18
 5 20 -5 7.64 1.09
 5 20 6 2.63 0.52
 5 -20 6 3.24 0.91
 -5 -20 -6 2.54 1.22
 -5 -20 -6 2.83 0.82
 -5 20 -6 3.57 0.59
 5 20 -6 1.85 0.84
 -5 -20 -7 4.93 0.72
 5 20 -7 6.69 0.8
 5 21 0 2.86 0.78
 5 -21 0 4.3 1.26
 5 21 -1 62.53 2.17
 5 21 1 71.28 2.29
 5 21 1 75.05 2.43
 5 -21 -1 68.81 2.41
 5 21 -1 68.73 2.45
 5 -21 1 68 2.45
 5 21 -2 63.51 2.23
 5 -21 -2 63.5 2.22
 5 -21 2 63.05 2.29
 5 21 -2 65.95 2.16
 5 21 2 71.67 2.28
 5 21 3 6.6 0.77
 -5 21 -3 6.48 0.66
 5 21 -3 6.51 1.07
 5 -21 -3 7.7 1.11
 5 21 -3 8.11 0.98
 5 -21 3 7.96 1.17
 5 21 3 7.08 1.07
 5 21 4 132.13 3.95
 -5 -21 -4 137.72 4.36
 -5 21 -4 137.26 3.91
 5 -21 4 129.32 3.99
 5 21 4 147.81 3.96
 5 21 -4 153.7 3.93
 -5 -21 -5 13.52 1.41
 5 21 5 15.12 0.78
 -5 21 -6 0.49 0.37
 5 22 0 -0.02 0.5
 5 22 -1 3.33 0.48
 5 22 1 3.28 0.6
 5 22 1 4.55 0.91
 5 22 -2 48.82 1.69
 5 22 2 49.57 1.75
 5 22 -3 3.18 0.84
 5 22 3 3.67 0.58
 5 22 3 3.52 0.76
 5 22 -3 5.36 0.71
 -5 -22 -3 5.08 1.49
 5 22 -4 1.32 0.62
 5 22 4 1.28 0.4
 -6 0 0 1017.89 29.9
 -6 0 -1 4.91 2.01
 -6 0 1 5.11 1.7
 -6 0 -2 22.68 3.21
 6 0 2 16.78 1.36
 -6 0 -3 7.94 2.52
 6 0 3 7.5 0.96
 6 0 -3 8.38 0.97
 6 0 3 8.75 0.89
 -6 0 -4 112.28 6.63
 6 0 -4 125.85 3.94
 6 0 4 115.31 3.93
 -6 0 4 104.81 5.74
 6 0 -4 119.71 4.49
 6 0 4 122.23 3.83
 6 0 5 66.25 2.42
 -6 0 -5 68.98 5.11
 -6 0 5 66.58 4.26
 6 0 -5 64.59 2.59
 6 0 5 64.96 2.58
 6 0 -5 70.23 3.58
 6 0 6 34.2 2.2
 6 0 6 32.09 2.26
 6 0 7 43.72 1.99
 6 0 -7 38.74 1.99
 6 0 7 43.59 1.78
 6 0 7 40.89 2.01
 6 0 8 503.57 12.98
 6 0 8 483.14 12.75
 6 0 8 511.78 13.07
 6 0 -9 171.65 4.32
 6 0 -9 178.33 5.22
 6 0 -10 68.98 3.45
 6 0 -10 108.51 2.61
 6 0 -11 156.06 4
 6 0 -11 157.94 3.06
 6 0 -12 116.4 3.55
 -6 1 0 87.96 5.04
 -6 -1 0 82.84 4.98
 -6 -1 1 164.28 7.13
 -6 1 -1 156.47 7.2
 -6 1 1 148.87 6.74
 -6 -1 -1 157.46 7.29
 6 1 2 598.95 16.06
 6 1 2 594.87 16.04
 6 -1 2 619.17 16.07
 -6 -1 2 541.02 18.43
 -6 1 -2 567.87 19.14
 -6 -1 -2 559.86 19.21
 -6 1 -3 24.79 3.17
 -6 -1 -3 23.92 3.33
 6 -1 -3 24.17 1.27
 6 -1 3 23.04 1.36
 6 1 3 23.24 1.35
 6 -1 3 24.51 1.38
 6 -1 -3 24.93 1.42
 6 1 3 23.94 1.27
 6 -1 3 24.01 1.26
 6 1 4 209.55 6.22
 6 -1 -4 214.75 6.29
 6 1 -4 206.7 6.2
 6 1 4 214.02 6.13
 6 -1 4 212.41 6.1
 6 -1 -4 228.01 6.56
 -6 1 -4 198.25 9.19
 -6 -1 -4 203.95 9.34
 6 -1 4 215.37 6.23
 6 -1 -4 201.24 6.02
 -6 1 4 184.84 8.46
 6 1 4 213.57 6.25
 6 -1 -4 203.06 6.63
 6 1 5 28.65 1.74
 6 -1 -5 30.67 1.77
 6 1 5 30.9 1.56
 6 -1 5 29.39 1.51
 6 1 -5 44.48 2.91
 6 -1 -5 49 2.81
 -6 1 -5 32.52 3.74
 6 -1 5 29.09 1.68
 -6 1 5 30.53 3.1
 6 -1 5 27.65 1.77
 6 1 -5 35.08 3.02
 6 -1 -5 33.74 2.88
 6 1 6 956.39 25.5
 6 -1 -6 929.03 25.62
 6 1 6 948.95 25.38
 6 -1 6 991.73 25.37
 6 1 -6 945.21 25.87
 6 -1 -6 903.53 25.77
 -6 -1 -6 910 29.57
 6 -1 6 1004.21 25.51
 -6 1 6 852.63 28.02
 6 1 -6 952.13 26.09
 6 -1 -6 934.13 26.04
 6 1 6 982.7 25.58
 6 -1 6 1018.36 25.59
 6 1 7 44.43 1.84
 6 -1 7 49.3 1.86
 6 -1 -7 48.99 3.3
 6 -1 7 47.17 2.04
 6 1 7 45.57 2.11
 6 -1 7 45.61 2.08
 6 -1 -7 39.07 2.09
 6 1 7 46.35 2.06
 6 1 -7 60.48 3.19
 6 -1 -7 61.31 3.05
 6 -1 8 33.55 1.6
 6 -1 8 35.09 1.75
 6 -1 8 35 1.51
 6 1 -9 140.87 3.84
 6 -1 -9 124.87 3.7
 6 -1 9 100.87 3.51
 6 1 -9 139.55 4.73
 6 -1 -9 145.96 4.59
 6 -1 9 102.67 3.62
 6 1 9 97.39 3.62
 6 1 9 97.45 3.55
 6 1 -10 166 4.61
 6 -1 -10 156.48 4.5
 6 1 10 140.57 4.37
 6 -1 10 136.34 4.29
 6 -1 -10 143.23 5.13
 6 -1 -10 138.31 5.51
 6 -1 10 148.39 4.44
 6 1 10 144.07 4.46
 6 1 11 145.75 4.66
 6 -1 -11 220.32 5.66
 6 -1 11 142.76 4.69
 6 1 11 152.14 4.76
 6 1 -11 199.84 5.01
 6 -1 -11 186.58 4.89
 6 -1 -12 56.88 2.56
 6 1 -12 77.31 1.92
 -6 2 0 -0.26 1.37
 -6 -2 0 1.84 1.62
 6 -2 1 0.47 0.68
 6 2 1 -0.02 0.71
 -6 2 1 0.5 1.41
 -6 2 -1 -0.27 1.67
 -6 2 1 0.94 1.32
 -6 -2 -1 1.04 1.69
 -6 -2 1 2.96 1.64
 6 2 2 1.55 1.01
 6 -2 2 2.44 1
 6 2 2 1.9 0.82
 -6 -2 2 -0.39 1.53
 -6 2 -2 -0.73 2.02
 -6 -2 -2 0.47 1.81
 6 -2 -2 5.85 1
 6 -2 -2 5.34 0.91
 6 2 2 1.07 0.85
 -6 2 2 6.27 1.93
 6 -2 -3 7.98 1.68
 6 -2 3 6.92 0.94
 6 2 3 7.89 0.94
 6 -2 -3 8.04 0.9
 -6 -2 3 6.55 1.51
 -6 2 -3 8.7 2.53
 -6 -2 -3 9.29 2.85
 6 -2 3 7.53 0.98
 6 -2 -3 7.94 1.02
 6 2 3 7.51 0.86
 6 -2 3 6.94 0.84
 6 -2 -4 13.86 1.29
 6 -2 4 13.51 1.29
 6 2 4 12.08 1.32
 6 -2 -4 9.21 1.98
 6 -2 4 15.27 1.5
 6 -2 -4 12.27 1.04
 -6 2 4 17.94 2.88
 -6 2 -4 10.17 2.72
 -6 -2 -4 10.66 2.75
 -6 2 5 25.43 3.01
 6 -2 -5 29.69 1.7
 6 -2 5 22.71 1.4
 6 2 5 30.92 1.55
 6 -2 -5 25.02 1.99
 6 -2 -5 37.47 2.48
 6 -2 5 24.95 1.78
 6 -2 5 22.74 1.6
 6 -2 -5 28.79 1.46
 -6 2 -5 26.21 3.54
 -6 -2 5 29.76 4.47
 6 -2 -5 31.89 2.81
 -6 2 6 173.03 8.15
 6 2 -6 224.81 6.92
 6 -2 -6 163.47 6.06
 6 -2 6 194.08 5.7
 6 2 6 178.79 5.7
 -6 -2 6 195.51 10.43
 6 -2 -6 189.6 6.68
 -6 2 -6 172.56 9.01
 -6 -2 -6 171.12 8.96
 6 -2 -6 190.52 5.99
 6 -2 6 207.05 5.93
 6 -2 6 204.8 5.89
 6 2 -7 38.68 2.15
 6 2 7 43.78 1.77
 6 -2 7 39.68 1.69
 6 -2 7 38.21 1.84
 6 2 -7 42.42 3
 6 -2 -7 49.4 2.87
 6 -2 -7 46.44 3.21
 6 -2 -7 43.25 2.08
 6 2 7 41.36 2
 6 -2 7 39.44 1.94
 6 2 -8 8.29 2.51
 6 -2 -8 7.45 2.19
 6 2 -8 8.92 1.64
 6 2 8 2.88 0.77
 6 -2 8 3.32 0.77
 6 -2 8 4.19 1.13
 6 2 8 3.32 1.11
 6 -2 8 4.49 1.01
 6 -2 -8 2.93 1.07
 6 2 8 4.19 1.07
 6 -2 9 30.48 1.53
 6 2 9 27.76 1.59
 6 2 9 26.9 1.67
 6 -2 9 30.67 1.64
 6 2 -10 89.69 2.68
 6 -2 -10 74.9 2.34
 6 -2 -10 71.74 3.2
 6 -2 11 123.2 3.9
 6 -2 -11 177.72 4.87
 6 2 -11 180.63 4.31
 6 -2 -11 151.31 4.06
 6 2 12 16.94 0.95
 6 2 -12 19.83 1.48
 6 2 -13 87.26 2.82
 -6 -3 0 28.19 3.08
 -6 3 0 27.12 2.74
 6 -3 0 29.23 1.45
 6 -3 0 28.41 1.58
 6 3 0 29.16 1.4
 6 -3 0 27.01 1.33
 6 -3 -1 24.43 1.2
 6 3 1 25.2 1.29
 6 -3 1 21.89 1.2
 -6 -3 1 27.7 2.97
 -6 3 -1 26.53 2.8
 -6 -3 -1 22.18 2.89
 6 -3 -1 23.93 1.32
 6 -3 1 22.54 1.3
 -6 3 1 21.17 2.38
 6 -3 1 25.22 1.48
 6 3 1 23.94 1.33
 6 -3 -1 24.6 1.47
 6 -3 -2 142.7 4.26
 6 3 2 141.52 4.41
 6 -3 2 151.37 4.49
 6 3 2 141.11 4.44
 6 -3 2 151.84 4.48
 6 -3 -2 153.18 4.44
 -6 -3 2 128.75 6.54
 -6 3 -2 132.14 6.76
 -6 -3 -2 149.39 7.38
 -6 3 2 126.41 6.02
 6 3 2 147.56 4.48
 6 -3 -2 149.31 4.67
 6 -3 -3 4.65 0.85
 6 -3 3 5.36 1
 6 3 3 3.91 0.9
 6 -3 3 4.45 0.84
 6 -3 -3 4.58 0.94
 6 -3 -3 4 0.62
 6 -3 -3 4.28 1.58
 6 -3 -3 4.65 1.01
 -6 -3 3 3.92 2.22
 -6 3 -3 3.54 2.26
 -6 -3 3 3.44 1.41
 -6 -3 -3 3.18 2.53
 6 3 3 4.41 1.1
 6 -3 -3 3.86 1.3
 -6 3 4 138.87 6.96
 6 -3 -4 145.82 4.75
 6 -3 4 146.75 4.44
 6 3 4 151.14 4.53
 6 -3 -4 142.31 4.7
 6 -3 4 154.02 4.62
 6 -3 -4 148.14 4.47
 6 -3 4 153.11 4.6
 6 -3 -4 141.09 4.61
 -6 3 -4 142.59 7.33
 -6 -3 4 137.44 7.78
 6 -3 -4 141.32 5.1
 -6 3 5 20.24 2.9
 6 -3 -5 18.89 1.69
 6 -3 5 24.91 1.42
 6 3 5 22.23 1.52
 6 -3 -5 18.13 1.92
 6 -3 -5 20.86 2.92
 6 -3 5 24.53 1.67
 6 -3 -5 20.05 1.31
 6 -3 5 25.04 1.64
 -6 3 -5 21.36 3.37
 -6 -3 5 18.15 4.15
 6 3 -6 341.98 10.08
 -6 3 6 337.7 12.84
 6 3 -6 346.26 10.62
 6 -3 -6 344.55 10.41
 6 -3 -6 351.5 10.31
 6 3 6 373.72 10.06
 6 -3 6 364.33 9.96
 -6 -3 6 352.48 14.3
 6 -3 -6 352.85 10.76
 6 -3 -6 361.16 10.04
 6 -3 6 389.45 10.13
 6 -3 -6 378.35 10.37
 -6 3 -6 362.69 13.92
 -6 -3 -6 355.72 13.98
 6 -3 6 384.77 10.19
 6 -3 -7 120.5 4.1
 6 3 -7 105.22 3.9
 6 3 -7 108.64 3.8
 6 -3 7 128.53 3.87
 6 -3 7 123.41 3.69
 6 3 7 124.98 3.77
 6 3 -7 121.64 4.67
 6 -3 -7 122.35 4.4
 6 -3 7 127.97 3.95
 6 -3 -7 122.93 4.84
 6 -3 -8 32.41 1.86
 6 3 -8 35.7 2.02
 6 3 -8 34.17 1.79
 6 -3 8 34.9 1.58
 6 -3 -8 30.03 2.47
 6 -3 -8 29.94 2.97
 6 -3 8 32.54 1.43
 6 3 8 32.33 1.48
 6 -3 8 36.65 1.73
 6 3 8 34.88 1.81
 6 -3 -9 54.65 2.85
 6 3 9 48.67 2.03
 6 3 9 50.64 2.13
 6 -3 9 45.63 1.97
 6 3 -9 45.49 2.29
 6 3 -9 42.88 2.02
 6 -3 10 19.72 1.22
 6 3 10 14.59 1.26
 6 3 10 15.64 1.21
 6 3 -10 22.45 1.81
 6 3 -10 19.89 1.53
 6 -3 -10 18.78 2.23
 6 3 11 72.41 2.47
 6 3 11 74.07 2.4
 6 -3 -11 77.77 3.63
 6 3 -11 77.67 2.76
 6 3 12 3.77 0.67
 6 3 -12 5.53 1.32
 6 3 -13 69.21 2.4
 6 4 0 1014.11 26.52
 6 -4 0 1013.52 26.42
 -6 4 0 943.92 28.95
 -6 -4 0 974.3 30.04
 -6 4 0 942.81 29.1
 6 -4 0 978.65 26.67
 6 4 0 1029.24 26.51
 6 -4 0 1010.56 26.75
 6 -4 0 998.17 26.52
 6 4 -1 45.54 1.92
 6 -4 -1 54.69 1.94
 6 -4 1 50.57 1.93
 6 4 1 56.8 2.08
 -6 4 1 48 3.5
 -6 -4 -1 49.11 4.22
 -6 4 -1 52.41 3.79
 6 -4 -1 48.13 2.21
 6 -4 -1 56.64 2.09
 6 4 1 54.23 2.08
 6 -4 -1 55.46 2.3
 6 -4 1 45.33 2.16
 6 4 1 55.66 2.14
 6 -4 1 46.44 2.01
 6 -4 -1 51.81 2.03
 -6 4 -2 11.66 2.2
 -6 -4 -2 16.02 3.11
 -6 4 2 14.31 2.15
 6 4 2 12.22 1.37
 6 4 -2 14.67 1.34
 6 -4 -2 16.53 1.14
 6 -4 2 14.97 1.15
 6 -4 -2 14.1 1.27
 6 -4 2 16.29 1.19
 6 -4 -2 14.01 1.54
 6 4 2 15.27 1.3
 6 -4 -2 18.16 1.32
 6 4 -2 16.3 1.03
 6 -4 -2 13.94 0.93
 6 -4 -3 6.99 0.72
 6 -4 -3 8.12 1.25
 6 4 3 8.62 1.21
 6 -4 3 6.53 1.08
 6 4 -3 6.69 0.73
 -6 -4 3 8.18 2.51
 -6 4 -3 8.96 2.52
 -6 -4 -3 5.83 2.41
 6 -4 -3 6.3 1.11
 6 -4 -3 6.32 1.43
 6 4 3 8.25 1.44
 6 4 -3 5.14 1.17
 6 -4 3 6.98 1.28
 6 -4 -3 7.57 0.97
 6 -4 -4 139.88 4.97
 -6 4 4 144.77 7.21
 -6 4 -4 153 7.64
 6 4 4 154.24 4.7
 6 -4 4 161.64 4.59
 -6 -4 4 139.52 7.76
 6 -4 -4 150.77 5.37
 6 4 -4 143.44 4.64
 6 -4 -4 155.4 4.67
 6 -4 4 161.29 4.72
 6 -4 -4 144.17 4.82
 6 -4 4 156.32 4.74
 -6 -4 4 132.15 7.86
 6 -4 -4 152.46 4.91
 6 -4 -5 57.31 3.07
 -6 4 5 62.19 4.65
 -6 4 -5 70.04 5.16
 -6 -4 -5 58.67 4.98
 6 4 5 64.98 2.36
 6 -4 5 58.7 2.21
 -6 -4 5 64.14 5.68
 6 -4 -5 68.96 3.97
 6 4 -5 49.41 2.44
 6 -4 5 55.85 2.37
 6 -4 -5 58.42 2.35
 6 -4 5 57.85 2.39
 6 -4 -5 54.95 2.58
 -6 -4 5 60.71 5.41
 6 -4 -5 62.81 2.62
 6 4 -6 135.71 4.39
 6 4 -6 130.86 4.47
 6 -4 6 149.1 4.47
 6 -4 -6 139.29 4.33
 6 -4 6 148.51 4.39
 -6 4 6 134.87 6.83
 6 -4 -6 133.51 4.72
 6 -4 6 138.2 4.22
 6 4 6 145.18 4.37
 -6 4 -6 132.52 7.39
 -6 -4 -6 142.72 7.71
 -6 -4 6 130.25 7.98
 6 -4 -6 133.15 5.2
 6 -4 -6 142.9 4.63
 6 -4 -7 -0.18 2.38
 6 4 -7 0.72 1.31
 6 -4 -7 -0.81 1.76
 6 -4 -7 1.59 1.81
 6 4 -7 0.78 1.55
 6 4 7 -0.02 0.8
 6 -4 7 -0.25 0.71
 6 -4 -7 0.52 1.07
 6 -4 7 0.76 0.88
 6 -4 7 -0.45 0.97
 6 -4 -8 106.31 3.69
 6 -4 -8 104.34 3.91
 6 4 8 105.25 3.26
 6 -4 8 97.91 3.15
 6 4 -8 98.3 3.55
 6 4 -8 97.2 3.41
 6 -4 8 105.3 3.43
 6 -4 -8 108.44 4.49
 6 -4 8 105.03 3.28
 6 -4 -9 27.73 2.31
 6 4 -9 25 1.95
 6 4 -9 25.04 1.66
 6 4 9 26.05 1.61
 6 -4 9 25.2 1.41
 6 4 10 2.5 0.91
 6 -4 -10 3.95 1.94
 6 4 10 2.37 0.96
 6 -4 10 3.38 0.83
 6 4 -10 5.11 1.57
 6 4 -10 2.42 1.27
 6 4 11 10.59 0.95
 6 4 11 10.3 1.01
 6 -4 -11 11.52 2.43
 6 4 -11 13.26 1.23
 6 4 -11 16.78 1.6
 6 -4 -11 14.43 1.94
 6 -4 -12 52.9 2.38
 6 4 12 47.91 1.68
 6 4 12 48.93 1.74
 6 4 -13 56.96 2.08
 6 -5 0 213.6 6.25
 6 5 0 224.87 6.37
 -6 5 0 202.9 8.54
 6 5 0 208.68 6.25
 6 -5 0 216.34 6.57
 6 5 0 226.39 6.36
 6 5 0 205.49 6.38
 6 -5 0 225.07 6.41
 -6 -5 -1 109.36 6.41
 -6 5 -1 97.6 5.36
 6 -5 -1 105.24 3.22
 6 5 1 107.34 3.39
 6 -5 1 103.79 3.24
 6 5 -1 98.75 3.29
 -6 5 1 96.69 5.19
 -6 5 -1 110.3 5.78
 6 5 1 88.08 3.38
 6 5 -1 83.87 3.33
 6 -5 1 106.75 3.39
 6 -5 -1 97.06 3.53
 6 -5 -1 107.42 3.4
 6 5 -1 103.64 3.27
 6 -5 1 97.52 3.35
 6 5 -1 108.57 3.38
 6 5 1 114.95 3.48
 6 5 1 106.36 3.36
 -6 -5 -2 93.9 6.03
 -6 5 -2 94.18 5.49
 6 5 -2 102.58 3.16
 6 -5 -2 93.73 3.03
 -6 5 2 94.84 5.07
 6 -5 -2 90.49 3.54
 6 5 -2 91.58 3.24
 6 5 2 83.11 3.24
 6 -5 2 110.59 3.4
 6 -5 -2 100.13 3.27
 6 -5 -2 92.39 3.4
 6 5 2 103.51 3.35
 6 -5 2 105.12 3.38
 6 -5 -2 94.94 3.51
 -6 5 3 0.58 2.04
 6 -5 3 1.02 1.05
 6 -5 -3 1.46 1.01
 -6 -5 3 -2.59 3.25
 6 5 3 0.58 0.96
 6 -5 -3 0.8 1.11
 6 5 -3 -0.25 0.62
 6 -5 -3 0.4 0.58
 6 -5 3 0.42 0.82
 6 5 -3 0.53 1.33
 -6 5 -3 0.31 1.8
 -6 -5 -3 -0.71 2.13
 6 -5 -3 1.05 1.29
 6 -5 -3 0.39 1.65
 6 5 3 0.98 1.39
 -6 5 3 0.11 1.67
 6 -5 -4 93.36 3.65
 6 -5 4 93.47 3.36
 -6 5 4 92.35 5.64
 -6 5 -4 94.47 5.82
 6 5 4 98.58 3.3
 6 -5 4 94.38 3.11
 -6 -5 4 87.69 6
 6 -5 -4 89.01 3.9
 6 5 -4 89.08 3.26
 6 -5 4 92.01 3.21
 6 -5 -4 92.72 3.19
 6 -5 -4 90.59 3.39
 -6 -5 4 85.73 6.39
 6 -5 -4 95.46 3.51
 6 -5 -5 4.6 2.57
 6 5 -5 3.18 1.68
 -6 5 5 3.69 2.14
 -6 -5 -5 3.53 2.33
 -6 5 -5 2.3 2.1
 6 5 -5 5.04 2.03
 6 -5 -5 3.57 1.31
 -6 -5 5 4.93 4.23
 6 -5 -5 4.32 1.14
 6 -5 -5 4.83 1.1
 6 -5 5 3.83 1.01
 6 -5 5 3.37 0.83
 6 5 5 4.87 0.98
 -6 -5 5 2.27 3.78
 6 -5 -5 3.42 1.87
 6 -5 5 3.39 1.08
 6 -5 6 346.36 9.25
 6 5 -6 308.23 9.19
 6 5 -6 301.91 9.12
 6 -5 6 337.21 9.13
 6 -5 -6 316.97 9.16
 6 -5 -6 320.22 9.83
 6 -5 -6 336.4 9.49
 6 5 6 351.71 9.19
 6 -5 6 332.77 9.02
 6 -5 -6 317.36 9.47
 -6 -5 6 307.48 13.36
 6 -5 -7 23.12 1.64
 6 -5 -7 19.36 2.05
 6 -5 7 20.25 1.39
 6 -5 7 19.98 1.25
 6 -5 -7 25.14 2.72
 6 5 7 23.82 1.3
 6 -5 7 20.27 1.16
 6 5 -7 17.83 1.83
 6 5 -7 17.73 1.66
 6 -5 8 50.93 1.88
 6 5 8 51.63 1.98
 6 -5 -8 52.36 2.68
 6 5 -8 50.09 2.48
 6 5 -8 53.63 2.31
 6 -5 8 54.26 2.15
 6 -5 -8 57.09 3.39
 6 -5 -8 54.91 2.43
 6 -5 -9 19.75 2.13
 6 -5 9 19.63 1.25
 6 5 -9 17.15 1.88
 6 5 -9 17.83 1.59
 6 -5 10 6.62 0.84
 6 5 10 6.97 1.05
 6 5 -10 8.02 1.63
 6 -5 -10 7.57 1.86
 6 5 -10 6.39 1.31
 6 -5 -11 41.94 2.23
 6 5 11 33.62 1.61
 6 5 11 35.63 1.57
 6 5 -11 42.76 2.05
 6 5 -11 42.69 1.76
 6 5 12 11.96 0.85
 6 5 12 11.42 0.79
 6 5 -12 15.97 1.48
 6 -5 -12 15.29 2.24
 6 -5 -12 13.45 1.63
 6 5 -13 7.13 1.14
 6 6 0 10.26 1.47
 6 6 0 10.9 1.23
 6 6 0 13.31 1.14
 6 -6 0 13.82 1.07
 6 6 0 13.03 1.27
 6 -6 0 13.9 1.42
 6 -6 0 12.88 1.48
 6 6 0 13.37 1.04
 6 6 1 8.22 1.48
 6 6 -1 11.18 1.52
 6 6 -1 10.52 1.17
 6 6 -1 12.73 1.03
 6 -6 1 13.87 1.15
 6 -6 -1 9.29 0.94
 6 6 1 10.1 1.25
 -6 6 1 11.73 2.54
 -6 6 -1 9.96 2.51
 6 6 -1 10.97 1.17
 6 6 1 10.16 1.44
 6 -6 1 13.4 1.37
 6 -6 -1 8.47 1.42
 6 -6 1 15.39 1.45
 -6 6 -1 9.27 1.93
 -6 -6 -1 10.56 2.67
 6 -6 1 13.41 1.59
 -6 -6 -2 29.34 3.54
 -6 6 -2 25.73 3.12
 -6 -6 2 28.34 4.23
 6 -6 -2 26.49 1.33
 6 6 -2 28.02 1.4
 -6 6 2 25.61 3
 -6 6 -2 27.16 3.11
 6 6 2 29.33 1.92
 6 -6 -2 27.91 1.89
 6 -6 2 29.32 1.66
 6 -6 -2 30.15 1.63
 6 6 -2 23.32 1.88
 6 6 2 24.79 1.99
 6 -6 2 27.7 1.76
 -6 6 3 17.5 2.83
 -6 6 3 13.77 2.36
 -6 -6 3 15.06 3.9
 -6 6 -3 11.94 2.51
 6 -6 -3 14.99 1.58
 6 -6 -3 14.13 1.3
 6 -6 3 14.74 1.32
 6 6 -3 13.17 1.67
 6 -6 -3 13.41 2.03
 6 6 3 15.98 1.72
 6 -6 3 14.74 1.45
 6 -6 3 14.65 1.19
 6 6 3 15.98 1.38
 6 -6 -3 14.25 1.03
 6 6 -3 17 1.09
 6 6 -4 -0.43 1.68
 6 -6 4 0.49 1.01
 6 -6 -4 3.31 2.39
 6 -6 4 0.76 1.16
 6 -6 -4 1.37 1.19
 6 -6 4 0.66 0.84
 6 -6 -4 1.45 1.14
 6 6 4 1.03 0.97
 6 6 -4 3.21 1.91
 -6 -6 -4 0.74 2.37
 -6 6 -4 3.73 2.52
 6 -6 -4 0.6 1.54
 -6 6 4 0.6 2.36
 6 -6 -4 2.32 2.14
 -6 -6 4 0.76 3.3
 -6 -6 4 -2.82 3.29
 6 6 -5 67.26 3.05
 6 6 -5 76.3 2.98
 6 -6 -5 79.99 3.08
 6 6 5 89.32 2.88
 6 -6 5 77.48 2.67
 -6 -6 5 82.06 6.38
 -6 6 5 85.66 5.31
 6 -6 -5 75.49 3.04
 6 -6 5 77.53 2.89
 6 -6 -5 75.73 2.86
 6 -6 5 82.78 2.8
 -6 6 -5 81.61 5.56
 -6 -6 -5 81.25 5.69
 -6 -6 5 75.18 6.05
 6 -6 -5 79.78 3.67
 6 -6 -5 73.42 3.31
 6 -6 -6 164.05 5.14
 6 6 6 170.43 4.84
 6 -6 6 145.3 4.63
 6 -6 -6 157.77 5.26
 6 6 -6 152.38 4.96
 6 6 -6 148.2 4.88
 6 -6 6 158.79 4.75
 6 -6 6 163.72 4.88
 6 -6 -6 155.79 5.59
 6 -6 7 15.77 1.04
 6 6 7 15.6 1.14
 6 -6 -7 15.37 2.02
 6 -6 -7 14.54 1.45
 6 -6 7 14.14 1.1
 6 -6 -7 18.57 2.59
 6 6 -7 14.23 1.64
 6 6 -7 16.47 1.81
 6 -6 7 15.68 1.28
 6 -6 -8 22.77 1.66
 6 6 8 20.85 1.21
 6 -6 8 20.26 1.35
 6 -6 8 18.42 1.51
 6 -6 -8 21.38 2.69
 6 6 -8 21.46 1.93
 6 6 -8 18.35 1.71
 6 6 -9 8.3 1.82
 6 6 -9 7.33 1.54
 6 -6 -9 8.34 2.71
 6 -6 9 7.31 0.97
 6 -6 9 5.19 1.25
 6 -6 -9 5.88 1.82
 6 6 -10 6.88 1.35
 6 -6 10 7.44 1.2
 6 6 10 6.63 1.07
 6 -6 -10 8.99 1.72
 6 6 -10 10.03 1.63
 6 6 -11 68.49 2.67
 6 6 -11 68.63 2.46
 6 6 11 68.22 2.35
 6 6 11 67.13 2.4
 6 6 12 15.41 0.94
 6 6 -12 15.89 1.57
 6 6 12 16.89 0.9
 6 6 -13 40.45 1.65
 6 7 0 158.12 5.1
 6 -7 0 168.03 4.98
 6 7 0 175.77 5.13
 6 -7 0 169.81 5.38
 6 -7 0 176.3 5.17
 -6 7 0 145.19 7.24
 6 7 0 177.29 5.16
 6 -7 0 175.69 5.4
 6 7 0 169.81 5.03
 6 7 0 159.72 5.27
 6 7 1 38.19 2.31
 6 7 -1 38.87 2.29
 6 7 -1 45.17 1.91
 6 -7 1 43.54 1.8
 6 -7 -1 42.91 1.77
 6 7 1 44.77 1.95
 6 -7 1 45.81 1.99
 6 -7 -1 42.39 2.23
 -6 -7 1 43.28 5.1
 6 7 1 37.25 2.12
 6 7 -1 36.61 2.01
 6 7 1 43.08 2.17
 6 7 -1 43.5 1.99
 6 -7 1 40.81 2.1
 6 -7 -1 41.44 2.15
 -6 7 1 41.82 3.67
 -6 7 -1 46.37 3.81
 6 -7 2 57.77 2.56
 -6 -7 -2 58.91 4.96
 -6 7 -2 54.57 4.24
 -6 -7 2 63.04 5.56
 6 7 -2 51.59 2.27
 6 -7 -2 56.41 2.08
 6 7 -2 55.48 2.18
 6 -7 -2 57.91 2.62
 6 -7 2 57.22 2.34
 6 -7 -2 56.21 2.4
 6 7 2 66.08 2.7
 6 7 -2 54.5 2.19
 6 7 -2 53.13 2.52
 6 7 2 50.68 2.6
 6 7 -2 50.42 2.56
 -6 7 -2 64.08 4.49
 -6 7 2 56.81 4.09
 6 7 -3 8.74 1.73
 -6 7 3 7.63 2.72
 6 -7 3 8.83 1.33
 6 -7 -3 7.7 1.26
 -6 -7 3 7.42 3.76
 -6 7 -3 7.27 2.56
 -6 7 3 6.28 2.06
 6 -7 -3 6.71 1.66
 6 7 -3 8.56 2.02
 6 -7 3 8.23 1.22
 6 -7 -3 8.49 2.56
 6 7 3 9.1 1.15
 6 7 -3 7.75 0.92
 6 -7 3 9.65 1.37
 6 -7 3 8.79 1.02
 -6 7 -3 9.49 2.35
 6 -7 -4 104.09 4.58
 -6 7 -4 104.9 6.42
 -6 -7 -4 93.72 6.4
 -6 -7 4 112.12 7.69
 6 -7 4 103.76 3.66
 6 -7 4 110.08 3.57
 6 -7 -4 111.92 3.66
 6 -7 -4 110.51 3.85
 6 7 -4 97.84 3.82
 6 7 -4 104.41 3.73
 6 -7 -4 109.01 4.1
 -6 7 4 112.37 6.22
 6 7 4 119.78 3.67
 6 -7 4 106.82 3.45
 -6 -7 5 67.28 5.96
 6 -7 -5 53.81 2.54
 6 7 5 58.26 2.53
 6 -7 5 59.71 2.41
 6 -7 -5 51.39 2.34
 6 -7 5 61.43 2.3
 6 -7 -5 55.07 3.17
 -6 -7 5 57.22 5.55
 6 -7 -5 52.36 2.88
 6 7 5 63.02 2.36
 6 -7 5 58.94 2.19
 6 7 -5 56.77 2.69
 6 7 -5 56.84 2.6
 6 -7 6 254.13 7.22
 6 7 6 272.28 7.29
 6 -7 6 239.01 7.02
 6 -7 6 239.46 6.98
 6 7 6 274.38 7.21
 6 7 -6 225.64 7.24
 6 7 -6 240.83 7.2
 6 -7 -6 249.86 7.57
 6 -7 -6 243.26 7.8
 6 -7 7 22.33 1.69
 6 7 7 27.82 1.44
 6 -7 7 24.96 1.26
 6 -7 -7 32.3 2.89
 6 -7 7 23.25 1.52
 6 -7 -7 27.69 1.81
 6 7 -7 22.36 1.84
 6 7 -7 24.25 2.03
 6 -7 -7 30.93 2.36
 6 -7 8 62.99 2.6
 6 7 -8 73.06 2.77
 6 7 -8 74.38 2.94
 6 -7 -8 72.77 3.7
 6 -7 -8 64.9 2.85
 6 7 8 69.84 2.41
 6 -7 8 68.96 2.53
 -6 -7 -8 63.88 2.58
 -6 -7 -9 4.25 1.21
 6 -7 9 6.03 1.4
 6 7 -9 5.98 1.5
 6 -7 -9 9.28 2.5
 6 7 -9 3.91 1.73
 6 -7 10 42.61 1.99
 6 7 -10 48.1 2.31
 6 7 -10 49.48 2.1
 6 -7 -10 51.48 2.26
 6 7 11 64.75 2.27
 6 7 11 66.45 2.23
 6 7 -11 59.67 2.51
 6 7 -11 62.77 2.33
 6 7 12 7.37 0.79
 6 7 12 7.88 0.76
 6 7 -12 9.62 1.17
 6 7 -12 9.32 1.56
 6 7 -13 58.57 2.04
 6 8 0 810.41 22.3
 6 -8 0 857.69 22.24
 6 -8 0 848.73 22.48
 -6 -8 0 764.86 26.47
 6 8 0 807.32 22.14
 6 8 0 852.53 22.15
 6 8 0 863.29 22.24
 6 -8 0 829.92 22.09
 6 -8 0 859.3 22.47
 6 8 0 807.88 22.11
 -6 8 0 751.23 24.99
 6 8 1 187.13 6.46
 6 8 -1 192.44 6.43
 6 -8 -1 227.13 6.33
 6 -8 1 212.07 6.26
 6 -8 -1 215.37 6.59
 -6 -8 1 215.55 10.33
 6 8 1 193.51 6.33
 6 8 -1 194.51 6.17
 6 8 1 220 6.39
 6 8 -1 203.36 6.11
 6 -8 -1 213.46 6.11
 6 8 1 228.56 6.3
 6 8 -1 210.01 6.22
 6 -8 1 217.21 6.48
 6 -8 -1 220.21 6.55
 -6 8 1 222.24 9.04
 -6 8 -1 227.03 9.19
 -6 8 -2 2.13 1.77
 6 -8 -2 2.48 1.36
 -6 -8 2 7.02 3.67
 6 8 2 0.63 1.72
 6 8 -2 1.74 1.71
 6 8 -2 1.19 1.58
 6 8 2 2.74 1.48
 6 8 -2 0.37 1.12
 6 -8 2 1.92 1.14
 6 8 -2 1.59 1
 6 -8 2 3.33 0.89
 6 -8 -2 1.6 1.12
 6 -8 2 1.77 1.05
 -6 8 -2 4.58 2.33
 -6 8 2 2.93 2.24
 6 -8 3 11.75 1.38
 6 -8 -3 15.15 1.39
 -6 -8 -3 9.15 2.63
 -6 8 -3 13.21 2.91
 -6 -8 3 13.51 4.76
 6 8 -3 12.14 1.71
 6 8 -3 13.11 1.63
 6 -8 -3 14.89 1.57
 6 -8 3 10.56 1.2
 6 -8 -3 13.44 1.32
 6 -8 -3 14.66 2.05
 6 8 -3 11.25 1.19
 6 8 3 15.63 1.27
 6 -8 3 11.27 1.07
 6 8 -3 9.63 1.95
 -6 8 3 10.41 2.56
 6 -8 -4 359.31 9.9
 6 -8 4 364.26 9.85
 -6 -8 -4 336.32 13.69
 -6 8 -4 309.92 13.1
 6 -8 4 344.31 9.48
 6 8 4 371.64 9.72
 6 -8 -4 321.74 9.96
 6 8 -4 336.04 9.65
 6 8 -4 325.43 9.66
 -6 8 4 332.66 12.75
 6 8 -4 321.16 9.39
 6 -8 -4 347.86 9.99
 -6 -8 4 348.34 14.16
 6 -8 4 349.06 9.57
 6 -8 -4 332.77 9.7
 6 -8 -4 358.38 9.88
 6 -8 5 39.16 2.15
 6 8 5 40.52 2.17
 6 -8 5 39.42 1.96
 6 -8 -5 39.59 2.15
 6 -8 -5 39.43 2.71
 6 -8 5 40.49 1.8
 6 -8 -5 36.84 1.97
 6 -8 5 40.83 1.75
 6 8 5 46.9 1.95
 6 8 -5 38.89 2.35
 6 8 -5 38.67 2.22
 6 -8 -5 40.89 2.53
 6 -8 6 48.13 2.36
 6 8 6 56.86 2.21
 6 8 6 58.57 2.46
 6 -8 -6 55.62 2.87
 6 8 -6 54.81 2.6
 6 8 -6 56.34 2.52
 6 -8 -6 49.41 3.08
 6 -8 6 47.4 2.01
 6 -8 -7 17 2.45
 6 8 -7 15.37 1.9
 6 8 -7 14.88 1.72
 6 8 7 15.52 1.18
 6 -8 -7 15.36 2.07
 6 -8 7 15.46 1.56
 6 8 8 3.61 0.8
 6 8 -8 1.82 1.84
 6 8 -8 1.86 1.62
 6 -8 8 0.41 1.32
 -6 -8 -8 1.44 1.13
 -6 -8 -9 13.96 1.34
 6 -8 9 13.11 1.46
 6 -8 -9 19.17 2.55
 6 8 -9 14.53 1.78
 6 8 -9 13.58 1.6
 6 8 -10 26.78 1.87
 6 8 -10 25.67 1.66
 6 8 11 31.78 1.51
 6 8 11 34.05 1.5
 6 8 -11 40.53 1.97
 6 8 -11 41.42 1.75
 6 8 12 91.22 2.8
 6 8 -12 105.58 3.09
 6 8 -12 105.02 2.93
 6 8 12 91.33 2.78
 6 -8 12 86.52 2.78
 6 8 -13 59.91 1.98
 6 9 0 223.35 6.17
 6 -9 0 207.92 6.35
 -6 -9 0 193.69 10.16
 6 9 0 206.54 6.1
 6 9 0 197.39 6.28
 6 -9 0 211.56 6.18
 -6 9 0 208.62 8.91
 6 9 0 195.77 6.13
 6 9 1 19.06 1.41
 6 9 -1 22.82 1.39
 6 -9 1 17.94 1.5
 6 -9 -1 18.38 1.59
 -6 -9 1 18.23 4.86
 6 9 1 19.02 1.67
 6 9 -1 18.01 1.55
 6 9 1 19.83 2.04
 6 9 -1 20.03 1.94
 6 -9 -1 19.7 1.48
 6 -9 1 21.28 1.47
 -6 9 1 21.38 3.04
 -6 9 -1 17 2.85
 6 9 1 18.55 1.8
 6 9 -1 19.1 1.7
 6 9 -2 23.92 1.57
 6 9 2 32.06 1.88
 6 9 -2 26.44 1.5
 6 -9 2 24.57 1.46
 6 -9 -2 31.37 1.81
 6 -9 2 27.95 1.69
 -6 9 2 33.45 3.49
 6 9 -2 24.71 1.72
 -6 9 -2 34.26 3.48
 -6 9 2 31.1 3.23
 6 -9 -2 29.43 1.91
 6 -9 2 24.99 1.59
 6 9 2 28.39 2.06
 6 9 -2 27.35 2.01
 -6 -9 2 31.33 4.89
 -6 9 -3 43.72 4.17
 -6 -9 -3 44.1 4.52
 6 -9 -3 42.85 2.74
 6 9 -3 48.37 2.18
 6 9 3 46.08 2.12
 6 -9 3 46.47 2
 6 9 -3 47.18 1.98
 6 -9 -3 47.85 2.27
 6 -9 3 53.24 2.33
 6 9 -3 53.97 2.53
 6 9 -3 46.98 2.6
 6 -9 3 51.19 2.14
 6 -9 -3 43.92 2.34
 -6 9 3 46.56 3.82
 -6 -9 3 42.04 5.52
 6 -9 4 1.51 1.47
 6 -9 -4 2.18 1.29
 6 -9 4 1.63 0.91
 6 -9 -4 0.5 1.06
 6 -9 -4 2.63 1.13
 6 -9 -4 2.56 1.89
 6 -9 4 2.24 1.08
 6 9 4 2.95 1.02
 6 -9 4 2.51 0.87
 6 9 -4 3.65 1.64
 6 9 -4 2.72 1.23
 6 9 -4 2.74 1.74
 6 -9 -4 3.96 1.86
 6 9 5 11.85 1.65
 6 -9 -5 14.05 1.56
 6 -9 -5 12.83 2.07
 6 -9 5 12.54 1.09
 6 9 5 13.93 1.27
 6 9 -5 12.12 1.75
 6 9 -5 11.44 1.29
 6 -9 -5 13.65 2.26
 6 9 -5 11.59 1.88
 6 -9 5 16.02 1.38
 6 -9 -5 14.5 1.45
 6 -9 5 12.17 1.62
 6 9 6 269.82 7.36
 6 -9 -6 258.66 7.56
 6 9 6 267.26 7.27
 6 -9 6 229.09 7.27
 6 -9 -6 253.42 7.66
 6 -9 -6 235.9 7.77
 6 9 -6 243.52 7.39
 6 9 -6 245.74 7.32
 6 9 7 83.41 2.75
 6 -9 7 79.23 3
 -6 -9 -7 76.06 2.85
 6 -9 -7 74.49 3.39
 6 -9 -7 77.09 3.68
 6 9 -7 73.37 3.15
 6 9 -7 74.33 3.03
 6 9 8 36.63 1.68
 -6 -9 -8 39.69 1.99
 6 -9 -8 45.33 3.03
 6 9 -8 42.05 2.4
 6 9 -8 41.2 2.22
 6 -9 8 43.48 2.15
 6 9 -9 10.16 1.76
 6 -9 9 10.81 1.39
 -6 -9 -9 10.1 1.22
 6 9 -9 10.59 1.55
 6 -9 -10 14.97 2.25
 6 9 -10 16.1 1.7
 6 9 -10 16.79 1.49
 6 -9 10 13.34 1.36
 -6 9 -11 13.44 0.85
 6 9 -11 12.3 1.34
 6 9 -11 11.9 1.55
 6 9 11 11.62 0.95
 6 -9 11 12.69 0.85
 -6 -9 -11 11.59 1.69
 6 9 11 11.1 0.99
 6 9 12 1.31 0.55
 6 9 -12 0.81 0.97
 6 9 -12 2.06 1.18
 6 9 12 1.13 0.56
 6 10 0 620.32 16.65
 6 -10 0 630 16.75
 -6 10 0 548.72 19.61
 6 10 0 636.04 16.73
 6 -10 0 622.45 16.91
 6 10 0 598.13 16.67
 6 10 0 625.05 16.83
 -6 -10 0 566.17 21.34
 6 10 1 190.35 5.62
 6 10 -1 176.78 5.44
 6 -10 1 180.83 5.54
 6 -10 -1 195.91 5.65
 -6 10 -1 209.31 8.68
 -6 10 1 193.8 8.39
 6 10 1 175.93 5.61
 6 10 -1 165.23 5.47
 6 10 1 174.92 5.74
 6 10 -1 174.66 5.68
 6 10 -1 179.57 5.49
 6 10 1 189.26 5.61
 6 -10 -1 195.01 5.8
 6 -10 1 181.74 5.71
 -6 -10 1 197.3 9.92
 6 10 -2 50.84 2.47
 6 -10 2 43.61 2.03
 6 -10 2 47.88 2.36
 6 -10 -2 37.6 2.12
 6 10 2 51.58 2.31
 6 10 -2 46.61 2.02
 6 -10 2 40.09 2.35
 6 10 -2 45.79 2.18
 6 -10 -2 45.57 2.19
 6 -10 2 45.82 2.16
 6 10 -2 42.18 1.93
 6 -10 3 13.03 1.66
 6 -10 -3 15.14 2.11
 6 10 -3 13.11 1.23
 6 -10 -3 14.92 1.4
 6 -10 3 14.43 1.35
 6 10 3 14.89 1.33
 6 10 -3 12.26 1.07
 6 -10 3 11.68 1.18
 6 10 -3 13.21 1.77
 6 10 -3 12.08 1.46
 6 -10 -4 94.88 3.34
 6 -10 4 89.17 3.09
 6 10 -4 98.08 3.48
 6 10 -4 90.69 3.52
 6 -10 4 95.18 3.38
 6 -10 -4 99.68 3.47
 6 -10 4 86.08 3.43
 6 10 4 90.67 3.29
 6 10 -4 88.23 3.16
 6 -10 -4 96.66 3.81
 6 -10 -5 41.39 2.64
 6 10 -5 43.84 1.97
 6 -10 5 47.36 2.12
 6 -10 -5 41.98 2.17
 6 10 -5 42.48 2.33
 6 10 -5 42.47 2.48
 6 10 5 42.24 2.25
 6 -10 5 41.16 1.79
 6 -10 -5 40.27 2.69
 6 10 5 44.07 2
 6 -10 5 41.72 2.27
 6 -10 6 96.34 3.54
 6 10 -6 100.47 3.6
 6 10 -6 96.01 3.7
 6 -10 -6 100.46 4.07
 6 10 -6 94.7 3.21
 6 10 6 106.94 3.58
 -6 -10 -6 91.65 3.36
 6 -10 -6 106.85 3.68
 6 -10 6 107.42 3.53
 6 10 6 101.94 3.38
 6 -10 7 57.98 2.32
 6 -10 -7 49.97 2.44
 6 10 7 52.46 2.12
 6 -10 7 57.89 2.48
 6 10 -7 55.04 2.76
 6 10 -7 54.29 2.6
 -6 -10 -7 51.37 2.26
 6 -10 -7 51.24 3.17
 6 -10 -8 66.46 2.67
 6 -10 8 66.21 2.43
 6 10 8 59.68 2.24
 6 -10 8 65.53 2.61
 6 10 -8 63.98 2.8
 6 10 -8 59.72 2.65
 6 -10 -8 71.56 3.31
 -6 -10 -8 61.6 2.48
 -6 -10 -9 19.56 1.39
 6 -10 9 19.43 1.21
 6 -10 -9 23.61 2.4
 6 10 -9 21.77 1.87
 6 10 -9 20.25 1.67
 6 -10 9 22.11 1.59
 6 10 -10 6.83 1.34
 6 -10 10 5.71 0.76
 6 -10 -10 6.16 1.98
 6 10 -10 5.37 1.53
 6 -10 10 6.19 1.21
 -6 10 -11 3.93 0.69
 -6 -10 -11 6.63 1.88
 6 10 11 3.03 0.84
 6 10 -11 2.79 1.55
 6 10 -11 3.8 1.33
 6 10 11 4.02 0.84
 6 10 12 98 2.95
 6 10 -12 114.6 3.08
 6 10 -12 113.47 3.21
 6 10 12 99.28 2.95
 6 11 0 359.25 10.53
 6 11 0 368.49 10.5
 6 11 0 395.04 10.57
 6 -11 0 384.28 10.73
 6 -11 0 384.48 10.6
 6 -11 0 383.26 10.8
 6 11 1 14.97 1.82
 6 11 -1 14.49 1.65
 6 11 1 16.24 1.63
 6 11 -1 14.42 1.44
 6 11 -1 15.45 1.24
 6 11 1 16.64 1.35
 6 -11 -1 15.23 1.49
 6 -11 1 15.61 1.38
 6 -11 1 12.94 1.57
 6 -11 -1 15.86 1.49
 6 -11 -1 19.37 1.8
 6 -11 1 13.27 1.31
 6 -11 2 0.37 1.27
 6 11 -2 0.09 1.35
 6 11 -2 0.27 1.11
 6 -11 2 1.42 0.95
 6 -11 -2 -0.2 1.09
 6 -11 2 -0.25 1.51
 6 -11 2 1.95 1.01
 6 11 -2 0.66 0.82
 6 -11 -2 -0.07 1.01
 6 11 3 23.46 1.51
 6 11 -3 22.9 1.29
 6 -11 -3 23.19 1.59
 6 -11 3 22 1.55
 6 11 -3 22.65 1.44
 6 -11 3 19.36 1.88
 6 11 -3 20.16 1.64
 6 -11 3 17.72 1.38
 6 11 4 26.4 1.59
 6 -11 4 25.06 1.41
 6 -11 4 25.6 1.59
 6 -11 -4 25.06 1.69
 6 11 -4 23.76 1.68
 6 -11 4 23.44 1.96
 6 11 4 28.03 1.97
 6 -11 5 16.84 1.34
 6 -11 -5 16.96 1.51
 6 11 -5 16.19 2.05
 6 11 5 17.89 1.37
 6 -11 -5 17.01 2.13
 6 11 -5 15.72 1.48
 6 11 5 19.33 1.74
 6 -11 5 17.29 1.8
 6 -11 6 4.95 1.54
 6 11 -6 2.47 1.9
 -6 -11 -6 3.23 1.16
 6 11 6 2.28 1.47
 6 -11 -6 4.29 2.06
 6 -11 6 3.33 0.98
 6 11 6 3.29 1.01
 6 -11 -6 3.59 1.24
 6 11 -6 2.95 1.16
 6 -11 7 58.03 2.53
 -6 -11 -7 48.62 2.3
 6 -11 -7 63.61 2.53
 6 -11 7 52.49 2.21
 6 -11 -7 63.87 3.17
 6 11 7 61.22 2.19
 6 11 -7 52.49 2.53
 6 11 -7 50.19 2.66
 6 -11 8 45.91 2.16
 -6 -11 -8 40.67 1.94
 6 -11 -8 44.11 2.11
 6 -11 8 44.31 1.84
 6 -11 -8 47.96 2.74
 6 11 8 41.21 1.71
 6 11 -8 50.05 2.25
 6 11 -8 49.96 2.41
 6 -11 -9 24.22 2.23
 -6 -11 -9 21.88 1.36
 6 11 -9 21.18 1.64
 6 11 -9 19.27 1.81
 6 -11 9 20.49 1.13
 6 -11 9 22.36 1.56
 6 -11 10 112.54 3.55
 -6 11 -10 120.67 3.43
 -6 -11 -10 113.17 4.01
 6 11 -10 115.9 3.6
 6 11 -10 106.23 3.68
 6 -11 -10 118.48 4.1
 6 11 11 17.3 1.02
 6 11 11 17.23 1.02
 6 11 -11 19.83 1.3
 -6 11 -11 20.28 0.89
 -6 -11 -11 21.05 1.79
 6 12 0 14.06 1.51
 6 -12 0 14.88 1.36
 6 12 0 14.79 1.69
 6 12 0 14.9 1.29
 6 -12 0 14.15 1.57
 6 -12 0 13.89 1.35
 6 12 1 23.59 1.75
 6 12 -1 24.8 1.65
 6 -12 -1 24.78 1.62
 6 -12 1 25.08 1.59
 6 12 -1 26.38 1.85
 6 -12 -1 27.14 1.88
 6 -12 1 27.37 1.84
 6 -12 -1 24.64 1.64
 6 -12 1 25.18 1.58
 6 12 -1 23.87 1.5
 6 12 1 26.94 1.57
 6 -12 -2 12.29 1.53
 6 -12 2 13.83 1.55
 6 -12 -2 10.73 1.33
 6 -12 2 9.54 1.14
 6 12 -2 11.51 1.3
 6 12 -2 11.85 1.58
 6 -12 -2 11.77 1.27
 6 -12 2 12.49 1.23
 6 12 -2 12.38 1.1
 6 -12 2 10.21 1.72
 6 12 -3 27.48 1.76
 6 12 -3 27.56 1.56
 6 -12 3 29.47 1.85
 6 -12 -3 20.89 1.78
 6 -12 3 25.88 1.46
 6 -12 3 25.57 1.99
 6 12 -3 25.82 1.36
 6 12 3 22.81 1.53
 6 -12 -3 24.25 1.63
 6 -12 3 26.8 1.59
 6 12 -4 47.04 2.13
 6 12 4 49.81 2.42
 6 12 -4 46.17 1.88
 6 -12 4 44.17 2.05
 6 -12 -4 45.83 2.18
 6 -12 4 45.32 2.44
 6 12 4 45.06 2.06
 6 12 5 37.29 1.86
 6 -12 -5 35.79 2.38
 6 12 5 42.53 2.19
 6 12 -5 31.48 1.84
 6 -12 5 35.72 2.18
 6 -12 -5 38.63 2.01
 6 -12 5 33.74 1.77
 6 -12 6 28.28 1.58
 6 -12 -6 30.92 1.8
 6 12 -6 32 2.28
 6 12 6 26.3 1.57
 -6 -12 -6 28.14 1.76
 6 12 6 31.66 1.9
 6 -12 6 32.53 2.09
 6 -12 -6 30.92 2.51
 6 12 -6 29.98 1.72
 6 12 7 1.1 0.8
 6 -12 7 1.72 0.8
 6 -12 -7 3.68 2.05
 6 12 -7 1.09 1.07
 6 12 -7 1.56 1.69
 6 -12 7 0.82 1.43
 6 -12 -7 1.06 1.05
 -6 -12 -7 -0.69 1.12
 6 12 8 21.62 1.1
 -6 -12 -8 20.47 1.38
 6 -12 -8 25.09 2.19
 6 -12 8 18.98 1.12
 6 12 -8 22.44 1.9
 6 -12 8 22.81 1.67
 6 12 -9 0.87 1.5
 6 -12 -9 3.23 1.79
 6 -12 9 1.37 1.24
 -6 12 -9 3.05 0.76
 -6 -12 -9 0.87 0.93
 6 -12 10 7.67 1.26
 6 -12 -10 7.62 2.06
 -6 12 -10 7.74 0.8
 -6 -12 -10 8.44 2.11
 -6 -12 -11 30.18 1.77
 6 12 11 29.68 1.2
 -6 12 -11 33.6 1.06
 6 12 11 29.04 1.2
 6 -12 -11 35.74 1.87
 6 -13 0 63.27 2.59
 6 -13 0 61.6 2.59
 6 -13 0 71.39 2.85
 6 13 0 69.11 2.82
 6 13 0 60.68 2.56
 6 13 0 68.26 2.67
 6 -13 -1 47.81 2.11
 6 -13 1 42.45 2.03
 6 -13 -1 49.84 2.36
 6 -13 -1 45.87 2.16
 6 -13 1 41.73 2.25
 6 -13 1 40.38 2
 -6 13 -1 43.5 1.78
 6 13 -1 42.85 2.26
 6 13 -1 40.42 1.94
 6 13 1 47.23 2.07
 6 13 -1 41.34 2.07
 6 13 1 48.12 2.25
 6 -13 -2 44.59 2.18
 6 -13 2 50.05 2.16
 6 -13 2 45.15 2.09
 6 -13 -2 50.74 2.41
 6 -13 2 53.16 2.41
 -6 13 -2 44.61 1.92
 6 13 -2 48.99 2.01
 6 13 -2 54.76 2.37
 6 13 -2 52.24 2.18
 6 -13 -3 11.31 1.23
 6 13 -3 9.33 1.52
 6 -13 -3 10.55 1.51
 6 -13 3 9.49 1.48
 6 -13 3 6.99 1.01
 6 13 3 11.28 1.27
 6 13 -3 8.84 0.94
 6 -13 3 8.28 1.09
 6 -13 3 9.4 1.73
 6 13 -3 9.12 1.21
 6 -13 -4 7.67 1.24
 6 13 -4 8.66 1.48
 6 -13 4 8.46 1.47
 6 13 4 8.37 1.26
 6 -13 4 7.21 1.03
 6 -13 4 4.97 1.71
 6 13 4 11 1.83
 6 13 -4 6.13 1.09
 6 13 -5 31.9 1.83
 6 -13 5 26.02 1.55
 6 -13 -5 31.1 1.78
 6 13 5 33 1.97
 6 -13 5 31.8 2.15
 6 13 5 32.22 1.69
 6 -13 5 32.72 1.92
 6 -13 -5 29.08 2.21
 6 -13 6 148.68 4.71
 -6 -13 -6 128.18 4.45
 6 13 6 166.44 4.61
 6 13 6 136.08 4.46
 6 -13 -6 152.93 4.68
 6 -13 6 137.85 4.38
 6 13 -6 156.87 4.42
 6 -13 -6 143.82 4.84
 6 -13 7 51.94 2.3
 6 13 7 44.39 1.86
 6 -13 -7 45.35 2.1
 6 -13 -7 50.55 2.61
 6 13 -7 47.35 1.89
 -6 -13 -7 44.59 2.01
 -6 13 -7 54.39 1.98
 6 -13 -8 7.85 1.8
 -6 -13 -8 5.65 1.04
 6 13 8 5.62 0.71
 6 -13 8 7.39 1.36
 6 -13 9 37.72 1.83
 -6 -13 -9 34.43 1.59
 6 -13 9 34.88 1.6
 6 -13 -9 42.64 2.28
 -6 13 -9 41.12 1.53
 -6 -13 -10 38.52 2.12
 6 -13 10 37.21 1.63
 -6 13 -10 39.04 1.34
 6 -13 -10 38.13 2.04
 6 13 11 44.03 1.48
 6 13 11 43.52 1.47
 6 -14 0 233.9 7.02
 6 14 0 247.52 7.01
 6 14 0 223.65 6.99
 6 -14 0 260.86 7.27
 6 14 -1 43.99 2.34
 6 -14 -1 38.57 2.01
 6 -14 1 43.65 1.96
 6 -14 -1 42.75 2.34
 6 -14 1 44.39 2.27
 6 14 1 41.73 2.57
 6 14 1 41.45 2.04
 6 14 -1 44.54 1.96
 -6 14 -1 41.43 1.71
 6 14 1 42.45 2.28
 6 14 -1 44.09 2.11
 6 14 -2 93.79 3.07
 6 -14 2 84.46 3.02
 6 -14 -2 86.32 3.12
 6 -14 -2 92.76 3.37
 6 -14 2 95.6 3.36
 6 14 -2 90.92 3.25
 -6 14 -2 87.3 2.89
 6 14 -2 84.15 2.95
 6 14 3 1.23 1.06
 6 -14 3 1.96 0.88
 6 14 -3 1.7 0.78
 6 -14 3 3.39 1.74
 6 -14 -3 1.19 1.01
 -6 14 -3 1.2 0.87
 6 14 -3 2.93 1.53
 6 -14 -3 2.13 1.31
 6 -14 3 1.93 1.3
 6 -14 -3 1.56 1.97
 6 14 -3 2.79 1.15
 6 14 4 41.65 1.97
 6 -14 4 43.28 2.11
 6 14 4 47.15 2.31
 6 14 -4 43.02 1.86
 6 -14 4 36.38 1.77
 6 -14 -4 38.6 1.96
 6 -14 4 39.06 2.34
 -6 14 -4 43.96 1.82
 6 -14 -4 42.12 2.54
 6 14 -4 44.8 2.08
 6 14 5 33.93 1.71
 6 -14 5 32.68 1.89
 6 -14 -5 31.69 1.75
 6 14 5 36.45 1.97
 6 -14 5 38.14 2.22
 6 -14 -5 36.03 2.33
 6 14 -5 33.66 1.83
 -6 14 -5 38.2 1.68
 6 14 -6 31.62 1.6
 6 -14 -6 31.63 2.19
 6 14 6 29.76 1.71
 6 -14 6 28.82 1.64
 6 -14 -6 25.17 1.54
 6 -14 -6 26.85 2.07
 6 14 6 24.63 1.43
 -6 -14 -6 26.63 1.57
 -6 14 -6 31.45 1.49
 6 -14 6 28.69 1.95
 6 -14 7 20.23 1.6
 6 -14 -7 18.28 1.82
 6 14 7 15.36 1.05
 6 -14 7 17.25 1.29
 -6 -14 -7 16.44 1.28
 -6 14 -7 18.84 1.15
 6 -14 -7 17.26 1.83
 6 14 -7 17.25 1.27
 6 -14 -8 187.19 5.36
 6 -14 8 183.96 5.08
 6 -14 8 190.92 5.21
 -6 -14 -8 173.33 5.04
 -6 -14 -9 17.06 1.18
 6 -14 9 16.81 1.1
 -6 14 -9 19.63 1.02
 6 -14 9 18.98 1.52
 -6 -14 -10 22.14 1.76
 6 14 10 21.89 1.05
 6 -14 10 23.06 1.23
 -6 14 -10 24.21 0.94
 6 -14 -10 23.03 1.5
 6 -15 0 20.57 1.39
 6 15 0 24.88 1.71
 6 15 0 23.91 2.03
 6 -15 0 23.84 1.71
 6 15 0 23.18 1.46
 6 -15 -1 16.2 2.14
 6 15 -1 18.63 1.54
 6 -15 1 15.95 1.23
 6 -15 -1 14.51 1.26
 6 -15 1 16.96 1.57
 6 -15 -1 15.41 1.56
 6 15 -1 19.91 1.94
 6 15 1 16.66 1.9
 -6 15 -1 14.97 1.03
 6 15 1 16.27 1.33
 6 15 -1 15.99 1.25
 6 -15 -2 34.29 1.93
 6 15 -2 36.83 1.8
 6 15 -2 31.46 1.56
 6 -15 2 35.35 1.92
 6 -15 2 29.13 1.55
 6 -15 -2 30.41 1.66
 6 -15 -2 33.32 2.37
 6 15 -2 35.67 1.99
 6 15 -2 35.76 2.21
 -6 15 -2 33.09 1.49
 6 -15 -3 1.35 0.89
 6 15 -3 1.68 1.62
 6 15 -3 0.28 1.38
 6 -15 -3 1.55 1.79
 6 15 3 0.7 1.46
 6 15 -3 0.63 1.09
 6 -15 3 0.19 1.12
 -6 15 -3 1.18 0.79
 6 15 -3 0.55 0.71
 6 15 3 1.66 0.99
 6 -15 4 3.02 1.12
 6 -15 4 2.55 1.52
 6 -15 -4 2.37 0.9
 6 15 -4 1.6 1.59
 6 15 -4 2.43 1.31
 6 15 4 0.44 1.43
 6 15 -4 2.45 0.99
 6 -15 -4 1.19 1.7
 6 15 4 1 0.97
 -6 15 -4 0.95 0.82
 6 -15 5 37.19 2.14
 -6 15 -5 38.08 1.61
 6 -15 5 37.89 1.82
 6 15 -5 37.53 2.08
 6 15 5 32.52 1.66
 6 -15 -5 33.06 1.68
 6 -15 -5 34.6 2.22
 6 15 -5 38.4 1.81
 6 15 5 37.02 1.9
 -6 -15 -6 28.65 1.57
 6 15 6 34.33 1.69
 6 -15 6 32.12 1.64
 6 15 6 31.25 1.48
 -6 15 -6 35.19 1.52
 6 -15 6 33.21 1.95
 6 15 -6 35.43 1.64
 6 -15 -6 30.39 2.06
 6 -15 7 53.13 2.12
 -6 -15 -7 53.97 2.12
 6 15 7 59.34 2.01
 6 15 -7 58.33 2.06
 6 -15 7 58.4 2.44
 -6 -15 -8 10.28 1.06
 6 -15 8 7.4 0.9
 6 15 8 7.72 0.63
 6 -15 8 8.32 1.41
 -6 -15 -9 29.95 1.9
 -6 15 -9 34.86 1.17
 6 -15 9 31.6 1.43
 6 16 0 212.2 6.3
 6 16 0 218.63 6.47
 6 -16 0 225.03 6.73
 6 16 0 220.08 6.35
 6 -16 0 220.13 6.48
 6 -16 -1 5.75 0.98
 6 -16 1 6.38 1.25
 6 -16 -1 9.09 1.39
 -6 16 -1 8.06 0.79
 6 16 -1 5.61 1.62
 6 -16 -1 13.21 2.12
 6 16 -1 7.75 1.3
 6 16 -1 7.05 0.97
 6 16 1 10.36 1.12
 -6 16 -2 10.74 0.88
 6 -16 2 10.42 1.28
 6 -16 -2 7.18 0.94
 6 16 -2 12.3 1.73
 6 16 -2 10.21 1.51
 6 -16 -2 10.57 1.32
 6 16 -2 14.36 1.29
 6 -16 -2 11.26 1.89
 6 16 -2 10.16 0.93
 -6 16 -3 48.03 1.77
 6 -16 3 43.19 1.99
 6 -16 -3 40.03 1.82
 6 16 -3 44.94 2.28
 6 -16 -3 45.87 2.44
 6 16 -3 47.16 2.12
 6 16 3 57.88 2.37
 6 16 -3 49.22 1.92
 6 16 3 49.35 1.98
 6 16 -3 36.67 1.65
 -6 16 -4 93.48 2.93
 6 -16 4 86.71 3.08
 6 16 -4 96.37 3.27
 6 -16 -4 94.1 3.44
 6 16 -4 92.05 3.08
 6 16 4 102.84 3.25
 6 16 -4 96.64 2.92
 6 16 4 90.82 3.04
 -6 16 -5 51.23 1.8
 6 -16 5 44.49 1.89
 6 16 -5 47.2 2.18
 6 16 5 47.77 1.86
 6 16 5 49.38 2.04
 6 16 -5 44.95 1.94
 6 -16 -5 47.51 2.34
 -6 16 -6 43.44 1.65
 6 16 -6 43.56 2.04
 6 16 6 41.29 1.62
 6 -16 6 39.05 1.71
 6 16 6 44.78 1.81
 6 16 -6 44.33 1.78
 6 -16 -6 41.13 2.11
 6 -16 6 39.68 2.09
 -6 -16 -6 37.25 1.68
 6 16 -7 5.09 1.43
 6 16 -7 4.5 1.01
 6 -16 7 4.2 0.81
 -6 16 -7 5.71 0.82
 -6 -16 -7 4.95 1.05
 6 16 7 5.31 0.7
 6 -16 7 5.52 1.4
 6 16 -8 2.33 1.06
 -6 -16 -8 3.41 0.75
 -6 16 -9 40.28 1.21
 6 16 -9 35.66 1.43
 -6 -16 -9 36.73 1.83
 6 16 9 32.85 1.21
 6 16 9 29.38 1.2
 6 17 0 50.48 2.09
 6 -17 0 45.79 2.01
 6 -17 0 49.18 2.48
 6 17 0 42.07 1.85
 6 17 1 11.06 1.12
 6 17 -1 11.57 1.01
 -6 17 -1 12.8 0.84
 6 -17 -1 13.84 1.83
 6 17 -1 12.97 1.33
 6 -17 -1 11.96 1.26
 6 17 -1 12.06 1.64
 6 -17 1 10.87 1.22
 6 -17 -2 118 3.93
 6 17 -2 98.61 3.38
 -6 17 -2 111.16 3.37
 6 17 -2 126.82 3.58
 6 17 -2 122.42 3.77
 6 -17 2 111.45 3.61
 6 -17 -3 62.53 2.7
 6 17 -3 62.41 2.46
 6 17 3 60.13 2.36
 -6 17 -3 65.36 2.17
 6 17 -3 67.53 2.3
 6 17 -3 63.28 2.57
 6 -17 3 58.77 2.33
 -6 17 -4 12.59 0.91
 6 17 4 11.2 1.04
 6 17 4 13.78 1.36
 6 17 -4 12.84 1.06
 6 -17 -4 11.68 1.63
 6 17 -4 12.19 1.49
 6 17 -4 11.59 1.32
 6 -17 4 10.38 1.04
 6 17 -5 39.77 1.81
 6 -17 -5 42.1 2.1
 -6 -17 -5 38.54 1.65
 -6 17 -5 46.92 1.63
 6 17 5 44.56 1.68
 6 17 5 45.5 1.84
 6 17 -5 40.11 1.96
 6 -17 5 37.12 1.62
 6 -17 6 278.9 8.1
 -6 -17 -6 282.36 8.15
 -6 17 -6 324.14 8.19
 6 17 6 288.33 8.14
 6 17 -6 316.07 8.29
 6 -17 -6 311.77 8.38
 6 17 -6 322.57 8.17
 6 17 7 13.24 0.72
 6 17 -7 12.35 1.18
 -6 -17 -7 12.56 0.89
 6 17 -8 0.33 0.95
 6 17 8 1.55 0.47
 6 -18 0 295.47 8.39
 6 18 0 280.07 8.1
 6 18 -1 51.08 1.97
 6 -18 1 43.67 1.86
 6 -18 1 48.55 2.33
 6 -18 -1 50.08 2.46
 6 18 1 46.21 1.85
 6 18 -1 45.76 1.74
 6 18 -2 17.76 1.01
 -6 18 -2 21.84 1
 6 18 -2 26.18 1.39
 6 -18 2 19.5 1.22
 6 18 -2 23.1 1.59
 6 -18 -2 20.92 1.73
 6 18 3 55.91 2.23
 -6 18 -3 65.89 2.1
 6 18 3 71.07 2.47
 6 18 -3 73.63 2.24
 6 -18 3 60.49 2.19
 6 18 -3 65.47 2.44
 6 -18 -3 61.15 2.55
 6 18 -4 51.79 1.99
 6 -18 -4 49.57 2.23
 -6 18 -4 46.95 1.68
 6 18 4 46.89 1.81
 6 18 4 53.17 2.01
 6 18 -4 50.55 2.09
 6 -18 4 42.68 1.68
 6 18 5 55.7 1.98
 6 18 5 50.04 1.85
 -6 -18 -5 51.49 1.86
 6 18 -5 56.45 2.03
 6 -18 -5 52.97 2.22
 6 18 -5 53.3 2.11
 -6 18 -5 54.82 1.82
 6 18 6 5.76 0.6
 -6 -18 -6 6.56 0.72
 6 18 -6 8.8 0.96
 -6 18 -6 7 0.66
 6 18 -6 8.29 1.08
 -6 18 -7 9.64 0.64
 6 18 -7 6.51 0.96
 6 -19 0 5.1 1.52
 6 19 0 4.2 0.76
 6 -19 1 14.65 1.68
 6 -19 -1 14.08 1.61
 6 19 -1 15.18 0.89
 6 19 1 13.4 1
 6 19 -1 17.3 1.31
 -6 19 -2 42.06 1.52
 6 -19 -2 48.43 2.2
 6 -19 2 49.77 2.31
 -6 19 -3 32.32 1.22
 6 19 -3 26.42 1.64
 6 -19 3 26.06 1.84
 6 -19 -3 32.82 1.79
 6 19 -3 35.32 1.47
 6 19 3 37.53 1.6
 -6 19 -4 0.48 0.52
 -6 -19 -4 -0.56 0.68
 6 19 -4 -0.22 1
 6 19 -4 1.16 0.94
 6 -19 -4 -0.06 1.1
 6 -19 4 1.81 1.17
 6 19 4 0.39 0.86
 6 19 4 0.29 0.61
 6 19 5 3.74 0.56
 -6 19 -5 3.53 0.54
 6 19 -5 2.08 0.9
 6 19 -5 4.21 0.87
 -6 19 -6 115.51 3.03
 6 -19 6 96.15 3.16
 6 20 0 172.47 4.99
 6 -20 0 201.42 5.23
 6 20 1 42.31 1.48
 6 -20 -1 45.44 1.86
 6 -20 1 43.04 1.76
 6 20 2 32.38 1.39
 6 20 2 29.1 1.21
 6 -20 2 30.05 1.51
 6 -20 -2 28.48 1.48
 6 -20 3 27.83 1.45
 6 -20 -3 27.02 1.34
 6 20 4 32.14 1.22
 6 20 4 29.73 1.12
 6 -20 4 33.25 1.4
 6 21 1 19.5 0.85
 6 21 -1 30.4 1.04
 6 21 2 29.37 1.03
 6 21 2 32.51 1.13
 7 0 0 1 0.95
 7 0 0 -0.22 1
 7 0 0 0.57 0.8
 -7 0 0 0.77 2.08
 7 0 0 0.53 0.96
 7 0 1 6.62 1.13
 7 0 1 7.74 1.25
 7 0 -1 6.92 1.07
 7 0 1 6.16 1.07
 7 0 -1 7.2 1.15
 7 0 1 6.97 1.01
 7 0 -1 5.77 0.92
 7 0 -1 7.78 1.19
 -7 0 -1 7.24 2.47
 7 0 -2 32.84 1.85
 7 0 2 42.29 2.15
 7 0 -2 30.26 1.64
 7 0 2 33.15 1.9
 7 0 2 36.07 1.94
 7 0 -2 39.51 1.85
 -7 0 -2 23.86 3.66
 7 0 -3 289.86 8.33
 7 0 -3 286.33 7.96
 7 0 3 296.11 8.15
 7 0 3 284.89 8.21
 7 0 -3 288.74 8.1
 -7 0 -3 280.65 11.7
 7 0 4 934.19 24.46
 7 0 4 917.08 24.57
 7 0 -4 920.48 24.65
 7 0 -4 920.55 24.41
 7 0 4 925.52 24.58
 7 0 5 13.03 1.09
 7 0 5 10.19 1.22
 7 0 -5 10.04 1.14
 7 0 6 0.6 0.99
 7 0 6 0.76 0.77
 7 0 -6 0.58 0.84
 7 0 6 1.39 0.96
 7 0 7 18.5 1.12
 7 0 7 15.47 1.39
 7 0 7 17.59 1.31
 7 0 -7 14.04 1.19
 7 0 8 655.07 17.37
 7 0 8 644.5 17.13
 7 0 8 642.78 17.29
 7 0 9 13.97 1.08
 7 0 9 15.09 1.22
 7 0 10 13.43 0.94
 7 0 10 14.72 1.12
 7 0 11 1.03 0.61
 7 1 0 3.81 0.98
 7 -1 0 3.91 1
 7 1 0 3.28 1.02
 7 -1 0 4.05 0.96
 7 1 0 4.67 0.88
 7 1 0 5.31 1.15
 7 -1 0 5.49 1.11
 7 -1 0 3.93 0.85
 -7 1 0 4.96 2.11
 -7 -1 0 2.53 2.2
 7 1 1 65.29 2.71
 7 -1 1 75.78 2.85
 7 1 -1 70.66 2.74
 7 -1 -1 74.36 2.81
 7 -1 -1 71.93 2.47
 7 -1 1 75.53 2.55
 7 1 -1 72.49 2.49
 7 1 1 70.59 2.54
 7 -1 1 73.39 2.6
 7 1 1 67.78 2.55
 7 -1 -1 64.2 2.53
 7 1 -1 71.04 2.58
 7 -1 1 73.96 2.65
 7 -1 1 67.16 2.8
 7 -1 -1 71.06 2.6
 7 1 1 72.47 2.64
 -7 1 -1 68.48 4.89
 -7 -1 -1 66.52 4.95
 -7 -1 1 59.14 4.54
 7 -1 -2 472.68 12.56
 7 -1 2 450.99 12.58
 7 1 2 432.17 12.5
 7 1 -2 447 12.44
 7 -1 -2 445.45 12.16
 7 1 -2 448.58 12.19
 7 -1 2 447.9 12.34
 7 1 2 453.11 12.35
 7 1 2 451.58 12.38
 7 -1 -2 466.32 12.32
 7 1 -2 454.63 12.29
 -7 1 -2 411.03 15.68
 -7 -1 -2 394.28 15.7
 7 -1 -3 19.76 1.51
 7 1 -3 16.77 1.38
 7 -1 -3 22.41 1.22
 7 1 -3 13.71 1.12
 7 -1 3 24.91 1.45
 7 1 3 14.53 1.33
 -7 1 3 19.86 2.8
 7 -1 3 24.3 1.55
 7 1 3 14.49 1.4
 7 1 -3 17.36 1.3
 7 -1 -3 25.76 1.44
 7 1 -4 282.11 8.33
 7 -1 -4 279.95 8.4
 7 -1 4 316.5 8.43
 7 1 4 268.75 8.28
 7 -1 4 314.28 8.39
 7 -1 -4 295.03 8.2
 7 -1 4 316.03 8.27
 7 1 4 271.72 8.18
 7 -1 -5 20.59 1.45
 7 -1 5 22.25 1.29
 7 1 5 21.69 1.28
 7 -1 5 21.72 1.45
 7 1 5 21.82 1.48
 7 -1 6 1.34 0.76
 7 1 6 0.81 0.8
 7 -1 6 1.22 0.98
 7 1 6 0.23 0.99
 7 -1 6 1.63 0.93
 7 -1 -6 0.35 0.89
 7 -1 -7 15.75 1.29
 7 -1 7 18.17 1.41
 7 1 7 16 1.38
 7 1 7 16.81 1.34
 7 -1 7 18.76 1.32
 7 -1 7 18.69 1.12
 7 1 7 17.65 1.12
 7 -1 8 199.99 5.51
 7 1 8 164.62 5.37
 7 1 8 156.17 5.29
 7 -1 8 199.24 5.39
 7 -1 8 207.67 5.25
 7 1 8 165.63 5.13
 7 -1 9 52.5 2.02
 7 1 9 52.11 2.05
 7 1 9 50.17 1.94
 7 -1 9 49.67 1.89
 7 -1 10 138.53 3.97
 7 1 10 137.75 4
 7 -1 10 127.02 3.82
 7 1 10 132.2 3.9
 7 1 11 8.14 0.75
 7 -1 11 6.45 0.68
 -7 2 0 6.5 2.29
 7 -2 0 10.25 0.96
[truncated: 60,247 more chars]
