# Supplementary material for: Conformational Analysis of Novel Benzene-1,3-Disulfonamide-Based Cycloalkynes Through X-Ray Crystallography, DFT Calculations, and NMR Spectroscopy
Source: Molecules. 2026 Jul 14;31(14):2462. doi: 10.3390/molecules31142462 (PMC13414055; doi:10.3390/molecules31142462)
Supplement: Supplementary file 1 [file molecules-31-02462-s001.zip › CIF/7.cif]

data_721
_audit_creation_date               2024-09-12
_audit_creation_method
;
Olex2 1.5-ac6-019
(compiled 2024.02.14 svn.r2f8d729c for Rigaku Oxford Diffraction, GUI svn.r6920)
;
_shelx_SHELXL_version_number       '2018/3'
_audit_contact_author_address      ?
_audit_contact_author_email        ?
_audit_contact_author_name         ''
_audit_contact_author_phone        ?
_publ_contact_author_id_orcid      ?
_publ_section_references
;
Dolomanov, O.V., Bourhis, L.J., Gildea, R.J, Howard, J.A.K. & Puschmann, H.
 (2009), J. Appl. Cryst. 42, 339-341.

Sheldrick, G.M. (2015). Acta Cryst. A71, 3-8.

Sheldrick, G.M. (2015). Acta Cryst. C71, 3-8.
;
_chemical_name_common              ?
_chemical_name_systematic          ?
_chemical_formula_moiety           'C10 H10 N2 O4 S2'
_chemical_formula_sum              'C10 H10 N2 O4 S2'
_chemical_formula_weight           286.32
_chemical_melting_point            ?
loop_
  _atom_type_symbol
  _atom_type_description
  _atom_type_scat_dispersion_real
  _atom_type_scat_dispersion_imag
  _atom_type_scat_source
 'C' 'C' 0.0181 0.0091 'International Tables Vol C Tables 4.2.6.8 and 6.1.1.4'
 'H' 'H' 0.0000 0.0000 'International Tables Vol C Tables 4.2.6.8 and 6.1.1.4'
 'N' 'N' 0.0311 0.0180 'International Tables Vol C Tables 4.2.6.8 and 6.1.1.4'
 'O' 'O' 0.0492 0.0322 'International Tables Vol C Tables 4.2.6.8 and 6.1.1.4'
 'S' 'S' 0.3331 0.5567 'International Tables Vol C Tables 4.2.6.8 and 6.1.1.4'

_shelx_space_group_comment
;
The symmetry employed for this shelxl refinement is uniquely defined
by the following loop, which should always be used as a source of
symmetry information in preference to the above space-group names.
They are only intended as comments.
;
_space_group_crystal_system        'triclinic'
_space_group_IT_number             2
_space_group_name_H-M_alt          'P -1'
_space_group_name_Hall             '-P 1'
loop_
  _space_group_symop_operation_xyz
 'x, y, z'
 '-x, -y, -z'

_cell_length_a                     6.6319(3)
_cell_length_b                     8.4791(3)
_cell_length_c                     11.2253(2)
_cell_angle_alpha                  75.219(3)
_cell_angle_beta                   87.706(3)
_cell_angle_gamma                  69.625(4)
_cell_volume                       571.32(4)
_cell_formula_units_Z              2
_cell_measurement_reflns_used      18543
_cell_measurement_temperature      100.15
_cell_measurement_theta_max        77.6270
_cell_measurement_theta_min        4.0580
_shelx_estimated_absorpt_T_max     ?
_shelx_estimated_absorpt_T_min     ?
_exptl_absorpt_coefficient_mu      4.343
_exptl_absorpt_correction_T_max    1.291
_exptl_absorpt_correction_T_min    0.817
_exptl_absorpt_correction_type     multi-scan
_exptl_absorpt_process_details
;
CrysAlisPro 1.171.43.121a (Rigaku Oxford Diffraction, 2024)
Empirical absorption correction using spherical harmonics,
implemented in SCALE3 ABSPACK scaling algorithm.
;
_exptl_absorpt_special_details     ?
_exptl_crystal_colour              colourless
_exptl_crystal_colour_primary      colourless
_exptl_crystal_density_diffrn      1.664
_exptl_crystal_density_meas        ?
_exptl_crystal_density_method      ?
_exptl_crystal_description         block
_exptl_crystal_F_000               296
_exptl_crystal_recrystallization_method 
 'The single crystals were obtained from slow evaporation of acetone at room temperature'
_exptl_crystal_size_max            0.109
_exptl_crystal_size_mid            0.053
_exptl_crystal_size_min            0.027
_exptl_transmission_factor_max     ?
_exptl_transmission_factor_min     ?
_diffrn_reflns_av_R_equivalents    0.0283
_diffrn_reflns_av_unetI/netI       0.0120
_diffrn_reflns_Laue_measured_fraction_full  1.000
_diffrn_reflns_Laue_measured_fraction_max  0.993
_diffrn_reflns_limit_h_max         8
_diffrn_reflns_limit_h_min         -7
_diffrn_reflns_limit_k_max         10
_diffrn_reflns_limit_k_min         -10
_diffrn_reflns_limit_l_max         14
_diffrn_reflns_limit_l_min         -14
_diffrn_reflns_number              24666
_diffrn_reflns_point_group_measured_fraction_full  1.000
_diffrn_reflns_point_group_measured_fraction_max  0.993
_diffrn_reflns_theta_full          67.684
_diffrn_reflns_theta_max           77.768
_diffrn_reflns_theta_min           4.079
_diffrn_ambient_temperature        100.15
_diffrn_detector                   'Hybrid Pixel Array Detector'
_diffrn_detector_area_resol_mean   10.0000
_diffrn_detector_type              HyPix
_diffrn_measured_fraction_theta_full  1.000
_diffrn_measured_fraction_theta_max  0.993
_diffrn_measurement_device         'four-circle diffractometer'
_diffrn_measurement_device_type    'XtaLAB Synergy R, HyPix'
_diffrn_measurement_method         '\w scans'
_diffrn_radiation_monochromator    mirror
_diffrn_radiation_probe            x-ray
_diffrn_radiation_type             'Cu K\a'
_diffrn_radiation_wavelength       1.54184
_diffrn_source                     'Rotating-anode X-ray tube'
_diffrn_source_type                'PhotonJet R (Cu) X-ray Source'
_reflns_Friedel_coverage           0.000
_reflns_Friedel_fraction_full      .
_reflns_Friedel_fraction_max       .
_reflns_number_gt                  2349
_reflns_number_total               2427
_reflns_special_details
;
 Reflections were merged by SHELXL according to the crystal
 class for the calculation of statistics and refinement.
 
 _reflns_Friedel_fraction is defined as the number of unique
 Friedel pairs measured divided by the number that would be
 possible theoretically, ignoring centric projections and
 systematic absences.
;
_reflns_threshold_expression       'I > 2\s(I)'
_computing_cell_refinement         'CrysAlisPro 1.171.42.84a (Rigaku OD, 2023)'
_computing_data_collection         'CrysAlisPro 1.171.42.84a (Rigaku OD, 2023)'
_computing_data_reduction          'CrysAlisPro 1.171.42.84a (Rigaku OD, 2023)'
_computing_molecular_graphics      'Olex2 1.5-ac6-019 (Dolomanov et al., 2009)'
_computing_publication_material    'Olex2 1.5-ac6-019 (Dolomanov et al., 2009)'
_computing_structure_refinement    'SHELXL 2018/3 (Sheldrick, 2015)'
_computing_structure_solution      'SHELXT  (Sheldrick, 2015)'
_refine_diff_density_max           0.639
_refine_diff_density_min           -0.733
_refine_diff_density_rms           0.063
_refine_ls_extinction_coef         0.0017(5)
_refine_ls_extinction_expression  
 'Fc^*^=kFc[1+0.001xFc^2^\l^3^/sin(2\q)]^-1/4^'
_refine_ls_extinction_method       'SHELXL-2018/3 (Sheldrick 2018)'
_refine_ls_goodness_of_fit_ref     1.115
_refine_ls_hydrogen_treatment      constr
_refine_ls_matrix_type             full
_refine_ls_number_parameters       164
_refine_ls_number_reflns           2427
_refine_ls_number_restraints       0
_refine_ls_R_factor_all            0.0303
_refine_ls_R_factor_gt             0.0297
_refine_ls_restrained_S_all        1.115
_refine_ls_shift/su_max            0.001
_refine_ls_shift/su_mean           0.000
_refine_ls_structure_factor_coef   Fsqd
_refine_ls_weighting_details      
 'w=1/[\s^2^(Fo^2^)+(0.0447P)^2^+0.4596P] where P=(Fo^2^+2Fc^2^)/3'
_refine_ls_weighting_scheme        calc
_refine_ls_wR_factor_gt            0.0830
_refine_ls_wR_factor_ref           0.0834
_refine_special_details            ?
_olex2_refinement_description
;
1. Fixed Uiso
 At 1.2 times of:
  All C(H) groups, All C(H,H) groups, All N(H) groups
2.a Secondary CH2 refined with riding coordinates:
 C6(H6A,H6B), C9(H9A,H9B)
2.b Aromatic/amide H refined with riding coordinates:
 C2(H2), N5(H5), N10(H10), C12(H12), C13(H13), C14(H14)
;
_atom_sites_solution_hydrogens     geom
_atom_sites_solution_primary       dual
_atom_sites_solution_secondary     ?
loop_
  _atom_site_label
  _atom_site_type_symbol
  _atom_site_fract_x
  _atom_site_fract_y
  _atom_site_fract_z
  _atom_site_U_iso_or_equiv
  _atom_site_adp_type
  _atom_site_occupancy
  _atom_site_site_symmetry_order
  _atom_site_calc_flag
  _atom_site_refinement_flags_posn
  _atom_site_refinement_flags_adp
  _atom_site_refinement_flags_occupancy
  _atom_site_disorder_assembly
  _atom_site_disorder_group
 C1 C 0.6674(2) 0.3756(2) 0.26738(14) 0.0126(3) Uani 1 1 d . . . . .
 C2 C 0.5527(2) 0.5470(2) 0.26924(14) 0.0121(3) Uani 1 1 d . . . . .
 H2 H 0.490666 0.574377 0.342456 0.015 Uiso 1 1 calc R U . . .
 C3 C 0.5312(2) 0.67695(19) 0.16104(14) 0.0117(3) Uani 1 1 d . . . . .
 S4 S 0.35330(6) 0.89121(4) 0.15553(3) 0.01147(12) Uani 1 1 d . . . . .
 N5 N 0.1547(2) 0.87598(17) 0.23936(12) 0.0127(3) Uani 1 1 d . . . . .
 H5 H 0.133985 0.917313 0.304975 0.015 Uiso 1 1 calc R U . . .
 C6 C 0.0065(2) 0.7945(2) 0.20904(15) 0.0146(3) Uani 1 1 d . . . . .
 H6A H -0.141979 0.860178 0.227090 0.018 Uiso 1 1 calc R U . . .
 H6B H 0.008380 0.800810 0.119735 0.018 Uiso 1 1 calc R U . . .
 C7 C 0.0665(2) 0.6111(2) 0.27990(15) 0.0147(3) Uani 1 1 d . . . . .
 C8 C 0.1303(3) 0.4664(2) 0.34473(15) 0.0164(3) Uani 1 1 d . . . . .
 C9 C 0.2267(3) 0.2898(2) 0.42688(16) 0.0184(3) Uani 1 1 d . . . . .
 H9A H 0.253755 0.299958 0.510222 0.022 Uiso 1 1 calc R U . . .
 H9B H 0.121454 0.229409 0.433728 0.022 Uiso 1 1 calc R U . . .
 N10 N 0.4292(2) 0.18240(17) 0.38591(13) 0.0157(3) Uani 1 1 d . . . . .
 H10 H 0.426026 0.099029 0.353510 0.019 Uiso 1 1 calc R U . . .
 S11 S 0.65644(6) 0.20805(5) 0.39672(3) 0.01250(12) Uani 1 1 d . . . . .
 C12 C 0.6340(3) 0.6398(2) 0.05522(14) 0.0149(3) Uani 1 1 d . . . . .
 H12 H 0.619412 0.730220 -0.017781 0.018 Uiso 1 1 calc R U . . .
 C13 C 0.7580(3) 0.4686(2) 0.05847(15) 0.0170(3) Uani 1 1 d . . . . .
 H13 H 0.834365 0.442719 -0.011604 0.020 Uiso 1 1 calc R U . . .
 C14 C 0.7716(3) 0.3345(2) 0.16326(15) 0.0152(3) Uani 1 1 d . . . . .
 H14 H 0.850624 0.216955 0.163738 0.018 Uiso 1 1 calc R U . . .
 O15 O 0.65583(19) 0.27084(15) 0.50446(10) 0.0176(3) Uani 1 1 d . . . . .
 O16 O 0.82110(19) 0.05062(14) 0.38588(11) 0.0177(3) Uani 1 1 d . . . . .
 O17 O 0.27349(19) 0.96938(15) 0.02981(10) 0.0176(3) Uani 1 1 d . . . . .
 O18 O 0.46057(19) 0.97423(15) 0.21520(11) 0.0171(3) Uani 1 1 d . . . . .

loop_
  _atom_site_aniso_label
  _atom_site_aniso_U_11
  _atom_site_aniso_U_22
  _atom_site_aniso_U_33
  _atom_site_aniso_U_23
  _atom_site_aniso_U_13
  _atom_site_aniso_U_12
 C1 0.0119(7) 0.0121(7) 0.0130(7) -0.0021(6) -0.0001(5) -0.0041(6)
 C2 0.0108(7) 0.0134(7) 0.0124(7) -0.0036(6) 0.0001(5) -0.0041(6)
 C3 0.0113(7) 0.0113(7) 0.0134(7) -0.0035(6) 0.0008(5) -0.0048(6)
 S4 0.01182(19) 0.00938(19) 0.0118(2) -0.00112(14) 0.00113(13) -0.00320(14)
 N5 0.0127(6) 0.0123(6) 0.0131(6) -0.0042(5) 0.0026(5) -0.0038(5)
 C6 0.0124(7) 0.0121(7) 0.0172(7) -0.0010(6) -0.0009(6) -0.0036(6)
 C7 0.0117(7) 0.0157(8) 0.0176(7) -0.0045(6) 0.0012(6) -0.0057(6)
 C8 0.0137(7) 0.0155(8) 0.0206(8) -0.0041(6) 0.0017(6) -0.0063(6)
 C9 0.0156(8) 0.0143(8) 0.0215(8) 0.0006(6) 0.0043(6) -0.0046(6)
 N10 0.0170(7) 0.0109(6) 0.0188(7) -0.0040(5) 0.0022(5) -0.0045(5)
 S11 0.0138(2) 0.00987(19) 0.01127(19) -0.00158(14) 0.00025(13) -0.00182(14)
 C12 0.0175(8) 0.0153(7) 0.0129(7) -0.0024(6) 0.0029(6) -0.0080(6)
 C13 0.0187(8) 0.0180(8) 0.0163(8) -0.0073(6) 0.0063(6) -0.0074(6)
 C14 0.0144(7) 0.0131(7) 0.0183(8) -0.0061(6) 0.0031(6) -0.0037(6)
 O15 0.0226(6) 0.0160(6) 0.0116(5) -0.0033(4) -0.0012(4) -0.0038(5)
 O16 0.0184(6) 0.0118(5) 0.0173(6) -0.0019(4) 0.0018(4) 0.0000(5)
 O17 0.0176(6) 0.0173(6) 0.0123(5) 0.0017(4) 0.0000(4) -0.0032(5)
 O18 0.0173(5) 0.0147(5) 0.0221(6) -0.0075(5) 0.0028(5) -0.0072(4)

_geom_special_details
;
 All esds (except the esd in the dihedral angle between two l.s. planes)
 are estimated using the full covariance matrix.  The cell esds are taken
 into account individually in the estimation of esds in distances, angles
 and torsion angles; correlations between esds in cell parameters are only
 used when they are defined by crystal symmetry.  An approximate (isotropic)
 treatment of cell esds is used for estimating esds involving l.s. planes.
;
loop_
  _geom_bond_atom_site_label_1
  _geom_bond_atom_site_label_2
  _geom_bond_distance
  _geom_bond_site_symmetry_2
  _geom_bond_publ_flag
 C1 C2 1.391(2) . ?
 C1 S11 1.7729(15) . ?
 C1 C14 1.393(2) . ?
 C2 H2 0.9500 . ?
 C2 C3 1.390(2) . ?
 C3 S4 1.7754(16) . ?
 C3 C12 1.397(2) . ?
 S4 N5 1.6107(13) . ?
 S4 O17 1.4316(11) . ?
 S4 O18 1.4414(12) . ?
 N5 H5 0.8800 . ?
 N5 C6 1.476(2) . ?
 C6 H6A 0.9900 . ?
 C6 H6B 0.9900 . ?
 C6 C7 1.475(2) . ?
 C7 C8 1.192(2) . ?
 C8 C9 1.476(2) . ?
 C9 H9A 0.9900 . ?
 C9 H9B 0.9900 . ?
 C9 N10 1.468(2) . ?
 N10 H10 0.8800 . ?
 N10 S11 1.6095(14) . ?
 S11 O15 1.4397(12) . ?
 S11 O16 1.4305(12) . ?
 C12 H12 0.9500 . ?
 C12 C13 1.389(2) . ?
 C13 H13 0.9500 . ?
 C13 C14 1.393(2) . ?
 C14 H14 0.9500 . ?

loop_
  _geom_angle_atom_site_label_1
  _geom_angle_atom_site_label_2
  _geom_angle_atom_site_label_3
  _geom_angle
  _geom_angle_site_symmetry_1
  _geom_angle_site_symmetry_3
  _geom_angle_publ_flag
 C2 C1 S11 117.88(12) . . ?
 C2 C1 C14 121.54(14) . . ?
 C14 C1 S11 120.31(12) . . ?
 C1 C2 H2 120.9 . . ?
 C3 C2 C1 118.18(14) . . ?
 C3 C2 H2 120.9 . . ?
 C2 C3 S4 118.58(12) . . ?
 C2 C3 C12 121.45(14) . . ?
 C12 C3 S4 119.82(12) . . ?
 N5 S4 C3 107.87(7) . . ?
 O17 S4 C3 106.27(7) . . ?
 O17 S4 N5 108.62(7) . . ?
 O17 S4 O18 119.48(7) . . ?
 O18 S4 C3 108.81(7) . . ?
 O18 S4 N5 105.34(7) . . ?
 S4 N5 H5 119.1 . . ?
 C6 N5 S4 121.75(11) . . ?
 C6 N5 H5 119.1 . . ?
 N5 C6 H6A 109.3 . . ?
 N5 C6 H6B 109.3 . . ?
 H6A C6 H6B 107.9 . . ?
 C7 C6 N5 111.78(13) . . ?
 C7 C6 H6A 109.3 . . ?
 C7 C6 H6B 109.3 . . ?
 C8 C7 C6 172.75(17) . . ?
 C7 C8 C9 175.04(17) . . ?
 C8 C9 H9A 108.7 . . ?
 C8 C9 H9B 108.7 . . ?
 H9A C9 H9B 107.6 . . ?
 N10 C9 C8 114.39(14) . . ?
 N10 C9 H9A 108.7 . . ?
 N10 C9 H9B 108.7 . . ?
 C9 N10 H10 118.0 . . ?
 C9 N10 S11 123.91(11) . . ?
 S11 N10 H10 118.0 . . ?
 N10 S11 C1 107.74(7) . . ?
 O15 S11 C1 106.93(7) . . ?
 O15 S11 N10 107.38(7) . . ?
 O16 S11 C1 107.16(7) . . ?
 O16 S11 N10 106.99(7) . . ?
 O16 S11 O15 120.12(7) . . ?
 C3 C12 H12 120.5 . . ?
 C13 C12 C3 118.92(15) . . ?
 C13 C12 H12 120.5 . . ?
 C12 C13 H13 119.6 . . ?
 C12 C13 C14 120.76(15) . . ?
 C14 C13 H13 119.6 . . ?
 C1 C14 H14 120.5 . . ?
 C13 C14 C1 118.91(14) . . ?
 C13 C14 H14 120.5 . . ?

loop_
  _geom_torsion_atom_site_label_1
  _geom_torsion_atom_site_label_2
  _geom_torsion_atom_site_label_3
  _geom_torsion_atom_site_label_4
  _geom_torsion
  _geom_torsion_site_symmetry_1
  _geom_torsion_site_symmetry_2
  _geom_torsion_site_symmetry_3
  _geom_torsion_site_symmetry_4
  _geom_torsion_publ_flag
 C1 C2 C3 S4 170.93(11) . . . . ?
 C1 C2 C3 C12 -4.5(2) . . . . ?
 C2 C1 S11 N10 77.78(13) . . . . ?
 C2 C1 S11 O15 -37.38(14) . . . . ?
 C2 C1 S11 O16 -167.39(12) . . . . ?
 C2 C1 C14 C13 -0.7(2) . . . . ?
 C2 C3 S4 N5 -33.41(14) . . . . ?
 C2 C3 S4 O17 -149.74(12) . . . . ?
 C2 C3 S4 O18 80.39(13) . . . . ?
 C2 C3 C12 C13 0.8(2) . . . . ?
 C3 S4 N5 C6 -62.97(13) . . . . ?
 C3 C12 C13 C14 3.1(2) . . . . ?
 S4 C3 C12 C13 -174.57(12) . . . . ?
 S4 N5 C6 C7 97.07(14) . . . . ?
 C8 C9 N10 S11 74.80(18) . . . . ?
 C9 N10 S11 C1 -83.32(14) . . . . ?
 C9 N10 S11 O15 31.54(15) . . . . ?
 C9 N10 S11 O16 161.74(12) . . . . ?
 S11 C1 C2 C3 -169.65(11) . . . . ?
 S11 C1 C14 C13 173.28(12) . . . . ?
 C12 C3 S4 N5 142.12(13) . . . . ?
 C12 C3 S4 O17 25.78(14) . . . . ?
 C12 C3 S4 O18 -104.09(13) . . . . ?
 C12 C13 C14 C1 -3.2(2) . . . . ?
 C14 C1 C2 C3 4.5(2) . . . . ?
 C14 C1 S11 N10 -96.41(14) . . . . ?
 C14 C1 S11 O15 148.43(13) . . . . ?
 C14 C1 S11 O16 18.42(15) . . . . ?
 O17 S4 N5 C6 51.82(13) . . . . ?
 O18 S4 N5 C6 -179.05(11) . . . . ?

_shelx_res_file
;
TITL x-1327_2_auto_a.res in P-1
    x-1327_2_auto.res
    created by SHELXL-2018/3 at 17:18:47 on 12-Sep-2024
REM Old TITL X-1327_2_auto in P-1
REM SHELXT solution in P-1: R1 0.545, Rweak 0.055, Alpha 0.034
REM <I/s> 0.000 for 0 systematic absences, Orientation as input
REM Formula found by SHELXT: C9 C8 O16 S11
CELL 1.54184 6.6319 8.47908 11.225326 75.2194 87.7059 69.6247
ZERR 2 0.000281 0.00031 0.000212 0.0025 0.0025 0.0036
LATT 1
SFAC C H N O S
UNIT 20 20 4 8 4

L.S. 4
PLAN  5
TEMP -173
CONF
BOND $H
HTAB
fmap 2
acta
REM <olex2.extras>
REM <HklSrc "%.\\X-1327_2_auto.hkl">
REM </olex2.extras>

WGHT    0.044700    0.459600
EXTI    0.001660
FVAR       9.59232
C1    1    0.667369    0.375649    0.267381    11.00000    0.01192    0.01211 =
         0.01299   -0.00213   -0.00012   -0.00411
C2    1    0.552653    0.546952    0.269238    11.00000    0.01077    0.01341 =
         0.01236   -0.00365    0.00011   -0.00410
AFIX  43
H2    2    0.490666    0.574377    0.342456    11.00000   -1.20000
AFIX   0
C3    1    0.531162    0.676949    0.161043    11.00000    0.01134    0.01129 =
         0.01340   -0.00350    0.00081   -0.00476
S4    5    0.353305    0.891214    0.155534    11.00000    0.01182    0.00938 =
         0.01181   -0.00112    0.00113   -0.00320
N5    3    0.154680    0.875977    0.239355    11.00000    0.01269    0.01230 =
         0.01310   -0.00417    0.00255   -0.00376
AFIX  43
H5    2    0.133985    0.917313    0.304975    11.00000   -1.20000
AFIX   0
C6    1    0.006469    0.794536    0.209035    11.00000    0.01245    0.01214 =
         0.01725   -0.00102   -0.00086   -0.00359
AFIX  23
H6A   2   -0.141979    0.860178    0.227090    11.00000   -1.20000
H6B   2    0.008380    0.800810    0.119735    11.00000   -1.20000
AFIX   0
C7    1    0.066452    0.611051    0.279905    11.00000    0.01171    0.01574 =
         0.01762   -0.00448    0.00121   -0.00575
C8    1    0.130299    0.466401    0.344731    11.00000    0.01374    0.01552 =
         0.02061   -0.00407    0.00173   -0.00626
C9    1    0.226731    0.289796    0.426880    11.00000    0.01563    0.01432 =
         0.02150    0.00055    0.00429   -0.00459
AFIX  23
H9A   2    0.253755    0.299958    0.510222    11.00000   -1.20000
H9B   2    0.121454    0.229409    0.433728    11.00000   -1.20000
AFIX   0
N10   3    0.429163    0.182397    0.385909    11.00000    0.01704    0.01092 =
         0.01881   -0.00400    0.00223   -0.00449
AFIX  43
H10   2    0.426026    0.099029    0.353510    11.00000   -1.20000
AFIX   0
S11   5    0.656444    0.208050    0.396719    11.00000    0.01381    0.00987 =
         0.01127   -0.00158    0.00025   -0.00182
C12   1    0.634027    0.639822    0.055215    11.00000    0.01748    0.01534 =
         0.01289   -0.00238    0.00288   -0.00801
AFIX  43
H12   2    0.619412    0.730220   -0.017781    11.00000   -1.20000
AFIX   0
C13   1    0.757968    0.468649    0.058467    11.00000    0.01871    0.01798 =
         0.01629   -0.00729    0.00630   -0.00736
AFIX  43
H13   2    0.834365    0.442719   -0.011604    11.00000   -1.20000
AFIX   0
C14   1    0.771573    0.334543    0.163264    11.00000    0.01442    0.01310 =
         0.01835   -0.00613    0.00306   -0.00373
AFIX  43
H14   2    0.850624    0.216955    0.163738    11.00000   -1.20000
AFIX   0
O15   4    0.655825    0.270835    0.504458    11.00000    0.02263    0.01602 =
         0.01159   -0.00328   -0.00122   -0.00377
O16   4    0.821098    0.050617    0.385883    11.00000    0.01844    0.01183 =
         0.01734   -0.00192    0.00177    0.00004
O17   4    0.273485    0.969377    0.029813    11.00000    0.01762    0.01730 =
         0.01233    0.00166    0.00005   -0.00315
O18   4    0.460573    0.974225    0.215204    11.00000    0.01732    0.01466 =
         0.02205   -0.00747    0.00284   -0.00725
HKLF 4


REM  x-1327_2_auto_a.res in P-1
REM wR2 = 0.0834, GooF = S = 1.115, Restrained GooF = 1.115 for all data
REM R1 = 0.0297 for 2349 Fo > 4sig(Fo) and 0.0303 for all 2427 data
REM 164 parameters refined using 0 restraints

END

WGHT      0.0443      0.4591

REM Instructions for potential hydrogen bonds
EQIV $1 -x+1, -y+1, -z+1
HTAB C2 O15_$1
HTAB N5 O15_$1
EQIV $2 x-1, y+1, z
HTAB N5 O16_$2
HTAB C6 O16_$2
EQIV $3 x-1, y, z
HTAB C6 O18_$3
EQIV $4 -x, -y+2, -z
HTAB C6 O17_$4
EQIV $5 -x+1, -y, -z+1
HTAB C9 O16_$5
EQIV $6 x, y-1, z
HTAB N10 O18_$6

REM Highest difference peak  0.639,  deepest hole -0.733,  1-sigma level  0.063
Q1    1   0.2014  0.8422  0.3237  11.00000  0.05    0.64
Q2    1   0.5273  0.1928  0.3919  11.00000  0.05    0.44
Q3    1   0.4477  0.7761  0.1570  11.00000  0.05    0.40
Q4    1   0.4309  0.1453  0.3160  11.00000  0.05    0.35
Q5    1   0.5728  0.6604  0.1082  11.00000  0.05    0.34
;
_shelx_res_checksum                18323
_shelx_hkl_file
;
   0   0  -1 9315.60 283.977  12
   0   0   1 9886.03 280.798   3
   0   0   1 10220.8 286.001   5
   0   0   1 9935.18 282.924   4
   0   0  -1 9852.16 286.532  64
   0   0  -1 9551.68 285.768  65
   0   0  -1 10020.2 282.383  66
   0   0  -1 10222.9 281.898  67
   0   0   1 10567.4 272.782  68
   0   0   1 10564.6 287.736  70
   0   0  -2 58091.8 1508.84  12
   0   0   2 58899.2 1503.94   4
   0   0   2 52786.7 1500.68   5
   0   0   2 56873.3 1489.66  72
   0   0  -2 58123.8 1511.09  64
   0   0  -2 56783.8 1509.26  65
   0   0   2 59885.4 1511.02  70
   0   0  -2 58906.5 1500.17  66
   0   0  -3 9993.51 351.830  12
   0   0   3 10219.9 351.192   5
   0   0   3 9540.00 342.094   1
   0   0   3 9304.92 339.904   4
   0   0   3 9937.12 327.486  72
   0   0  -3 9998.48 354.834  65
   0   0  -3 10490.2 360.587  64
   0   0  -3 10005.4 340.508  66
   0   0   3 9370.11 349.418  70
   0   0  -4 7423.31 325.087  12
   0   0   4 7341.41 310.639   1
   0   0   4 7886.04 317.554   4
   0   0   4 7787.52 326.096   5
   0   0   4 7438.96 290.429  72
   0   0  -4 7724.99 331.325  64
   0   0  -4 7456.06 330.936  65
   0   0   4 7706.22 323.483  70
   0   0  -4 7936.73 288.902  69
   0   0  -4 6850.87 306.391  66
   0   0   5 193835. 5057.09  70
   0   0  -5 190340. 4974.27  69
   0   0  -5 196146. 5056.86  12
   0   0   5 200195. 5056.18   5
   0   0   5 188209. 5029.37   1
   0   0   5 196661. 5041.41   4
   0   0   5 192787. 4989.24  72
   0   0  -5 193238. 5057.85  65
   0   0  -5 188238. 5053.35  64
   0   0  -5 194878. 5021.70  66
   0   0  -5 200780. 5056.98  13
   0   0  -6 310.344 111.541  13
   0   0  -6 186.338 108.680  12
   0   0   6 196.791 103.762   4
   0   0   6 237.821 101.337   5
   0   0   6 293.879 100.251   1
   0   0   6 223.022 101.935  71
   0   0   6 294.479 85.4615  72
   0   0  -6 243.644 116.019  65
   0   0  -6 231.069 103.976  63
   0   0  -6 275.779 96.3779  66
   0   0  -6 300.176 121.768  64
   0   0  -6 206.103 74.8933  69
   0   0   6 311.388 107.323  70
   0   0   7 1951.40 219.467  70
   0   0  -7 1635.91 152.537  69
   0   0  -7 1863.43 214.661  13
   0   0  -7 1646.44 209.078  12
   0   0   7 1523.53 195.033  71
   0   0   7 1433.80 151.110  72
   0   0   7 1499.58 194.820   5
   0   0   7 1770.36 198.399   4
   0   0   7 1223.25 175.581   1
   0   0  -7 1907.88 228.338  64
   0   0  -7 1660.31 217.185  65
   0   0  -7 2037.99 214.213  63
   0   0   8 26803.5 997.008   1
   0   0   8 25432.7 990.353   4
   0   0   8 25674.9 1008.00   5
   0   0   8 25571.8 974.089  77
   0   0  -8 25556.2 1015.49  12
   0   0   8 24473.2 992.929  71
   0   0  -8 27261.6 1022.25  80
   0   0  -8 27566.0 1032.63  65
   0   0  -8 27220.9 1015.42  63
   0   0  -8 27268.0 1031.13  64
   0   0   8 26873.5 1020.71  70
   0   0  -8 27808.5 1041.00  13
   0   0  -8 25930.7 957.831  81
   0   0   9 186277. 5106.80  22
   0   0   9 194286. 5111.49   1
   0   0   9 190132. 5128.42   4
   0   0   9 190372. 5153.59   5
   0   0  -9 185384. 5160.40  23
   0   0  -9 180177. 5149.67  24
   0   0   9 182790. 5079.09  77
   0   0  -9 176372. 5037.44  74
   0   0   9 184646. 5104.01  19
   0   0  -9 183305. 5042.13  81
   0   0  -9 191026. 5147.95  80
   0   0   9 186143. 5131.59  70
   0   0  -9 187248. 5124.74  63
   0   0  -9 186820. 5147.71  64
   0   0  -9 189097. 5152.87  65
   0   0   9 184385. 5128.65  71
   0   0  -9 191397. 5181.59  13
   0   0  -9 182533. 5153.28  12
   0   0  -9 201815. 5246.81  10
   0   0  10 1464.28 221.006  77
   0   0  10 1475.89 235.653  22
   0   0 -10 1218.40 246.921  24
   0   0 -10 1181.82 229.091  23
   0   0  10 998.942 200.214  19
   0   0 -10 1267.87 236.198  80
   0   0 -10 1006.36 173.691  81
   0   0 -10 1260.09 201.845  74
   0   0 -10 858.862 213.544  10
   0   0  11 25120.2 977.296  22
   0   0 -11 23149.6 1000.78  23
   0   0 -11 22058.4 989.246  24
   0   0 -11 24069.5 896.809  81
   0   0 -11 23671.5 978.166  80
   0   0 -11 22556.9 880.582  74
   0   0  11 23831.2 926.194  77
   0   0 -11 25384.4 999.869  10
   0   0  11 25582.8 982.980  19
   0   0  12 5142.81 357.473  19
   0   0  12 5549.95 326.545  16
   0   0 -12 5775.95 380.618  80
   0   0 -12 4902.63 378.771  24
   0   0 -12 5527.82 395.642  23
   0   0  12 5536.05 337.941  77
   0   0  12 5265.21 360.099  75
   0   0 -12 5355.77 345.078  10
   0   0  12 6044.15 378.440  22
   0   0  13 10166.4 431.682  22
   0   0  13 10099.3 429.252  75
   0   0 -13 9449.18 425.328  80
   0   0 -13 9796.37 448.028  23
   0   0  13 10195.7 430.766  19
   0  -1  13 58392.1 1657.76  75
   0  -1  13 59290.6 1647.42  19
   0  -1  13 61012.2 1658.10  21
   0  -1  13 61635.9 1653.08  22
   0  -1  13 62156.4 1660.67  20
   0   1 -13 56793.4 1641.40  80
   0  -1  12 1760.99 200.956  19
   0  -1  12 1572.47 166.905  16
   0   1 -12 1837.54 207.133  80
   0   1 -12 1524.52 156.040  81
   0  -1  12 1479.03 192.899  75
   0   1 -12 1586.50 198.999  10
   0  -1  12 1501.31 185.779  20
   0  -1  12 1526.66 184.672  22
   0  -1  12 1037.05 165.027  21
   0  -1  11 180.145 139.058  20
   0  -1  11 100.554 127.546  19
   0  -1  11 54.3633 129.770  16
   0  -1  11 80.5256 126.071  22
   0  -1  11 19.9458 134.170  21
   0   1 -11 117.504 145.265  23
   0   1 -11 118.550 169.782  24
   0  -1  11 64.1694 82.0484  77
   0   1 -11 144.840 158.727  10
   0   1 -11 149.561 152.999  80
   0   1 -11 158.399 107.361  81
   0   1 -10 1076.81 186.882  81
   0   1 -10 1192.79 230.236  80
   0  -1  10 1105.66 202.162  22
   0  -1  10 1071.38 206.529  21
   0   1 -10 1328.34 253.769  24
   0   1 -10 1101.95 222.527  23
   0  -1  10 1093.01 181.724  77
   0   1 -10 1369.03 258.369  10
   0  -1  10 1577.50 242.203  20
   0  -1  10 1173.61 213.499  19
   0   1  -9 16418.7 781.505  64
   0   1  -9 15164.4 738.599  63
   0   1  -9 16570.2 782.263  65
   0  -1   9 15429.5 699.471  77
   0  -1   9 15528.3 737.389  20
   0  -1   9 15061.4 726.566  21
   0  -1   9 16148.4 746.358  22
   0  -1   9 15434.6 740.128   4
   0  -1   9 15374.3 725.902   1
   0  -1   9 14639.6 742.595   5
   0   1  -9 14471.5 759.821  23
   0   1  -9 14714.8 766.436  24
   0   1  -9 17236.8 857.622  10
   0   1  -9 15048.4 761.124  12
   0  -1   9 15625.7 740.818  19
   0   1  -9 15432.2 764.647  80
   0  -1   9 15178.8 747.491  70
   0   1  -9 16848.2 798.535  13
   0   1  -9 15542.5 713.373  81
   0  -1   9 15033.8 733.710  71
   0  -1   8 46178.8 1521.32  20
   0  -1   8 45223.4 1515.85  21
   0  -1   8 46297.0 1526.10  22
   0   1  -8 44333.7 1552.26  12
   0   1  -8 50874.0 1692.69  10
   0  -1   8 43845.2 1475.86  77
   0  -1   8 47460.2 1534.15  19
   0  -1   8 43458.9 1522.57  71
   0   1  -8 48837.7 1598.00  13
   0  -1   8 44173.2 1508.86   1
   0  -1   8 46829.3 1562.02   5
   0  -1   8 45614.6 1527.69   4
   0   1  -8 45520.4 1560.40  65
   0   1  -8 44499.2 1552.71  64
   0   1  -8 48485.2 1553.00  63
   0   1  -8 45865.7 1555.32  80
   0   1  -8 46708.9 1513.05  81
   0   1  -8 44907.7 1567.26  24
   0   1  -8 44624.1 1561.84  23
   0   1  -7 74527.5 2234.60  13
   0   1  -7 74337.5 2207.25  80
   0   1  -7 74929.3 2173.92  81
   0   1  -7 73003.4 2208.26  64
   0   1  -7 73394.3 2212.67  65
   0  -1   7 74334.4 2207.10   5
   0  -1   7 70570.3 2172.11   1
   0  -1   7 76665.6 2196.46   4
   0  -1   7 71623.7 2184.44  71
   0   1  -7 73026.0 2212.98  12
   0   1  -6 35374.7 1054.82  69
   0   1  -6 36659.4 1194.55  64
   0   1  -6 37023.3 1171.23  66
   0   1  -6 35697.8 1189.98  65
   0  -1   6 35939.5 1177.92   5
   0  -1   6 35031.6 1155.82   1
   0  -1   6 37394.6 1177.89   4
   0  -1   6 34080.1 1066.99  72
   0  -1   6 35478.4 1172.64  71
   0   1  -6 37592.5 1196.96  12
   0   1  -5 156536. 4013.40  66
   0   1  -5 147906. 4014.91  65
   0   1  -5 146808. 4012.96  64
   0  -1   5 158668. 4008.23   4
   0  -1   5 153542. 4016.26   5
   0  -1   5 152245. 4012.35  71
   0  -1   5 147289. 3922.90  72
   0   1  -5 146853. 4019.17  12
   0  -1   4 59989.6 1600.19  68
   0   1  -4 58744.0 1647.53  66
   0   1  -4 60730.1 1647.68  67
   0  -1   4 57977.1 1635.57   4
   0  -1   4 60954.3 1654.19   5
   0  -1   4 57684.3 1622.60   3
   0   1  -4 57956.1 1653.78  64
   0   1  -4 58241.3 1656.32  65
   0   1  -4 56512.8 1650.32  12
   0  -1   4 58012.3 1648.58  71
   0  -1   4 58556.8 1590.43  72
   0  -1   3 62619.9 1688.14  71
   0   1  -3 63662.8 1693.89  67
   0   1  -3 63359.1 1698.56  66
   0  -1   3 65894.5 1664.69  68
   0  -1   3 62707.6 1672.15   3
   0  -1   3 63098.3 1684.48   4
   0  -1   3 61950.0 1686.41   5
   0   1  -3 62540.6 1592.64  61
   0   1  -3 62190.8 1692.18  12
   0   1  -3 63228.5 1695.33  65
   0   1  -3 60953.0 1691.10  64
   0   1  -3 60198.8 1590.53  84
   0   1  -3 60912.8 1590.60  83
   0   1  -2 492854. 12431.4  84
   0   1  -2 499784. 12431.5  83
   0   1  -2 501080. 12481.5  67
   0  -1   2 491576. 12462.9  68
   0   1  -2 489901. 12485.2  66
   0  -1   2 504279. 12473.8   4
   0  -1   2 496879. 12465.6   3
   0  -1   2 503434. 12477.4   5
   0   1  -2 478204. 12474.2  65
   0   1  -2 474139. 12473.7  64
   0  -1   2 500813. 12477.6  71
   0   1  -2 494962. 12477.1  12
   0   1  -2 534228. 12498.3  13
   0  -1   1 3483.89 151.187  68
   0  -1   1 3743.10 149.334   3
   0  -1   1 3620.63 150.258   4
   0  -1   1 3786.20 153.520   5
   0   1  -1 3635.39 144.326  64
   0   1  -1 3656.32 146.173  65
   0  -1   1 3252.38 146.770  70
   0   1  -1 3486.40 160.031  13
   0   1  -1 3646.61 149.226  12
   0   1   0 50956.0 1362.33  72
   0   1   0 51867.6 1358.97  66
   0  -1   0 53167.8 1366.51  69
   0  -1   0 51086.3 1376.35  68
   0   1   0 56031.0 1369.78   2
   0   1   0 52186.4 1338.62  65
   0  -1   0 51637.9 1374.38  63
   0   1   0 54208.3 1339.43  64
   0  -1  -1 11399.8 358.020  63
   0   1   1 12047.5 356.235  72
   0   1   1 11817.1 348.713   2
   0  -1  -1 12466.3 350.913  68
   0  -1  -1 11297.1 355.619  69
   0  -1  -1 11936.2 336.260  12
   0  -1  -2 509451. 12613.3  64
   0  -1  -2 501587. 12612.2  65
   0   1   2 483823. 12626.7   5
   0   1   2 488126. 12626.1   4
   0   1   2 502220. 12622.2   1
   0   1   2 500258. 12614.0  73
   0   1   2 499700. 12626.7  71
   0   1   2 512082. 12617.0  70
   0  -1  -2 530341. 12622.1  12
   0  -1  -3 484978. 12293.3  12
   0   1   3 494245. 12238.5  83
   0   1   3 488911. 12238.8  84
   0   1   3 496997. 12301.4   5
   0   1   3 486631. 12288.1   1
   0   1   3 499599. 12294.4   4
   0   1   3 490189. 12288.0  72
   0   1   3 488694. 12296.9  71
   0  -1  -3 488810. 12287.5  65
   0  -1  -3 482066. 12285.3  64
   0   1   3 486241. 12288.5  70
   0  -1  -3 482713. 12284.4  69
   0  -1  -3 479185. 12295.7  13
   0  -1  -4 8022.45 311.969  69
   0   1   4 8975.57 331.994  70
   0   1   4 7313.74 234.007  40
   0   1   4 8217.97 316.064  72
   0   1   4 8512.72 334.999  71
   0   1   4 7405.49 233.946  61
   0  -1  -4 8221.42 327.175  12
   0  -1  -4 8840.31 336.745  13
   0  -1  -4 8571.86 345.104  63
   0  -1  -4 8094.12 325.636  65
   0  -1  -4 8290.29 326.300  64
   0   1   4 7841.84 237.166  83
   0   1   4 7766.81 237.126  84
   0   1   4 8364.23 324.589   1
   0   1   4 8248.25 333.629   5
   0   1   4 8486.37 330.899   4
   0  -1  -5 274073. 6766.68  13
   0  -1  -5 262023. 6755.87  65
   0  -1  -5 263834. 6756.49  64
   0  -1  -5 269495. 6770.26  63
   0   1   5 266570. 6757.27   4
   0   1   5 258949. 6743.94   1
   0   1   5 249854. 6764.75   5
   0  -1  -5 261109. 6722.68  69
   0   1   5 261935. 6753.96  70
   0   1   5 261941. 6763.22  71
   0   1   5 260811. 6731.78  72
   0  -1  -5 266993. 6769.91  12
   0  -1  -6 9629.12 436.183  13
   0  -1  -6 9935.22 442.821  64
   0  -1  -6 9663.88 438.127  65
   0  -1  -6 8764.98 429.783  63
   0   1   6 9779.52 435.172   4
   0   1   6 9355.99 440.244   5
   0   1   6 9470.49 422.250   1
   0   1   6 9662.31 435.879  70
   0  -1  -6 8853.05 392.211  69
   0   1   6 8928.07 401.666  72
   0  -1  -6 9465.99 446.222  12
   0  -1  -7 80440.5 2240.31  13
   0  -1  -7 78083.5 2244.71  12
   0   1   7 76585.2 2220.97  70
   0  -1  -7 73493.9 2140.86  69
   0   1   7 77884.4 2168.90  72
   0   1   7 75845.4 2161.54  73
   0  -1  -7 75464.6 2221.43  63
   0  -1  -7 75603.4 2225.37  64
   0  -1  -7 77583.8 2231.06  65
   0   1   7 73823.5 2225.72   5
   0   1   7 77802.3 2223.16   4
   0   1   7 77625.2 2204.23   1
   0  -1  -8 40.6387 109.708  64
   0  -1  -8-81.6666 102.349  63
   0  -1  -8-20.3469 109.857  65
   0  -1  -8 39.5863 125.509  80
   0  -1  -8-19.1038 113.314  74
   0   1   8 30.6397 73.6631  72
   0   1   8 32.0223 86.4476  73
   0   1   8-19.3237 100.671  77
   0   1   8-19.5592 89.8652  70
   0   1   8 20.5191 100.785   5
   0   1   8 55.3767 103.043   1
   0   1   8 135.997 101.215   4
   0  -1  -8 20.3769 104.173  13
   0  -1  -8-84.0276 109.440  12
   0   1   9 22272.2 899.558  20
   0   1   9 22068.7 897.791  21
   0   1   9 21403.4 905.469  22
   0   1   9 21913.7 925.869   5
   0   1   9 21287.9 893.728   1
   0   1   9 20573.3 894.528   4
   0   1   9 22306.5 920.095  70
   0  -1  -9 20253.9 915.912  12
   0   1   9 21851.0 850.622  73
   0  -1  -9 21568.5 936.617  24
   0  -1  -9 21885.2 938.825  23
   0  -1  -9 19549.8 867.185  74
   0   1   9 21814.0 900.047  77
   0  -1  -9 24281.1 946.904  80
   0   1   9 21219.6 899.269  19
   0  -1  -9 23031.9 935.649  65
   0  -1  -9 21929.6 922.545  64
   0  -1  -9 22033.3 927.842  63
   0  -1  -9 22832.2 938.221  13
   0   1  10 8231.21 512.698  19
   0  -1 -10 8341.80 523.106  80
   0  -1 -10 7595.63 491.811  74
   0   1  10 7364.43 487.068  77
   0  -1 -10 7696.09 526.306  23
   0  -1 -10 7390.71 517.783  24
   0   1  10 8379.78 511.073  20
   0   1  10 7731.17 499.755  22
   0   1  10 8688.00 518.765  21
   0   1  11 71593.5 2209.16  19
   0  -1 -11 71994.2 2221.05  80
   0  -1 -11 70657.7 2164.24  74
   0   1  11 72364.4 2202.55  75
   0   1  11 72318.4 2196.98  77
   0  -1 -11 67323.8 2241.00  24
   0  -1 -11 67458.0 2239.96  23
   0   1  11 70505.1 2206.36  22
   0   1  11 72258.7 2199.43  20
   0   1  11 73098.4 2205.12  21
   0  -1 -12 200.229 100.098  74
   0  -1 -12 22.1949 152.570  24
   0  -1 -12 44.0485 159.246  23
   0   1  12 55.9675 130.947  21
   0   1  12 96.4185 138.087  22
   0  -1 -12 58.1980 116.717  80
   0   1  12 144.077 108.358  77
   0   1  12 18.8648 107.012  75
   0   1  12 93.4212 119.966  20
   0   1  12 19.2662 117.514  19
   0  -1 -13 6604.43 383.373  23
   0  -1 -13 6863.56 391.300  24
   0  -1 -13 6820.95 363.105  80
   0   1  13 7400.64 374.356  21
   0   1  13 7340.01 377.071  22
   0   1  13 7325.61 371.822  20
   0   1  13 6984.74 369.294  19
   0   1  13 6750.58 356.616  75
   0   1  13 6727.67 345.044  77
   0   1  14 124.662 47.9135  21
   0   1  14 39.6902 41.4353  20
   0   1  14 103.619 48.5476  22
   0   1  14 73.0212 47.3009  19
   0   2 -12 5241.51 269.359  81
   0   2 -12 5200.53 280.719  80
   0  -2  12 5274.02 273.425  16
   0  -2  12 5818.07 304.445  21
   0  -2  12 5483.49 301.073  20
   0  -2  12 5682.61 299.027  22
   0  -2  12 5352.98 292.368  19
   0   2 -12 5683.46 317.546  10
   0   2 -11 72419.9 2171.52  81
   0   2 -11 73632.0 2194.74  80
   0  -2  11 76488.3 2186.68  16
   0  -2  11 76437.4 2211.82  20
   0  -2  11 76079.9 2202.27  22
   0  -2  11 74010.7 2201.60  21
   0  -2  11 74976.7 2198.66  19
   0   2 -11 74822.3 2172.47  18
   0   2 -11 78823.6 2307.32  10
   0   2 -10 56706.9 2030.94  24
   0   2 -10 57935.3 2036.77  23
   0   2 -10 65387.6 2007.53  81
   0   2 -10 66227.5 2037.85  80
   0  -2  10 66376.1 2023.11  21
   0  -2  10 66925.6 2024.97  22
   0  -2  10 65144.8 2018.66  20
   0  -2  10 68622.7 2022.79  16
   0  -2  10 65518.7 2018.04  19
   0   2 -10 69322.4 2176.07  10
   0  -2   9 115.500 120.452  20
   0  -2   9 184.003 154.778  19
   0   2  -9 292.864 154.839  80
   0   2  -9 252.486 143.807  81
   0  -2   9 207.095 130.606  21
   0  -2   9 299.307 154.934  22
   0  -2   9 276.143 153.127  16
   0   2  -9 389.266 208.314  10
   0   2  -9 109.040 161.773  24
   0   2  -9 243.203 164.879  23
   0  -2   9 128.960 97.8718  77
   0   2  -8 865.145 240.439  10
   0  -2   8 1248.70 212.203  20
   0  -2   8 867.539 177.168  19
   0   2  -8 1737.61 242.675  81
   0   2  -8 1329.93 223.169  80
   0   2  -8 1714.55 226.347  63
   0   2  -8 1254.29 211.717  65
   0   2  -8 1449.11 223.977  64
   0  -2   8 1132.45 175.618  77
   0  -2   8 1731.47 229.084  71
   0   2  -8 1367.87 241.007  24
   0   2  -8 1095.43 211.684  23
   0  -2   8 1395.63 220.221  70
   0  -2   8 1565.67 218.238   1
   0  -2   8 1207.87 216.467   5
   0  -2   8 1363.32 218.500   4
   0  -2   8 1091.05 196.023  22
   0  -2   8 1444.78 222.974  21
   0  -2   7 44499.8 1442.90   1
   0  -2   7 43247.0 1435.54   4
   0  -2   7 44655.0 1467.88   5
   0   2  -7 43835.8 1457.33  64
   0   2  -7 44213.9 1464.99  65
   0   2  -7 44232.5 1458.11  66
   0   2  -7 42763.5 1410.24  82
   0   2  -7 42308.2 1427.96  81
   0  -2   7 43150.2 1424.78  19
   0  -2   7 42177.6 1431.32  71
   0  -2   7 42313.3 1449.93  70
   0  -2   7 44307.7 1435.85  22
   0  -2   7 42023.4 1422.82  20
   0  -2   7 42740.9 1427.19  21
   0   2  -7 38416.0 1449.83  24
   0   2  -7 39983.8 1459.89  23
   0   2  -7 42295.7 1442.46  80
   0  -2   6 19590.3 771.753   5
   0  -2   6 19630.4 757.751   4
   0   2  -6 19205.7 767.621  64
   0   2  -6 18616.9 763.379  66
   0   2  -6 18570.0 762.679  65
   0  -2   6 18773.7 751.889  71
   0   2  -6 18374.4 751.888  81
   0   2  -6 17919.6 760.035  12
   0  -2   6 19473.8 774.171  70
   0   2  -5 291.678 111.692  64
   0   2  -5 321.376 104.950  65
   0   2  -5 242.598 104.577  66
   0  -2   5 302.406 90.2500  68
   0  -2   5 402.866 111.281  70
   0   2  -5 445.484 125.747  12
   0  -2   5 537.919 121.570  71
   0  -2   5 373.521 76.4149  72
   0  -2   5 350.708 109.977   5
   0  -2   5 319.119 107.201   4
   0  -2   5 302.726 97.5228   3
   0  -2   4 104299. 2791.91  70
   0  -2   4 102744. 2778.88  71
   0   2  -4 105767. 2800.66  67
   0   2  -4 106123. 2806.72  66
   0  -2   4 103271. 2748.70  68
   0  -2   4 101915. 2756.84   3
   0  -2   4 101941. 2780.34   5
   0  -2   4 104120. 2776.05   4
   0   2  -4 105475. 2786.22  64
   0   2  -4 103946. 2783.33  65
   0   2  -4 97005.8 2644.13  40
   0   2  -4 105399. 2818.14  13
   0   2  -4 99072.4 2780.70  12
   0   2  -3 291368. 7446.13  65
   0   2  -3 289686. 7445.16  64
   0   2  -3 283578. 7453.38  12
   0  -2   3 286398. 7433.77   3
   0  -2   3 281642. 7443.72   4
   0  -2   3 294246. 7456.24   5
   0  -2   3 290952. 7448.13  71
   0  -2   3 294234. 7460.66  70
   0  -2   3 303972. 7446.95  68
   0   2  -3 299991. 7388.18  84
   0   2  -3 289271. 7382.56  83
   0   2  -2 432405. 11072.0  64
   0   2  -2 436244. 11072.9  65
   0  -2   2 442181. 11095.4   4
   0  -2   2 434132. 11085.5   3
   0  -2   2 439539. 11098.4   5
   0  -2   2 437295. 11088.8  71
   0  -2   2 430649. 11088.1  70
   0  -2   2 425962. 11096.5  68
   0   2  -2 445775. 11111.1  66
   0   2  -2 453707. 11077.8  84
   0   2  -2 451194. 11075.1  83
   0  -2   1 51734.9 1405.29   5
   0   2  -1 49393.1 1405.03  73
   0  -2   1 49634.0 1384.50  70
   0  -2   1 52490.2 1423.94  63
   0   2  -1 51808.7 1363.99  64
   0   2  -1 51130.2 1363.84  65
   0  -2   1 51258.4 1378.31  69
   0   2  -1 54087.3 1412.79  67
   0  -2   1 51693.8 1412.70  68
   0   2  -1 51986.8 1404.48  66
   0  -2   1 50092.2 1390.96   3
   0   2   0 4387.08 185.871  66
   0  -2   0 4007.44 202.728  68
   0   2   0 4524.74 192.544  67
   0  -2   0 4116.36 190.008  69
   0   2   0 4108.81 194.246   2
   0  -2   0 4225.04 196.508   5
   0  -2   0 3896.48 204.702  63
   0   2   0 4131.05 149.510  64
   0   2   0 4199.39 149.988  65
   0   2   1 416548. 10942.1   2
   0   2   1 446005. 10948.7  72
   0  -2  -1 429764. 10963.2  63
   0   2   1 436169. 10897.1  66
   0  -2  -1 448173. 10957.3  68
   0  -2  -1 435393. 10955.3  69
   0   2   1 432193. 10912.9  67
   0   2   2 88726.8 2290.26   2
   0   2   2 89404.2 2274.69  73
   0   2   2 89877.5 2300.79  72
   0  -2  -2 90463.8 2262.99  12
   0  -2  -2 87529.5 2310.29  63
   0   2   2 85690.1 2242.40  67
   0  -2  -2 82972.4 2278.63  68
   0   2   2 85356.5 2215.46  66
   0  -2  -3 1514.43 121.756  68
   0  -2  -3 1644.62 144.802  69
   0   2   3 1590.97 121.746  73
   0   2   3 1613.18 134.214  71
   0   2   3 1715.90 137.035   1
   0  -2  -3 1692.07 125.991  12
   0  -2  -3 1602.35 111.361  64
   0  -2  -3 1542.64 110.797  65
   0  -2  -3 1689.48 132.059  13
   0   2   4 396.076 83.2230  73
   0   2   4 248.055 90.1331  71
   0   2   4 165.017 84.1759  72
   0   2   4 225.793 82.2603   1
   0   2   4 275.874 71.3832  83
   0   2   4 225.137 68.9966  84
   0  -2  -4 169.484 83.7490  12
   0  -2  -4 313.247 92.9547  13
   0  -2  -4 231.954 73.8981  65
   0  -2  -4 217.961 75.3445  64
   0  -2  -4 200.236 69.7879  68
   0   2   4 281.460 77.4754  70
   0  -2  -4 88.2599 86.8972  69
   0   2   5 14979.4 551.059  72
   0   2   5 15239.5 557.358  71
   0   2   5 15682.1 527.054  73
   0  -2  -5 13549.7 468.537  68
   0  -2  -5 14552.6 544.290  69
   0   2   5 14923.0 529.750  70
   0   2   5 14419.8 460.504  61
   0  -2  -5 15282.5 545.386  12
   0  -2  -5 14659.5 524.017  65
   0  -2  -5 15287.9 572.432  63
   0  -2  -5 15021.2 529.191  64
   0   2   5 14109.6 461.334  84
   0   2   5 14295.5 461.626  83
   0  -2  -5 15601.1 554.445  13
   0   2   5 13966.0 538.918   1
   0   2   5 13592.1 537.745   4
   0   2   5 14425.9 556.803   5
   0  -2  -6 6102.04 347.844  13
   0  -2  -6 6188.20 347.952  12
   0  -2  -6 6518.31 368.011  63
   0  -2  -6 6695.12 343.609  65
   0  -2  -6 6494.72 342.182  64
   0   2   6 7488.41 340.687  73
   0   2   6 7267.84 366.921  71
   0   2   6 6543.60 348.572  72
   0   2   6 7116.55 346.616  70
   0  -2  -6 6024.83 264.405  68
   0  -2  -6 6173.95 336.858  69
   0   2   6 6929.00 351.776   1
   0   2   6 6504.66 357.022   5
   0   2   6 6514.04 352.563   4
   0  -2  -7 22472.5 817.817  13
   0   2   7 22029.4 814.354   4
   0   2   7 21112.6 790.908   1
   0   2   7 21778.2 826.958   5
   0  -2  -7 21294.6 793.045  64
   0  -2  -7 20909.3 825.342  63
   0  -2  -7 21689.0 797.155  65
   0   2   7 19798.4 795.408  71
   0   2   7 21468.0 793.019  72
   0   2   7 22092.3 764.456  73
   0  -2  -7 21503.7 812.167  12
   0  -2  -7 19910.4 769.310  69
   0   2   7 21316.5 787.998  70
   0  -2  -8 10119.6 532.647  12
   0   2   8 10555.1 518.489   1
   0   2   8 9285.22 510.103   4
   0   2   8 9998.82 532.866   5
   0  -2  -8 9250.50 500.248  80
   0  -2  -8 9913.62 500.767  79
   0   2   8 10899.0 544.150  71
   0   2   8 9532.60 495.392  72
   0   2   8 9941.05 472.914  73
   0   2   8 9994.81 509.862  70
   0  -2  -8 9006.92 475.803  69
   0  -2  -8 9546.58 515.134  13
   0  -2  -8 9283.77 522.728  63
   0  -2  -8 9690.19 511.172  64
   0  -2  -8 11001.0 532.478  65
   0  -2  -8 9839.17 535.192  74
   0   2   8 9685.59 491.892  76
   0  -2  -9 61944.8 1924.57  79
   0  -2  -9 66844.9 2005.76  80
   0   2   9 61509.8 1910.65  73
   0   2   9 62038.3 2017.63  71
   0   2   9 59136.6 1926.18  72
   0  -2  -9 62948.3 2029.88  24
   0  -2  -9 63715.9 2031.55  23
   0  -2  -9 63290.5 2018.28  74
   0   2   9 64939.2 1944.37  76
   0   2   9 67745.9 2031.30  77
   0  -2  -9 62491.0 2029.92  63
   0  -2  -9 65299.6 2026.79  13
   0   2   9 66015.8 2045.56   5
   0   2   9 65451.0 2025.93   4
   0   2   9 64118.3 1989.64   1
   0  -2  -9 64792.9 2038.04  12
   0   2   9 64061.7 1992.61  20
   0   2   9 64088.6 1990.36  21
   0  -2 -10 10304.1 607.588  23
   0  -2 -10 9471.84 589.795  24
   0  -2 -10 10417.2 595.197  74
   0   2  10 9587.29 548.535  75
   0   2  10 10425.9 584.213  77
   0  -2 -10 9528.29 574.176  13
   0  -2 -10 8935.24 541.090  80
   0  -2 -10 9554.59 587.389  63
   0   2  10 9878.70 565.028  20
   0   2  10 9868.23 562.784  21
   0  -2 -11 16034.9 733.065  80
   0   2  11 14912.0 708.048  75
   0   2  11 15543.2 739.961  77
   0  -2 -11 16395.4 751.840  74
   0  -2 -11 14028.4 743.259  24
   0  -2 -11 13942.8 744.042  23
   0   2  11 15179.6 721.227  21
   0   2  11 15460.2 725.390  20
   0  -2 -12 4682.55 345.539  80
   0   2  12 4939.56 362.273  77
   0  -2 -12 4700.49 342.794  74
   0   2  12 4031.16 324.550  75
   0  -2 -12 4651.65 383.899  23
   0  -2 -12 4683.27 392.937  24
   0   2  12 5065.06 363.328  21
   0   2  12 4856.65 354.216  20
   0  -2 -13 1709.70 177.696  80
   0   2  13 2291.58 209.353  20
   0   2  13 1932.78 196.998  21
   0  -2 -13 1805.29 215.697  23
   0  -2 -13 2000.05 227.069  24
   0   2  13 1753.85 178.874  75
   0   2  13 1627.28 182.433  77
   0  -2 -14 18964.0 643.953  24
   0  -2 -14 18181.6 638.091  23
   0   2  14 20802.6 622.672  20
   0   2  14 20551.7 620.962  21
   0  -3  12 4267.01 197.705  20
   0  -3  12 4480.51 199.654  21
   0  -3  11 8381.17 398.158  16
   0  -3  11 8490.23 395.561  19
   0  -3  11 9009.01 407.144  22
   0  -3  11 9702.92 424.882  21
   0  -3  11 8605.45 410.728  20
   0   3 -11 8002.75 392.064  81
   0   3 -11 7418.27 430.743  10
   0  -3  10 1510.28 205.200  16
   0  -3  10 1763.61 220.622  21
   0  -3  10 1537.65 208.722  22
   0  -3  10 1644.12 214.719  20
   0   3 -10 1508.58 199.191  81
   0   3 -10 1130.63 168.038  80
   0  -3  10 1655.71 206.530  19
   0   3 -10 1924.90 213.599  18
   0  -3   9-22.0749 127.177  16
   0  -3   9 235.449 137.445  19
   0   3  -9 249.102 147.198  18
   0  -3   9 109.516 128.085  20
   0  -3   9 171.516 134.272  22
   0  -3   9 152.719 134.873  21
   0   3  -9 90.5085 171.136  10
   0   3  -9 89.2181 124.546  81
   0   3  -9 61.6206 123.599  80
   0  -3   8 100923. 2988.93  19
   0  -3   8 106868. 3025.89  16
   0  -3   8 103335. 2997.59  22
   0  -3   8 98581.9 2986.86  21
   0  -3   8 100981. 2993.16  20
   0   3  -8 100239. 3008.59  81
   0   3  -8 108114. 3196.64  10
   0   3  -8 103291. 2985.50  80
   0   3  -7 934.707 227.473  10
   0  -3   7 1184.38 202.329   5
   0  -3   7 1092.11 194.801   1
   0  -3   7 1271.78 206.101   4
   0   3  -7 1011.31 215.148  23
   0   3  -7 1282.05 232.354  24
   0   3  -7 1319.76 214.879  82
   0   3  -7 1526.53 230.573  81
   0   3  -7 1366.88 206.706  80
   0  -3   7 1133.06 187.715  71
   0   3  -7 1292.37 212.676  66
   0   3  -7 1391.76 201.838  65
   0   3  -7 1433.87 205.162  64
   0  -3   7 1154.46 199.903  70
   0  -3   7 1296.95 213.752  21
   0  -3   7 1376.69 211.383  22
   0  -3   7 1397.11 224.370  19
   0  -3   7 1456.79 209.998  20
   0   3  -6 7715.14 526.107  10
   0   3  -6 7104.22 429.337  80
   0  -3   6 7345.30 441.781  19
   0   3  -6 7125.43 429.823  65
   0   3  -6 7395.02 432.735  64
   0   3  -6 7388.71 443.324  82
   0   3  -6 6411.49 458.140  24
   0   3  -6 6402.25 457.736  23
   0  -3   6 7375.74 440.693  21
   0  -3   6 6981.02 435.579  22
   0  -3   6 7741.46 444.876  20
   0  -3   6 7518.00 439.850  71
   0  -3   6 6763.28 436.257  70
   0  -3   6 6870.87 410.833   3
   0  -3   6 6572.41 424.137   4
   0  -3   6 7155.25 443.410   5
   0   3  -5 7535.79 416.524  82
   0  -3   5 6722.24 394.760  71
   0  -3   5 7145.70 385.494  68
   0  -3   5 7904.32 431.261  70
   0  -3   5 6695.58 409.972   5
   0  -3   5 7226.87 391.235   3
   0  -3   5 7659.42 419.774   4
   0   3  -5 6638.01 387.635  64
   0   3  -5 7360.28 401.781  65
   0   3  -4 133450. 3567.65  64
   0   3  -4 133337. 3567.29  65
   0  -3   4 132932. 3593.52   4
   0  -3   4 129249. 3564.62   3
   0  -3   4 132118. 3604.99  70
   0  -3   4 131075. 3582.60  71
   0  -3   4 134359. 3580.94  68
   0   3  -4 133648. 3628.27  66
   0  -3   4 135174. 3606.45   5
   0   3  -3 24581.5 807.054  64
   0   3  -3 25928.0 815.096  65
   0   3  -3 25500.1 804.380  84
   0   3  -3 23739.5 792.019  83
   0  -3   3 25763.4 850.019   4
   0  -3   3 24869.0 830.012   3
   0  -3   3 24752.0 841.213  70
   0  -3   3 24727.6 833.259  71
   0   3  -3 26620.1 873.967  67
   0  -3   3 25709.0 852.389  68
   0   3  -3 25157.9 868.333  66
   0  -3   3 24876.6 849.615   5
   0   3  -2 1010.36 134.452  83
   0   3  -2 842.534 127.650  84
   0  -3   2 866.163 125.953  71
   0   3  -2 943.733 138.588  67
   0  -3   2 918.588 122.854  70
   0  -3   2 881.293 130.412  68
   0  -3   2 978.556 128.950   3
   0  -3   2 1022.13 140.975   5
   0  -3   2 948.409 139.986   4
   0   3  -2 1163.76 119.956  64
   0   3  -2 1044.15 138.458  66
   0   3  -2 1300.41 121.266  65
   0  -3   1 24060.2 781.965  63
   0   3  -1 22959.1 674.128  65
   0   3  -1 22145.6 670.509  64
   0  -3   1 22508.8 718.129  70
   0  -3   1 23918.6 757.464   5
   0  -3   1 22429.6 732.607   3
   0   3  -1 24105.3 753.112  67
   0   3  -1 23027.9 738.813  66
   0  -3   1 22430.0 760.423  68
   0   3   0 616.053 61.4759  65
   0   3   0 583.603 93.7937  66
   0   3   0 596.197 61.0985  64
   0  -3   0 461.815 114.104  63
   0  -3   0 449.498 104.998  69
   0  -3   0 534.056 91.1990  70
   0   3   0 606.941 102.842  67
   0   3   0 504.492 104.594   2
   0  -3   0 808.138 121.231   5
   0  -3  -1 276244. 6944.90  63
   0   3   1 264523. 6786.28  64
   0   3   1 262695. 6786.49  65
   0   3   1 275602. 6907.16  73
   0   3   1 279793. 6916.49  72
   0   3   1 286360. 6884.50  67
   0  -3  -1 273949. 6921.20  69
   0   3   1 267313. 6850.64  66
   0  -3  -1 283659. 6939.53  68
   0   3   1 277936. 6912.23   2
   0   3   2 35941.2 1029.36   2
   0   3   2 36954.6 1043.46  72
   0   3   2 33294.6 1007.49  73
   0  -3  -2 33192.5 1050.09  63
   0  -3  -2 36197.0 975.746  12
   0   3   2 32315.9 929.847  66
   0  -3  -2 34286.8 1027.83  68
   0  -3  -2 33565.3 1038.11  69
   0   3   2 35478.3 973.310  67
   0   3   3 4807.96 259.091   2
   0   3   3 4907.64 270.823  72
   0   3   3 5058.80 248.000  73
   0  -3  -3 5043.37 287.674  63
   0   3   3 5057.75 214.601  67
   0   3   3 4369.59 169.880  66
   0  -3  -3 4596.42 249.386  68
   0  -3  -3 4804.99 230.394  12
   0  -3  -4 10789.9 446.101  13
   0   3   4 11121.1 458.199   2
   0   3   4 10631.3 422.613  73
   0   3   4 11448.8 443.823  83
   0   3   4 12246.0 454.541  84
   0   3   4 10271.6 328.627  66
   0  -3  -4 9830.70 464.668  69
   0  -3  -4 10857.2 423.263  68
   0   3   4 11845.2 388.222  67
   0  -3  -4 11092.5 419.695  12
   0  -3  -5 3247.85 232.523  13
   0   3   5 3278.18 241.498   2
   0   3   5 3572.45 254.977  72
   0   3   5 3586.22 225.509  73
   0   3   5 3336.90 212.891  84
   0   3   5 3165.70 209.688  83
   0  -3  -5 3893.02 238.867  12
   0  -3  -5 3364.98 209.198  68
   0  -3  -5 3248.27 250.015  69
   0  -3  -6 14643.2 577.720  12
   0   3   6 14525.5 605.570  72
   0   3   6 13847.4 546.458  73
   0  -3  -6 13830.1 596.028  69
   0  -3  -6 13212.1 496.790  68
   0   3   6 14318.6 502.903  61
   0   3   6 14420.2 588.056   1
   0  -3  -6 14631.0 632.469  63
   0   3   6 14105.9 505.361  84
   0   3   6 13917.5 503.990  83
   0  -3  -6 14758.7 595.652  13
   0   3   7 245.945 105.771  77
   0   3   7 249.338 110.636   1
   0  -3  -7 237.636 124.070  63
   0  -3  -7 244.208 114.767  69
   0  -3  -7 67.1708 98.2709  13
   0  -3  -7 147.323 97.1936  12
   0   3   7 207.887 108.559  72
   0   3   7 123.084 73.9701  73
   0  -3  -8 35764.6 1213.06  12
   0   3   8 35180.0 1204.07   1
   0  -3  -8 34146.2 1203.76  79
   0  -3  -8 36016.2 1165.91  80
   0   3   8 33507.1 1130.47  73
   0   3   8 34151.2 1213.23  72
   0  -3  -8 33451.0 1244.43  63
   0   3   8 35147.9 1218.25  77
   0   3   8 32090.5 1141.52  75
   0   3   8 34995.9 1204.48  76
   0  -3  -8 33521.8 1224.33  74
   0  -3  -8 33464.8 1210.27  23
   0  -3  -8 32643.4 1181.96  69
   0  -3  -8 36499.4 1217.54  13
   0   3   9 5831.90 410.118  22
   0   3   9 5147.51 387.989   1
   0  -3  -9 5814.97 409.623  12
   0  -3  -9 4978.76 410.783  63
   0  -3  -9 5393.55 387.585  79
   0  -3  -9 5797.30 381.975  80
   0  -3  -9 4776.98 398.280  74
   0   3   9 5121.73 396.624  77
   0   3   9 5111.27 378.303  76
   0   3   9 5345.41 367.600  75
   0  -3  -9 5818.69 408.727  13
   0  -3  -9 5238.96 404.701  23
   0  -3  -9 4625.49 388.790  24
   0  -3  -9 5256.75 381.138  69
   0   3   9 5169.11 345.133  73
   0   3   9 4660.23 365.146  72
   0   3   9 5342.29 400.193  19
   0   3  10 271.879 136.674  20
   0   3  10 378.131 157.503  19
   0   3  10 521.890 169.026  21
   0   3  10 330.882 152.070  22
   0  -3 -10 321.287 135.439  79
   0  -3 -10 553.283 155.448  80
   0   3  10 457.058 149.101  75
   0   3  10 617.841 147.811  76
   0  -3 -10 383.662 164.518  24
   0  -3 -10 152.621 149.057  23
   0  -3 -10 670.842 188.604  74
   0   3  11 23.0388 158.359  19
   0   3  11-22.0473 121.075  20
   0   3  11 92.1758 130.697  22
   0   3  11 44.1471 121.219  21
   0  -3 -11 39.2694 109.608  80
   0  -3 -11 32.7929 77.1091  79
   0   3  11-17.4537 87.4979  76
   0   3  11 20.1977 110.917  75
   0  -3 -11-101.296 164.548  24
   0  -3 -11 169.991 144.044  74
   0   3  12 15477.5 688.949  20
   0   3  12 16779.9 709.623  21
   0   3  12 15679.1 707.735  22
   0  -3 -12 15780.8 661.762  80
   0   3  12 15737.3 717.789  77
   0  -3 -12 16023.9 708.864  74
   0   3  12 17016.3 684.268  75
   0  -3 -12 15275.4 737.250  24
   0  -3 -12 15113.5 734.305  23
   0   3  12 16817.2 722.864  19
   0   3  13 1359.94 172.493  19
   0   3  13 1202.81 157.453  20
   0   3  13 1241.11 160.049  21
   0   3  13 1446.25 182.877  22
   0  -3 -13 1159.09 137.429  80
   0   3  13 1232.72 138.407  75
   0   3  13 1221.28 171.516  77
   0  -3 -13 1212.10 191.068  24
   0  -3 -13 1039.92 181.715  23
   0  -3 -13 1061.93 144.334  74
   0   3  14 12757.1 452.490  20
   0   3  14 14559.1 480.859  22
   0   3  14 14157.6 461.187  21
   0   3  14 15129.7 486.377  19
   0  -3 -14 13366.4 494.693  23
   0  -3 -14 13243.8 493.916  24
   0  -4  11 5674.09 241.638  21
   0  -4  11 5460.77 239.995  20
   0   4 -11 5634.24 271.163  10
   0  -4  11 5297.32 237.937  16
   0   4 -10 45166.5 1434.78  10
   0  -4  10 43706.0 1354.08  20
   0  -4  10 47481.7 1371.91  21
   0  -4  10 44117.5 1337.69  22
   0  -4  10 44173.5 1336.17  19
   0   4 -10 42550.9 1354.88  81
   0  -4  10 44159.6 1295.58  15
   0  -4  10 46682.0 1371.56  16
   0   4  -9 1416.12 252.409  10
   0  -4   9 2174.76 235.014  21
   0  -4   9 1593.17 206.012  22
   0  -4   9 1622.31 214.089  20
   0   4  -9 1546.30 191.399  18
   0  -4   9 1979.85 224.963  19
   0  -4   9 1581.69 177.612   8
   0  -4   9 1551.66 178.450   7
   0   4  -9 1836.78 225.455  81
   0   4  -8 12015.3 686.388  10
   0  -4   8 11213.9 578.391  22
   0  -4   8 10915.5 580.902  21
   0  -4   8 10840.2 577.045  20
   0   4  -8 10821.2 566.622  18
   0  -4   8 11384.7 577.989  19
   0   4  -8 10559.6 519.107  80
   0  -4   8 10773.9 562.820   7
   0  -4   8 10248.1 550.034   8
   0   4  -7 28345.9 1092.28  18
   0  -4   7 28275.6 1092.30  19
   0  -4   7 27386.3 1097.32  16
   0   4  -7 28313.5 1095.16  82
   0  -4   7 28094.0 1096.09  21
   0  -4   7 30229.5 1120.20  20
   0  -4   7 29898.7 1105.69  22
   0   4  -7 31739.8 1253.57  10
   0   4  -7 27992.9 1026.14  80
   0  -4   6 44569.9 1512.93  20
   0  -4   6 44608.7 1500.76  22
   0  -4   6 44641.9 1512.44  21
   0  -4   6 45623.7 1544.74   5
   0  -4   6 43034.9 1504.78   4
   0  -4   6 42499.0 1455.39   3
   0  -4   6 45575.3 1505.84  19
   0   4  -6 42572.7 1493.63  18
   0  -4   6 43215.9 1502.89  70
   0   4  -6 45305.4 1542.06  66
   0   4  -6 46206.8 1632.58  10
   0  -4   6 43538.3 1484.22  71
   0   4  -6 45347.5 1519.45  82
   0   4  -6 45839.5 1537.56  81
   0  -4   6 44584.7 1517.38  16
   0   4  -5 29795.5 1089.43  81
   0   4  -5 27287.4 1061.43  82
   0  -4   5 28083.4 1044.85  71
   0  -4   5 28549.6 1041.00  68
   0  -4   5 28149.7 1063.20  70
   0   4  -5 31967.0 1123.99  66
   0  -4   5 27210.8 1042.76  22
   0  -4   5 27155.7 1044.57  21
   0  -4   5 27570.1 1051.41  20
   0  -4   5 28789.3 1081.87   5
   0  -4   5 28900.9 1040.02   3
   0  -4   5 29185.7 1072.57   4
   0  -4   5 28100.5 1052.83  19
   0   4  -5 29877.2 1079.27  18
   0  -4   5 30620.0 1084.45  16
   0   4  -5 29716.1 1160.96  10
   0  -4   4 7028.08 401.180  71
   0  -4   4 7135.31 421.379   5
   0  -4   4 6832.66 410.813   4
   0  -4   4 6061.29 378.789   3
   0   4  -4 6965.32 359.787  65
   0   4  -4 6904.09 358.434  64
   0   4  -4 6885.77 424.921  66
   0  -4   4 7169.71 418.442  68
   0   4  -4 6576.73 415.984  67
   0  -4   4 7127.80 408.040  70
   0   4  -4 6077.08 405.338  81
   0   4  -4 6914.32 423.049  82
   0  -4   3 4077.96 285.906  70
   0  -4   3 4323.07 297.313  71
   0  -4   3 4559.47 317.378   5
   0  -4   3 4951.02 311.356   3
   0  -4   3 4750.30 318.106   4
   0   4  -3 4627.45 290.068  61
   0   4  -3 4323.80 316.211  67
   0  -4   3 4809.12 331.106  68
   0   4  -3 4935.11 327.062  66
   0   4  -3 4331.79 282.316  84
   0   4  -3 4009.92 273.921  83
   0   4  -3 4754.47 260.793  65
   0   4  -3 4428.53 253.840  64
   0   4  -2 72021.9 2042.89  64
   0   4  -2 71250.7 2041.57  65
   0  -4   2 76360.9 2164.76   3
   0  -4   2 76743.0 2182.30   4
   0  -4   2 78937.3 2198.40   5
   0  -4   2 75723.7 2142.20  70
   0  -4   2 76102.9 2163.69  71
   0   4  -2 77685.9 2189.91  67
   0  -4   2 74859.1 2194.33  68
   0   4  -2 81194.0 2182.32  66
   0   4  -2 81500.2 2189.35  84
   0   4  -2 79011.4 2178.85  83
   0  -4   1 123606. 3372.12   3
   0  -4   1 129379. 3408.45   5
   0  -4   1 118879. 3325.03  70
   0   4  -1 134262. 3424.05  84
   0   4  -1 127893. 3408.52  83
   0  -4   1 119980. 3402.72  68
   0   4  -1 122257. 3346.53  66
   0   4  -1 128520. 3382.02  67
   0   4   0 635.058 118.192  67
   0  -4   0 367.448 102.349  69
   0  -4   0 437.186 90.2152  70
   0   4   0 516.537 128.816  83
   0   4   0 426.024 132.554  84
   0   4   0 506.371 95.6711  66
   0  -4   0 533.450 142.114  63
   0  -4   0 401.394 110.260   5
   0  -4  -1 12263.3 535.380  63
   0  -4  -1 12720.9 511.069   5
   0   4   1 12797.1 510.343   2
   0   4   1 11911.3 513.504   4
   0   4   1 13797.8 559.942  84
   0   4   1 13145.2 549.690  83
   0   4   1 12465.4 507.216  73
   0  -4  -1 12124.9 457.639  70
   0   4   1 12656.5 481.683  67
   0  -4  -1 12168.7 511.456  69
   0  -4  -1 12729.9 530.111  68
   0   4   1 12635.6 445.794  66
   0   4   2 120247. 3160.76  72
   0   4   2 116492. 3136.10  73
   0   4   2 119203. 3150.70   2
   0   4   2 118181. 3163.65   4
   0  -4  -2 124129. 3071.82  12
   0  -4  -2 115668. 3185.22  63
   0  -4  -2 120014. 3175.02  69
   0   4   2 107389. 3012.10  66
   0   4   2 116419. 3080.73  67
   0  -4  -2 118998. 3167.04  68
   0   4   3 159126. 4234.09  73
   0   4   3 163494. 4277.65  72
   0   4   3 161339. 4271.69   4
   0   4   3 158420. 4265.46   2
   0   4   3 168091. 4294.43  83
   0   4   3 174213. 4310.33  84
   0  -4  -3 161816. 4171.87  12
   0  -4  -3 158545. 4305.07  63
   0  -4  -3 160648. 4252.42  68
   0  -4  -3 153213. 4282.41  69
   0   4   3 153816. 4154.09  67
   0   4   4 524.258 131.559  72
   0   4   4 578.981 112.628  73
   0   4   4 975.804 152.655   2
   0   4   4 568.313 131.523  84
   0   4   4 770.777 144.854  83
   0  -4  -4 749.413 107.583  12
   0  -4  -4 642.267 127.729  13
   0  -4  -4 598.712 148.121  63
   0  -4  -4 714.071 122.384  68
   0   4   4 513.345 84.2536  67
   0  -4  -5 3638.64 262.563  13
   0   4   5 3478.65 270.113   2
   0   4   5 3101.10 247.191  84
   0   4   5 3182.44 246.066  83
   0  -4  -5 3444.97 234.358  12
   0   4   5 3559.49 244.605  73
   0  -4  -5 2695.32 249.299  69
   0   4   5 2868.78 181.433  67
   0  -4  -5 3071.12 221.908  68
   0  -4  -6 13307.6 612.917  69
   0  -4  -6 11973.0 498.249  68
   0  -4  -6 13881.8 587.920  13
   0   4   6 12603.9 586.146   2
   0   4   6 12580.8 532.128  83
   0   4   6 12657.7 533.461  84
   0  -4  -6 13762.8 554.525  12
   0   4   6 13352.8 538.839  61
   0   4   6 12599.5 593.610  72
   0   4   6 12304.2 540.220  73
   0  -4  -7 54146.7 1635.96  12
   0   4   7 53474.3 1692.03   2
   0  -4  -7 52275.5 1687.71  79
   0   4   7 53472.6 1702.02  72
   0   4   7 51678.6 1611.18  73
   0  -4  -7 51167.7 1740.54  63
   0  -4  -7 53736.2 1707.42  69
   0  -4  -7 55481.1 1681.42  13
   0  -4  -7 51292.8 1694.35  74
   0   4   7 53454.0 1691.10  77
   0   4   7 54057.0 1701.06  76
   0   4   8 21281.9 870.533  22
   0   4   8 20784.3 876.934   2
   0  -4  -8 22063.4 948.707  63
   0   4   8 22956.0 896.119  77
   0  -4  -8 20945.2 902.144  74
   0   4   8 22049.1 896.417  76
   0  -4  -8 21464.1 844.537  12
   0  -4  -8 21103.5 882.710  79
   0   4   8 21463.6 816.520  73
   0   4   8 21005.5 886.426  72
   0   4   8 19969.8 895.119  18
   0   4   8 20565.3 858.192  19
   0   4   8 20675.4 888.947  17
   0  -4  -8 21920.8 890.482  69
   0  -4  -8 21358.8 871.231  13
   0  -4  -8 20061.8 874.249  23
   0  -4  -8 20786.4 890.846  24
   0   4   9 16094.4 742.191  22
   0   4   9 17758.0 785.721   2
   0  -4  -9 15863.2 725.232  12
   0  -4  -9 14908.7 780.838  63
   0  -4  -9 16412.8 752.945  79
   0  -4  -9 14799.9 727.634  69
   0   4   9 16011.9 760.026  17
   0   4   9 15631.2 733.822  19
   0   4   9 14690.9 763.054  18
   0  -4  -9 17090.5 759.157  13
   0   4   9 16379.4 753.242  76
   0   4   9 15763.9 750.334  77
   0  -4  -9 15542.5 758.657  24
   0  -4  -9 16564.7 773.983  23
   0   4   9 15603.3 744.814  72
   0   4  10 51973.3 1732.38  21
   0   4  10 52647.6 1739.11  20
   0   4  10 54148.6 1757.76  22
   0  -4 -10 51291.6 1767.26  24
   0  -4 -10 51373.8 1765.89  23
   0  -4 -10 54065.1 1801.50  74
   0   4  10 55377.3 1790.73  77
   0   4  10 55984.7 1752.74  76
   0  -4 -10 55115.5 1742.71  79
   0   4  10 51197.3 1722.83  17
   0   4  10 51703.9 1744.98  19
   0   4  11 2473.66 277.094  19
   0   4  11 2286.21 263.837  20
   0   4  11 2430.52 279.759  22
   0   4  11 3163.82 299.731  21
   0  -4 -11 2561.71 304.458  23
   0  -4 -11 2771.43 316.682  24
   0   4  11 2707.12 298.446  77
   0   4  11 2362.48 254.413  76
   0  -4 -11 2648.68 256.125  79
   0  -4 -11 2305.26 289.013  74
   0   4  12 64361.0 1924.50  20
   0   4  12 61369.8 1912.53  21
   0   4  12 65020.8 1948.28  22
   0   4  12 66961.8 1955.96  19
   0   4  12 65525.4 1976.81  77
   0  -4 -12 61930.8 1975.48  23
   0  -4 -12 61371.1 1976.73  24
   0  -4 -12 64519.8 1959.46  74
   0   4  13 568.921 119.575  19
   0   4  13 529.987 115.626  20
   0  -4 -13 356.915 113.124  74
   0   4  13 607.265 130.586  22
   0   4  13 460.886 109.101  21
   0  -4 -13 583.395 145.955  24
   0  -4 -13 504.970 134.609  23
   0  -4 -14 199.008 64.3069  23
   0  -4 -14 179.552 64.1759  24
   0   5 -10 39120.5 1113.44  10
   0  -5   9 716.546 125.783  21
   0  -5   9 673.545 125.963  20
   0   5  -9 591.246 138.471  10
   0  -5   9 841.040 136.604  16
   0  -5   9 612.886 105.805  15
   0   5  -8 5770.18 352.784  18
   0  -5   8 6621.15 378.518  19
   0  -5   8 6126.07 375.953   7
   0  -5   8 6359.92 382.221   8
   0  -5   8 6907.95 400.511  21
   0  -5   8 6812.10 384.093  22
   0  -5   8 5847.98 375.068  20
   0   5  -8 7424.43 452.426  10
   0   5  -8 6252.31 391.105  81
   0  -5   8 6653.29 386.416  15
   0  -5   8 6162.48 393.395  16
   0  -5   7 12255.8 596.815  19
   0   5  -7 12655.9 606.462  18
   0  -5   7 13182.5 639.876   7
   0  -5   7 12358.2 623.868   8
   0  -5   7 12148.2 594.824  22
   0  -5   7 12472.8 612.119  21
   0  -5   7 13437.7 630.786  20
   0   5  -7 10789.7 594.565  81
   0   5  -7 11715.6 604.911  82
   0  -5   7 11964.9 614.886  16
   0   5  -7 11746.9 652.910  10
   0   5  -6 42826.3 1502.11  10
   0  -5   6 40180.9 1408.41  21
   0  -5   6 39860.0 1391.92  22
   0  -5   6 42934.4 1431.70  20
   0   5  -6 39837.6 1419.71  81
   0   5  -6 39658.0 1417.98  82
   0   5  -6 39983.0 1405.78  18
   0  -5   6 40166.7 1393.99  19
   0  -5   6 41616.4 1425.24  16
   0   5  -5 7069.69 471.982  18
   0  -5   5 7980.68 480.027  19
   0  -5   5 7938.82 489.794  68
   0  -5   5 7734.02 468.716  70
   0   5  -5 8049.33 500.141  81
   0   5  -5 8203.53 505.265  82
   0   5  -5 7459.70 484.947  66
   0  -5   5 7953.68 489.664  20
   0  -5   5 7504.27 469.337  22
   0  -5   5 8350.60 494.210  21
   0  -5   5 7208.44 451.542   3
   0  -5   5 6904.44 470.625   4
   0  -5   5 7334.53 488.173   5
   0   5  -5 7877.00 528.659  10
   0  -5   5 9038.22 515.322  16
   0   5  -4 72.6623 128.543  10
   0   5  -4 151.749 124.903  81
   0  -5   4 82.6262 105.657  19
   0   5  -4 88.8375 115.754  18
   0  -5   4 314.765 108.086  70
   0   5  -4 22.7906 104.766  67
   0  -5   4 67.2872 98.0793  68
   0  -5   4 21.1910 134.416  16
   0   5  -4 387.550 153.363  82
   0  -5   4 88.0115 101.149   4
   0  -5   4 114.029 99.7245   5
   0  -5   4 199.392 103.932   3
   0   5  -4 240.981 114.181  66
   0  -5   4 187.212 119.853  22
   0  -5   4 192.661 125.193  20
   0  -5   4 255.213 127.984  21
   0  -5   4 99.8119 84.9814  71
   0   5  -3 182573. 4905.13  18
   0  -5   3 173000. 4852.44  19
   0  -5   3 178669. 4888.90   4
   0  -5   3 180978. 4858.42   3
   0   5  -3 182248. 4879.93  81
   0   5  -3 181470. 4906.82  82
   0  -5   3 183697. 4877.32  16
   0  -5   3 181529. 4829.82  70
   0  -5   3 176380. 4840.45  71
   0  -5   3 182952. 4906.67   5
   0   5  -3 185245. 4876.73  66
   0  -5   3 177802. 4907.25  68
   0   5  -3 183142. 4900.52  67
   0  -5   3 171586. 4857.97  22
   0  -5   3 178791. 4874.31  21
   0  -5   3 177590. 4875.90  20
   0   5  -2 2032.04 221.810  84
   0   5  -2 1980.62 218.165  81
   0   5  -2 2012.88 225.212  83
   0   5  -2 1990.62 223.279  61
   0  -5   2 2149.45 236.898   5
   0  -5   2 2316.34 248.880  68
   0   5  -2 2031.61 210.234  66
   0   5  -2 2187.84 231.363  67
   0  -5   2 1383.96 191.623  71
   0  -5   2 2030.66 200.282  70
   0  -5   2 1881.09 209.772   3
   0  -5   2 1838.62 219.665   4
   0  -5   1 6318.66 394.652   4
   0  -5   1 6006.74 377.246   3
   0   5  -1 7353.74 425.207  84
   0   5  -1 7113.36 421.723  83
   0  -5   1 6426.50 349.968  70
   0  -5   1 6860.29 387.103  71
   0   5  -1 6173.05 351.546  66
   0   5  -1 6522.14 384.165  67
   0  -5   1 6485.92 418.455  68
   0  -5   1 7651.89 429.538   5
   0  -5   0 1451.13 189.118   3
   0  -5   0 1147.98 180.385   5
   0   5   0 1512.24 207.249  83
   0   5   0 1437.35 202.897  84
   0  -5   0 1563.37 220.222  63
   0  -5   0 1298.12 147.297  70
   0   5   0 1889.39 209.389  73
   0   5   0 1413.67 170.759  67
   0   5   0 1384.74 146.981  66
   0  -5  -1 37656.1 1203.69  70
   0   5   1 39748.1 1303.61  73
   0  -5  -1 40696.6 1311.46   5
   0   5   1 39618.9 1299.76   2
   0  -5  -1 43254.2 1372.75  63
   0   5   1 42775.0 1363.14  83
   0   5   1 43019.1 1371.32  84
   0   5   1 38977.5 1176.67  66
   0   5   1 41961.1 1263.23  67
   0  -5  -1 41468.9 1334.76  68
   0  -5  -1 40095.0 1303.86  69
   0   5   2 3471.73 271.736  73
   0  -5  -2 3289.30 219.335  70
   0  -5  -2 3429.02 276.875   5
   0   5   2 3576.35 279.660   2
   0   5   2 3043.93 267.118   4
   0   5   2 3522.80 236.332  67
   0  -5  -2 3549.84 282.456  68
   0  -5  -2 3308.11 273.891  69
   0  -5  -2 3199.05 207.243  12
   0  -5  -2 3413.07 294.929  63
   0   5   2 3565.51 296.449  83
   0   5   2 3500.25 294.705  84
   0   5   3 11892.1 585.562  83
   0   5   3 12486.9 595.133  84
   0   5   3 11667.1 479.116  67
   0  -5  -3 12884.7 596.242  69
   0  -5  -3 12474.9 565.861  68
   0   5   3 13161.1 580.948   2
   0   5   3 13076.4 592.067   4
   0  -5  -3 13977.9 495.526  12
   0   5   3 12635.1 558.567  73
   0   5   3 11752.8 572.063  72
   0  -5  -3 12718.5 609.407  63
   0   5   4 188.848 110.609  84
   0   5   4 260.811 132.245  83
   0  -5  -4 462.558 140.839  69
   0  -5  -4 79.2825 90.1843  68
   0   5   4 247.199 114.927   2
   0   5   4 257.964 126.831   4
   0   5   4 257.488 123.883  76
   0  -5  -4 353.987 125.519  13
   0  -5  -4 293.306 80.3197  12
   0  -5  -4 334.631 139.256  63
   0   5   4 362.863 108.651  73
   0   5   4 347.451 125.876  72
   0  -5  -5 80885.9 2394.62  79
   0  -5  -5 78157.9 2394.49  78
   0  -5  -5 81902.6 2395.84  74
   0   5   5 84405.5 2441.28  72
   0   5   5 80264.8 2358.63  73
   0   5   5 85343.6 2418.17  83
   0   5   5 79940.5 2397.91  84
   0  -5  -5 80883.1 2343.70  68
   0   5   5 85418.6 2446.22   4
   0   5   5 84419.6 2429.76   2
   0   5   5 79993.9 2426.86  76
   0   5   5 77676.2 2363.49  77
   0  -5  -5 85617.2 2299.54  12
   0  -5  -5 87894.2 2415.20  13
   0  -5  -5 79982.3 2469.86  63
   0   5   6 131454. 3606.13   2
   0   5   6 133284. 3622.50   4
   0   5   6 128551. 3541.29  61
   0  -5  -6 129003. 3467.79  12
   0   5   6 123031. 3515.95  73
   0  -5  -6 127321. 3591.44  74
   0   5   6 126777. 3537.17  83
   0   5   6 119260. 3519.53  84
   0   5   6 127554. 3558.03  77
   0  -5  -6 127455. 3579.16  78
   0  -5  -6 129024. 3590.76  79
   0  -5  -6 128037. 3616.52  69
   0  -5  -6 133571. 3584.25  13
   0   5   7 3995.28 321.129  22
   0   5   7 3829.81 326.370  77
   0   5   7 3920.36 347.659  76
   0   5   7 4621.32 371.174   5
   0   5   7 3927.70 339.228   2
   0   5   7 4364.66 357.581   4
   0  -5  -7 3274.18 324.731  79
   0  -5  -7 3539.00 313.486  78
   0   5   7 3536.28 326.482  72
   0   5   7 3374.56 282.652  73
   0  -5  -7 4110.49 350.669  74
   0  -5  -7 3813.60 340.735  23
   0  -5  -7 3422.37 325.869  24
   0   5   7 3572.69 340.077  18
   0   5   7 3561.04 311.983  19
   0   5   7 3749.03 344.714  17
   0  -5  -7 3739.12 339.170  69
   0  -5  -7 4215.74 335.818  13
   0  -5  -8 1261.37 210.429  69
   0  -5  -8 915.029 219.785  74
   0   5   8 1073.57 195.480  72
   0   5   8 800.690 151.055  73
   0   5   8 630.824 169.039  22
   0   5   8 1179.71 208.531   5
   0   5   8 925.515 193.601   2
   0   5   8 934.487 194.169   4
   0   5   8 1041.99 188.587  19
   0   5   8 923.734 206.210  18
   0   5   8 762.667 200.351  17
   0   5   8 866.547 198.830  76
   0  -5  -8 765.199 162.598  78
   0   5   8 1102.75 200.756  77
   0  -5  -8 917.605 216.329  63
   0  -5  -8 893.952 177.876  13
   0  -5  -8 800.082 197.278  24
   0  -5  -8 845.283 196.523  23
   0  -5  -9 119.794 131.580  79
   0   5   9 44.9390 123.402  22
   0   5   9 89.7365 116.887  19
   0   5   9 27.1426 136.077  18
   0   5   9-48.4813 145.832  76
   0   5   9 240.270 150.448  77
   0  -5  -9 174.168 143.313  74
   0  -5  -9 25.0077 141.843  23
   0  -5  -9-25.1184 148.999  24
   0  -5 -10 99395.0 2854.86  79
   0   5  10 95681.5 2828.01  22
   0   5  10 96654.3 2832.64  19
   0   5  10 92879.8 2842.67  17
   0   5  10 98339.2 2856.09  76
   0   5  10 94739.6 2856.90  77
   0  -5 -10 95380.9 2873.48  74
   0  -5 -10 95683.2 2881.18  24
   0  -5 -10 100134. 2895.37  23
   0   5  11 6218.69 396.538  20
   0   5  11 6156.38 398.421  21
   0   5  11 7213.12 434.206  22
   0   5  11 7075.53 432.825  19
   0   5  11 5915.31 399.624  17
   0   5  11 6133.53 425.725  77
   0   5  11 5619.31 384.504  76
   0  -5 -11 6808.89 452.358  24
   0  -5 -11 6064.01 436.279  23
   0  -5 -11 6212.88 401.081  79
   0  -5 -12 5259.31 311.773  79
   0   5  12 5644.71 347.696  19
   0   5  12 5567.15 366.877  77
   0   5  12 5647.40 350.210  22
   0   5  12 5224.14 327.848  21
   0   5  12 5557.70 337.228  20
   0  -5 -12 5668.84 377.715  24
   0  -5 -12 5615.69 378.237  23
   0  -5 -12 5739.11 368.372  74
   0   5  13 864.014 107.606  20
   0   5  13 1109.88 132.126  19
   0   5  13 1067.89 116.983  21
   0   5  13 1023.07 127.823  22
   0   5  13 1149.75 151.539  77
   0  -5 -13 1113.54 140.692  74
   0  -5 -13 1012.80 148.128  23
   0  -5 -13 1278.44 161.416  24
   0  -6   8 26648.9 803.896  15
   0  -6   8 26923.4 826.153  16
   0  -6   8 25448.9 796.406  21
   0  -6   8 24826.8 793.004  20
   0   6  -8 22260.8 781.176  10
   0   6  -8 24554.9 802.668  81
   0  -6   8 24282.3 792.914   8
   0  -6   8 25086.1 798.814   7
   0   6  -7 64554.5 1875.28  18
   0  -6   7 66899.4 1947.63   7
   0  -6   7 67288.5 1949.80   8
   0   6  -7 64247.6 1924.29  82
   0   6  -7 66177.0 1922.70  81
   0  -6   7 65199.9 1911.96  21
   0  -6   7 65881.9 1915.99  20
   0   6  -7 62480.9 1915.20  10
   0  -6   7 69417.1 1938.59  15
   0  -6   7 65178.5 1928.11  16
   0   6  -6 5134.32 348.682  18
   0  -6   6 5003.85 376.646   7
   0  -6   6 4760.34 365.939   8
   0   6  -6 5187.13 359.034  81
   0   6  -6 4558.40 350.393  82
   0  -6   6 4984.71 351.389  20
   0  -6   6 5151.93 355.487  21
   0  -6   6 5202.83 363.395  16
   0  -6   6 5221.50 368.815  15
   0   6  -6 4006.15 327.329  10
   0   6  -5 6392.92 434.409  10
   0  -6   5 7462.48 456.140  21
   0  -6   5 6703.02 439.448  20
   0  -6   5 7393.65 461.552  16
   0  -6   5 7806.71 437.960  14
   0  -6   5 7192.89 463.523  15
   0   6  -5 6266.07 425.512  18
   0   6  -5 7786.74 478.725  82
   0   6  -5 7535.76 454.381  81
   0  -6   4 35366.3 1245.55  21
   0  -6   4 33474.5 1231.21  20
   0  -6   4 35592.4 1245.18  16
   0   6  -4 33107.0 1239.22  18
   0   6  -4 33682.8 1258.80  82
   0   6  -4 35281.2 1235.63  81
   0  -6   3 19223.6 826.007  21
   0  -6   3 19728.4 833.883  20
   0   6  -3 18039.8 833.160  82
   0   6  -3 19446.0 808.815  81
   0   6  -3 18490.3 832.919  18
   0  -6   3 20043.6 857.564  15
   0  -6   3 18814.7 815.302  16
   0   6  -2 14515.2 693.414  11
   0  -6   2 13830.0 658.972   4
   0  -6   2 13368.9 637.442   3
   0   6  -2 12553.7 637.921  62
   0   6  -2 11771.4 592.822  81
   0  -6   2 12289.1 640.231  85
   0  -6   2 13539.3 662.179  15
   0  -6   2 12185.6 615.271  16
   0  -6   2 12907.9 636.813  21
   0  -6   2 12978.0 637.299  20
   0  -6   2 12517.6 665.916  68
   0   6  -2 12828.6 624.411  67
   0  -6   2 13231.6 656.051   5
   0   6  -2 13760.3 672.642  18
   0  -6   1 55733.2 1844.29  21
   0  -6   1 57229.0 1849.68  20
   0  -6   1 57391.9 1858.32   4
   0  -6   1 57506.2 1842.14   3
   0   6  -1 61000.8 1895.61  61
   0  -6   1 58397.5 1875.07   5
   0   6  -1 60268.4 1935.28  11
   0  -6   1 59160.3 1821.28  78
   0   6  -1 56761.8 1880.41  18
   0   6  -1 59586.7 1826.31  67
   0  -6   1 61886.0 1921.25  68
   0   6  -1 58827.7 1896.56  82
   0   6  -1 59948.9 1896.30  83
   0   6  -1 59364.8 1791.76  81
   0   6  -1 58756.0 1890.87  84
   0  -6   1 57911.0 1818.07  71
   0  -6   1 61101.1 1888.00  15
   0  -6   1 59290.3 1829.91  16
   0  -6   0 360.625 130.502  21
   0  -6   0 302.673 129.865  20
   0  -6   0 346.664 128.842   5
   0  -6   0 525.148 146.318   3
   0  -6   0 437.156 136.890  78
   0   6   0 590.943 180.554  11
   0  -6   0 186.615 106.238  71
   0   6   0 363.291 149.561  18
   0   6   0 380.002 117.814  67
   0  -6   0 398.531 145.989  15
   0  -6   0 402.373 137.531  16
   0   6   0 528.252 166.861  82
   0   6   0 397.150 142.770  83
   0   6   0 259.532 136.199  84
   0   6   0 348.336 145.691  61
   0   6   1 14970.5 621.689  67
   0  -6  -1 15511.8 714.477  68
   0  -6  -1 14718.4 676.830  20
   0  -6  -1 13897.2 662.481  21
   0   6   1 15924.2 768.711  11
   0  -6  -1 13764.5 675.727  78
   0   6   1 14852.7 708.254  18
   0  -6  -1 14645.4 678.475  15
   0  -6  -1 16744.0 729.465  14
   0   6   1 14136.3 708.569  84
   0   6   1 15266.5 700.677  82
   0   6   1 14559.5 714.052  83
   0  -6  -1 15673.8 745.036  63
   0   6   1 15328.7 675.091  76
   0  -6  -1 15277.7 684.838   3
   0  -6  -1 14701.8 690.064   5
   0   6   1 15598.9 700.277  73
   0  -6  -2 14772.7 680.450  69
   0  -6  -2 13974.3 668.779  68
   0   6   2 13711.7 651.478  76
   0  -6  -2 14616.4 678.634  78
   0   6   2 14366.7 692.190  18
   0  -6  -2 13958.6 669.408  14
   0  -6  -2 13675.1 645.121  15
   0   6   2 13455.1 682.610  83
   0   6   2 13831.3 697.620  84
   0   6   2 14132.5 661.318  82
   0  -6  -2 15183.5 721.564  63
   0   6   2 14423.5 670.975   2
   0  -6  -2 13863.3 664.422   5
   0   6   2 14401.1 666.098  73
   0   6   3 585.251 147.428   2
   0  -6  -3 763.816 159.657   5
   0   6   3 509.251 154.499   4
   0  -6  -3 742.215 164.443  78
   0   6   3 548.624 153.263  76
   0   6   3 335.440 164.276  11
   0   6   3 727.585 166.776  82
   0  -6  -3 708.419 147.189  79
   0   6   3 538.849 136.503  73
   0  -6  -3 575.714 145.049  68
   0  -6  -3 391.216 146.914  69
   0  -6  -3 481.141 156.237  14
   0   6   3 647.241 157.325  18
   0  -6  -3 789.898 177.350  63
   0  -6  -4 37504.9 1322.20  69
   0  -6  -4 38151.5 1271.44  68
   0  -6  -4 37546.9 1303.33  23
   0  -6  -4 37507.1 1302.09  24
   0  -6  -4 37520.4 1358.06  63
   0   6   4 35210.9 1279.07   2
   0   6   4 36935.4 1315.68   4
   0   6   4 36209.1 1298.44  76
   0  -6  -4 37476.8 1290.23  13
   0   6   4 37579.5 1362.24  11
   0  -6  -4 38062.5 1263.93  79
   0   6   4 35292.9 1304.74  18
   0   6   4 36610.5 1303.33  17
   0  -6  -4 34436.1 1240.65  15
   0  -6  -4 34402.7 1260.41  14
   0   6   4 37063.8 1328.11  84
   0   6   4 37895.7 1333.75  83
   0   6   4 37657.8 1266.78  82
   0  -6  -4 36188.7 1288.83   5
   0   6   4 36308.9 1263.73  73
   0  -6  -4 36996.8 1240.67  74
   0  -6  -5 85640.2 2594.42  63
   0  -6  -5 85652.6 2520.74  23
   0  -6  -5 83991.5 2515.82  24
   0   6   5 86495.3 2525.48   2
   0   6   5 87129.8 2550.66   4
   0   6   5 82695.6 2521.22  76
   0   6   5 81066.5 2435.21  77
   0   6   5 83318.9 2557.43  11
   0   6   5 83763.4 2524.53  84
   0   6   5 85621.5 2532.89  83
   0   6   5 83193.6 2448.02  82
   0  -6  -5 81484.7 2510.40  78
   0  -6  -5 82665.7 2473.16  79
   0  -6  -5 84363.8 2542.78  69
   0  -6  -5 82533.2 2435.16  68
   0   6   5 86317.1 2532.35  61
   0   6   5 81519.7 2450.84  73
   0  -6  -5 81084.7 2453.01  74
   0   6   5 82272.7 2527.83  17
   0   6   5 80328.1 2520.45  18
   0  -6  -5 83621.6 2454.87  15
   0  -6  -5 83632.4 2474.17  14
   0  -6  -5 86629.4 2506.14  13
   0   6   6 49.1729 123.263   4
   0   6   6 70.4743 110.484   2
   0   6   6 61.7563 103.208  77
   0  -6  -6-22.6929 113.772  78
   0   6   6-24.3610 138.175  76
   0  -6  -6 21.8876 98.1526  13
   0   6   6 23.8758 122.071  11
   0  -6  -6 43.9727 120.749  79
   0   6   6 126.329 126.668  17
   0   6   6-19.8204 95.3165  73
   0   6   6 122.688 117.996  72
   0  -6  -6 129.093 138.135  74
   0   6   6 43.6075 97.7767  61
   0   6   6 44.5760 118.255  62
   0  -6  -6 112.366 137.988  63
   0   6   6 277.580 111.333  82
   0   6   6 66.8229 109.418  83
   0   6   6 112.522 105.842  84
   0  -6  -6 116.224 125.513  24
   0  -6  -6 138.969 143.158  23
   0   6   7 33397.0 1201.97  22
   0   6   7 35115.9 1227.95  77
   0   6   7 34047.0 1284.29   4
   0   6   7 34147.9 1261.48   2
   0  -6  -7 35343.2 1254.73  79
   0  -6  -7 33415.6 1228.65  78
   0   6   7 34517.3 1212.68  19
   0  -6  -7 34209.7 1243.36  74
   0   6   7 30278.2 1156.88  73
   0  -6  -7 33392.1 1227.40  13
   0  -6  -7 33927.5 1263.61  24
   0  -6  -7 35052.6 1272.22  23
   0   6   7 32951.8 1188.58  62
   0  -6  -7 33195.9 1264.70  69
   0   6   7 32498.2 1154.09  82
   0  -6  -7 34523.5 1207.04  85
   0  -6  -8 108916. 3177.25  74
   0   6   8 106235. 3126.30  22
   0  -6  -8 112986. 3218.69  24
   0  -6  -8 108868. 3198.42  23
   0   6   8 108477. 3221.02  76
   0   6   8 109165. 3165.68  77
   0   6   8 111127. 3241.76  17
   0   6   8 107891. 3132.77  19
   0   6   8 104774. 3225.64  18
   0  -6  -8 114348. 3199.60  79
   0  -6  -8 108595. 3131.67  78
   0  -6  -9 2894.67 310.099  74
   0   6   9 2532.97 271.672  22
   0  -6  -9 2875.72 322.513  24
   0  -6  -9 3081.15 333.781  23
   0   6   9 2793.16 292.776  77
   0   6   9 2876.00 309.129  76
   0   6   9 2533.29 306.660  18
   0   6   9 2860.42 286.732  19
   0   6   9 3185.25 332.058  17
   0  -6  -9 2715.25 256.301  78
   0  -6 -10 27889.1 1071.25  74
   0   6  10 27798.4 1035.37  22
   0  -6 -10 29902.2 1114.20  23
   0  -6 -10 28927.0 1104.50  24
   0   6  10 29572.2 1088.60  76
   0   6  10 27561.9 1055.43  77
   0   6  10 29706.0 1105.43  17
   0   6  10 28750.0 1119.74  18
   0   6  10 27698.6 1032.99  19
   0  -6 -10 29102.0 1078.11  79
   0  -6 -11 17.6769 114.858  74
   0   6  11-31.2752 100.391  22
   0   6  11 14.5558 98.9803  21
   0  -6 -11-18.6960 136.464  23
   0  -6 -11-18.8067 133.331  24
   0   6  11-35.1002 112.669  77
   0   6  11 16.8285 102.631  76
   0   6  11 51.9453 119.016  17
   0   6  11 14.5271 88.5960  20
   0   6  11 78.1680 103.973  19
   0  -6 -11 116.420 111.858  79
   0  -6 -12 16160.9 619.050  74
   0   6  12 15348.7 605.136  77
   0   6  12 15103.1 559.823  20
   0   6  12 15208.1 559.324  21
   0   6  12 16255.9 587.321  22
   0  -6 -12 15269.4 574.073  79
   0   6  12 15753.8 583.139  19
   0   6  12 13785.1 554.566  17
   0  -6 -12 16185.3 636.051  24
   0  -6 -12 16249.8 634.869  23
   0  -6 -13 27086.2 840.198  24
   0  -6 -13 27956.4 843.273  23
   0   7  -7 52.5398 65.1386  46
   0  -7   7 70.7295 47.4126  16
   0  -7   7 47.1916 49.7073  15
   0  -7   7 119.073 63.3421   8
   0  -7   7 118.777 61.4059   7
   0  -7   6 7129.93 344.628  16
   0  -7   6 7474.43 360.637  15
   0   7  -6 7122.96 357.836  82
   0  -7   6 6802.75 329.187  21
   0  -7   6 6711.58 328.432  20
   0   7  -6 6298.24 308.983  81
   0  -7   5 83411.8 2319.56   8
   0  -7   5 83723.4 2319.89   7
   0   7  -5 76745.9 2220.23  18
   0  -7   5 77494.4 2245.86  16
   0   7  -5 75247.8 2200.16  81
   0   7  -5 80089.1 2289.52  82
   0  -7   5 77667.4 2239.96  20
   0  -7   5 77936.1 2237.68  21
   0  -7   4 5404.02 393.187   7
   0  -7   4 5597.88 396.891   8
   0   7  -4 5743.12 345.391  81
   0   7  -4 5277.49 382.937  82
   0   7  -4 5013.10 347.146  18
   0  -7   4 5071.30 349.799  21
   0  -7   4 5552.99 361.392  20
   0  -7   4 5933.22 367.840  14
   0  -7   4 5572.27 370.092  16
   0   7  -3 3338.06 271.907  81
   0  -7   3 3442.45 298.852  16
   0  -7   3 3546.01 323.000  15
   0  -7   3 3684.65 319.410  14
   0   7  -3 2996.90 291.845  18
   0  -7   3 2928.15 282.005  21
   0  -7   3 3082.93 288.976  20
   0   7  -2 630.856 132.757  81
   0   7  -2 670.474 168.469  18
   0  -7   2 533.866 165.259   9
   0   7  -2 655.104 163.726  62
   0  -7   2 875.213 188.949  14
   0  -7   2 738.056 164.889  16
   0  -7   2 717.970 186.211  15
   0  -7   2 507.371 150.408  21
   0  -7   2 510.886 163.436  20
   0   7  -2 791.174 181.092  11
   0  -7   2 690.771 167.372  85
   0   7  -1 35216.5 1261.65  82
   0  -7   1 35385.1 1278.50  85
   0   7  -1 36688.4 1278.73  62
   0  -7   1 33110.8 1173.69  78
   0  -7   1 37086.3 1264.60  15
   0  -7   1 34503.3 1255.71  14
   0  -7   1 32416.2 1177.40  16
   0  -7   1 30826.1 1187.05  20
   0  -7   1 32348.7 1202.33  21
   0   7  -1 32430.4 1261.35  11
   0   7  -1 33553.3 1243.36  18
   0   7   0 15262.1 721.333  82
   0  -7   0 14775.0 750.699  85
   0   7   0 15120.8 744.357  62
   0  -7   0 16470.8 712.925  78
   0  -7   0 13725.3 691.620  15
   0  -7   0 14030.5 653.117  16
   0  -7   0 13909.0 673.831  20
   0  -7   0 12616.1 652.768  21
   0   7   0 14427.8 746.927  11
   0   7   0 14147.4 712.987  18
   0   7   1 13387.4 729.530  11
   0   7   1 12630.1 669.126  18
   0   7   1 12096.8 642.055  82
   0   7   1 13228.6 705.287  62
   0  -7  -1 12387.5 640.408  20
   0  -7  -1 11870.2 620.904  21
   0  -7  -1 14256.9 680.909  78
   0  -7  -1 13413.7 660.455  15
   0  -7  -1 13535.7 688.417  14
   0   7   1 12143.6 613.938  76
   0  -7  -2 713.782 191.579  78
   0   7   2 556.672 163.397  76
   0  -7  -2 957.851 212.039  63
   0  -7  -2 1159.58 209.607  15
   0  -7  -2 560.487 180.329  14
   0   7   2 478.855 168.456  18
   0   7   2 745.889 185.805  61
   0  -7  -2 787.795 180.480  68
   0   7   2 653.681 183.957  84
   0   7   2 805.506 185.361  82
   0   7   2 350.720 153.934  83
   0  -7  -2 792.831 167.740   3
   0  -7  -2 600.767 172.882   5
   0  -7  -3 64638.3 2108.84  63
   0   7   3 62668.5 2021.77  76
   0  -7  -3 66788.8 2051.91  13
   0   7   3 64167.6 2122.56  11
   0   7   3 64134.2 2019.89  73
   0  -7  -3 63015.9 2042.95  78
   0   7   3 61664.2 1979.26  17
   0   7   3 62975.7 2058.09  18
   0  -7  -3 65474.4 2049.96   5
   0  -7  -3 66798.0 2062.93  23
   0  -7  -3 66060.9 2060.97  24
   0   7   3 65940.2 2025.23  82
   0  -7  -3 63712.6 2010.69  15
   0  -7  -3 65304.8 2053.28  14
   0  -7  -3 63550.3 2036.11  69
   0  -7  -3 58102.0 1990.60  68
   0   7   4 67831.5 2202.50  61
   0  -7  -4 70128.2 2184.01  24
   0  -7  -4 73244.2 2198.29  23
   0   7   4 71773.7 2188.53  76
   0   7   4 68606.0 2249.03  11
   0   7   4 70371.6 2131.09  82
   0  -7  -4 68369.6 2079.65  79
   0  -7  -4 71953.4 2203.24  78
   0  -7  -4 63665.5 2100.02  68
   0  -7  -4 65559.6 2109.97  15
   0  -7  -4 72711.1 2168.78  13
   0  -7  -4 71597.4 2171.40  14
   0   7   4 65051.7 2128.16  17
   0   7   4 69317.5 2199.32  18
   0  -7  -4 67348.1 2061.34  74
   0   7   4 65726.8 2122.04  73
   0   7   4 75909.9 2267.06  62
   0  -7  -5 1013.71 203.606  23
   0   7   5 693.722 188.774  76
   0  -7  -5 839.389 170.859  74
   0   7   5 935.601 215.946  18
   0   7   5 658.539 192.203  17
   0  -7  -5 577.969 154.987  79
   0  -7  -5 869.816 184.297  14
   0  -7  -5 1254.53 207.586  15
   0   7   5 721.835 192.894  62
   0   7   5 743.961 218.591  11
   0   7   5 956.580 175.674  82
   0  -7  -5 1494.87 246.200  85
   0  -7  -5 944.713 207.202  24
   0   7   6 10226.3 582.705  76
   0   7   6 9684.27 588.432  11
   0  -7  -6 9999.78 551.273  79
   0  -7  -6 8891.17 545.883  78
   0  -7  -6 9922.98 535.928  74
   0   7   6 9272.40 567.397  17
   0   7   6 9249.14 579.536  18
   0  -7  -6 9034.97 520.096  14
   0  -7  -6 9102.02 512.162  15
   0   7   6 9797.07 573.164  62
   0  -7  -6 11223.6 607.019  23
   0  -7  -6 10154.8 581.365  24
   0  -7  -6 9857.93 583.919  85
   0   7   6 8910.02 496.914  82
   0   7   7 266.338 147.688  11
   0  -7  -7 125.471 135.964  74
   0   7   7 231.380 167.118  17
   0   7   7 178.929 121.344  19
   0  -7  -7 268.965 143.974   9
   0  -7  -7 195.998 136.442  79
   0   7   7 146.127 132.460  62
   0  -7  -7 214.449 151.171  24
   0  -7  -7 213.608 138.839  23
   0   7   7 246.981 164.328  76
   0   7   7 213.535 113.591  77
   0  -7  -7 111.834 120.861  78
   0   7   7 279.031 128.045  22
   0   7   7 220.695 97.8983  82
   0  -7  -7 85.3616 121.132  85
   0  -7  -8 19804.0 818.261  78
   0  -7  -8 20497.8 843.434  79
   0   7   8 20091.5 806.389  22
   0  -7  -8 20554.9 867.664  24
   0  -7  -8 19203.3 849.029  23
   0   7   8 18347.7 784.075  77
   0  -7  -8 18613.1 808.622  74
   0   7   8 19557.1 797.909  19
   0  -7  -9 10522.4 519.077  78
   0  -7  -9 11833.5 580.278  79
   0   7   9 10496.4 526.863  22
   0  -7  -9 11430.4 592.397  23
   0  -7  -9 11903.7 607.835  24
   0   7   9 10390.5 530.512  77
   0   7   9 11935.4 599.039  76
   0  -7  -9 11496.0 570.232  74
   0   7   9 11596.5 545.064  19
   0   7   9 10920.7 596.916  18
   0   7   9 11324.7 607.428  17
   0   7  10 623.804 136.254  22
   0  -7 -10 712.126 165.108  23
   0  -7 -10 465.449 153.935  24
   0   7  10 570.801 126.711  77
   0   7  10 404.271 140.515  76
   0  -7 -10 433.526 141.895  74
   0   7  10 538.175 127.706  19
   0   7  10 577.520 163.382  17
   0  -7 -11 14442.6 554.066  79
   0   7  11 12925.7 515.379  77
   0   7  11 12497.3 535.212  76
   0  -7 -11 13213.4 560.330  23
   0  -7 -11 13002.4 560.334  24
   0   7  11 13746.3 557.798  17
   0   7  11 13498.0 512.404  19
   0   7  11 12688.1 487.573  21
   0   7  11 12669.9 487.804  20
   0   7  11 13486.8 513.584  22
   0  -7 -11 12977.3 539.660  74
   0  -7 -12 44631.1 1218.38  74
   0  -7 -12 45531.5 1239.25  24
   0  -7 -12 44899.2 1235.94  23
   0  -8   5 29587.5 894.969   8
   0  -8   5 29939.9 896.203   7
   0   8  -4 2582.26 194.761  46
   0  -8   4 3860.33 248.098   8
   0  -8   4 2939.36 225.572   7
   0   8  -4 3478.81 237.424  82
   0  -8   4 3115.92 225.024  15
   0  -8   4 2690.54 183.142  16
   0  -8   4 2765.96 186.880  20
   0  -8   4 2738.59 186.195  21
   0   8  -3 15154.9 604.376  46
   0  -8   3 17418.4 670.311  15
   0  -8   3 17857.9 653.407  14
   0  -8   3 16232.0 601.267  16
   0  -8   3 18195.8 676.983   7
   0  -8   3 19047.9 684.503   8
   0   8  -3 15866.5 614.116  18
   0  -8   3 15149.9 603.145  21
   0  -8   3 15242.2 604.212  20
   0  -8   2 4854.40 323.403   7
   0  -8   2 4337.57 310.189   8
   0   8  -2 4087.55 297.613  18
   0  -8   2 4882.22 332.205  14
   0  -8   2 3674.79 263.406  16
   0  -8   2 4159.76 316.703  15
   0   8  -2 4562.34 325.720  82
   0  -8   2 3869.54 282.337  20
   0  -8   2 4112.24 287.066  21
   0  -8   1 12935.4 601.919  85
   0   8  -1 13414.8 612.057  82
   0   8  -1 11709.6 573.686  62
   0  -8   1 12624.6 566.009   8
   0  -8   1 12536.0 563.370   7
   0  -8   1 10047.7 560.540   9
   0   8  -1 12113.7 595.412  11
   0  -8   1 11750.3 523.268  16
   0  -8   1 12776.3 600.460  15
   0  -8   1 12915.4 608.277  14
   0  -8   1 11129.0 538.266  21
   0  -8   1 11192.1 539.466  20
   0   8  -1 12533.6 584.078  18
   0   8   0-21.6421 128.371  62
   0  -8   0-31.9188 93.3022   8
   0  -8   0-15.9550 93.2764   7
   0  -8   0 45.8618 148.997   9
   0   8   0 69.3874 129.114  11
   0  -8   0 20.2123 135.943  15
   0   8   0 81.7023 134.289  82
   0  -8   0 22.3496 114.259  85
   0   8   0 20.3889 120.938  18
   0  -8   0 68.5681 103.121  78
   0  -8  -1 14280.5 793.432   9
   0  -8  -1 17583.0 760.499  15
   0  -8  -1 16982.2 771.703  14
   0  -8  -1 17533.4 748.721  78
   0   8   1 16865.2 746.027  82
   0  -8  -1 17523.0 815.513  85
   0   8   1 17131.4 794.242  62
   0   8   1 17222.3 764.911  18
   0   8   1 17405.9 815.537  11
   0   8   2 37556.3 1420.33  11
   0   8   2 37227.6 1299.80  76
   0  -8  -2 37519.1 1402.34  85
   0   8   2 37406.9 1320.03  82
   0   8   2 42347.0 1440.32  62
   0  -8  -2 38985.9 1352.75  78
   0  -8  -2 40508.3 1383.62  23
   0  -8  -2 41196.0 1391.92  24
   0   8   2 37986.8 1363.73  18
   0  -8  -2 37244.9 1356.38  14
   0  -8  -2 38695.5 1341.83  15
   0   8   3 1815.17 232.999  82
   0  -8  -3 1669.06 261.208  85
   0  -8  -3 1564.60 249.170  24
   0  -8  -3 1519.96 238.302  14
   0  -8  -3 1734.34 231.024  15
   0   8   3 2027.31 286.351  62
   0  -8  -3 1488.21 245.847  23
   0   8   3 1910.00 244.079  76
   0  -8  -3 2126.08 270.028  78
   0   8   3 2113.72 276.091  18
   0   8   3 1704.24 277.455  11
   0   8   4 37684.5 1320.18  17
   0   8   4 41517.0 1436.19  18
   0  -8  -4 40161.0 1408.90  24
   0  -8  -4 41034.6 1413.47  23
   0  -8  -4 40865.7 1400.10  14
   0  -8  -4 41023.9 1363.01  15
   0  -8  -4 40789.2 1412.33  78
   0   8   4 37345.1 1323.20  82
   0  -8  -4 39885.1 1444.66  85
   0   8   4 40030.6 1383.10  76
   0   8   4 38665.0 1450.93  11
   0   8   4 41539.1 1455.24  62
   0   8   5 4270.66 386.875  11
   0   8   5 4448.33 358.242  76
   0  -8  -5 4816.22 396.072  85
   0   8   5 4157.35 315.018  82
   0   8   5 4905.90 395.330  62
   0  -8  -5 3620.53 310.182  15
   0  -8  -5 4602.44 363.182  14
   0  -8  -5 4798.88 409.880   9
   0  -8  -5 4422.58 372.309  23
   0  -8  -5 4594.74 374.210  24
   0   8   5 4529.54 351.283  17
   0   8   5 4302.71 373.928  18
   0  -8  -5 4374.57 312.056  79
   0  -8  -6 42144.8 1385.40  23
   0  -8  -6 40979.1 1375.80  24
   0  -8  -6 38988.9 1298.81  14
   0   8   6 38334.9 1272.25  22
   0   8   6 36766.6 1353.06  11
   0   8   6 36697.0 1332.06  76
   0  -8  -6 38159.3 1249.00  74
   0   8   6 39164.3 1382.38  18
   0   8   6 39462.7 1279.96  19
   0   8   6 38487.1 1338.84  17
   0  -8  -6 39860.8 1378.47   9
   0   8   6 36570.1 1235.07  82
   0  -8  -6 41383.3 1379.56  85
   0  -8  -6 39478.8 1347.70  78
   0  -8  -6 38111.0 1276.14  79
   0   8   6 37800.8 1341.57  62
   0   8   7 899.528 175.028  11
   0  -8  -7 748.474 143.804  74
   0   8   7 696.739 176.323  17
   0   8   7 540.164 168.616  18
   0   8   7 692.125 140.619  19
   0  -8  -7 674.943 166.838   9
   0  -8  -7 743.661 152.467  79
   0   8   7 692.221 157.031  62
   0  -8  -7 721.963 179.479  23
   0  -8  -7 563.689 173.248  24
   0  -8  -7 410.456 140.723  85
   0   8   7 610.368 166.545  76
   0  -8  -7 766.999 172.699  78
   0   8   7 632.200 139.265  22
   0   8   8 1592.32 179.438  22
   0   8   8 1503.14 219.987  17
   0   8   8 1683.21 182.607  19
   0  -8  -8 1994.53 199.066  74
   0  -8  -8 1829.50 226.464  24
   0  -8  -8 1641.60 221.175  23
   0  -8  -8 1599.80 194.719  79
   0  -8  -8 1668.87 202.931  78
   0   8   8 1922.79 226.638  76
   0   8   9 402.926 96.8360  22
   0   8   9 315.329 93.5673  19
   0  -8  -9 245.149 126.055  24
   0  -8  -9 243.998 118.766  23
   0  -8  -9 463.015 114.943  74
   0  -8  -9 409.875 115.764  79
   0  -8  -9 379.642 98.9487  78
   0   8  10 10903.7 480.991  17
   0  -8 -10 11569.5 476.548  23
   0  -8 -10 11280.7 471.866  24
   0  -8 -10 10154.5 424.735  74
   0   8  10 11611.8 475.455  76
   0  -8 -10 10493.5 448.282  79
   0   8  11 9916.50 383.367  17
   0  -8 -11 10115.6 388.005  24
   0  -8 -11 10705.2 392.198  23
   0   9  -2 177.471 67.8587  82
   0  -9   2 128.472 76.8713  23
   0  -9   2 42.9491 66.7857  24
   0  -9   2 150.593 68.8505  14
   0  -9   2 160.392 69.8656  15
   0  -9   1 3627.36 236.172  24
   0  -9   1 3472.30 232.642  23
   0  -9   1 3323.40 226.730  15
   0  -9   1 3312.03 228.979  14
   0   9  -1 3146.62 219.955  82
   0  -9   0 22719.5 800.048  85
   0   9   0 23847.0 804.635  82
   0  -9   0 25927.6 835.482  23
   0  -9   0 25815.7 836.259  24
   0  -9   0 25125.5 817.865  15
   0   9   0 22665.8 793.563  62
   0   9   0 23125.3 810.670  11
   0   9   0 23089.6 782.382  18
   0   9   1 20383.6 735.542  18
   0  -9  -1 20994.5 775.489  85
   0   9   1 18884.9 716.787  82
   0  -9  -1 21775.8 770.608  24
   0  -9  -1 21642.0 767.280  23
   0  -9  -1 21612.6 750.854  15
   0  -9  -1 20900.5 767.868  14
   0  -9  -1 17726.1 748.421   9
   0   9   1 19487.3 756.994  62
   0  -9  -1 18694.7 692.679  78
   0   9   1 19617.4 773.452  11
   0   9   2 32085.0 1092.07  18
   0   9   2 32664.5 1068.24  82
   0  -9  -2 34691.5 1154.29  85
   0  -9  -2 34809.3 1122.65  23
   0  -9  -2 34809.4 1124.27  24
   0  -9  -2 33655.9 1118.80  14
   0  -9  -2 33352.6 1083.64  15
   0  -9  -2 31365.1 1145.05   9
   0   9   2 33684.8 1141.34  62
   0   9   2 32484.4 1149.28  11
   0  -9  -2 31607.3 1073.27  78
   0   9   3 2805.34 250.538  18
   0   9   3 3083.18 236.392  82
   0  -9  -3 3360.03 292.736  85
   0  -9  -3 2923.71 250.149  78
   0  -9  -3 3123.68 267.663  14
   0  -9  -3 2947.67 241.329  15
   0  -9  -3 2826.85 259.667  24
   0  -9  -3 2592.95 256.338  23
   0   9   3 3109.92 278.746  62
   0   9   4 32005.6 1111.16  11
   0  -9  -4 31486.9 1053.78  14
   0  -9  -4 28830.6 994.072  15
   0  -9  -4 31041.8 1112.32   9
   0   9   4 32647.2 1078.36  18
   0   9   4 28994.9 1002.49  76
   0  -9  -4 30958.4 1064.25  24
   0  -9  -4 31891.1 1071.05  23
   0  -9  -4 31384.2 1059.47  78
   0  -9  -5 39787.5 1245.10  24
   0  -9  -5 39977.2 1243.12  23
   0  -9  -5 37591.6 1198.80  14
   0   9   5 37954.8 1238.05  18
   0  -9  -5 39754.7 1270.68   9
   0  -9  -5 35322.8 1223.49  85
   0   9   5 36339.2 1192.70  76
   0   9   5 35830.6 1230.75  62
   0  -9  -5 38388.7 1232.52  78
   0   9   5 36210.7 1248.89  11
   0   9   6 27302.5 916.409  17
   0   9   6 30519.2 1002.65  18
   0  -9  -6 27542.5 958.129  85
   0   9   6 26351.0 942.800  76
   0   9   6 26659.6 955.621  62
   0   9   6 29485.4 988.662  11
   0  -9  -6 27470.5 914.648  14
   0  -9  -6 31669.1 1004.44  24
   0  -9  -6 30935.1 996.417  23
   0  -9  -6 29882.3 987.470   9
   0   9   7 44.7246 76.8542  17
   0   9   7 27.1816 97.3108  18
   0   9   7 87.8490 81.6508  11
   0   9   7 10.4475 72.5715  45
   0  -9  -7 39.0344 94.9721  23
   0  -9  -7 65.3231 94.4562  24
   0  -9  -7-35.8099 79.3853  78
   0   9   7-125.573 105.336  76
   0  -9  -7 65.1627 78.5203   9
   0  -9  -8 1221.92 147.225  23
   0  -9  -8 1399.99 152.157  24
   0   9   8 1247.19 138.961  76
   0  -9  -8 1363.38 136.961  78
   0   9   8 1379.25 155.314  18
   0   9   8 1456.06 148.414  17
   0  -9  -9 10331.0 385.480  23
   0  -9  -9 10569.2 387.903  24
   0 -10  -2 1330.96 106.421  23
   0 -10  -2 1462.53 109.852  24
   0 -10  -3 14202.8 371.978  24
   0 -10  -3 13848.8 367.927  23
   0 -10  -4 16181.8 460.538   9
   0 -10  -4 18631.2 458.932  23
   0 -10  -4 18406.4 457.806  24
   0  10   4 16569.6 469.337  11
   0 -10  -5 10017.9 355.171  23
   0 -10  -5 9824.12 353.765  24
   1  -9  -7 995.835 110.320  24
   1  -9  -7 1036.43 109.457  23
  -1   9   7 983.132 119.052  18
  -1   9   6 23451.1 693.756  11
   1  -9  -6 21839.5 680.938  78
  -1   9   6 19771.0 621.765  19
   1  -9  -6 20326.2 650.709  14
  -1   9   6 19958.2 621.878  22
   1  -9  -6 24090.2 698.552  24
   1  -9  -6 24088.3 699.119  23
  -1   9   6 20650.7 669.036  62
   1  -9  -6 20959.0 668.261  85
   1  -9  -6 24229.2 697.145   9
  -1   9   5 6489.53 285.415  19
   1  -9  -5 6705.34 326.891  14
   1  -9  -5 6096.81 293.979  15
  -1   9   5 7223.83 358.044  11
   1  -9  -5 7497.45 348.176  85
  -1   9   5 6074.94 330.713  62
  -1   9   5 6510.94 288.300  22
   1  -9  -5 7734.86 338.252  24
   1  -9  -5 7578.89 338.105  23
   1  -9  -5 7442.31 354.629   9
  -1   9   4 98.0917 89.4975  18
  -1   9   4-16.2246 59.7686  19
   1  -9  -4 156.894 104.869   9
   1  -9  -4-29.9048 74.1195  15
   1  -9  -4 58.2532 85.8376  14
   1  -9  -4 22.7924 84.7369  78
  -1   9   4 8.13868 61.0632  22
   1  -9  -4-32.2020 81.9608  24
   1  -9  -4-32.1051 85.1637  23
  -1   9   4-26.5943 97.9684  11
  -1   9   4 9.33462 66.1779  82
   1  -9  -3 3451.56 232.914  15
   1  -9  -3 3793.92 254.820  14
   1  -9  -3 4012.36 250.313  78
  -1   9   3 3443.96 255.785  62
  -1   9   3 3878.63 258.757  18
   1  -9  -3 3941.56 246.204  24
   1  -9  -3 4015.43 248.833  23
  -1   9   3 3630.94 228.081  82
   1  -9  -3 3868.06 262.992  85
  -1   9   2 33277.0 1004.55  11
   1  -9  -2 33515.3 958.490  23
   1  -9  -2 35136.2 967.110  24
  -1   9   2 32927.1 991.025  62
   1  -9  -2 31745.3 958.114  15
   1  -9  -2 32357.3 947.199  78
   1  -9  -2 34220.6 1004.24   9
  -1   9   2 34120.5 985.386  18
  -1   9   2 32370.3 950.568  82
   1  -9  -2 33338.5 992.546  85
  -1   9   1 10251.9 392.839  18
  -1   9   1 9004.11 366.301  82
   1  -9  -1 8993.19 375.284  85
   1  -9  -1 9803.69 390.529  14
   1  -9  -1 8973.89 373.037  15
  -1   9   1 8070.02 359.914  62
  -1   9   1 9080.73 383.047  11
   1  -9  -1 9315.07 378.479   9
   1  -9  -1 9920.67 378.057  24
   1  -9  -1 9762.66 372.510  23
  -1   9   0 11619.9 445.610  18
   1  -9   0 13240.0 452.833  24
   1  -9   0 13053.0 451.188  23
  -1   9   0 12228.6 452.671  82
   1  -9   0 13211.5 466.211  15
   1  -9   0 12238.2 453.186  14
   1  -9   1 543.579 78.6335  15
  -1   8  10 4017.64 218.207  17
   1  -8 -10 4114.96 207.877  23
   1  -8 -10 3939.75 205.024  24
   1  -8  -9 577.729 108.762  79
   1  -8  -9 557.032 118.279  24
   1  -8  -9 554.181 112.730  23
  -1   8   9 644.901 105.487  22
   1  -8  -9 795.691 110.564  74
  -1   8   9 614.406 123.609  18
  -1   8   9 653.382 99.7432  19
  -1   8   9 819.867 122.761  76
   1  -8  -8 25603.3 869.130  78
   1  -8  -8 26722.5 903.629  79
   1  -8  -8 27723.0 896.737  74
  -1   8   8 27889.9 903.253  22
   1  -8  -8 27654.7 929.586  23
   1  -8  -8 28910.5 938.532  24
  -1   8   8 28465.0 908.303  19
  -1   8   8 26422.1 944.692  17
  -1   8   8 27763.4 956.718  18
  -1   8   8 25366.2 910.418  76
   1  -8  -7 36307.3 1165.58  24
   1  -8  -7 35644.0 1160.62  23
  -1   8   7 33415.0 1113.31  62
  -1   8   7 36159.7 1143.09  11
   1  -8  -7 33360.5 1104.37  74
  -1   8   7 35483.5 1131.03  19
  -1   8   7 36502.6 1185.03  17
  -1   8   7 35413.8 1193.39  18
   1  -8  -7 35203.1 1130.76   9
  -1   8   7 32534.8 1077.22  82
  -1   8   7 33420.1 1135.54  76
  -1   8   7 35700.4 1134.63  22
   1  -8  -7 36092.0 1138.62  78
   1  -8  -7 34178.2 1117.82  79
   1  -8  -7 34174.1 1113.62  14
   1  -8  -7 32079.0 1094.07  15
   1  -8  -6 41312.4 1321.91  23
   1  -8  -6 40610.5 1319.34  24
  -1   8   6 39231.7 1312.60  62
  -1   8   6 40781.2 1343.43  11
   1  -8  -6 38664.5 1246.69  74
  -1   8   6 41079.8 1293.07  19
  -1   8   6 40472.0 1315.36  17
  -1   8   6 39270.5 1346.58  18
   1  -8  -6 43516.9 1354.84   9
   1  -8  -6 38513.9 1307.24  85
  -1   8   6 38638.0 1258.83  82
  -1   8   6 36186.8 1268.11  76
  -1   8   6 41321.0 1294.85  22
   1  -8  -6 38026.5 1250.92  79
   1  -8  -6 38910.6 1294.75  78
   1  -8  -6 39537.6 1302.11  14
   1  -8  -6 39759.9 1284.07  15
  -1   8   5 463.579 158.379  62
   1  -8  -5 464.101 149.480  23
   1  -8  -5 521.647 165.491  24
  -1   8   5 415.680 139.544  17
   1  -8  -5 508.814 179.588   9
   1  -8  -5 672.845 178.698  85
  -1   8   5 608.211 144.332  82
   1  -8  -5 514.593 122.318  79
   1  -8  -5 641.651 131.686  74
  -1   8   5 578.804 176.420  11
   1  -8  -5 591.330 169.419  14
   1  -8  -5 537.541 149.806  15
  -1   8   5 427.029 128.230  76
   1  -8  -4 39925.2 1335.23  78
  -1   8   4 39208.5 1385.95  11
   1  -8  -4 39004.6 1360.89  85
  -1   8   4 39396.8 1309.36  82
  -1   8   4 35565.4 1250.31  17
   1  -8  -4 40975.0 1338.78  24
   1  -8  -4 40938.7 1336.34  23
   1  -8  -4 40507.8 1345.98  14
   1  -8  -4 38983.8 1321.64  15
  -1   8   4 39853.8 1370.73  62
   1  -8  -4 41403.3 1397.31   9
  -1   8   4 35541.2 1235.53  76
  -1   8   3 140.373 144.596  11
   1  -8  -3 355.759 160.757  85
  -1   8   3-18.9374 121.575  82
  -1   8   3 28.4859 86.8631  17
  -1   8   3 65.8235 144.253  62
   1  -8  -3-38.8899 144.584  15
   1  -8  -3 61.6947 130.403  14
   1  -8  -3-39.7698 121.271  78
   1  -8  -3-95.7407 159.471  23
   1  -8  -3-96.0573 147.951  24
   1  -8  -3 69.0017 159.768   9
   1  -8  -2 3463.28 347.256   9
   1  -8  -2 3850.66 326.012  15
   1  -8  -2 3858.70 328.911  14
   1  -8  -2 4427.13 337.924  78
   1  -8  -2 3668.41 314.619  23
   1  -8  -2 4076.70 331.593  24
  -1   8   2 3784.34 340.238  62
  -1   8   2 3922.15 344.089  18
  -1   8   2 3487.89 350.149  11
  -1   8   2 4002.04 324.577  82
   1  -8  -2 4079.67 351.375  85
   1  -8  -1 2249.28 284.493   9
   1  -8  -1 2234.69 216.329  16
   1  -8  -1 2833.19 278.271  15
   1  -8  -1 2819.63 263.038  78
   1  -8  -1 2840.61 270.186  23
   1  -8  -1 3209.69 282.167  24
  -1   8   1 2886.16 285.606  62
  -1   8   1 2685.27 277.893  18
  -1   8   1 2396.74 280.278  11
  -1   8   1 2605.66 263.078  82
   1  -8  -1 3012.36 295.013  85
   1  -8   0 10115.4 531.989   9
   1  -8   0 9902.28 470.512  16
   1  -8   0 10791.9 534.577  15
   1  -8   0 10475.4 523.427  14
   1  -8   0 10952.0 501.030  78
  -1   8   0 11116.9 552.142  11
   1  -8   0 11196.6 527.939  23
   1  -8   0 11061.5 524.533  24
   1  -8   0 10548.2 533.271  85
  -1   8   0 9950.66 525.759  18
  -1   8   0 10570.8 527.427  62
  -1   8  -1 35075.6 1096.94  18
   1  -8   1 36339.6 1085.45  14
   1  -8   1 32761.7 1020.47  16
   1  -8   1 35273.3 1097.79  15
   1  -8   1 32978.5 1045.09  85
   1  -8   1 32421.2 1038.22   9
   1  -8   1 34965.0 1021.31   7
   1  -8   1 33808.7 1014.28   8
  -1   8  -1 33598.5 1056.35  11
  -1   8  -1 33512.5 1039.27  62
  -1   8  -2 13642.3 558.334  18
   1  -8   2 13064.0 529.074  14
   1  -8   2 13023.5 516.262  16
   1  -8   2 14655.6 540.509   7
   1  -8   2 13104.9 524.677   8
  -1   8  -2 13843.5 565.230  82
  -1   8  -3 746.210 118.364  18
   1  -8   3 668.264 113.669   7
   1  -8   3 659.169 111.711   8
  -1   8  -3 768.314 117.409  82
   1  -8   3 562.042 95.4990  16
   1  -8   4 10760.7 383.915  15
   1  -8   4 10347.9 376.346   7
   1  -8   4 10258.3 375.764   8
   1  -8   4 10600.6 375.902  23
   1  -8   4 11008.6 378.646  24
   1  -7 -11 264.979 84.0725  74
  -1   7  11 223.768 81.2308  19
  -1   7  11 296.128 86.3094  17
  -1   7  11 311.038 74.0329  20
  -1   7  11 295.936 75.5319  21
  -1   7  11 266.779 81.2241  22
   1  -7 -11 315.588 85.0552  79
  -1   7  11 214.811 81.6854  76
   1  -7 -11 259.259 89.5369  24
   1  -7 -11 267.273 86.4004  23
  -1   7  10 12182.8 521.687  22
   1  -7 -10 12757.2 543.036  23
   1  -7 -10 12977.4 549.149  24
  -1   7  10 13209.6 534.063  19
  -1   7  10 12350.0 556.679  17
   1  -7 -10 13321.0 543.649  74
   1  -7  -9 7833.54 430.520  74
  -1   7   9 7046.44 439.377  18
  -1   7   9 7983.11 428.003  19
  -1   7   9 7843.79 461.874  17
  -1   7   9 8058.31 430.862  22
   1  -7  -9 8039.37 436.213  79
   1  -7  -9 8028.00 449.539  24
   1  -7  -9 7872.37 443.265  23
  -1   7   9 7296.25 438.200  76
   1  -7  -8 50880.2 1671.58  15
  -1   7   8 57499.7 1808.48  17
  -1   7   8 58564.0 1808.41  18
  -1   7   8 57451.5 1738.09  19
   1  -7  -8 55834.1 1687.43  78
   1  -7  -8 54588.5 1731.66  79
   1  -7  -8 55590.2 1757.38  23
   1  -7  -8 56618.3 1759.64  24
   1  -7  -8 54887.5 1729.57  74
  -1   7   8 56069.6 1734.83  22
  -1   7   8 56034.8 1766.28  76
  -1   7   8 52050.0 1657.84  82
   1  -7  -7 1749.53 239.934  24
   1  -7  -7 1936.96 253.285  23
  -1   7   7 1476.58 219.628  22
  -1   7   7 1509.57 223.398  11
  -1   7   7 1561.03 219.258  62
  -1   7   7 1660.47 246.085  18
  -1   7   7 1594.34 229.195  19
   1  -7  -7 1939.83 238.928   9
  -1   7   7 1760.71 212.236  82
   1  -7  -7 1852.25 229.317  85
  -1   7   7 1993.16 251.772  76
   1  -7  -7 1403.96 214.188  74
   1  -7  -7 1314.52 203.054  15
   1  -7  -7 1514.05 214.654  14
   1  -7  -7 2256.02 257.148  79
   1  -7  -7 1893.31 236.947  78
   1  -7  -6 10121.4 570.916  23
   1  -7  -6 11490.7 600.121  24
  -1   7   6 10610.1 588.159  62
   1  -7  -6 10903.6 610.528   9
  -1   7   6 10803.1 558.805  82
   1  -7  -6 10131.7 579.325  85
  -1   7   6 10677.2 581.762  76
   1  -7  -6 10782.1 566.262  74
  -1   7   6 9663.31 581.758  17
  -1   7   6 10172.6 603.577  18
  -1   7   6 9458.25 580.921  11
   1  -7  -6 9518.04 548.344  15
   1  -7  -6 10198.3 568.733  14
   1  -7  -6 10254.1 562.560  78
   1  -7  -6 10169.8 552.355  79
   1  -7  -5 10969.5 592.827  23
   1  -7  -5 9968.40 569.660  24
   1  -7  -5 11818.7 646.811   9
   1  -7  -5 10596.3 610.204  85
  -1   7   5 10493.6 567.756  82
  -1   7   5 9326.91 543.856  76
   1  -7  -5 9862.87 543.131  74
  -1   7   5 9646.42 590.495  18
  -1   7   5 9177.81 561.708  17
  -1   7   5 10259.7 619.006  11
   1  -7  -5 10077.0 569.999  15
   1  -7  -5 9487.54 566.029  14
   1  -7  -5 10171.2 574.709  78
   1  -7  -5 8796.98 523.484  79
   1  -7  -4 51560.6 1687.68  23
   1  -7  -4 52675.6 1696.35  24
   1  -7  -4 52054.1 1764.40   9
  -1   7   4 50585.2 1673.42  82
   1  -7  -4 50847.5 1737.14  85
  -1   7   4 47479.9 1628.32  76
   1  -7  -4 51494.9 1629.81  74
  -1   7   4 49405.8 1660.17  17
  -1   7   4 48854.3 1716.17  18
  -1   7   4 49307.3 1749.60  11
   1  -7  -4 52063.7 1710.67  14
   1  -7  -4 49030.9 1670.05  15
   1  -7  -4 47593.6 1596.49  79
   1  -7  -3 34958.1 1280.82  24
   1  -7  -3 35431.8 1283.98  23
   1  -7  -3 34989.0 1359.29   9
  -1   7   3 37444.6 1310.25  82
  -1   7   3 33476.8 1213.51  76
   1  -7  -3 34245.1 1207.86  74
  -1   7   3 35913.1 1369.39  11
   1  -7  -3 36694.6 1311.41  78
   1  -7  -3 34012.9 1279.58  15
   1  -7  -3 37456.9 1324.76  14
   1  -7  -3 31805.5 1191.76  16
  -1   7   3 34265.4 1237.19  17
  -1   7   2 19887.8 868.546  82
   1  -7  -2 20166.4 909.147  85
   1  -7  -2 19214.1 846.783  23
   1  -7  -2 19773.2 861.493  24
   1  -7  -2 19691.6 858.629  78
   1  -7  -2 19241.1 854.979  15
   1  -7  -2 17703.9 839.683  14
   1  -7  -2 18426.6 799.619  16
  -1   7   2 18127.6 777.150  17
  -1   7   1 2378.07 330.725  11
   1  -7  -1 2733.93 327.756  85
  -1   7   1 3080.96 326.325  82
   1  -7  -1 2559.59 274.082  16
   1  -7  -1 2739.21 301.415  15
   1  -7  -1 2841.74 299.181  78
  -1   7   1 3216.59 337.097  18
   1  -7  -1 2628.63 333.166   9
  -1   7   0 6755.68 494.470  11
   1  -7   0 6704.18 474.828  85
   1  -7   0 7986.47 485.613  15
   1  -7   0 7484.93 480.736  14
   1  -7   0 6237.18 425.081  16
   1  -7   0 6956.98 464.236  20
   1  -7   0 5979.41 435.075  21
   1  -7   0 6324.74 432.042  78
   1  -7   0 6523.06 410.950   8
   1  -7   0 6107.66 474.730   9
   1  -7   0 6085.42 398.360   7
  -1   7   0 6825.56 473.708  18
  -1   7  -1 18708.1 834.847  18
  -1   7  -1 17840.2 800.102  62
   1  -7   1 18155.6 785.797  16
   1  -7   1 19313.7 814.576  14
   1  -7   1 19380.0 824.860  15
   1  -7   1 17484.5 794.319  20
   1  -7   1 18172.4 800.156  21
  -1   7  -1 19042.7 833.909  82
   1  -7   1 19635.5 832.995  85
  -1   7  -1 18054.2 720.231  81
  -1   7  -1 18803.3 834.516  11
   1  -7   1 18747.3 787.281   8
   1  -7   1 18983.8 789.484   7
   1  -7   1 17296.4 812.420   9
   1  -7   1 18980.7 777.366  78
  -1   7  -2 66.0573 124.930  18
   1  -7   2-57.6104 117.164  14
   1  -7   2 209.523 130.968  16
   1  -7   2 139.505 123.220  20
   1  -7   2 158.425 127.178  21
   1  -7   2 200.114 118.255  85
  -1   7  -2 170.552 128.293  82
  -1   7  -2 170.936 120.483  11
   1  -7   2 18.3364 105.664   9
   1  -7   2 120.212 123.875   7
   1  -7   2 280.572 136.320   8
  -1   7  -2 296.961 116.264  81
  -1   7  -3 72699.5 2153.58  81
  -1   7  -3 74318.7 2238.27  82
   1  -7   3 73703.5 2219.06  21
   1  -7   3 74196.6 2223.73  20
  -1   7  -3 77885.1 2263.56  18
   1  -7   3 75304.4 2237.29  15
   1  -7   3 75036.9 2181.28  14
   1  -7   3 75911.7 2221.47  16
   1  -7   3 77305.3 2251.85   7
   1  -7   3 77642.3 2253.27   8
  -1   7  -4 2960.83 260.220  82
  -1   7  -4 2839.71 229.191  81
   1  -7   4 3120.99 261.306  21
   1  -7   4 3246.95 265.859  20
  -1   7  -4 3145.05 264.586  18
   1  -7   4 3721.19 290.106   8
   1  -7   4 2962.18 264.840   7
   1  -7   4 3116.64 266.007  15
   1  -7   4 3254.30 263.449  16
   1  -7   5 476.028 112.393  16
   1  -7   5 572.633 123.865  15
  -1   7  -5 404.340 107.132  82
   1  -7   5 304.916 100.978  21
   1  -7   5 342.029 106.255  20
  -1   7  -5 320.560 102.214  18
  -1   7  -5 441.634 97.4447  81
   1  -7   5 479.759 122.154   8
   1  -7   5 426.166 129.857   7
  -1   7  -6 4850.06 229.260  18
   1  -7   6 5716.97 244.654  15
   1  -7   6 5438.96 257.038  16
   1  -7   6 5386.50 251.287  20
   1  -7   6 5593.53 253.477  21
  -1   6  12 20470.6 668.947  19
   1  -6 -12 19782.6 679.104  24
   1  -6 -12 20248.3 681.339  23
  -1   6  12 20242.6 667.718  22
  -1   6  12 19726.8 655.434  21
  -1   6  12 19567.1 652.738  20
  -1   6  12 17868.6 651.777  76
   1  -6 -12 19681.2 673.036  74
  -1   6  11 2524.12 237.630  76
  -1   6  11 2544.26 202.563  77
  -1   6  11 1880.32 200.087  17
  -1   6  11 2575.32 231.067  19
   1  -6 -11 2579.80 223.888  79
   1  -6 -11 2491.92 235.087  23
   1  -6 -11 2248.18 224.795  24
  -1   6  11 2543.99 221.266  21
  -1   6  11 2801.48 240.020  22
  -1   6  11 2349.29 219.561  20
  -1   6  10 59595.0 1843.64  76
  -1   6  10 56242.6 1747.15  77
  -1   6  10 58844.9 1805.28  19
  -1   6  10 58562.8 1826.99  17
  -1   6  10 58944.0 1849.52  18
  -1   6  10 60798.9 1815.20  22
   1  -6 -10 59611.6 1812.99  79
   1  -6 -10 60976.0 1836.56  24
   1  -6 -10 56337.3 1811.25  23
   1  -6 -10 57047.8 1806.69  74
  -1   6   9-17.6430 95.2608  77
  -1   6   9 41.2859 129.253  19
  -1   6   9 46.3566 141.357  17
  -1   6   9 71.2535 146.795  18
   1  -6  -9 65.8462 147.622  24
   1  -6  -9 43.7059 146.978  23
  -1   6   9-20.6733 124.365  22
  -1   6   9 82.3146 99.0377  82
   1  -6  -9 21.2395 149.066  74
   1  -6  -8 1441.47 237.089  74
   1  -6  -8 1237.19 217.350  79
   1  -6  -8 1114.38 185.986  78
  -1   6   8 1343.79 244.462  76
   1  -6  -8 1498.11 220.968  15
  -1   6   8 1131.53 185.017  82
  -1   6   8 1186.18 223.045  18
  -1   6   8 1312.61 219.594  19
  -1   6   8 1224.50 235.058  17
  -1   6   8 1003.11 202.274  22
   1  -6  -8 1172.08 213.771  23
   1  -6  -8 1435.37 234.401  24
   1  -6  -7 20336.6 882.275  74
  -1   6   7 21990.2 949.230  18
  -1   6   7 19581.9 861.405  19
  -1   6   7 20759.7 925.517  17
   1  -6  -7 20089.6 844.662  78
   1  -6  -7 19619.4 862.644  79
   1  -6  -7 20600.2 891.624  24
   1  -6  -7 20932.8 895.566  23
  -1   6   7 20718.0 851.014  62
  -1   6   7 21227.2 885.547  22
   1  -6  -7 18708.7 841.002  14
   1  -6  -7 20259.3 866.754  15
  -1   6   7 20424.8 903.310  76
   1  -6  -7 19746.9 838.011  85
  -1   6   7 19626.5 838.576  82
   1  -6  -6 52260.6 1717.88  74
  -1   6   6 52886.3 1756.85  11
   1  -6  -6 51186.2 1711.93  23
   1  -6  -6 52866.4 1728.09  24
  -1   6   6 51155.0 1756.82  18
   1  -6  -6 56069.1 1771.47   9
   1  -6  -6 48790.9 1706.90   6
  -1   6   6 49809.2 1707.18  83
  -1   6   6 48800.5 1701.08  84
  -1   6   6 52166.7 1695.21  82
   1  -6  -6 54230.4 1740.81  85
   1  -6  -6 49767.0 1695.03  14
   1  -6  -6 49353.8 1692.71  15
  -1   6   6 51490.2 1732.94  76
   1  -6  -6 53821.9 1721.69  79
   1  -6  -6 53497.5 1716.83  78
   1  -6  -5 66937.2 2123.40  69
  -1   6   5 64785.9 2094.18  72
   1  -6  -5 67243.3 2082.74  74
  -1   6   5 66319.6 2087.42  73
  -1   6   5 69047.5 2174.72  11
   1  -6  -5 68091.0 2182.10  63
  -1   6   5 65737.7 2072.41   2
  -1   6   5 65386.8 2127.80   4
   1  -6  -5 67444.4 2098.61  24
   1  -6  -5 67169.4 2100.15  23
  -1   6   5 63925.4 2123.23  18
  -1   6   5 63613.5 2114.53  17
   1  -6  -5 70099.7 2186.25   9
   1  -6  -5 64703.3 2114.08   6
  -1   6   5 67225.2 2080.14  82
  -1   6   5 64858.6 2116.05  84
   1  -6  -5 71776.7 2170.18  85
  -1   6   5 64558.4 2107.35  83
   1  -6  -5 66965.4 2100.24  14
   1  -6  -5 64371.5 2082.92  15
  -1   6   5 67249.8 2105.81  76
   1  -6  -5 68752.5 2083.57  79
   1  -6  -5 67163.7 2099.25  78
   1  -6  -4 5394.63 418.656  69
   1  -6  -4 6257.00 419.744  74
  -1   6   4 5528.70 406.869  73
  -1   6   4 5906.21 473.534  11
   1  -6  -4 5510.98 446.617  63
  -1   6   4 5791.83 443.309  18
  -1   6   4 6116.52 443.665  17
   1  -6  -4 5703.65 424.005   5
   1  -6  -4 6476.75 469.992  85
  -1   6   4 5879.38 445.036  84
  -1   6   4 6144.74 429.949  82
  -1   6   4 5749.54 438.228  83
   1  -6  -4 5139.76 370.947  16
   1  -6  -4 5806.58 427.642  15
   1  -6  -4 6343.95 448.638  14
   1  -6  -4 6028.51 386.460  13
  -1   6   4 6296.06 425.705  76
   1  -6  -4 5790.10 416.214  24
   1  -6  -4 6063.86 427.755  23
  -1   6   4 5503.62 400.450   2
  -1   6   4 5995.20 438.889   4
   1  -6  -4 6331.95 417.515  79
   1  -6  -4 5700.22 418.977  78
   1  -6  -3 41356.6 1456.31  68
   1  -6  -3 45549.6 1530.71  23
   1  -6  -3 45883.0 1528.94  24
   1  -6  -3 44529.3 1482.59  74
  -1   6   3 43242.0 1522.67  73
   1  -6  -3 47462.6 1482.56  13
  -1   6   3 44290.5 1516.71  17
  -1   6   3 44325.0 1564.17  18
   1  -6  -3 45634.5 1547.55   5
  -1   6   3 45533.0 1533.72  82
   1  -6  -3 44219.2 1474.75  16
   1  -6  -3 47717.5 1564.63  14
   1  -6  -3 44281.8 1525.42  15
  -1   6   3 43525.2 1485.19  76
  -1   6   3 43932.8 1501.72   2
   1  -6  -3 45406.4 1471.81  79
   1  -6  -3 45055.7 1533.79  78
   1  -6  -2 38146.0 1314.33  68
  -1   6   2 35174.3 1247.97  67
   1  -6  -2 38541.1 1288.27  74
  -1   6   2 37521.1 1343.36  73
  -1   6   2 37716.2 1303.46  17
   1  -6  -2 37840.0 1353.87   5
   1  -6  -2 40846.3 1421.26  85
  -1   6   2 36918.5 1375.48  84
  -1   6   2 36458.5 1366.62  83
  -1   6   2 38850.0 1356.36  82
   1  -6  -2 34364.9 1304.51  20
   1  -6  -2 36090.6 1318.79  21
   1  -6  -2 36775.9 1326.42   3
   1  -6  -2 38210.0 1406.81  63
   1  -6  -2 37390.7 1336.86  78
  -1   6   2 36034.7 1267.74  76
   1  -6  -2 35234.9 1278.72  16
   1  -6  -2 39549.9 1350.15  15
   1  -6  -2 38017.8 1359.90  14
   1  -6  -1 76775.5 2311.67  78
   1  -6  -1 78198.6 2337.52   5
  -1   6   1 75755.8 2353.98  84
  -1   6   1 73179.0 2339.02  83
   1  -6  -1 79506.7 2385.06  85
   1  -6  -1 73519.0 2263.30  16
   1  -6  -1 74412.8 2299.68  15
   1  -6  -1 74939.0 2302.27   3
   1  -6  -1 75666.2 2222.32  74
   1  -6  -1 72490.7 2286.86  21
   1  -6  -1 72733.4 2293.74  20
   1  -6  -1 73360.0 2285.07  68
  -1   6   1 72659.7 2230.93  67
  -1   6   0 18720.6 863.244  11
   1  -6   0 17309.2 796.074  15
   1  -6   0 17732.9 798.296  14
   1  -6   0 15689.5 749.206  16
   1  -6   0 16797.2 749.726   7
   1  -6   0 17252.1 837.048   9
   1  -6   0 17425.0 756.795   8
   1  -6   0 17270.0 802.470   5
   1  -6   0 16669.8 803.539   6
  -1   6   0 16198.8 741.207  67
   1  -6   0 17176.2 792.145  68
   1  -6   0 16301.7 776.041  20
   1  -6   0 16214.0 774.418  21
   1  -6   0 17269.7 796.138   4
   1  -6   0 17060.8 784.777   3
  -1   6   0 18636.2 836.128  18
   1  -6   0 17942.5 786.578  78
  -1   6   0 16302.9 711.569  81
  -1   6   0 17796.6 818.481  84
  -1   6   0 17641.8 812.727  83
   1  -6   0 16978.9 816.489  85
  -1   6  -1 9497.89 574.701  11
   1  -6   1 9181.33 527.368  14
   1  -6   1 9067.50 528.837  16
   1  -6   1 8040.00 501.202   8
   1  -6   1 8595.57 511.934   7
   1  -6   1 7206.66 497.768   5
   1  -6   1 8116.63 517.249   6
   1  -6   1 8603.76 559.644   9
  -1   6  -1 8413.95 499.315  67
   1  -6   1 8993.65 541.676  68
   1  -6   1 8706.39 542.761  85
  -1   6  -1 7684.81 504.331  84
  -1   6  -1 9073.85 543.217  82
  -1   6  -1 7344.61 500.256  83
  -1   6  -1 8639.47 484.748  81
   1  -6   1 8171.32 511.430  21
   1  -6   1 8925.99 534.104  20
   1  -6   1 8966.19 512.637  78
  -1   6  -1 8129.11 535.127  18
   1  -6   1 8203.73 515.077   4
   1  -6   1 9002.39 532.514   3
  -1   6  -2 20396.8 896.015  18
   1  -6   2 20239.1 846.533  14
   1  -6   2 19410.8 838.220  16
   1  -6   2 18198.1 842.229  21
   1  -6   2 18504.1 847.545  20
   1  -6   2 19747.4 846.070  85
  -1   6  -2 19250.3 817.540  81
  -1   6  -2 20586.3 880.901  82
  -1   6  -2 19432.5 864.937  11
   1  -6   2 19706.2 807.889  78
   1  -6   2 20622.7 874.563   7
   1  -6   2 20468.5 872.970   8
   1  -6   2 17766.6 835.986   9
   1  -6   3 69290.2 2065.86  14
   1  -6   3 67998.0 2098.16  15
   1  -6   3 66997.0 2091.72  16
  -1   6  -3 67011.4 2137.55  18
  -1   6  -3 67805.1 2071.54  81
  -1   6  -3 65099.7 2098.71  82
   1  -6   3 63751.7 2085.90  20
   1  -6   3 66078.5 2092.57  21
   1  -6   3 70769.9 2149.14   7
   1  -6   3 66302.4 2125.33   8
   1  -6   4 3893.47 306.535  14
   1  -6   4 4423.60 352.450  15
   1  -6   4 4412.48 352.780  16
  -1   6  -4 4536.55 371.440  18
  -1   6  -4 4648.44 364.333  82
  -1   6  -4 4351.69 347.577  81
   1  -6   4 4228.11 355.288  21
   1  -6   4 4189.75 351.979  20
   1  -6   4 5144.97 398.480   8
   1  -6   4 4763.42 384.608   7
   1  -6   5 23533.7 921.132  16
   1  -6   5 25016.4 923.702  15
  -1   6  -5 24330.5 943.215  18
  -1   6  -5 23685.0 912.600  82
  -1   6  -5 22228.0 893.953  81
   1  -6   5 23520.2 924.806  21
   1  -6   5 25171.4 941.535  20
   1  -6   5 24711.6 960.379   7
   1  -6   5 22166.0 931.957   8
   1  -6   6 32662.4 1034.77  15
   1  -6   6 31296.2 1051.00  16
  -1   6  -6 29328.9 1036.84  18
  -1   6  -6 28755.3 1017.27  81
  -1   6  -6 27523.8 1001.43  82
   1  -6   6 30416.0 1040.95  21
   1  -6   6 29672.6 1036.70  20
   1  -6   6 30050.7 1058.11   8
   1  -6   6 31038.3 1067.04   7
   1  -6   7 4700.40 255.687  15
   1  -6   7 4560.14 283.151  16
  -1   6  -7 4602.70 271.094  18
   1  -6   7 4512.85 281.540   8
   1  -6   7 4460.15 280.271   7
   1  -6   7 4678.23 280.534  20
   1  -6   7 4955.28 284.581  21
  -1   6  -7 4853.03 277.591  81
   1  -6   8 10538.0 377.262  20
   1  -6   8 10172.3 373.136  21
  -1   5  13 4283.12 218.522  20
  -1   5  13 4332.05 220.088  21
   1  -5 -13 3844.09 222.920  23
   1  -5 -13 4062.45 228.844  24
   1  -5 -12 36836.6 1183.28  23
   1  -5 -12 36920.4 1185.71  24
  -1   5  12 35921.3 1147.49  76
  -1   5  12 35462.0 1155.19  77
  -1   5  12 37536.2 1167.03  21
  -1   5  12 37364.7 1161.98  20
   1  -5 -12 35003.2 1154.99  74
   1  -5 -11 17884.5 753.367  74
   1  -5 -11 18761.2 779.713  24
   1  -5 -11 17748.8 760.728  23
  -1   5  11 19209.7 775.262  76
  -1   5  11 17492.2 735.122  77
   1  -5 -11 18095.8 718.400  79
  -1   5  11 17697.6 738.645  20
  -1   5  11 18551.2 749.615  21
  -1   5  11 16807.5 702.802  17
  -1   5  10 27744.1 1087.96  76
  -1   5  10 29192.2 1061.00  77
  -1   5  10 28377.3 1068.28  17
   1  -5 -10 27778.6 1046.43  79
   1  -5 -10 27414.4 1075.43  24
   1  -5 -10 27294.4 1074.31  23
   1  -5  -9 192.876 147.076  24
   1  -5  -9 48.0114 142.433  23
   1  -5  -9 181.558 136.569  79
  -1   5   9 124.539 149.877  76
  -1   5   9 86.5784 112.816  77
  -1   5   9 69.9452 128.083  22
  -1   5   9 325.936 147.668  19
  -1   5   9 129.879 135.371  18
  -1   5   9 170.251 133.608  17
  -1   5   8 25208.8 986.629  19
  -1   5   8 22499.4 980.889  17
  -1   5   8 22475.7 998.977  18
   1  -5  -8 23410.9 960.479  79
  -1   5   8 25355.8 953.338  77
   1  -5  -8 21402.4 927.050  15
   1  -5  -8 23787.9 983.678  24
   1  -5  -8 23095.3 969.263  23
   1  -5  -8 22821.9 969.815  74
  -1   5   8 22501.3 955.442  22
  -1   5   7 159095. 4432.09  73
   1  -5  -7 161054. 4472.25  74
  -1   5   7 158017. 4483.59  72
  -1   5   7 155677. 4486.64  17
  -1   5   7 163657. 4464.61  19
  -1   5   7 162499. 4519.02  18
   1  -5  -7 159067. 4394.06  78
   1  -5  -7 156657. 4449.75  69
   1  -5  -7 152362. 4426.84  15
   1  -5  -7 152764. 4395.35  14
  -1   5   7 164676. 4406.60  77
  -1   5   7 166563. 4504.02  76
  -1   5   7 167460. 4483.09   2
  -1   5   7 161620. 4502.99   4
   1  -5  -7 166277. 4482.21  23
   1  -5  -7 162490. 4471.26  24
  -1   5   7 165554. 4473.07  22
   1  -5  -7 158980. 4530.15  63
   1  -5  -6 49474.4 1644.41  69
  -1   5   6 50392.5 1629.79  73
  -1   5   6 51083.7 1669.49  72
   1  -5  -6 49972.3 1646.69  74
  -1   5   6 50541.4 1691.17  17
  -1   5   6 49602.5 1683.38  18
   1  -5  -6 48591.1 1614.23   6
   1  -5  -6 52895.4 1652.63  85
  -1   5   6 50311.7 1622.25  83
  -1   5   6 48968.3 1615.06  84
  -1   5   6 51968.0 1670.59  76
   1  -5  -6 49486.7 1641.06  23
   1  -5  -6 52334.0 1661.64  24
  -1   5   6 49909.7 1636.98   2
  -1   5   6 47344.6 1657.85   4
   1  -5  -6 48234.5 1697.19  63
   1  -5  -6 45775.5 1612.30  15
   1  -5  -6 51975.6 1582.77  13
   1  -5  -6 48203.3 1616.65  14
   1  -5  -6 51024.2 1622.11  78
   1  -5  -6 48810.3 1630.44  79
  -1   5   5 31501.5 1157.25  72
  -1   5   5 29932.2 1132.43  73
   1  -5  -5 31206.2 1145.69  74
  -1   5   5 30695.8 1175.10  18
   1  -5  -5 31320.1 1160.19  69
   1  -5  -5 32009.6 1177.90  85
  -1   5   5 32718.9 1173.85  84
  -1   5   5 34085.2 1184.72  83
   1  -5  -5 31014.0 1142.20  78
   1  -5  -5 31672.1 1142.49  79
  -1   5   5 32811.8 1151.12   2
  -1   5   5 32793.5 1186.53   4
  -1   5   5 32468.5 1166.47  76
   1  -5  -5 32428.9 1157.39  23
   1  -5  -5 32600.3 1158.39  24
   1  -5  -5 29477.7 1184.81  63
   1  -5  -5 33257.6 1164.42  14
   1  -5  -5 30477.0 1142.18  15
   1  -5  -5 32393.2 1097.49  13
   1  -5  -4 34251.6 1122.81  68
  -1   5   4 32931.8 1104.48  67
   1  -5  -4 35080.6 1244.75  85
  -1   5   4 33882.8 1187.48  82
  -1   5   4 34733.8 1230.38  83
  -1   5   4 35575.6 1241.34  84
  -1   5   4 33783.4 1189.59  76
   1  -5  -4 34134.2 1249.68  63
   1  -5  -4 33037.3 1191.30  78
   1  -5  -4 32763.9 1164.08  79
  -1   5   4 32345.8 1161.62   2
  -1   5   4 34373.2 1218.89   4
  -1   5   4 32738.0 1180.49  73
   1  -5  -4 33063.7 1172.99  74
  -1   5   4 34438.0 1194.09  72
   1  -5  -4 34578.0 1140.59  13
  -1   5   3 76728.1 2325.35  82
  -1   5   3 80735.2 2336.61  73
  -1   5   3 76821.9 2306.93  72
   1  -5  -3 78688.6 2300.77  74
  -1   5   3 80095.5 2309.22   2
  -1   5   3 82399.4 2364.63   4
   1  -5  -3 78557.6 2348.97  69
  -1   5   3 77034.1 2248.11  67
   1  -5  -3 82058.8 2293.45  68
  -1   5   3 74703.3 2292.72  76
   1  -5  -3 77168.7 2286.40  79
  -1   5   2 8638.71 487.703  82
  -1   5   2 8491.57 455.415  76
  -1   5   2 8356.67 461.890   2
   1  -5  -2 8323.81 452.444  74
   1  -5  -2 9170.29 495.964  78
   1  -5  -2 8649.74 450.468  79
   1  -5  -2 9031.64 493.005  69
   1  -5  -2 9426.84 478.469  68
  -1   5   2 8502.83 444.606  67
   1  -5  -1 20647.6 803.291  68
  -1   5   1 18686.6 706.653  66
  -1   5   1 18496.0 762.715  67
   1  -5  -1 18437.3 833.743  63
   1  -5  -1 18955.1 758.171  74
   1  -5  -1 18670.6 784.354  78
   1  -5  -1 20757.0 816.753   5
   1  -5  -1 19652.5 789.996   3
  -1   5   0 9130.16 497.783  67
   1  -5   0 9393.48 517.050  68
  -1   5   0 8827.30 454.526  66
   1  -5   0 9394.52 508.148   3
   1  -5   0 8510.91 488.604  78
   1  -5   0 9168.08 469.901  74
  -1   5   0 9629.78 515.833  73
   1  -5   0 10401.2 541.158   5
   1  -5   0 9942.76 550.527  85
  -1   5   0 10013.5 544.254  84
  -1   5   0 9842.89 525.902  82
  -1   5   0 9325.96 524.405  83
   1  -5   1 171897. 4714.86  14
   1  -5   1 169977. 4708.16  16
   1  -5   1 176645. 4756.74   5
  -1   5  -1 178413. 4729.79  67
  -1   5  -1 172222. 4662.66  66
   1  -5   1 172646. 4730.79  20
   1  -5   1 173678. 4733.33  21
   1  -5   1 170632. 4729.67   4
   1  -5   1 168672. 4715.75   3
  -1   5  -1 174274. 4772.23  18
   1  -5   1 170205. 4694.01  78
  -1   5  -1 170922. 4743.90  84
  -1   5  -1 178519. 4752.53  83
  -1   5  -1 174333. 4692.43  81
   1  -5   1 176944. 4761.92  85
  -1   5  -1 171910. 4737.84  82
  -1   5  -2 162313. 4437.39  11
   1  -5   2 164647. 4404.07  15
   1  -5   2 163709. 4381.41  14
   1  -5   2 159240. 4392.12  16
  -1   5  -2 157843. 4357.22  66
   1  -5   2 160444. 4433.60  68
  -1   5  -2 156792. 4396.28  67
   1  -5   2 158064. 4404.30  20
   1  -5   2 160039. 4402.68  21
   1  -5   2 159683. 4415.26   4
   1  -5   2 164956. 4410.75   3
   1  -5   2 159657. 4381.07   6
   1  -5   2 155420. 4404.62   9
   1  -5   2 164839. 4442.24   5
  -1   5  -2 164943. 4454.82  18
   1  -5   2 154592. 4335.72  78
   1  -5   2 155665. 4382.56  85
  -1   5  -2 155562. 4401.53  82
  -1   5  -2 158572. 4379.83  83
  -1   5  -2 156734. 4374.01  81
  -1   5  -2 156698. 4378.30  84
   1  -5   3 54755.5 1748.67   5
  -1   5  -3 54406.1 1714.68  81
  -1   5  -3 52780.2 1719.76  82
   1  -5   3 50686.1 1709.62   4
   1  -5   3 51164.7 1701.49   3
  -1   5  -3 51555.0 1716.25  67
   1  -5   3 52841.7 1747.52  68
  -1   5  -3 52612.0 1697.20  66
  -1   5  -3 53012.2 1761.54  18
   1  -5   3 52007.3 1713.32  19
   1  -5   3 50733.7 1699.96  16
   1  -5   3 52731.1 1707.57  15
   1  -5   3 51513.2 1669.26  14
   1  -5   3 50826.9 1706.61  22
   1  -5   3 53565.3 1725.85  21
   1  -5   3 52414.9 1720.03  20
   1  -5   4 8819.65 536.094   5
   1  -5   4 7705.81 507.936  68
  -1   5  -4 7875.14 493.289  66
  -1   5  -4 7443.05 492.762  67
   1  -5   4 7474.12 491.135  16
   1  -5   4 7959.13 463.175  14
   1  -5   4 8197.24 497.547  15
   1  -5   4 8688.19 528.604  20
   1  -5   4 8146.34 512.759  21
   1  -5   4 7921.14 508.529  22
  -1   5  -4 8464.36 536.626  18
   1  -5   4 8859.17 522.285  19
   1  -5   4 8713.97 516.681   3
   1  -5   4 8288.15 513.046   4
  -1   5  -4 8727.91 515.312  82
  -1   5  -4 9078.61 521.733  81
   1  -5   5 28025.4 1076.77  21
   1  -5   5 26659.2 1068.32  20
   1  -5   5 27864.0 1073.80  22
  -1   5  -5 28114.0 1064.35  82
  -1   5  -5 26787.9 1059.44  81
  -1   5  -5 26775.9 1068.97  10
   1  -5   5 26887.3 1066.88  19
  -1   5  -5 26854.4 1086.44  18
   1  -5   5 26765.0 1060.11  16
   1  -5   5 28405.8 1058.06  15
   1  -5   6 35118.0 1234.89  15
   1  -5   6 35556.3 1272.13  16
   1  -5   6 35404.8 1269.62  21
   1  -5   6 34505.1 1262.56  22
   1  -5   6 36462.1 1284.60  20
  -1   5  -6 34335.6 1239.02  82
  -1   5  -6 34099.4 1254.09  81
  -1   5  -6 35705.4 1290.19  10
  -1   5  -6 36361.8 1295.82  18
   1  -5   6 36375.4 1276.31  19
   1  -5   6 36262.9 1295.65   8
   1  -5   6 35811.5 1294.99   7
   1  -5   7 341.899 123.505  15
   1  -5   7 360.778 136.198  21
   1  -5   7 412.395 143.361  22
   1  -5   7 248.295 135.649  20
  -1   5  -7 252.062 119.408  82
   1  -5   7 427.957 144.731  19
  -1   5  -7 370.835 138.607  18
   1  -5   7 402.540 151.544   8
   1  -5   7 191.557 143.950   7
  -1   5  -7 282.713 144.816  10
  -1   5  -8 410.669 128.311  10
   1  -5   8 480.493 125.557   8
   1  -5   8 546.717 125.441   7
  -1   5  -8 669.402 133.122  18
   1  -5   8 551.139 129.145  21
   1  -5   8 612.647 136.306  20
   1  -5   8 563.687 108.448  15
   1  -5   9 4273.55 231.930  16
  -1   5  -9 4226.67 232.084  81
  -1   5  -9 3445.85 214.226  10
   1  -5   9 4286.92 235.292  21
   1  -5   9 4099.95 232.034  20
  -1   5  -9 3437.77 202.925  18
  -1   4  13 467.385 103.347  77
   1  -4 -13 622.712 122.902  24
   1  -4 -13 463.633 116.657  23
   1  -4 -13 413.318 92.2416  74
  -1   4  13 343.299 94.9796  21
  -1   4  13 414.362 104.666  22
  -1   4  13 375.394 101.434  20
  -1   4  13 391.854 108.770  19
   1  -4 -12 89908.7 2593.64  24
   1  -4 -12 89729.7 2591.54  23
   1  -4 -12 89943.1 2548.36  74
  -1   4  12 92284.4 2575.23  20
  -1   4  12 92415.6 2576.23  21
  -1   4  12 91089.8 2589.70  77
  -1   4  12 84657.0 2511.27  76
  -1   4  11 4308.88 343.601  76
  -1   4  11 4419.40 361.491  77
   1  -4 -11 4114.26 358.344  24
   1  -4 -11 3691.94 340.181  23
   1  -4 -11 4723.32 362.471  74
  -1   4  11 4795.26 370.853  20
  -1   4  11 4638.97 360.967  21
   1  -4 -11 3607.75 289.730  79
  -1   4  10 1038.42 213.025  76
  -1   4  10 1050.68 207.416  77
   1  -4 -10 1314.58 231.642  23
   1  -4 -10 985.066 207.810  24
  -1   4  10 1139.06 201.575  17
   1  -4 -10 1354.94 240.055  74
   1  -4 -10 1270.81 211.535  79
  -1   4   9 24.9643 132.452  76
  -1   4   9 69.0619 130.572  77
  -1   4   9 127.894 135.711  18
  -1   4   9 186.373 145.874  17
   1  -4  -9 48.1221 142.726  23
   1  -4  -9-24.1639 145.369  24
   1  -4  -9-48.9672 153.306  74
   1  -4  -9 133.465 131.950  79
  -1   4   8 111780. 3318.63  18
  -1   4   8 113862. 3297.08  17
   1  -4  -8 116304. 3285.07  79
  -1   4   8 118618. 3277.69  77
  -1   4   8 117986. 3338.00  76
   1  -4  -8 113400. 3214.80  13
   1  -4  -8 106904. 3241.03  15
  -1   4   8 119378. 3338.38   4
  -1   4   8 117725. 3306.83   2
  -1   4   8 120458. 3352.55   5
   1  -4  -8 113053. 3340.94  63
   1  -4  -8 112951. 3292.22  24
   1  -4  -8 113059. 3285.30  23
   1  -4  -8 109432. 3229.04  69
  -1   4   8 111120. 3244.53  73
  -1   4   8 113833. 3317.16  72
  -1   4   7 56068.3 1816.95  17
  -1   4   7 56943.6 1839.87  18
   1  -4  -7 55713.4 1774.17  69
   1  -4  -7 56412.2 1798.84  23
   1  -4  -7 57365.0 1805.69  24
  -1   4   7 56642.3 1774.05  77
   1  -4  -7 52798.5 1827.12  63
   1  -4  -7 53500.4 1786.43  79
  -1   4   7 58095.8 1780.48  73
  -1   4   7 61997.9 1828.46   2
  -1   4   7 59061.8 1839.44   4
  -1   4   7 59196.3 1848.77   5
   1  -4  -7 51280.5 1760.35  15
   1  -4  -7 58121.6 1742.11  13
  -1   4   6 52404.6 1620.73   2
  -1   4   6 50980.9 1632.98   4
  -1   4   6 50524.9 1636.28   5
   1  -4  -6 50566.4 1665.02  63
   1  -4  -6 48621.1 1551.81   6
  -1   4   6 51499.8 1568.17  84
  -1   4   6 51122.9 1560.44  83
   1  -4  -6 51271.6 1551.82  13
   1  -4  -6 49360.5 1566.45  78
   1  -4  -6 48674.1 1613.00  74
  -1   4   6 52988.3 1601.88  73
  -1   4   6 48361.7 1615.66  72
   1  -4  -6 49006.8 1596.96  69
  -1   4   6 49069.8 1502.33  67
  -1   4   6 50071.0 1622.65  76
  -1   4   6 49909.7 1560.43  77
  -1   4   5 52624.5 1648.32  76
   1  -4  -5 52752.7 1580.03  13
   1  -4  -5 51474.4 1690.06  63
  -1   4   5 54936.9 1647.54   2
  -1   4   5 53229.8 1665.16   4
   1  -4  -5 51822.8 1632.23  79
  -1   4   5 53709.0 1663.43  72
   1  -4  -5 51801.4 1642.54  74
  -1   4   5 50993.6 1622.60  73
  -1   4   5 53261.2 1559.39  67
   1  -4  -5 53310.7 1648.96  69
   1  -4  -4 13817.1 651.770  63
  -1   4   4 14435.4 567.234  67
   1  -4  -4 14971.5 637.964  69
   1  -4  -4 13535.7 548.864  68
  -1   4   4 15022.1 629.487  72
  -1   4   4 15654.9 630.209  73
  -1   4   4 15277.9 619.403   2
  -1   4   4 14507.1 635.655   4
   1  -4  -4 15021.1 581.033  13
  -1   4   3 23104.4 819.411  72
  -1   4   3 20926.0 711.937  66
   1  -4  -3 22650.1 781.567  68
  -1   4   3 23101.1 780.423  67
  -1   4   3 21776.2 799.562   2
  -1   4   3 23682.2 842.159   4
   1  -4  -3 21527.9 851.214  63
  -1   4   2 5059.94 304.104  72
   1  -4  -2 6162.99 351.074  69
   1  -4  -2 5090.23 311.310  68
  -1   4   2 5246.62 276.279  66
  -1   4   2 5369.87 308.789  67
  -1   4   2 4883.44 305.155   2
  -1   4   2 5898.45 349.044   4
  -1   4   2 5107.06 234.289  65
  -1   4   2 4533.71 224.629  64
  -1   4   1 82903.4 2372.05  73
  -1   4   1 86219.2 2355.12  67
  -1   4   1 83783.6 2309.44  66
   1  -4  -1 84220.7 2366.85  68
   1  -4  -1 87445.1 2392.31  69
  -1   4   1 83206.9 2356.22   2
  -1   4   1 80038.4 2216.43  64
  -1   4   1 83807.9 2223.26  65
  -1   4   0 9150.98 454.470  73
  -1   4   0 9158.74 426.064  66
  -1   4   0 8959.38 443.315  67
   1  -4   0 8565.37 444.072  68
   1  -4   0 8927.73 442.130   3
  -1   4   0 8924.85 357.111  64
  -1   4   0 9070.58 359.247  65
   1  -4   0 9677.57 494.998  63
   1  -4   1 118225. 3333.35  71
  -1   4  -1 127821. 3460.57  73
  -1   4  -1 132272. 3446.06  66
  -1   4  -1 130620. 3472.23  67
   1  -4   1 129436. 3468.07   3
  -1   4  -1 126542. 3325.28  64
  -1   4  -1 122221. 3319.54  65
  -1   4  -2 7634.72 362.899  64
  -1   4  -2 7563.87 364.148  65
   1  -4   2 8254.37 451.444  68
  -1   4  -2 7094.66 419.794  66
  -1   4  -2 7532.45 434.062  67
  -1   4  -2 7932.39 439.531  82
   1  -4   2 8289.84 439.619   3
   1  -4   2 7593.31 363.759  71
   1  -4   3 25619.3 961.504   4
   1  -4   3 25822.9 954.512   3
  -1   4  -3 25335.6 873.977  65
  -1   4  -3 25314.1 874.261  64
  -1   4  -3 25017.8 958.088  82
  -1   4  -3 25269.6 957.409  81
   1  -4   3 26082.7 976.738   5
   1  -4   3 24909.6 904.397   6
  -1   4  -3 27129.1 980.582  66
   1  -4   3 24545.7 867.356  70
   1  -4   3 26056.3 978.325  68
  -1   4  -3 25374.9 968.835  67
   1  -4   4 189893. 5142.05   5
  -1   4  -4 188593. 5135.82  66
   1  -4   4 193973. 5143.17  68
   1  -4   4 186230. 5115.30  22
   1  -4   4 186912. 5109.13  21
   1  -4   4 184938. 5110.61  20
   1  -4   4 193523. 5120.38  16
   1  -4   4 194480. 5133.33   4
   1  -4   4 186012. 5107.41   3
   1  -4   4 186275. 5112.09  19
  -1   4  -4 189543. 5156.89  18
  -1   4  -4 191443. 5178.36  10
  -1   4  -4 185633. 5100.03  82
  -1   4  -4 183334. 5109.80  81
   1  -4   5 21314.4 900.477  20
   1  -4   5 21575.0 906.997  22
   1  -4   5 22308.3 912.973  21
  -1   4  -5 20752.0 878.627  82
   1  -4   5 21174.6 886.718   3
   1  -4   5 22224.9 915.015   4
   1  -4   5 22599.1 933.571   5
  -1   4  -5 22575.6 975.796  10
  -1   4  -5 21704.2 924.083  18
   1  -4   5 20937.0 898.975  19
  -1   4  -5 22168.8 923.414  66
   1  -4   6 2237.96 280.086   7
   1  -4   6 1969.16 266.970   8
   1  -4   6 2283.65 276.403  20
   1  -4   6 2293.35 272.718  21
   1  -4   6 2125.39 262.585  22
  -1   4  -6 1947.82 243.448  82
  -1   4  -6 2050.02 293.918  10
  -1   4  -6 1524.43 200.483  80
   1  -4   6 2066.35 262.294  19
  -1   4  -6 1854.14 257.275  18
  -1   4  -7 2703.25 301.335  18
   1  -4   7 2832.32 302.260  19
   1  -4   7 2794.78 271.730  15
   1  -4   7 2847.23 304.680  20
   1  -4   7 2366.38 284.538  21
   1  -4   7 2567.83 302.951  22
  -1   4  -7 2107.95 249.472  82
  -1   4  -7 3050.44 312.319  81
  -1   4  -7 3248.86 356.208  10
   1  -4   7 2439.78 285.454   7
   1  -4   7 2350.97 275.465   8
  -1   4  -7 2343.04 234.189  80
   1  -4   8 6490.75 384.827  15
   1  -4   8 7292.89 445.709  16
   1  -4   8 6273.42 429.078  20
   1  -4   8 6079.65 419.337  22
   1  -4   8 6773.07 440.278  21
  -1   4  -8 6623.46 431.204  81
  -1   4  -8 7640.04 510.259  10
  -1   4  -8 6646.14 440.933  18
   1  -4   8 7254.53 443.826  19
   1  -4   8 6689.53 414.088   8
   1  -4   8 6740.03 419.640   7
  -1   4  -9 2036.51 248.810  10
  -1   4  -9 1704.80 204.063  81
   1  -4   9 2104.14 219.193  16
  -1   4  -9 2195.11 227.279  18
   1  -4   9 2058.76 215.487  19
   1  -4   9 1825.43 209.171  20
   1  -4   9 2136.61 220.784  21
   1  -4   9 2312.72 227.303  22
   1  -4  10 10665.4 424.686  19
  -1   4 -10 10368.1 410.313  18
  -1   4 -10 9407.78 409.764  81
   1  -4  10 10456.3 417.386  16
   1  -4  10 10809.7 434.115  21
   1  -4  10 9860.77 416.468  22
   1  -4  10 10627.3 432.588  20
  -1   4 -10 10643.4 464.590  10
  -1   3  13 27.2967 79.7942  77
  -1   3  13 103.059 91.3328  19
   1  -3 -13-27.7220 96.2854  23
   1  -3 -13 125.771 107.623  24
  -1   3  13 12.8865 92.2714  22
   1  -3 -13 8.78053 62.8739  80
   1  -3 -12 7169.59 394.092  80
  -1   3  12 6921.90 384.464  76
  -1   3  12 7684.97 453.306  77
  -1   3  12 7904.03 454.442  19
   1  -3 -12 7770.52 464.971  24
   1  -3 -12 8118.14 472.670  23
  -1   3  12 8222.07 465.509  22
   1  -3 -12 7523.22 418.741  74
   1  -3 -11 11370.6 584.716  80
  -1   3  11 13606.1 642.897  76
  -1   3  11 13548.7 675.788  77
  -1   3  11 14195.8 679.264  19
   1  -3 -11 13664.9 685.075  24
   1  -3 -11 12405.0 663.225  23
  -1   3  11 13770.3 669.536  22
   1  -3 -11 11866.3 623.839  74
   1  -3 -10 96908.7 2776.80  80
   1  -3 -10 96108.0 2751.00  79
  -1   3  10 103027. 2869.87  76
  -1   3  10 97811.0 2865.74  77
   1  -3 -10 91542.2 2844.04  23
   1  -3 -10 91177.9 2840.44  24
  -1   3  10 93815.3 2839.79  19
  -1   3  10 96387.7 2851.11  22
   1  -3 -10 93902.3 2841.10  74
  -1   3   9 53593.1 1841.34  72
  -1   3   9 55648.9 1789.34  73
   1  -3  -9 51440.6 1838.47  63
  -1   3   9 56004.6 1849.24   4
  -1   3   9 58753.2 1881.96   5
  -1   3   9 56677.3 1836.39   2
  -1   3   9 57574.0 1845.40  19
   1  -3  -9 55717.8 1764.58  80
   1  -3  -9 59459.5 1806.89  79
  -1   3   9 57382.4 1843.76  77
   1  -3  -9 60074.4 1873.96  74
  -1   3   9 59374.1 1870.04  76
   1  -3  -9 54539.7 1835.44  24
   1  -3  -9 55141.9 1836.28  23
  -1   3   9 57888.5 1845.32  22
   1  -3  -9 56626.7 1791.65  13
  -1   3   8 3722.72 323.602  22
   1  -3  -8 3720.68 300.128  12
   1  -3  -8 3612.32 343.040  63
  -1   3   8 4261.07 349.330   4
  -1   3   8 3919.73 325.278   2
  -1   3   8 4571.59 361.687   5
   1  -3  -8 3876.94 333.893  24
   1  -3  -8 4289.79 351.553  23
  -1   3   8 4055.31 338.100  19
  -1   3   8 3689.83 334.473  18
  -1   3   8 4017.65 329.385  17
  -1   3   8 4226.54 347.240  76
   1  -3  -8 3272.47 322.014  74
  -1   3   8 4433.62 345.394  77
   1  -3  -8 4162.61 313.830  13
  -1   3   8 3501.46 301.172  73
  -1   3   8 4327.52 351.213  72
   1  -3  -8 4237.29 314.200  69
   1  -3  -8 3887.46 301.153  80
   1  -3  -8 4198.17 329.624  79
   1  -3  -7 166.796 101.883  79
   1  -3  -7 273.577 124.914  63
   1  -3  -7 177.923 134.514  74
  -1   3   7 100.156 104.463  72
  -1   3   7 173.067 95.1566  73
  -1   3   7 213.692 113.668   4
  -1   3   7 159.285 105.737   5
  -1   3   7 332.479 118.675   2
   1  -3  -7 127.218 97.0961  13
   1  -3  -7 258.911 95.4761  12
   1  -3  -7 118.945 100.899  69
  -1   3   7 177.004 124.799  76
  -1   3   7 251.604 118.249  77
  -1   3   6 22214.8 787.567  84
  -1   3   6 23238.3 793.094  83
   1  -3  -6 22892.2 817.068  13
  -1   3   6 22956.3 841.878  73
   1  -3  -6 23055.7 793.866  12
  -1   3   6 24344.9 864.308   2
  -1   3   6 24195.1 885.358   5
  -1   3   6 24254.7 881.158   4
   1  -3  -6 23537.4 902.126  63
   1  -3  -6 23780.3 855.786  69
   1  -3  -5 74337.8 2090.04   6
   1  -3  -5 74490.1 2066.77  13
  -1   3   5 71660.7 2100.90  73
  -1   3   5 76037.9 2148.03  72
   1  -3  -5 71816.2 2018.12  12
  -1   3   5 74761.0 2138.26   5
  -1   3   5 75772.3 2131.59   4
  -1   3   5 75154.6 2112.75   2
   1  -3  -5 72730.6 2157.52  63
   1  -3  -5 72583.6 2114.97  69
   1  -3  -4 1694.72 157.539  13
  -1   3   4 1944.07 182.954  73
  -1   3   4 1902.88 190.847  72
   1  -3  -4 1662.12 125.886  12
  -1   3   4 1573.10 177.566   5
  -1   3   4 1398.92 162.875   2
  -1   3   4 2006.12 191.852   4
   1  -3  -4 1664.50 190.647  63
  -1   3   4 1555.34 130.158  66
   1  -3  -4 1213.58 124.569  68
  -1   3   4 1923.15 165.082  67
   1  -3  -4 1814.66 194.029  69
  -1   3   3 28791.8 937.091  72
   1  -3  -3 28522.7 888.280  13
   1  -3  -3 27372.6 809.896  12
  -1   3   3 29380.1 923.133   2
  -1   3   3 29620.3 943.702   4
   1  -3  -3 27603.1 964.141  63
   1  -3  -3 28993.7 945.568  69
  -1   3   3 30613.4 908.055  67
   1  -3  -3 28523.8 887.163  68
  -1   3   3 30725.1 868.939  66
  -1   3   2 12054.2 451.902  72
   1  -3  -2 9713.74 320.997  70
  -1   3   2 11776.9 459.234  73
   1  -3  -2 10642.6 331.523  12
  -1   3   2 10899.9 455.517   4
  -1   3   2 10275.1 430.516   2
   1  -3  -2 11234.7 475.882  63
  -1   3   2 11960.0 442.130  67
  -1   3   2 12160.4 418.608  66
   1  -3  -2 11839.2 442.447  68
  -1   3   1 551575. 13212.8  72
  -1   3   1 530699. 13241.2  73
   1  -3  -1 504148. 13076.0  12
  -1   3   1 539796. 13258.1   4
  -1   3   1 549833. 13224.6   2
  -1   3   1 548826. 13207.8  66
   1  -3  -1 558496. 13248.4  68
   1  -3  -1 558253. 13262.9  69
  -1   3   1 541969. 13229.4  67
  -1   3   1 534410. 13150.8  64
  -1   3   1 534044. 13151.2  65
  -1   3   0 78256.0 2150.46   2
  -1   3   0 79275.3 2167.80  73
   1  -3   0 74872.5 2035.64  70
  -1   3   0 81281.0 2154.46  66
  -1   3   0 78173.8 2161.39  67
   1  -3   0 79045.4 2174.79  68
  -1   3   0 79583.0 2087.13  64
  -1   3   0 77190.7 2083.17  65
   1  -3   1 3625.27 242.646   3
  -1   3  -1 3599.30 247.768  73
   1  -3   1 3470.25 187.779  70
   1  -3   1 3531.74 197.794  71
  -1   3  -1 3829.85 248.653  66
  -1   3  -1 3653.99 249.783  67
  -1   3  -1 3517.29 210.385  64
  -1   3  -1 3622.20 212.033  65
   1  -3   2 91505.7 2493.24   3
   1  -3   2 87514.0 2405.03  71
   1  -3   2 92295.1 2514.72  68
   1  -3   2 88311.7 2412.20  70
  -1   3  -2 90343.9 2509.76  66
  -1   3  -2 90539.6 2443.17  64
  -1   3  -2 88955.0 2441.31  65
   1  -3   3 22925.3 774.901  71
   1  -3   3 23464.2 796.446   6
  -1   3  -3 23868.8 817.754  64
  -1   3  -3 23837.6 819.206  65
   1  -3   3 23732.0 853.702  68
  -1   3  -3 23897.8 867.567  66
   1  -3   3 24025.7 798.646  70
   1  -3   3 22599.2 830.332   3
  -1   3  -4 96004.6 2672.70  65
  -1   3  -4 95428.1 2669.19  64
   1  -3   4 93644.1 2615.30  71
  -1   3  -4 96785.6 2725.70  66
   1  -3   4 93481.5 2644.31  70
   1  -3   4 92980.7 2700.19  68
  -1   3  -4 95112.9 2714.28  67
   1  -3   4 95448.4 2686.35   3
  -1   3  -5 79696.2 2350.62  81
  -1   3  -5 78465.9 2315.38  82
  -1   3  -5 80594.6 2360.44  67
   1  -3   5 79210.6 2313.58  70
   1  -3   5 75461.6 2253.68  71
  -1   3  -5 77641.3 2306.78  80
   1  -3   5 80742.9 2337.93   3
  -1   3  -5 80945.7 2323.86  65
  -1   3  -5 79428.0 2317.80  64
   1  -3   6 3612.55 329.447  19
  -1   3  -6 4370.57 339.197  80
  -1   3  -6 4335.00 352.974  81
  -1   3  -6 3723.17 309.247  82
  -1   3  -6 3852.91 335.604  67
   1  -3   6 3776.34 317.462  70
  -1   3  -6 3834.89 340.901  66
   1  -3   6 3848.95 335.334  16
   1  -3   6 3352.87 322.368  22
  -1   3  -6 4238.41 331.214  65
  -1   3  -6 3960.89 326.700  64
   1  -3   6 3139.21 302.573   3
   1  -3   7 750.393 176.826   5
   1  -3   7 851.052 176.673   1
   1  -3   7 534.640 160.732   4
   1  -3   7 785.008 184.033  22
   1  -3   7 809.882 181.293   7
   1  -3   7 540.461 169.865   8
  -1   3  -7 813.721 173.952  82
   1  -3   7 1020.87 177.054  70
  -1   3  -7 622.104 171.938  66
  -1   3  -7 653.144 157.425  65
  -1   3  -7 673.716 155.353  64
   1  -3   7 595.689 172.790  16
  -1   3  -7 635.269 182.043  81
  -1   3  -7 345.449 154.067  80
   1  -3   7 712.628 182.224  19
  -1   3  -7 815.660 182.947  18
  -1   3  -7 1455.51 278.264  10
  -1   3  -8 18519.5 847.944  18
   1  -3   8 19978.8 867.720  19
  -1   3  -8 19171.8 847.505  81
  -1   3  -8 20285.8 807.959  82
   1  -3   8 19543.6 866.669  22
   1  -3   8 20555.4 862.874  16
  -1   3  -8 21559.9 988.523  10
  -1   3  -8 20256.0 839.867  80
   1  -3   8 18089.3 797.362   7
   1  -3   8 18711.9 804.195   8
  -1   3  -9 1004.85 195.337  18
   1  -3   9 992.758 205.399  19
   1  -3   9 1038.39 194.801  22
   1  -3   9 831.736 173.336  16
   1  -3   9 831.941 143.764  15
  -1   3  -9 852.599 231.744  10
  -1   3  -9 977.645 188.434  81
  -1   3  -9 910.212 172.091  80
   1  -3   9 699.852 142.327   8
   1  -3   9 866.355 147.796   7
  -1   3 -10 13099.4 557.291  80
  -1   3 -10 12545.9 571.560  81
  -1   3 -10 13725.3 600.817  18
   1  -3  10 14205.7 609.023  19
  -1   3 -10 14475.2 682.108  10
   1  -3  10 13990.5 607.396  22
   1  -3  10 13948.9 582.810  16
  -1   3 -11 13306.9 507.144  81
  -1   3 -11 14931.4 585.562  10
   1  -3  11 15449.5 547.466  22
  -1   3 -11 13611.7 517.597  18
   1  -3  11 15275.2 545.666  19
   1  -3  11 14648.3 505.443  16
  -1   2  14 2981.62 161.193  22
  -1   2  14 2939.67 160.509  19
   1  -2 -14 2651.06 159.494  48
   1  -2 -13 2537.64 207.838  80
  -1   2  13 2540.60 218.179  19
   1  -2 -13 2295.88 223.469  24
   1  -2 -13 2406.93 227.373  23
  -1   2  13 2687.14 223.441  22
  -1   2  13 2778.77 227.418  21
  -1   2  13 2283.28 207.781  20
   1  -2 -12 3640.07 271.976  74
   1  -2 -12 3824.43 305.055  80
   1  -2 -12 3628.54 328.310  24
   1  -2 -12 3332.95 318.117  23
  -1   2  12 3949.01 320.138  21
  -1   2  12 3593.63 310.134  20
  -1   2  12 3476.40 309.963  22
  -1   2  12 3778.67 313.905  19
  -1   2  11 27009.3 1038.57  19
   1  -2 -11 24429.6 975.326  74
  -1   2  11 25973.7 1020.63  20
  -1   2  11 26242.5 1024.12  21
  -1   2  11 27356.3 1044.45  22
  -1   2  11 26102.4 970.585  76
  -1   2  11 23982.6 935.671  75
  -1   2  11 27088.3 1053.90  77
   1  -2 -11 26376.2 1013.14  80
   1  -2 -11 24951.0 1042.55  23
   1  -2 -11 24632.2 1039.39  24
   1  -2 -10 34228.0 1265.63  80
  -1   2  10 34584.4 1276.26  21
  -1   2  10 35347.0 1287.35  22
  -1   2  10 35543.9 1289.92  20
   1  -2 -10 34566.8 1310.82  23
   1  -2 -10 32978.9 1295.42  24
  -1   2  10 35981.1 1294.01  19
  -1   2  10 36690.1 1277.27  76
  -1   2  10 34385.0 1211.97  75
  -1   2  10 36977.6 1324.69  77
   1  -2 -10 36453.6 1290.84  74
   1  -2  -9 7043.68 466.784  12
  -1   2   9 7253.54 475.611   5
  -1   2   9 7205.52 472.839   4
  -1   2   9 7120.90 438.585   1
   1  -2  -9 7655.44 462.687  13
  -1   2   9 7749.98 475.221  19
   1  -2  -9 7423.34 464.921  80
   1  -2  -9 6017.26 439.608  63
  -1   2   9 6725.79 428.310  73
  -1   2   9 7665.54 483.057  71
  -1   2   9 7450.51 472.310  72
   1  -2  -9 7005.30 472.400  23
   1  -2  -9 6687.30 462.529  24
  -1   2   9 6521.74 443.576  22
  -1   2   9 6682.92 447.573  21
  -1   2   9 7332.01 466.133  20
  -1   2   9 6960.18 466.115  77
  -1   2   9 7120.04 416.392  75
   1  -2  -9 6497.64 453.263  74
  -1   2   9 7080.67 463.337  76
  -1   2   8 10868.1 556.367  22
   1  -2  -8 11150.9 562.547  12
  -1   2   8 10575.1 514.857  70
  -1   2   8 11078.5 560.313  19
  -1   2   8 11498.3 577.940  77
   1  -2  -8 9745.02 550.028  74
  -1   2   8 11038.0 574.903   5
  -1   2   8 11540.6 540.063   1
  -1   2   8 10522.5 551.268   4
   1  -2  -8 11114.5 573.294  24
   1  -2  -8 10130.9 552.031  23
   1  -2  -8 10408.5 523.303  79
   1  -2  -8 11114.5 554.109  80
  -1   2   8 10949.8 563.663  72
  -1   2   8 10487.1 531.674  73
  -1   2   8 10866.7 562.552  71
   1  -2  -8 11677.2 551.128  13
   1  -2  -8 10337.9 566.745  63
   1  -2  -7 7310.74 426.954  63
   1  -2  -7 7717.26 406.454  13
  -1   2   7 7728.81 423.694  71
  -1   2   7 8021.76 418.810  73
  -1   2   7 7957.60 442.392  72
  -1   2   7 7407.38 403.021   1
  -1   2   7 8006.70 432.897   4
  -1   2   7 7842.30 436.831   5
   1  -2  -7 6659.99 371.539  69
  -1   2   7 8060.18 395.290  70
  -1   2   7 7638.39 424.959  77
   1  -2  -7 7337.20 413.561  12
   1  -2  -6 83001.7 2251.39  13
  -1   2   6 80681.4 2287.54   4
  -1   2   6 84234.3 2259.28   1
  -1   2   6 77801.7 2287.33   5
  -1   2   6 78551.8 2207.80  70
   1  -2  -6 77145.1 2241.64  69
   1  -2  -6 79642.1 2250.12  12
   1  -2  -6 80268.7 2301.91  63
  -1   2   6 80182.2 2297.37  72
  -1   2   6 82891.3 2274.05  73
  -1   2   6 79872.0 2272.80  71
  -1   2   5 59694.3 1661.16  71
  -1   2   5 57365.1 1656.03  73
   1  -2  -5 56267.9 1684.22  63
  -1   2   5 56280.1 1634.33   1
  -1   2   5 58548.0 1671.71   4
  -1   2   5 57777.6 1675.26   5
   1  -2  -5 57301.1 1653.92  69
  -1   2   5 55780.6 1589.87  70
   1  -2  -5 58606.5 1628.06  12
   1  -2  -5 59344.2 1633.83  13
   1  -2  -5 57276.7 1596.75   6
  -1   2   4 6401.52 293.981  71
  -1   2   4 5853.21 310.254  72
   1  -2  -4 5528.60 307.388  63
  -1   2   4 5891.87 302.385   4
  -1   2   4 6428.27 318.858   5
   1  -2  -4 6053.69 304.873  69
   1  -2  -4 5652.39 219.600  68
   1  -2  -4 6253.70 266.556  12
   1  -2  -4 6205.02 278.501  13
   1  -2  -4 6584.08 295.469   6
   1  -2  -3 89483.1 2366.20  13
  -1   2   3 90716.1 2420.97   5
  -1   2   3 90754.7 2414.07   4
  -1   2   3 92281.6 2401.59   2
   1  -2  -3 86991.1 2343.24  68
   1  -2  -3 90491.9 2419.50  69
   1  -2  -3 89095.7 2332.35  12
  -1   2   3 91008.3 2420.58  72
   1  -2  -3 90557.8 2433.82  63
  -1   2   2 32437.7 955.028   4
  -1   2   2 32432.0 941.549   2
  -1   2   2 32083.7 957.155   5
  -1   2   2 33989.6 925.497  66
   1  -2  -2 32104.5 957.874  69
   1  -2  -2 32859.7 923.661  68
  -1   2   2 31921.6 941.611  67
   1  -2  -2 30562.8 853.755  12
  -1   2   2 34106.0 955.707  72
  -1   2   2 34541.1 957.640  73
   1  -2  -2 29982.9 968.550  63
  -1   2   1 11328.4 377.081   2
  -1   2   1 11207.5 398.697   4
  -1   2   1 11646.3 380.088  66
  -1   2   1 11035.3 388.248  67
   1  -2  -1 10641.7 377.247  68
   1  -2  -1 10086.1 280.727  12
  -1   2   1 11103.1 388.703  73
  -1   2   1 10862.9 372.375  72
   1  -2  -1 9142.31 279.182  70
   1  -2  -1 10184.4 403.612  63
  -1   2   0 70267.1 1846.70   2
   1  -2   0 67079.3 1858.90   5
  -1   2   0 70159.2 1818.75  72
  -1   2   0 69519.9 1857.55  73
   1  -2   0 65060.2 1766.28  70
  -1   2   0 68719.6 1823.69  65
  -1   2   0 68997.6 1823.44  64
   1  -2   0 69894.4 1871.45  69
  -1   2   0 70322.8 1858.42  66
   1  -2   0 72512.3 1875.61  68
   1  -2   1 193753. 4877.69  71
   1  -2   1 183976. 4872.89  70
  -1   2  -1 197078. 4946.94  73
  -1   2  -1 190032. 4915.18  65
  -1   2  -1 197070. 4919.33  64
  -1   2  -1 192121. 4957.00  66
   1  -2   2 76331.6 2095.43   3
   1  -2   2 77517.6 2054.64  70
   1  -2   2 77483.3 2114.16  68
  -1   2  -2 78323.3 2119.27  67
  -1   2  -2 77535.8 2098.78  73
   1  -2   2 75429.2 2034.99  71
  -1   2  -2 75110.5 2081.21  64
  -1   2  -2 76696.2 2084.08  65
   1  -2   3 4007.02 252.941   3
  -1   2  -3 4167.11 263.219  67
   1  -2   3 4064.95 237.001  70
   1  -2   3 4093.39 259.242  68
  -1   2  -3 3915.10 224.801  12
   1  -2   3 4375.02 228.033   6
   1  -2   3 3878.97 216.462  71
  -1   2  -3 4119.96 258.971  64
  -1   2  -3 4057.38 255.503  65
  -1   2  -4 296.584 115.396  66
  -1   2  -4 204.419 106.964  64
  -1   2  -4 272.711 120.960  65
   1  -2   4 301.855 67.4361  38
   1  -2   4 262.604 102.232  68
   1  -2   4 336.471 105.532  70
  -1   2  -4 306.785 120.491  67
  -1   2  -4 402.390 102.712  12
   1  -2   4 297.743 97.4001   3
   1  -2   4 346.987 70.6468   6
   1  -2   4 191.846 75.9116  71
  -1   2  -5 20913.3 779.123  12
  -1   2  -5 20250.1 801.120  64
  -1   2  -5 21113.6 809.059  65
   1  -2   5 21400.6 765.749  71
   1  -2   5 21790.1 800.751   3
  -1   2  -5 21241.7 819.278  66
   1  -2   5 22005.7 803.107  70
  -1   2  -5 21875.6 813.003  67
   1  -2   6 45209.4 1443.58   3
  -1   2  -6 45936.3 1473.62  65
  -1   2  -6 45065.3 1465.93  64
  -1   2  -6 43833.5 1457.34  80
  -1   2  -6 42126.3 1432.75  81
  -1   2  -6 42568.2 1397.79  82
   1  -2   6 47064.9 1469.91  70
  -1   2  -6 44593.9 1466.41  66
  -1   2  -6 44626.0 1448.26  67
   1  -2   6 42563.6 1394.44  71
  -1   2  -6 44814.4 1438.78  12
  -1   2  -7 97.1999 137.822  24
  -1   2  -7 120.442 132.284  23
   1  -2   7 37.9172 78.3762  71
   1  -2   7 87.5622 116.139  22
   1  -2   7 106.340 129.708  21
  -1   2  -7-22.7148 126.803  64
  -1   2  -7 89.7848 103.133  66
  -1   2  -7 22.7541 114.070  65
   1  -2   7 21.3521 111.241  20
   1  -2   7 87.4884 120.113  19
   1  -2   7 19.4758 97.6361   7
   1  -2   7 38.9921 93.7468   8
   1  -2   7 103.423 115.470  16
  -1   2  -7-18.0666 86.8738  82
   1  -2   7 22.2193 97.1074  70
   1  -2   7-66.7600 102.247   1
  -1   2  -7-154.287 148.243  80
  -1   2  -7 297.303 147.513  81
  -1   2  -8 332.571 152.656  80
  -1   2  -8 203.821 136.406  81
  -1   2  -8 172.654 110.803  64
  -1   2  -8 346.264 142.615  65
  -1   2  -8 215.961 125.197  66
   1  -2   8 484.709 153.830   1
   1  -2   8 475.398 168.655  22
   1  -2   8 310.631 139.093  16
  -1   2  -8 103.834 151.911  23
  -1   2  -8 209.486 155.471  24
   1  -2   8 244.160 134.254  70
   1  -2   8 379.976 170.177  19
  -1   2  -9 1809.08 266.878  24
  -1   2  -9 1921.13 274.395  23
   1  -2   9 1861.51 254.351  19
   1  -2   9 2301.47 266.654  16
   1  -2   9 2430.55 278.834  22
  -1   2  -9 2755.35 296.134  80
  -1   2  -9 1847.19 244.163  81
  -1   2 -10 3171.35 286.246  81
   1  -2  10 2711.86 282.576  19
  -1   2 -10 2702.99 282.429  80
   1  -2  10 3234.38 302.183  22
   1  -2  10 2870.26 272.627  16
  -1   2 -11 371.094 155.803  10
   1  -2  11 515.609 142.265  22
  -1   2 -11 536.627 134.445  18
   1  -2  11 436.019 130.137  19
  -1   2 -11 508.483 111.443  81
  -1   2 -11 395.288 118.833  80
   1  -2  11 312.224 103.817  16
   1  -2  11 439.358 119.776  75
   1  -2  12 3684.12 218.480  22
   1  -2  12 3794.02 217.421  21
   1  -2  12 3618.02 215.347  20
  -1   2 -12 3313.30 195.386  18
   1  -2  12 3527.40 216.455  19
  -1   2 -12 3536.46 234.644  10
   1  -1 -13 16564.8 651.530  23
   1  -1 -13 15798.0 645.755  24
   1  -1 -13 16496.3 631.320  80
  -1   1  13 15609.7 582.095  75
  -1   1  13 17251.6 645.692  77
  -1   1  13 17650.5 645.154  21
  -1   1  13 17551.5 645.598  20
  -1   1  13 17337.5 638.344  22
  -1   1  13 17935.2 641.583  19
   1  -1 -12 15953.6 718.703  23
   1  -1 -12 14160.1 694.644  24
   1  -1 -12 15202.8 681.744  80
  -1   1  12 16002.2 652.550  75
  -1   1  12 15564.8 685.452  77
  -1   1  12 15694.7 683.907  20
  -1   1  12 15889.9 688.827  21
  -1   1  12 15384.4 677.060  22
  -1   1  12 15646.1 681.142  19
   1  -1 -11 22576.2 980.143  24
   1  -1 -11 23233.1 989.524  23
   1  -1 -11 23255.5 959.134  80
   1  -1 -11 23369.3 878.023  81
   1  -1 -11 22154.5 875.306  74
  -1   1  11 21459.2 844.965  76
  -1   1  11 23570.9 914.618  75
  -1   1  11 25060.2 980.645  77
  -1   1  11 23377.6 948.430  20
  -1   1  11 24177.5 953.954  22
  -1   1  11 23024.6 942.670  21
  -1   1  11 22268.2 932.139  19
  -1   1  10 1541.82 237.850  20
  -1   1  10 1455.95 237.906  19
   1  -1 -10 1623.84 247.806  80
   1  -1 -10 1428.59 200.121  81
   1  -1 -10 1257.51 237.402  23
   1  -1 -10 1106.92 231.372  24
   1  -1 -10 1358.12 208.000  74
  -1   1  10 1268.44 229.668  22
  -1   1  10 1729.80 247.057  21
  -1   1  10 1135.81 187.282  76
   1  -1  -9 65270.0 2074.01  23
   1  -1  -9 63572.2 2060.36  24
  -1   1   9 64238.0 2030.55  22
  -1   1   9 64764.1 2030.65  21
  -1   1   9 64864.8 2028.14  20
   1  -1  -9 65471.5 2077.38  12
  -1   1   9 61940.1 1999.73  72
  -1   1   9 65143.4 2074.36  71
  -1   1   9 64584.3 2009.07  73
   1  -1  -9 64735.6 1977.24  81
   1  -1  -9 66892.3 2059.81  80
  -1   1   9 66964.5 2030.15  70
  -1   1   9 64934.7 2058.90   5
  -1   1   9 64224.3 1988.58   1
  -1   1   9 66713.8 2055.65   4
   1  -1  -9 64432.1 2028.67  63
  -1   1   9 64181.7 2032.21  19
   1  -1  -9 63806.9 2011.16  74
   1  -1  -9 68586.3 2053.39  13
   1  -1  -8 288.516 126.657  63
   1  -1  -8 209.170 113.015  13
   1  -1  -8 212.772 117.061  12
  -1   1   8 304.125 116.140  72
  -1   1   8 293.618 113.642  73
   1  -1  -8 246.235 120.318  74
  -1   1   8 418.206 132.784  71
  -1   1   8 137.164 104.200   4
  -1   1   8 445.614 116.763   1
  -1   1   8 267.375 120.450   5
  -1   1   8 227.364 129.613  77
  -1   1   8 386.017 119.650  70
   1  -1  -8 369.589 111.953  81
   1  -1  -8 242.739 126.855  80
   1  -1  -7 10582.5 490.919  13
  -1   1   7 9495.04 494.486   5
  -1   1   7 9741.62 490.530   4
  -1   1   7 9939.79 467.809   1
  -1   1   7 9856.22 499.408  71
  -1   1   7 10443.3 487.440  73
  -1   1   7 9890.95 487.005  72
   1  -1  -7 10207.4 503.831  12
  -1   1   7 10610.0 488.140  70
   1  -1  -7 9732.94 483.418  63
   1  -1  -6 2067.25 185.482  13
  -1   1   6 2005.80 177.582   1
  -1   1   6 2461.94 209.416   4
  -1   1   6 2337.83 211.743   5
  -1   1   6 2371.73 205.773  71
  -1   1   6 2265.63 207.015  72
  -1   1   6 2043.74 190.469  73
   1  -1  -6 2061.72 200.873  12
   1  -1  -6 1903.19 162.185  69
  -1   1   6 1826.49 178.274  70
   1  -1  -6 2125.96 195.504  63
   1  -1  -5 8367.48 297.071  59
   1  -1  -5 9899.29 387.700  13
  -1   1   5 9176.44 392.946   4
  -1   1   5 9798.55 381.384   1
  -1   1   5 8294.74 391.144   5
  -1   1   5 9315.74 399.611  71
  -1   1   5 9201.45 394.603  73
  -1   1   5 9495.72 407.941  72
   1  -1  -5 8674.62 387.116  12
   1  -1  -5 9107.17 394.863  63
   1  -1  -5 8799.55 362.565  69
  -1   1   5 9092.69 371.660  70
   1  -1  -4 49019.7 1355.22   6
   1  -1  -4 50938.7 1398.62  69
  -1   1   4 53245.3 1392.62  70
   1  -1  -4 48366.0 1353.06  38
   1  -1  -4 51219.6 1420.80  63
  -1   1   4 52461.2 1428.59   5
  -1   1   4 50707.3 1415.67   4
  -1   1   4 50920.6 1394.38   1
  -1   1   4 51696.4 1417.80  71
   1  -1  -4 49480.5 1398.57  12
   1  -1  -4 50010.7 1396.03  13
   1  -1  -4 48869.9 1353.69  59
   1  -1  -3 13786.6 429.013   6
   1  -1  -3 13953.4 420.679  13
  -1   1   3 13062.4 443.813   5
  -1   1   3 13755.5 425.256   1
  -1   1   3 13368.3 445.495   4
  -1   1   3 14269.6 453.995  73
  -1   1   3 14137.5 440.096  71
  -1   1   3 14218.4 461.381  72
   1  -1  -3 13200.0 418.459  12
   1  -1  -3 13562.7 440.147  69
  -1   1   3 14574.5 413.062  70
   1  -1  -3 13375.2 449.785  63
   1  -1  -2 129492. 3268.20   6
   1  -1  -2 123240. 3221.32  13
  -1   1   2 131227. 3266.25   5
  -1   1   2 126890. 3260.67   4
  -1   1   2 129381. 3268.17  73
  -1   1   2 129695. 3240.60  71
  -1   1   2 130885. 3272.85  72
   1  -1  -2 126030. 3213.92  12
   1  -1  -2 131657. 3268.17  69
   1  -1  -2 120569. 3205.36  68
  -1   1   2 125863. 3202.01  70
   1  -1  -2 125698. 3270.84  63
  -1   1   1 170077. 4247.94  73
  -1   1   1 168410. 4238.39  72
  -1   1   1 168129. 4246.66   4
  -1   1   1 160268. 4225.90   2
   1  -1  -1 169197. 4251.12  69
   1  -1  -1 167870. 4224.82  68
   1  -1  -1 163300. 4251.55  63
   1  -1   0 418078. 10112.4  68
  -1   1   0 413425. 10117.1  67
   1  -1   0 391135. 10037.7  70
  -1   1   0 410497. 10115.2   4
  -1   1   0 406354. 10089.3   2
  -1   1   0 405013. 10106.1  73
  -1   1   0 390620. 10075.9  72
   1  -1   0 422122. 10124.3  63
   1  -1   0 403713. 10104.4   5
  -1   1  -1 81447.7 2111.20  67
   1  -1   1 85727.6 2064.65  70
  -1   1  -1 82181.6 2092.86  73
   1  -1   1 77362.7 2042.92  71
  -1   1  -1 74843.3 2047.12  12
  -1   1  -1 81967.1 2101.73  65
  -1   1  -1 79007.9 2097.52  64
   1  -1   1 84022.7 2106.08   6
   1  -1   1 78750.8 2097.30   5
   1  -1   2 922.628 103.975   5
   1  -1   2 918.962 92.8501   6
   1  -1   2 945.550 101.417   4
   1  -1   2 980.760 84.0509  71
  -1   1  -2 881.362 86.5063  12
  -1   1  -2 1151.81 119.636  64
  -1   1  -2 1006.05 111.354  65
   1  -1   2 1017.95 97.8240  70
  -1   1  -2 1059.25 127.036  66
  -1   1  -2 833.327 113.353  67
   1  -1   2 921.521 112.419  68
   1  -1   3 103535. 2587.92   5
   1  -1   3 94279.0 2509.25   6
  -1   1  -3 103193. 2607.63  66
  -1   1  -3 103454. 2595.92  67
   1  -1   3 104158. 2576.75  70
   1  -1   3 102534. 2587.98  68
   1  -1   3 96350.0 2505.81  38
   1  -1   3 96712.8 2511.02  59
   1  -1   3 100457. 2581.73   3
   1  -1   3 99301.7 2575.18   4
   1  -1   3 87646.5 2439.64  72
   1  -1   3 98966.7 2540.82  71
  -1   1  -3 97597.8 2554.91  12
  -1   1  -3 100103. 2597.78  65
  -1   1  -3 101126. 2596.75  64
  -1   1  -3 103731. 2600.80  13
   1  -1   4 9360.24 324.558   6
  -1   1  -4 10983.8 448.105  65
  -1   1  -4 10470.6 441.783  64
   1  -1   4 10096.3 396.846  71
   1  -1   4 9381.29 291.946  72
   1  -1   4 9595.06 328.095  59
  -1   1  -4 9982.08 421.659  67
   1  -1   4 11541.6 435.480  70
  -1   1  -4 10782.0 447.648  66
   1  -1   4 9397.69 320.431  38
  -1   1  -4 9600.98 400.853  12
   1  -1   4 10877.0 431.703   3
   1  -1   4 10173.0 418.306   4
   1  -1   4 10108.9 425.249   5
  -1   1  -4 10629.8 447.860  13
  -1   1  -5 173363. 4403.31  13
  -1   1  -5 162912. 4339.19  12
   1  -1   5 162153. 4345.32   3
   1  -1   5 159883. 4312.90  71
  -1   1  -5 158257. 4365.23  64
  -1   1  -5 160071. 4369.74  65
   1  -1   5 167352. 4363.02  70
  -1   1  -5 168399. 4365.47  66
  -1   1  -5 163592. 4335.99  67
  -1   1  -6 88246.2 2445.91  13
   1  -1   6 80908.3 2341.27  71
   1  -1   6 86021.2 2403.83  70
  -1   1  -6 83111.2 2378.38  66
  -1   1  -6 81951.5 2375.75  12
  -1   1  -6 80839.0 2397.69  64
  -1   1  -6 79438.5 2391.23  65
  -1   1  -7 451.613 150.295  80
  -1   1  -7 344.149 114.019  81
   1  -1   7 929.152 155.592  71
   1  -1   7 594.489 144.351  70
   1  -1   7 420.657 129.134   1
  -1   1  -7 514.976 151.048  13
  -1   1  -7 501.717 139.897  12
  -1   1  -7 322.577 120.895  66
  -1   1  -7 421.816 143.899  65
  -1   1  -7 442.179 134.035  64
  -1   1  -8 51880.6 1708.14  12
  -1   1  -8 50708.8 1707.18  64
  -1   1  -8 56672.3 1760.65  63
  -1   1  -8 50720.5 1662.54  66
  -1   1  -8 49974.7 1703.51  65
  -1   1  -8 51871.3 1654.22  81
   1  -1   8 49195.4 1644.38  71
   1  -1   8 52134.0 1654.94  16
  -1   1  -8 51958.3 1746.18  13
   1  -1   8 51839.4 1699.90   1
   1  -1   8 54927.0 1694.97  21
   1  -1   8 52321.6 1681.84  20
  -1   1  -8 47781.7 1699.62  23
  -1   1  -8 47174.8 1700.88  24
  -1   1  -8 52405.3 1716.49  80
   1  -1   8 50622.7 1703.73  70
   1  -1   9 26679.9 1000.79  16
  -1   1  -9 27090.3 1069.29  80
  -1   1  -9 25991.7 1000.99  81
  -1   1  -9 24496.3 1049.95  24
  -1   1  -9 25019.0 1048.61  23
   1  -1   9 25241.5 1016.77  20
   1  -1   9 25236.7 1013.40  21
   1  -1  10 4676.47 348.519  16
  -1   1 -10 4950.22 445.104  10
  -1   1 -10 4906.73 392.770  80
  -1   1 -10 4795.52 352.119  81
   1  -1  10 4653.76 371.063  21
   1  -1  10 5201.56 390.334  20
  -1   1 -10 4848.83 408.113  24
  -1   1 -10 4030.60 379.979  23
   1  -1  11 5549.69 379.443  19
   1  -1  11 5181.07 326.416  16
  -1   1 -11 4523.54 364.310  23
  -1   1 -11 4690.33 373.191  24
  -1   1 -11 5171.91 368.719  80
  -1   1 -11 5034.56 320.397  81
   1  -1  11 4874.57 355.373  75
  -1   1 -11 5488.59 428.371  10
   1  -1  11 4867.19 358.706  20
   1  -1  11 5237.86 363.795  21
   1  -1  11 5558.20 377.998  22
   1  -1  12 1498.91 173.304  22
   1  -1  12 1191.29 155.920  21
   1  -1  12 1221.68 164.787  20
  -1   1 -12 1255.57 165.700  80
   1  -1  12 1520.78 182.974  19
  -1   1 -12 943.367 151.584  18
  -1   1 -12 1061.30 172.547  10
   1  -1  12 1045.56 149.611  75
   1  -1  13 16902.2 540.209  22
   1  -1  13 17282.4 541.784  19
  -1   0  13 8270.43 365.730  19
  -1   0  13 8174.24 335.739  16
   1   0 -13 8081.19 387.786  23
   1   0 -13 7099.57 374.750  24
  -1   0  13 8444.26 377.604  20
  -1   0  13 9282.22 389.771  21
  -1   0  13 8655.10 373.589  22
   1   0 -13 7813.48 347.422  48
  -1   0  13 7497.18 356.937  77
  -1   0  13 7384.21 347.733  75
   1   0 -13 8079.78 378.108  80
   1   0 -12 552.917 117.501  81
   1   0 -12 486.287 150.315  80
   1   0 -12 605.843 169.972  24
   1   0 -12 232.430 154.448  23
  -1   0  12 254.660 121.950  77
  -1   0  12 308.529 113.218  75
  -1   0  12 478.219 138.672  22
  -1   0  12 387.572 136.560  21
  -1   0  12 362.460 131.474  19
  -1   0  12 320.992 140.018  20
   1   0 -11 1172.64 180.223  81
   1   0 -11 1133.96 217.104  80
   1   0 -11 1135.95 223.330  23
   1   0 -11 1418.37 239.743  24
  -1   0  11 1140.36 208.382  22
  -1   0  11 1301.87 208.368  21
  -1   0  11 1248.55 208.037  77
   1   0 -11 920.364 179.050  10
  -1   0  11 1076.10 200.546  19
  -1   0  11 1218.71 218.422  20
   1   0 -10 26227.7 996.281  81
   1   0 -10 27275.9 1065.69  80
   1   0 -10 23021.2 1029.29  24
   1   0 -10 25617.3 1056.32  23
  -1   0  10 25780.9 1022.34  77
  -1   0  10 25406.2 1013.85  20
  -1   0  10 26043.7 1017.85  22
  -1   0  10 25149.5 1007.10  21
   1   0 -10 23987.1 1007.87  10
  -1   0  10 23246.4 984.571  19
   1   0  -9 146417. 4203.11  24
   1   0  -9 144387. 4192.70  23
  -1   0   9 147074. 4154.60  77
   1   0  -9 152504. 4200.54  10
   1   0  -9 144828. 4199.29  12
  -1   0   9 148296. 4155.12   4
  -1   0   9 147428. 4097.52   1
  -1   0   9 150991. 4182.18   5
  -1   0   9 149820. 4142.19  22
  -1   0   9 149631. 4142.92  20
  -1   0   9 148643. 4142.51  21
  -1   0   9 145624. 4130.09  19
  -1   0   9 141767. 4065.60  72
  -1   0   9 146317. 4193.03  71
  -1   0   9 150119. 4138.18  73
   1   0  -9 144251. 4117.30  63
   1   0  -9 155490. 4206.66  80
   1   0  -9 151562. 4122.42  81
  -1   0   9 150010. 4173.01  70
   1   0  -9 160225. 4205.58  13
  -1   0   8 19473.8 790.636  20
  -1   0   8 19319.8 788.537  21
   1   0  -8 20006.1 843.126  12
   1   0  -8 17724.2 746.139  74
  -1   0   8 18472.5 795.235  77
   1   0  -8 17593.1 803.715  23
   1   0  -8 17983.9 810.762  24
   1   0  -8 19101.4 779.628  81
   1   0  -8 18736.1 813.598  80
  -1   0   8 18779.8 803.314  70
  -1   0   8 19658.3 828.308  71
  -1   0   8 17935.5 751.461  72
   1   0  -8 18113.1 768.557  63
  -1   0   8 19184.5 765.913   1
  -1   0   8 19465.8 811.554   5
  -1   0   8 20156.5 805.928   4
   1   0  -8 21658.2 841.968  13
  -1   0   7 28541.1 1018.42  70
  -1   0   7 29357.0 1039.30  71
  -1   0   7 27941.9 985.038  72
  -1   0   7 29728.1 1022.83   5
  -1   0   7 27633.9 966.167   1
  -1   0   7 28899.4 1002.79   4
   1   0  -7 28762.9 992.436  63
   1   0  -7 28557.8 1038.15  65
   1   0  -7 26893.0 1020.90  64
   1   0  -7 29875.8 1051.37  12
   1   0  -7 30023.7 1023.48  13
  -1   0   6 41199.0 1251.06  70
  -1   0   6 38549.6 1222.97  72
  -1   0   6 38072.0 1250.39  71
  -1   0   6 38428.6 1195.38   1
  -1   0   6 39175.8 1232.63   5
  -1   0   6 38053.7 1217.81   4
   1   0  -6 41393.0 1272.83  64
   1   0  -6 40832.3 1268.97  65
   1   0  -6 39294.4 1208.37  63
   1   0  -6 39250.7 1255.34  12
   1   0  -6 39860.1 1230.76  13
   1   0  -5 22337.1 690.285  69
  -1   0   5 23619.8 778.920  70
  -1   0   5 23245.1 795.302  71
  -1   0   5 24671.2 788.866  72
   1   0  -5 23719.9 802.455  64
   1   0  -5 24078.6 803.782  65
   1   0  -5 24379.7 764.267  63
  -1   0   5 23135.6 747.540   1
  -1   0   5 23197.0 764.925   4
  -1   0   5 23902.8 781.264   5
   1   0  -5 22840.9 794.214  12
   1   0  -5 24440.3 775.830  13
  -1   0   4 3182.67 186.023  70
   1   0  -4 2730.56 140.129  69
  -1   0   4 3142.71 193.645  72
  -1   0   4 3198.01 199.330  71
   1   0  -4 4838.10 241.152  64
   1   0  -4 4825.95 239.529  65
   1   0  -4 2828.29 169.712  63
   1   0  -4 2334.17 110.833  59
  -1   0   4 2508.28 161.047   1
  -1   0   4 2615.24 170.888   4
  -1   0   4 2809.32 179.110   5
   1   0  -4 2442.28 112.575  38
   1   0  -4 3026.83 195.104  12
   1   0  -4 2982.14 175.854  13
  -1   0   3 138.234 68.8413  70
   1   0  -3 138.888 46.5109  69
  -1   0   3 142.233 67.1113  71
   1   0  -3 95.6951 81.1261  64
   1   0  -3 41.0651 81.2306  65
   1   0  -3 151.663 58.5039  63
   1   0  -3 131.562 44.0661  59
  -1   0   3 62.1727 67.0966   5
  -1   0   3 67.7958 49.9086   1
  -1   0   3 47.8859 56.2577   4
   1   0  -3 99.3601 42.4680  38
   1   0  -3 96.6199 44.9119   6
   1   0  -3 73.4522 49.4033  13
   1   0  -3 67.1816 65.9972  12
   1   0  -2 10342.7 334.924   6
   1   0  -2 10801.8 317.825  69
  -1   0   2 10082.1 343.569  71
  -1   0   2 11877.7 367.797  72
  -1   0   2 11088.0 340.901  70
   1   0  -2 11415.7 335.183  63
   1   0  -2 10747.7 335.142  59
  -1   0   2 10993.9 342.048   5
  -1   0   2 10729.7 325.212   1
  -1   0   2 10584.2 336.920   4
   1   0  -2 11116.3 337.000  38
   1   0  -2 10710.4 350.072  12
   1   0  -2 10804.2 326.428  13
   1   0  -1 131.375 53.9353  40
   1   0  -1 202.843 40.7815  69
  -1   0   1 84.2032 28.2431  70
  -1   0   1 156.639 36.3621  71
  -1   0   1 105.585 47.0484  72
   1   0  -1 158.852 37.8711  63
   1   0  -1 92.9038 49.9274  61
   1   0  -1 122.438 46.4793  59
  -1   0   1 116.536 25.4911   1
  -1   0   1 157.081 37.2918   5
  -1   0   1 67.3374 32.9508   4
   1   0  -1 102.182 47.8072  38
   1   0  -1 151.065 22.4852  13
   1   0  -1 105.889 49.7675   6
   1   0   0 271556. 6761.71   5
   1   0   0 273143. 6797.72   6
  -1   0   0 286127. 6769.52  72
  -1   0   0 273044. 6769.34  73
   1   0   0 271572. 6794.43  38
   1   0   0 274461. 6767.90   3
  -1   0   0 266683. 6763.33   4
  -1   0   0 267053. 6745.43   2
   1   0   0 278245. 6797.75  59
   1   0   0 272272. 6798.01  61
   1   0   0 276223. 6796.80  40
  -1   0   0 259703. 6742.72  13
  -1   0  -1 1939.48 86.8664  12
   1   0   1 1720.42 98.0953  38
   1   0   1 1597.21 86.8071   4
   1   0   1 1525.22 94.2801   3
   1   0   1 1709.16 97.9554  40
  -1   0  -1 1747.61 97.1859  67
  -1   0  -1 1727.23 105.798  66
   1   0   1 1659.31 89.3326  70
   1   0   1 1728.62 70.9225  71
  -1   0  -1 1705.70 79.8659  73
  -1   0  -1 1646.32 105.714  64
  -1   0  -1 1714.39 107.402  65
   1   0   1 1668.82 97.2648  59
   1   0   1 1557.88 96.6059  61
   1   0   1 1576.18 86.5459   5
   1   0   1 1629.50 99.9804   6
  -1   0  -1 1682.12 88.2662  13
   1   0   2 68764.6 1813.12   5
   1   0   2 65708.8 1791.09   6
  -1   0  -2 73017.8 1819.76  67
  -1   0  -2 70288.6 1832.10  66
   1   0   2 75255.6 1826.50  70
   1   0   2 67415.1 1792.27  71
  -1   0  -2 70519.6 1835.02  64
  -1   0  -2 71164.7 1836.45  65
   1   0   2 69051.0 1793.66  59
   1   0   2 69795.1 1809.34   4
   1   0   2 65902.5 1788.69  38
  -1   0  -2 71448.4 1810.03  12
  -1   0  -2 66012.7 1813.97  13
   1   0   3 128913. 3406.32   6
  -1   0  -3 140284. 3496.30  64
  -1   0  -3 137323. 3493.17  65
   1   0   3 141288. 3483.92  70
  -1   0  -3 136087. 3483.03  66
  -1   0  -3 139490. 3471.25  67
   1   0   3 129627. 3406.99  59
   1   0   3 136521. 3471.06   5
   1   0   3 131856. 3462.16   4
   1   0   3 136217. 3454.05  71
   1   0   3 132975. 3380.13  72
  -1   0  -3 138701. 3469.77  12
   1   0   3 130850. 3403.33  38
  -1   0  -3 134299. 3480.35  13
   1   0   4 24677.5 746.945  59
   1   0   4 25395.7 741.426  38
  -1   0  -4 32156.1 895.140  13
  -1   0  -4 30248.9 872.241  12
   1   0   4 30873.6 872.582   4
   1   0   4 30505.3 876.090   3
   1   0   4 31857.8 887.201   5
   1   0   4 28913.5 857.628  71
   1   0   4 29276.4 770.484  72
  -1   0  -4 29498.7 867.781  66
  -1   0  -4 30506.8 859.035  67
   1   0   4 30343.5 884.890  70
  -1   0  -4 30131.7 897.310  65
  -1   0  -4 29281.8 895.675  64
  -1   0  -5 7260.06 362.100  13
  -1   0  -5 6920.16 344.503  12
   1   0   5 7499.40 350.378   4
   1   0   5 7731.79 365.013   5
   1   0   5 6793.93 333.487  71
   1   0   5 6511.87 254.192  72
  -1   0  -5 7102.10 327.312  67
  -1   0  -5 7144.32 342.288  66
   1   0   5 7263.26 357.663  70
  -1   0  -5 6950.61 361.526  64
  -1   0  -5 7353.59 369.591  65
  -1   0  -6 5490.20 341.091  13
  -1   0  -6 4994.63 317.620  12
   1   0   6 5172.67 316.354   4
   1   0   6 4825.04 313.776   5
   1   0   6 4933.31 303.993  71
  -1   0  -6 4685.67 292.509  66
   1   0   6 5395.46 330.681  70
  -1   0  -6 5092.31 330.700  64
  -1   0  -6 5056.39 328.716  65
  -1   0  -7 96304.7 2686.90  66
   1   0   7 91550.7 2734.85  70
  -1   0  -7 95265.0 2663.04  69
  -1   0  -7 89751.0 2726.61  80
   1   0   7 90567.9 2696.25  71
  -1   0  -7 94787.6 2749.92  65
  -1   0  -7 93682.5 2743.78  64
  -1   0  -7 104502. 2791.95  63
   1   0   7 96600.0 2727.19   4
   1   0   7 98118.0 2756.88   5
   1   0   7 95663.1 2736.33   1
  -1   0  -7 101166. 2784.92  13
  -1   0  -7 96756.5 2752.18  12
  -1   0  -8-44.9963 115.018  12
  -1   0  -8-48.3114 110.985  13
   1   0   8 88.7095 115.538  70
   1   0   8 19.9899 115.133  21
   1   0   8 104.462 118.494  22
   1   0   8-104.409 102.567  19
   1   0   8 40.0610 104.354  20
  -1   0  -8-35.1894 93.3462  81
  -1   0  -8 65.6366 126.013  80
   1   0   8-20.1664 88.1336  71
  -1   0  -8-22.6003 117.741  64
  -1   0  -8 67.9127 115.731  65
  -1   0  -8-18.1595 85.3989  66
  -1   0  -8 23.3553 117.082  63
   1   0   8-22.6460 98.9701   5
   1   0   8 64.3775 98.5955   1
   1   0   8 84.9400 99.8616   4
  -1   0  -8 90.9625 118.472  23
  -1   0  -8 137.339 119.250  24
   1   0   8 88.3894 93.7874  77
  -1   0  -9 8751.87 553.463  23
  -1   0  -9 9359.11 572.277  24
   1   0   9 9467.33 550.719   1
   1   0   9 10244.1 574.333   4
   1   0   9 9143.48 562.708   5
   1   0   9 9661.50 542.048  20
   1   0   9 9531.56 542.102  21
   1   0   9 9373.10 553.143  22
  -1   0  -9 10240.1 603.378  13
   1   0   9 10039.6 563.961  19
  -1   0  -9 9154.54 565.318  80
   1   0   9 9106.79 531.334  71
  -1   0  -9 8775.09 489.180  81
  -1   0  -9 8827.26 553.649  12
   1   0   9 8762.45 490.516  77
  -1   0  -9 9246.56 557.737  65
  -1   0  -9 10037.7 585.277  63
  -1   0  -9 9171.18 558.243  64
   1   0  10 18786.8 788.209  16
   1   0  10 19752.7 850.683  21
   1   0  10 20102.2 855.584  20
  -1   0 -10 18155.2 873.627  23
  -1   0 -10 19238.1 892.630  24
   1   0  10 19424.8 794.635  77
  -1   0 -10 20335.8 802.162  81
  -1   0 -10 20875.3 903.861  80
  -1   0 -10 22377.0 990.220  10
   1   0  11 31769.1 1070.30  16
   1   0  11 32779.5 1153.28  20
   1   0  11 32849.9 1149.94  21
  -1   0 -11 29413.8 1171.75  24
  -1   0 -11 29913.2 1175.25  23
  -1   0 -11 28917.3 1093.15  74
  -1   0 -11 32372.3 1186.60  80
  -1   0 -11 36241.8 1266.01  10
   1   0  12 20180.5 742.119  20
   1   0  12 19969.8 738.843  21
  -1   0 -12 18390.6 752.169  10
  -1   0 -12 19506.7 759.017  80
  -1   0 -12 16666.1 738.080  24
  -1   0 -12 16841.6 737.646  23
   1   0  13 4022.01 229.566  20
   1   0  13 4009.41 226.803  21
  -1   0 -13 3744.28 234.142  80
  -1   0 -13 3490.54 223.729  18
  -1  -1  13 323.174 70.8261  19
   1   1 -13 190.189 69.2258  80
  -1  -1  13 336.153 80.9516  20
  -1  -1  13 324.312 72.0351  22
  -1  -1  13 183.587 70.5765  21
  -1  -1  13 345.248 66.0828  16
   1   1 -12 2717.45 217.485  81
   1   1 -12 2712.16 241.745  80
   1   1 -12 2346.69 244.205  24
   1   1 -12 2527.25 247.934  23
  -1  -1  12 2654.94 229.243  16
   1   1 -12 2284.26 195.874  48
  -1  -1  12 2891.85 233.114  19
  -1  -1  12 2245.43 209.126  77
  -1  -1  12 2260.81 222.282  75
  -1  -1  12 2843.02 241.371  20
  -1  -1  12 2771.36 229.247  22
  -1  -1  12 2891.38 238.871  21
  -1  -1  11 91414.9 2625.69  77
   1   1 -11 90172.9 2670.75  10
   1   1 -11 85526.8 2673.58  24
   1   1 -11 86939.5 2675.42  23
   1   1 -11 85014.6 2592.58  32
  -1  -1  11 92390.5 2627.88  22
  -1  -1  11 91504.9 2635.64  20
  -1  -1  11 94040.9 2644.68  21
   1   1 -11 92026.9 2675.33  80
   1   1 -11 91126.6 2618.58  81
  -1  -1  11 92867.3 2628.01  19
   1   1 -10 1042.40 200.605  81
   1   1 -10 1200.97 232.753  80
  -1  -1  10 959.290 187.630  21
  -1  -1  10 721.712 177.358  22
   1   1 -10 1069.76 228.286  10
   1   1 -10 1213.26 227.447  23
   1   1 -10 904.514 208.257  24
  -1  -1  10 1136.21 206.005  19
  -1  -1  10 1274.16 209.481  20
  -1  -1  10 1195.01 212.474  77
  -1  -1   9 1190.11 208.327  77
   1   1  -9 985.161 213.659  80
   1   1  -9 860.474 195.900  81
   1   1  -9 1083.03 221.694  24
   1   1  -9 1337.24 239.626  23
   1   1  -9 1049.31 238.989  10
  -1  -1   9 979.939 189.056   5
  -1  -1   9 1038.75 171.420   1
  -1  -1   9 1182.19 201.792   4
  -1  -1   9 1208.68 202.594  22
  -1  -1   9 1249.91 202.020  21
  -1  -1   9 1098.11 196.391  19
  -1  -1   9 1273.66 210.751  20
  -1  -1   9 978.618 196.790  70
   1   1  -8 96489.7 2934.47  23
   1   1  -8 100594. 2955.64  24
   1   1  -8 111586. 3075.45  10
  -1  -1   8 102226. 2930.86   5
  -1  -1   8 98767.3 2893.94   4
  -1  -1   8 95987.4 2853.03   1
   1   1  -8 99125.2 2865.21  63
   1   1  -8 104014. 2969.51  65
   1   1  -8 104478. 2972.35  64
   1   1  -8 101844. 2909.90  81
   1   1  -8 105781. 2969.89  80
   1   1  -8 105426. 2953.41  13
  -1  -1   8 99368.7 2887.87  19
  -1  -1   8 100289. 2940.61  70
  -1  -1   8 97053.1 2882.09  20
  -1  -1   8 96971.3 2877.24  22
  -1  -1   8 98516.9 2889.39  21
  -1  -1   8 95952.2 2819.40  72
   1   1  -7 170899. 4646.31  80
  -1  -1   7 176001. 4631.53   5
  -1  -1   7 172206. 4601.23   4
  -1  -1   7 162659. 4560.90   1
   1   1  -7 174886. 4663.63  64
   1   1  -7 175323. 4580.52  63
   1   1  -7 174735. 4663.53  65
   1   1  -7 175156. 4646.77  13
  -1  -1   7 174603. 4662.99  71
  -1  -1   7 161007. 4549.75  72
   1   1  -7 168531. 4606.26  81
  -1  -1   7 167493. 4635.84  70
  -1  -1   6 30063.8 995.070   4
  -1  -1   6 29019.9 971.561   1
  -1  -1   6 30125.1 1008.04   5
  -1  -1   6 30129.0 985.222  72
  -1  -1   6 28515.0 1024.08  71
  -1  -1   6 29213.7 1017.08  70
   1   1  -6 29202.0 1015.37  13
   1   1  -6 29526.7 1030.54  65
   1   1  -6 31330.5 986.522  63
   1   1  -6 30557.4 1040.78  64
  -1  -1   5 88.7186 78.6236  72
  -1  -1   5 235.113 107.196  71
   1   1  -5-26.0425 100.281  65
   1   1  -5-26.0122 95.8257  64
  -1  -1   5-12.4090 82.5283  70
   1   1  -5 36.5075 86.2754  13
  -1  -1   5 50.1195 79.7719   1
  -1  -1   5-10.7844 72.5350   4
  -1  -1   5-46.0612 82.4521   5
  -1  -1   4 15210.3 525.650  70
  -1  -1   4 15017.8 517.805  72
  -1  -1   4 15122.6 531.519  71
  -1  -1   4 13150.8 412.507  68
   1   1  -4 12283.4 377.701  69
  -1  -1   4 15231.3 498.735   4
  -1  -1   4 14576.0 485.587   1
  -1  -1   4 15121.8 508.185   5
   1   1  -4 14428.5 527.307  65
   1   1  -4 15434.3 535.135  64
   1   1  -4 15969.8 525.511  13
  -1  -1   3 24444.9 751.345  71
  -1  -1   3 23912.6 745.782  70
   1   1  -3 23968.3 671.475  61
  -1  -1   3 23163.4 664.592  68
  -1  -1   3 25514.5 723.190   4
  -1  -1   3 25094.1 727.750   5
   1   1  -3 24172.2 748.302  65
   1   1  -3 25757.8 757.196  64
   1   1  -3 23620.6 670.269  40
   1   1  -3 25875.3 744.158  13
  -1  -1   2 632144. 14923.5  71
  -1  -1   2 597447. 14915.2  70
   1   1  -2 563279. 14869.9  59
   1   1  -2 603894. 14874.6  61
  -1  -1   2 564933. 14858.0  68
  -1  -1   2 603335. 14879.7   4
  -1  -1   2 601153. 14885.0   5
   1   1  -2 592217. 14907.4  65
   1   1  -2 604111. 14908.9  64
   1   1  -2 639713. 14907.6  13
   1   1  -2 557081. 14866.3  38
   1   1  -2 618163. 14877.8  40
  -1  -1   1 2182.62 128.056  70
   1   1  -1 2105.12 114.937  61
   1   1  -1 2186.45 115.590  59
  -1  -1   1 2378.58 112.784  68
   1   1  -1 2374.34 122.500  83
   1   1  -1 2430.28 122.666  84
   1   1  -1 2298.74 118.222  38
   1   1  -1 2316.28 119.726  40
  -1  -1   1 2973.87 102.559   4
  -1  -1   1 2125.86 80.1031   3
  -1  -1   1 3203.74 106.777   5
   1   1   0 164175. 3995.10  38
   1   1   0 161874. 3997.83  84
   1   1   0 164219. 3998.06  83
   1   1   0 160825. 3995.59  61
  -1  -1   0 152713. 3946.71  63
  -1  -1   0 154049. 3937.98   5
   1   1   0 162006. 3955.81   2
  -1  -1  -1 50623.8 1269.88  64
  -1  -1  -1 50398.9 1269.75  65
  -1  -1  -1 52133.1 1272.28  63
   1   1   1 48003.9 1286.62  59
  -1  -1  -1 51603.9 1278.14  13
   1   1   1 48245.7 1288.09  40
  -1  -1  -1 48345.4 1236.55  67
  -1  -1  -1 48975.8 1254.99  66
   1   1   1 46014.2 1247.93   4
   1   1   1 47681.5 1262.72   1
   1   1   1 47917.4 1251.20   5
  -1  -1  -2 900169. 22421.4  67
  -1  -1  -2 889973. 22439.8  66
   1   1   2 905691. 22453.2  38
   1   1   2 929525. 22460.3  40
   1   1   2 858387. 22408.3  73
   1   1   2 867214. 22463.3  71
   1   1   2 892288. 22446.0  72
  -1  -1  -2 999999. 22481.3  63
  -1  -1  -2 946849. 22470.5  64
  -1  -1  -2 955484. 22471.8  65
   1   1   2 882515. 22453.9  61
   1   1   2 897922. 22455.5  59
  -1  -1  -2 868990. 22471.0  12
   1   1   2 914318. 22457.6  84
   1   1   2 875532. 22461.5   1
   1   1   2 904969. 22451.9   4
   1   1   2 858821. 22453.4   5
  -1  -1  -2 930794. 22472.5  13
  -1  -1  -3 7937.17 299.181  64
  -1  -1  -3 7956.19 297.784  65
  -1  -1  -3 7358.39 249.942  67
  -1  -1  -3 7495.57 266.130  66
   1   1   3 6960.40 249.749  59
   1   1   3 7152.16 250.226  61
  -1  -1  -3 7778.41 298.145  12
   1   1   3 7572.00 254.467  40
   1   1   3 7044.80 249.623  38
   1   1   3 7306.16 278.013   4
   1   1   3 7434.86 286.786   1
   1   1   3 7721.17 288.386   5
   1   1   3 7345.10 285.710  71
   1   1   3 8563.40 269.861  72
  -1  -1  -3 7794.79 299.545  13
   1   1   4 433.437 51.5748  61
  -1  -1  -4 755.987 119.135  13
  -1  -1  -4 590.920 102.989  12
   1   1   4 688.599 101.662   5
   1   1   4 528.214 98.2202   4
   1   1   4 527.001 92.5830  71
   1   1   4 531.185 74.6210  72
   1   1   4 464.058 54.7682  40
  -1  -1  -4 597.178 112.060  64
  -1  -1  -4 641.891 85.0327  66
  -1  -1  -4 630.597 106.402  65
  -1  -1  -4 672.815 121.507  63
  -1  -1  -5 4067.71 252.019  13
   1   1   5 3366.75 228.828  71
   1   1   5 3552.69 193.712  72
  -1  -1  -5 4223.04 257.819  12
   1   1   5 3718.74 239.599  70
  -1  -1  -5 3685.14 206.604  66
  -1  -1  -5 3696.52 229.601  69
  -1  -1  -5 4102.60 249.082  65
  -1  -1  -5 4382.58 260.833  64
  -1  -1  -5 3987.80 260.250  63
   1   1   5 4134.84 238.908   4
   1   1   5 4159.12 247.668   5
  -1  -1  -6 7577.34 387.993  13
   1   1   6 6581.17 303.293  72
   1   1   6 7197.34 367.513  71
  -1  -1  -6 6960.40 375.812  12
  -1  -1  -6 7309.32 361.739  69
  -1  -1  -6 7195.76 334.261  66
   1   1   6 6724.75 368.621  70
  -1  -1  -6 7244.12 382.468  65
  -1  -1  -6 7104.06 384.096  64
   1   1   6 8095.38 381.210   4
   1   1   6 7088.12 374.735   5
  -1  -1  -7 146892. 3829.61  13
   1   1   7 143234. 3790.72   1
   1   1   7 135641. 3775.21   4
   1   1   7 140255. 3796.54   5
  -1  -1  -7 138814. 3748.11  69
   1   1   7 138479. 3799.79  70
  -1  -1  -7 137438. 3799.32  12
   1   1   7 134331. 3774.94  71
  -1  -1  -7 140804. 3802.65  65
  -1  -1  -7 135156. 3696.33  66
  -1  -1  -7 135345. 3790.04  64
   1   1   8 1312.44 154.646  73
   1   1   8 1229.00 189.355  71
   1   1   8 1142.89 174.561  77
  -1  -1  -8 1735.01 235.372  13
  -1  -1  -8 1301.54 206.739  12
  -1  -1  -8 1293.08 178.723  69
   1   1   8 1320.34 198.768  70
  -1  -1  -8 1437.94 210.512  65
  -1  -1  -8 1226.22 206.833  64
  -1  -1  -8 1506.67 221.280  63
   1   1   8 1373.66 202.613   5
   1   1   8 1648.77 208.661   4
   1   1   8 1282.17 194.449   1
  -1  -1  -8 1095.98 191.589  80
   1   1   9 182444. 4921.61  21
   1   1   9 182344. 4924.80  20
   1   1   9 184531. 4953.14  22
   1   1   9 187822. 4976.60   4
   1   1   9 186213. 4968.00   1
   1   1   9 184335. 4991.12   5
   1   1   9 180800. 4943.07  19
   1   1   9 175807. 4899.63  77
   1   1   9 177177. 4973.68  70
  -1  -1  -9 172118. 4958.44  24
  -1  -1  -9 170446. 4951.92  23
  -1  -1  -9 176544. 4975.30  12
  -1  -1  -9 184846. 5012.55  63
  -1  -1  -9 183858. 4975.83  65
  -1  -1  -9 180714. 4970.38  64
   1   1   9 174558. 4939.48  71
  -1  -1  -9 183426. 4965.11  80
   1   1  10 4641.31 372.829  20
   1   1  10 4811.74 373.554  21
   1   1  10 4212.62 368.655  22
   1   1  10 4050.18 342.774  77
  -1  -1 -10 4749.94 388.093  74
   1   1  10 4653.05 387.020  75
  -1  -1 -10 4786.18 394.307  80
  -1  -1 -10 3960.87 375.143  24
  -1  -1 -10 4564.47 402.358  23
   1   1  11 52797.0 1699.64  21
   1   1  11 53807.3 1708.31  20
   1   1  11 55461.7 1740.73  22
  -1  -1 -11 49931.6 1747.33  23
  -1  -1 -11 51921.1 1761.83  24
   1   1  11 53405.2 1727.23  19
  -1  -1 -11 51428.1 1706.41  74
   1   1  11 51190.7 1660.26  77
   1   1  11 49773.5 1717.09  75
  -1  -1 -11 55592.7 1755.09  80
  -1  -1 -11 54074.4 1756.51  10
   1   1  12 8269.28 461.429  22
   1   1  12 8278.34 448.496  20
   1   1  12 8461.84 450.544  21
  -1  -1 -12 8035.24 478.704  23
  -1  -1 -12 7573.54 469.762  24
   1   1  12 8841.61 470.642  19
  -1  -1 -12 7837.31 434.798  74
   1   1  12 8470.70 473.854  75
  -1  -1 -12 8062.18 460.554  80
  -1  -1 -12 7788.56 432.185  10
   1   1  13 3397.34 230.216  20
   1   1  13 3211.95 232.168  22
   1   1  13 3487.53 231.275  21
   1   1  13 3342.43 239.858  19
   1   1  13 3260.62 241.785  75
  -1  -1 -13 3243.89 238.860  80
  -1  -1 -13 3220.19 247.527  24
  -1  -1 -13 2750.47 234.325  23
   1   2 -12 5036.07 301.061  10
  -1  -2  12 5508.06 284.836  19
  -1  -2  12 5347.12 311.339  75
   1   2 -12 5941.88 306.394  80
   1   2 -12 5808.16 301.999  81
  -1  -2  12 5993.89 308.150  16
  -1  -2  12 6390.43 318.231  20
  -1  -2  12 6011.15 294.025  22
  -1  -2  12 6083.56 312.186  21
   1   2 -11 18041.5 783.846  10
  -1  -2  11 18714.1 742.107  16
  -1  -2  11 17789.0 693.202  77
  -1  -2  11 17508.2 705.825  19
   1   2 -11 16836.8 725.316  80
   1   2 -11 18508.6 735.373  81
  -1  -2  11 18366.2 729.004  20
  -1  -2  11 18025.3 710.919  22
  -1  -2  11 17648.9 721.763  21
  -1  -2  10 39.6913 112.560  19
  -1  -2  10 124.310 119.331  20
   1   2 -10 49.9816 150.338  24
   1   2 -10 123.848 146.923  23
  -1  -2  10-19.8941 111.058  77
   1   2 -10-28.0944 166.644  10
   1   2 -10 22.6382 130.388  80
   1   2 -10 86.8882 126.993  81
   1   2 -10-19.8339 105.228  32
  -1  -2  10-19.8668 125.979  22
  -1  -2  10 123.836 122.425  21
  -1  -2   9 17836.2 787.968  19
  -1  -2   9 20361.7 829.293  77
   1   2  -9 19233.6 937.449  10
   1   2  -9 19037.9 872.131  23
   1   2  -9 16702.1 837.746  24
  -1  -2   9 17569.2 795.815  20
  -1  -2   9 18549.0 810.567  21
  -1  -2   9 19309.0 807.800  22
   1   2  -9 17162.6 805.750  32
   1   2  -9 20237.3 871.249  80
   1   2  -9 18961.5 838.948  81
  -1  -2   8 75209.1 2281.63  22
  -1  -2   8 78099.3 2307.20  20
  -1  -2   8 76447.7 2297.66  21
  -1  -2   8 77065.8 2289.39  19
   1   2  -8 84014.8 2522.86  10
   1   2  -8 77651.7 2335.96  81
  -1  -2   8 75632.1 2352.44  70
   1   2  -8 72162.8 2351.23  24
   1   2  -8 72508.8 2349.47  23
  -1  -2   8 75252.2 2354.11  71
  -1  -2   8 79138.6 2322.00   4
  -1  -2   8 73004.8 2265.69   1
  -1  -2   8 76006.3 2328.04   5
   1   2  -8 76249.5 2344.22  80
   1   2  -7 23346.7 987.760  10
   1   2  -7 21725.3 878.696  64
   1   2  -7 22724.3 831.781  63
   1   2  -7 21363.7 873.253  65
   1   2  -7 21240.2 868.503  80
   1   2  -7 19686.1 865.315  24
   1   2  -7 18516.3 844.823  23
  -1  -2   7 21705.0 839.915   4
  -1  -2   7 22597.4 865.434   5
  -1  -2   7 20236.7 805.553   1
  -1  -2   7 20978.8 864.905  70
  -1  -2   7 19122.8 765.119  72
  -1  -2   7 19480.6 851.816  71
   1   2  -7 21278.1 853.282  81
   1   2  -6 683.671 155.855  65
   1   2  -6 628.916 155.663  64
   1   2  -6 742.754 144.595  81
  -1  -2   6 548.419 114.599  72
  -1  -2   6 416.006 127.776  70
  -1  -2   6 572.431 130.476   5
  -1  -2   6 630.409 131.141   1
  -1  -2   6 551.948 121.293   4
  -1  -2   5 2705.27 217.508   4
  -1  -2   5 2891.15 228.481   5
   1   2  -5 2668.24 228.595  65
   1   2  -5 2520.93 224.657  64
  -1  -2   5 2557.54 210.994  72
  -1  -2   5 3033.28 245.029  70
   1   2  -4 179966. 4659.64  40
  -1  -2   4 182450. 4710.09  68
  -1  -2   4 184242. 4776.88   5
  -1  -2   4 188167. 4773.44   4
  -1  -2   4 182556. 4731.46   3
  -1  -2   4 185822. 4811.14  70
   1   2  -4 181440. 4792.05  64
   1   2  -4 186733. 4797.26  65
   1   2  -3 108.178 55.5364  84
   1   2  -3 123.824 57.3485  83
   1   2  -3 216.430 64.3881  61
  -1  -2   3 202.710 79.4946   5
  -1  -2   3 261.452 79.4241   4
  -1  -2   3 149.977 60.9573   3
  -1  -2   3 219.679 91.9914  70
  -1  -2   3 366.128 79.5601  68
   1   2  -3 378.850 69.9514  40
   1   2  -3 250.147 92.4783  65
   1   2  -3 124.925 84.8954  64
   1   2  -2 255331. 6337.59  40
   1   2  -2 245016. 6334.25  64
   1   2  -2 251151. 6364.09  66
   1   2  -2 246558. 6334.81  65
   1   2  -2 248535. 6332.45  84
   1   2  -2 250472. 6331.12  83
  -1  -2   2 255495. 6347.53  68
  -1  -2   2 245203. 6329.87   4
  -1  -2   2 246559. 6307.59   3
   1   2  -2 252112. 6332.19  61
  -1  -2   2 252247. 6336.00   5
  -1  -2   2 248834. 6377.32  70
  -1  -2   2 246256. 6386.43  71
   1   2  -1 36958.3 1035.32  66
   1   2  -1 36908.8 1045.68  84
   1   2  -1 36663.2 1042.35  83
   1   2  -1 39790.0 1049.35  61
  -1  -2   1 37583.6 1003.01   3
  -1  -2   1 38605.3 1020.57   4
  -1  -2   1 36243.0 986.350  69
  -1  -2   1 37899.5 1057.40  68
   1   2  -1 37360.4 1027.64  67
   1   2  -1 36568.8 1044.34  40
  -1  -2   1 38625.4 1023.90   5
   1   2   0 235550. 5921.07  84
   1   2   0 225785. 5916.78  83
  -1  -2   0 229723. 5885.84  69
  -1  -2   0 235418. 5929.14  68
   1   2   0 235301. 5868.42  67
   1   2   0 237768. 5894.72   2
   1   2   0 242609. 5922.26  61
  -1  -2   0 229144. 5875.88   5
  -1  -2   0 228553. 5889.33  63
   1   2   1 93146.3 2428.84   4
   1   2   1 93995.0 2440.77   2
  -1  -2  -1 95928.3 2451.63  63
  -1  -2  -1 92577.0 2380.10  64
  -1  -2  -1 91997.6 2380.03  65
   1   2   1 95476.0 2474.18  40
  -1  -2  -1 100554. 2459.90  69
  -1  -2  -1 102410. 2481.90  68
   1   2   1 99199.7 2422.70  73
   1   2   2 23568.3 672.884  72
   1   2   2 22435.4 615.692  73
   1   2   2 23179.4 668.934  61
   1   2   2 21866.3 650.148   2
   1   2   2 22193.3 643.259   4
   1   2   2 23420.6 658.116   1
   1   2   2 22256.9 647.092   5
  -1  -2  -2 21799.7 666.413  63
  -1  -2  -2 21403.1 609.723  64
  -1  -2  -2 21580.0 610.289  65
   1   2   2 23729.8 671.671  84
   1   2   2 22891.2 667.991  83
   1   2   2 21989.3 666.004  40
  -1  -2  -2 22392.4 674.277  69
   1   2   3 66415.8 1790.29  40
   1   2   3 69683.4 1816.33  72
   1   2   3 64907.5 1744.92  73
   1   2   3 69160.1 1790.01  61
   1   2   3 68414.5 1811.64   1
   1   2   3 69102.5 1795.82   4
   1   2   3 69441.8 1802.95   5
  -1  -2  -3 66687.1 1770.86  65
  -1  -2  -3 69749.6 1828.11  63
  -1  -2  -3 65171.4 1768.84  64
   1   2   3 64861.3 1786.02  84
   1   2   3 66096.3 1788.69  83
  -1  -2  -3 65270.4 1821.23  69
  -1  -2  -3 70924.2 1824.96  13
   1   2   4 173069. 4723.84  72
   1   2   4 181943. 4669.59  73
   1   2   4 190639. 4760.02  71
   1   2   4 182153. 4684.41  61
   1   2   4 187554. 4743.11   5
   1   2   4 181222. 4732.60   4
  -1  -2  -4 183835. 4715.43  65
  -1  -2  -4 190018. 4767.88  63
  -1  -2  -4 189437. 4719.19  64
   1   2   4 183762. 4688.21  84
   1   2   4 178340. 4685.70  83
   1   2   4 180703. 4688.38  40
  -1  -2  -4 192706. 4766.17  13
   1   2   5 149617. 3846.19  70
  -1  -2  -5 144766. 3838.66  69
   1   2   5 142776. 3838.48   5
   1   2   5 148418. 3824.95   4
   1   2   5 138497. 3712.39  61
  -1  -2  -5 153621. 3862.87  13
   1   2   5 138461. 3714.62  40
   1   2   5 148271. 3810.48  72
   1   2   5 145671. 3746.45  73
   1   2   5 152014. 3849.55  71
  -1  -2  -5 150668. 3867.66  63
  -1  -2  -5 145946. 3812.27  65
  -1  -2  -5 147552. 3812.74  64
   1   2   6 11698.9 505.767   5
   1   2   6 11630.5 494.365   4
  -1  -2  -6 12077.3 498.158  65
  -1  -2  -6 12143.7 496.401  64
  -1  -2  -6 11948.3 526.984  63
   1   2   6 12149.0 436.350  73
   1   2   6 10507.9 494.347  71
   1   2   6 11984.7 472.411  72
   1   2   6 11730.2 507.428  70
  -1  -2  -6 11477.9 501.521  69
  -1  -2  -6 11615.8 515.623  13
  -1  -2  -7 4608.59 313.484  65
  -1  -2  -7 4440.44 306.445  64
  -1  -2  -7 4590.98 312.068  69
   1   2   7 4638.84 316.247  70
   1   2   7 4890.16 314.477   4
   1   2   7 4452.76 305.364   1
   1   2   7 4713.62 316.622   5
   1   2   7 3973.18 270.338  72
   1   2   7 4298.10 247.146  73
   1   2   7 4451.15 313.192  71
  -1  -2  -8 1983.62 230.445  80
  -1  -2  -8 2096.62 232.617  65
  -1  -2  -8 1860.78 224.730  64
   1   2   8 1850.48 222.429   1
   1   2   8 2014.45 234.977   4
   1   2   8 1870.55 233.148   5
  -1  -2  -8 1935.69 226.200  69
   1   2   8 2006.35 179.870  73
   1   2   8 2019.77 232.099  71
   1   2   8 2065.77 231.019  77
   1   2   9 85132.4 2514.00  20
   1   2   9 85787.3 2539.29  22
   1   2   9 85085.4 2515.90  21
  -1  -2  -9 82578.9 2555.31  24
  -1  -2  -9 82169.4 2549.16  23
   1   2   9 85406.2 2562.04  71
  -1  -2  -9 88415.3 2550.05  80
  -1  -2  -9 87519.1 2554.25  64
  -1  -2  -9 85962.4 2603.06  63
  -1  -2  -9 85948.8 2548.74  65
  -1  -2  -9 80121.6 2489.41  69
   1   2   9 82523.0 2526.92  75
   1   2   9 85750.3 2539.31  77
  -1  -2  -9 80743.9 2549.54  74
   1   2   9 83922.4 2529.68  19
   1   2   9 89049.5 2568.04   4
   1   2   9 87239.1 2564.57   1
   1   2   9 87563.9 2580.18   5
   1   2  10 576.910 182.314  75
   1   2  10 255.121 134.068  77
  -1  -2 -10 336.775 166.703  24
  -1  -2 -10 360.482 163.673  23
   1   2  10 504.078 155.796  21
   1   2  10 629.314 173.683  22
  -1  -2 -10 279.303 163.407  74
   1   2  10 629.107 173.626  19
   1   2  10 658.068 163.503  20
  -1  -2 -10 512.852 170.536  80
  -1  -2 -11 20544.8 939.766  24
  -1  -2 -11 20561.1 935.641  23
   1   2  11 23243.3 904.835  21
   1   2  11 22540.2 920.078  22
   1   2  11 21827.8 888.093  20
   1   2  11 22322.6 916.350  19
   1   2  11 21870.8 902.088  77
   1   2  11 21963.9 921.341  75
  -1  -2 -11 21781.7 929.032  74
  -1  -2 -11 21770.4 907.605  80
  -1  -2 -12 8438.69 505.100  23
  -1  -2 -12 8221.77 503.693  24
   1   2  12 8852.36 464.657  20
   1   2  12 8892.43 463.814  21
   1   2  12 7925.74 463.324  22
   1   2  12 8428.05 472.923  19
  -1  -2 -12 7212.08 449.855  74
   1   2  12 7490.22 441.274  77
   1   2  12 7975.47 472.973  75
  -1  -2 -12 8349.16 465.174  80
  -1  -2 -13 7263.41 403.471  23
  -1  -2 -13 6738.24 395.398  24
  -1  -2 -13 7923.51 381.001  80
   1   2  13 8059.88 394.328  22
   1   2  13 7567.10 366.293  21
   1   2  13 7304.52 365.859  20
   1   2  13 7839.41 389.056  19
   1   2  13 7817.47 397.470  75
  -1  -2 -13 7188.44 366.013  74
   1   2  14 19163.6 600.004  19
   1   2  14 20155.5 604.879  22
  -1  -3  12 2498.27 151.540  16
  -1  -3  12 2265.55 135.683  20
  -1  -3  12 2113.49 132.264  21
   1   3 -12 1917.44 142.701  10
   1   3 -11 30368.5 1048.42  10
  -1  -3  11 32184.9 1007.83  16
  -1  -3  11 29277.2 940.685  19
   1   3 -11 28536.2 982.266  81
  -1  -3  11 29562.9 971.018  20
  -1  -3  11 30003.5 973.867  21
  -1  -3  11 28620.7 936.708  22
   1   3 -10 3117.89 284.326  81
   1   3 -10 2753.56 255.258  80
  -1  -3  10 2933.31 268.757  20
  -1  -3  10 2992.66 267.187  21
  -1  -3  10 2696.65 248.905  22
   1   3 -10 2425.68 244.223  31
  -1  -3  10 2921.59 254.948  19
   1   3 -10 3158.51 343.275  10
  -1  -3  10 2607.55 226.309  77
  -1  -3   9 48598.0 1546.28  77
   1   3  -9 48725.7 1617.03  81
   1   3  -9 47830.8 1579.02  80
  -1  -3   9 47306.9 1548.03  19
   1   3  -9 47133.2 1515.06  18
   1   3  -9 48097.0 1737.67  10
  -1  -3   9 47079.7 1567.41  20
  -1  -3   9 47204.5 1565.47  21
  -1  -3   9 48316.9 1555.82  22
   1   3  -8 24886.0 974.443  80
   1   3  -8 22283.0 992.565  23
   1   3  -8 22453.1 999.202  24
   1   3  -8 23314.9 968.179  32
   1   3  -8 23806.9 988.437  81
  -1  -3   8 23895.9 942.018  19
  -1  -3   8 25204.1 963.748  21
  -1  -3   8 24832.7 960.839  20
  -1  -3   8 24832.7 950.374  22
  -1  -3   7 45297.7 1497.22  19
   1   3  -7 45573.5 1542.97  32
   1   3  -7 46765.3 1539.88  65
   1   3  -7 47028.0 1540.18  64
   1   3  -7 42858.8 1554.16  23
   1   3  -7 42366.4 1555.44  24
  -1  -3   7 45376.6 1512.31   4
  -1  -3   7 46236.1 1507.28   1
  -1  -3   7 47273.8 1546.68   5
  -1  -3   7 45817.0 1502.52  22
  -1  -3   7 46208.0 1514.96  21
  -1  -3   7 46912.2 1521.55  20
   1   3  -7 46303.5 1555.89  82
  -1  -3   7 45538.8 1564.99  71
   1   3  -7 49200.5 1550.62  80
   1   3  -6 28109.4 1026.04  80
   1   3  -6 29621.3 1041.87  65
   1   3  -6 29918.8 1044.00  64
   1   3  -6 29846.5 1067.39  82
  -1  -3   6 28084.4 1064.89  71
  -1  -3   6 27815.9 973.432  72
  -1  -3   6 27660.3 1030.67   5
  -1  -3   6 27949.2 1017.32   4
  -1  -3   5 26038.1 904.640  72
  -1  -3   5 25752.5 956.376  71
  -1  -3   5 26444.4 921.227   4
  -1  -3   5 24628.7 865.614   3
  -1  -3   5 27122.2 937.416   5
   1   3  -5 27306.9 933.579  65
   1   3  -5 28053.1 938.769  64
   1   3  -4 72675.2 2031.88  40
   1   3  -4 81103.4 2138.67  65
   1   3  -4 81645.5 2137.41  64
   1   3  -4 75166.6 2173.16  66
  -1  -3   4 75615.2 2176.56  71
  -1  -3   4 76968.7 2126.40   4
  -1  -3   4 72935.3 2076.93   3
  -1  -3   4 73790.1 2128.39   5
  -1  -3   4 73737.3 2090.28  68
  -1  -3   3 132399. 3479.38   5
  -1  -3   3 127451. 3474.36  68
   1   3  -3 129965. 3439.46  84
   1   3  -3 130281. 3438.85  83
   1   3  -3 133009. 3453.63  65
   1   3  -3 137626. 3526.70  66
   1   3  -3 132760. 3452.55  64
  -1  -3   3 133248. 3527.51  70
  -1  -3   3 127889. 3527.64  71
   1   3  -3 130767. 3437.44  61
   1   3  -3 130729. 3444.81  40
  -1  -3   3 131274. 3469.88   4
  -1  -3   3 129704. 3434.94   3
  -1  -3   2 15946.9 578.387   5
  -1  -3   2 17843.6 615.895  68
   1   3  -2 17108.5 602.078  66
   1   3  -2 17440.8 602.150  67
   1   3  -2 17543.5 594.448  84
   1   3  -2 18576.9 600.792  83
   1   3  -2 17423.3 550.223  64
   1   3  -2 18126.4 555.134  65
   1   3  -2 18191.2 595.944  61
  -1  -3   2 16631.6 579.442   4
  -1  -3   2 16216.8 556.991   3
  -1  -3   2 18389.3 631.029  70
   1   3  -2 17856.6 600.861  40
  -1  -3   1 8858.18 371.118  70
   1   3  -1 8847.67 365.088  83
   1   3  -1 8662.49 363.032  84
   1   3  -1 9564.60 372.201  61
  -1  -3   1 8403.08 308.344  69
   1   3  -1 8938.01 341.384  67
  -1  -3   1 8751.75 376.010  68
   1   3  -1 8636.07 341.735  66
  -1  -3   1 8573.46 338.500   5
  -1  -3   1 8292.13 321.726   3
   1   3   0 36485.4 1049.84  73
   1   3   0 37093.2 1082.11  83
   1   3   0 36735.5 1083.93  84
   1   3   0 38630.6 1085.37  61
   1   3   0 35770.9 1005.84  66
  -1  -3   0 35967.3 1055.54  63
  -1  -3   0 36296.7 1034.81  69
  -1  -3   0 36879.1 1092.81  68
   1   3   0 36357.6 1013.81  67
  -1  -3   0 36936.7 1037.64   5
   1   3   0 35172.1 1048.17   2
  -1  -3  -1 2287.88 167.910  63
   1   3   1 2502.62 186.719  61
   1   3   1 2512.08 165.095   2
   1   3   1 2377.59 183.898  84
   1   3   1 2185.33 182.885  83
  -1  -3  -1 2435.30 170.619  69
  -1  -3  -1 2310.72 184.500  68
   1   3   1 2477.60 121.117  67
   1   3   1 2344.52 149.634  73
  -1  -3  -2 4647.99 252.665  63
   1   3   2 5374.70 246.180   5
   1   3   2 5308.39 241.468   4
   1   3   2 5073.13 244.563   2
   1   3   2 5254.37 267.903  83
   1   3   2 5189.94 265.015  84
   1   3   2 5512.58 265.929  61
  -1  -3  -2 5104.77 265.544  69
   1   3   2 4663.26 160.313  67
   1   3   2 5121.13 221.067  73
  -1  -3  -3 26476.1 761.739  63
  -1  -3  -3 26494.4 630.318  64
  -1  -3  -3 25900.4 628.785  65
   1   3   3 26012.6 728.895   4
   1   3   3 26128.4 732.880   2
   1   3   3 24626.3 721.836   5
   1   3   3 26943.0 746.721  83
   1   3   3 28156.7 756.787  84
  -1  -3  -3 26990.2 740.040  12
  -1  -3  -3 26722.8 753.148  13
   1   3   3 27226.8 746.676  61
   1   3   3 25597.3 756.741  72
   1   3   3 26807.4 687.151  73
  -1  -3  -3 25274.6 764.470  69
  -1  -3  -3 27181.5 761.402  68
   1   3   4 32545.1 977.833  72
   1   3   4 32299.4 904.530  73
   1   3   4 31816.6 951.142  40
  -1  -3  -4 32449.4 889.887  65
  -1  -3  -4 32034.3 994.730  63
  -1  -3  -4 31616.7 887.003  64
   1   3   4 32996.4 960.838   4
   1   3   4 33219.6 967.704   2
   1   3   4 34398.2 973.361   5
   1   3   4 30664.3 939.621  83
   1   3   4 31733.7 946.812  84
  -1  -3  -4 33114.7 970.515  12
   1   3   4 31163.0 938.749  61
  -1  -3  -4 33313.3 987.165  13
  -1  -3  -4 32542.4 969.008  68
   1   3   4 27932.4 810.825  67
   1   3   5 399.844 93.6420  40
  -1  -3  -5 571.703 118.929  12
   1   3   5 565.142 91.4745  84
   1   3   5 585.489 96.8420  83
  -1  -3  -5 542.889 91.9333  65
  -1  -3  -5 541.400 92.0336  64
  -1  -3  -5 528.509 128.185  63
   1   3   5 853.222 136.839   5
   1   3   5 576.971 123.967   4
   1   3   5 443.068 108.008  72
   1   3   5 595.372 89.7843  73
   1   3   5 506.874 89.9936  61
  -1  -3  -5 587.166 137.885  69
  -1  -3  -6 105453. 2776.11  12
   1   3   6 96283.4 2627.10  84
   1   3   6 94097.7 2622.44  83
  -1  -3  -6 98206.9 2772.92  69
  -1  -3  -6 101121. 2709.31  68
   1   3   6 105031. 2763.01   4
   1   3   6 103429. 2770.77   5
  -1  -3  -6 101466. 2808.61  63
  -1  -3  -6 100087. 2690.68  64
  -1  -3  -6 101098. 2693.32  65
   1   3   6 96238.0 2622.73  61
   1   3   6 104114. 2750.81  72
   1   3   6 97467.1 2649.35  73
  -1  -3  -7 145671. 3984.50  68
  -1  -3  -7 148536. 4102.52  69
   1   3   7 143873. 4034.65  72
   1   3   7 146485. 3948.85  73
  -1  -3  -7 151936. 4021.46  65
  -1  -3  -7 152364. 4140.71  63
  -1  -3  -7 151104. 4022.21  64
   1   3   7 156390. 4088.52   4
   1   3   7 156684. 4101.29   5
  -1  -3  -7 155724. 4107.20  12
  -1  -3  -8 2686.89 252.932  65
  -1  -3  -8 2956.95 259.517  64
   1   3   8 2532.01 245.602  72
  -1  -3  -8 3341.60 272.255  80
   1   3   8 3191.86 283.559   1
   1   3   8 2819.90 270.382   4
   1   3   8 2650.10 273.251   5
   1   3   8 2939.41 281.813  77
   1   3   8 3348.97 285.523  75
  -1  -3  -8 2518.52 279.925  74
  -1  -3  -8 2916.20 280.819  12
  -1  -3  -8 2597.41 276.176  69
   1   3   9 7343.90 463.649  22
   1   3   9 7394.19 450.611  21
   1   3   9 7504.47 453.241  20
   1   3   9 8168.27 499.993   5
   1   3   9 7862.32 481.599   1
   1   3   9 7790.46 487.329   4
  -1  -3  -9 8335.08 509.649  12
  -1  -3  -9 7123.29 440.062  65
  -1  -3  -9 7798.00 459.057  64
  -1  -3  -9 8232.98 465.779  80
  -1  -3  -9 7779.10 483.077  79
  -1  -3  -9 7332.01 486.019  69
   1   3   9 7915.19 475.135  19
   1   3   9 7432.68 468.517  17
   1   3   9 7361.09 462.286  75
   1   3   9 7515.28 479.072  77
  -1  -3  -9 8445.71 515.879  13
  -1  -3  -9 7122.41 486.780  24
  -1  -3  -9 7730.88 497.651  23
  -1  -3 -10 33564.4 1265.37  74
   1   3  10 33807.1 1235.70  77
   1   3  10 32242.7 1206.99  75
  -1  -3 -10 32045.0 1177.55  79
  -1  -3 -10 32438.0 1171.96  80
  -1  -3 -10 31453.6 1232.45  24
  -1  -3 -10 30413.8 1217.45  23
   1   3  10 32893.4 1202.51  19
   1   3  10 33994.9 1195.83  20
   1   3  10 31865.5 1172.75  21
   1   3  10 34520.6 1223.35  22
   1   3  11 6370.78 441.542  77
  -1  -3 -11 5718.04 447.856  74
   1   3  11 6382.33 439.130  75
  -1  -3 -11 6229.82 412.507  80
  -1  -3 -11 5569.91 370.663  79
  -1  -3 -11 5980.36 461.253  24
  -1  -3 -11 5594.04 444.862  23
   1   3  11 6146.30 425.266  19
   1   3  11 6684.98 426.268  20
   1   3  11 6618.81 428.969  21
   1   3  11 6723.93 445.191  22
   1   3  12 10023.6 528.560  75
   1   3  12 9448.81 519.915  77
  -1  -3 -12 10053.4 542.909  74
  -1  -3 -12 9388.16 482.016  80
  -1  -3 -12 10116.9 560.381  24
  -1  -3 -12 9702.79 550.977  23
   1   3  12 10159.8 521.089  19
   1   3  12 9787.33 497.720  21
   1   3  12 10354.2 525.077  22
   1   3  12 10123.8 502.593  20
   1   3  13 7488.24 391.884  75
  -1  -3 -13 8014.94 402.976  74
   1   3  13 6743.02 374.544  77
   1   3  13 8543.96 402.892  19
  -1  -3 -13 7249.64 347.473  80
   1   3  13 7514.96 364.448  20
   1   3  13 8203.28 376.498  21
   1   3  13 8266.97 398.565  22
  -1  -3 -13 7421.87 412.881  23
  -1  -3 -13 7683.94 417.532  24
   1   3  14 897.993 88.6576  19
  -1  -3 -14 734.124 99.9922  24
  -1  -3 -14 675.210 94.2413  23
   1   3  14 734.884 83.5578  22
   1   3  14 773.869 97.4104  44
   1   3  14 885.794 101.188  43
   1   4 -11 23481.4 713.774  81
  -1  -4  11 22605.1 670.819  21
  -1  -4  11 21968.3 668.509  20
  -1  -4  10 27451.5 888.904  19
  -1  -4  10 29944.1 973.049  16
   1   4 -10 26236.5 920.666  46
  -1  -4  10 28996.4 937.087  20
  -1  -4  10 26857.7 887.714  22
  -1  -4  10 29058.9 934.068  21
   1   4 -10 26533.1 951.099  81
  -1  -4   9 4633.94 351.945  16
  -1  -4   9 3185.47 253.485   8
  -1  -4   9 3335.07 257.795   7
  -1  -4   9 4116.83 314.411  20
  -1  -4   9 3866.36 307.400  21
  -1  -4   9 4109.79 294.857  22
  -1  -4   9 3662.63 281.812  19
   1   4  -9 4779.41 413.250  10
   1   4  -8-30.4489 175.377  10
   1   4  -8-68.9615 118.510  80
  -1  -4   8 115.132 115.440  22
  -1  -4   8 226.068 135.124  21
  -1  -4   8 103.304 105.634  20
  -1  -4   8 157.687 148.109  16
  -1  -4   8 57.3622 111.791  19
   1   4  -7 4536.37 366.122  32
  -1  -4   7 4426.70 364.605  16
   1   4  -7 5117.22 453.066  10
  -1  -4   7 4789.25 362.605  20
  -1  -4   7 4365.64 340.391  22
  -1  -4   7 4662.21 358.029  21
   1   4  -7 4558.29 341.724  18
  -1  -4   7 4577.82 345.716  19
   1   4  -7 4869.05 387.461  82
   1   4  -7 4208.53 377.825  81
  -1  -4   6 181231. 4979.86  19
   1   4  -6 181307. 5043.96  32
  -1  -4   6 194198. 5106.58  70
   1   4  -6 189456. 5076.76  81
   1   4  -6 188539. 5076.95  82
   1   4  -6 192686. 5229.73  10
  -1  -4   6 181633. 5008.00   4
  -1  -4   6 183188. 5036.45   5
  -1  -4   6 179843. 5067.30  71
  -1  -4   6 183808. 5006.99  20
  -1  -4   6 182959. 5001.88  21
  -1  -4   6 183352. 4982.16  22
  -1  -4   6 187070. 5046.47  16
   1   4  -5 513.702 154.818  81
   1   4  -5 769.935 201.465  10
   1   4  -5 520.592 149.770  82
  -1  -4   5 496.121 130.526   5
  -1  -4   5 543.431 130.471   4
  -1  -4   5 619.135 153.518  71
  -1  -4   5 440.131 107.824  72
  -1  -4   5 1054.73 183.670  70
   1   4  -4 38735.3 1305.32  81
   1   4  -4 38687.0 1207.55  65
   1   4  -4 42072.1 1332.58  66
   1   4  -4 40270.1 1214.88  64
  -1  -4   4 39479.5 1272.16   4
  -1  -4   4 38698.2 1224.34   3
  -1  -4   4 39605.4 1284.93   5
  -1  -4   4 41178.6 1334.70  70
  -1  -4   4 39487.6 1328.05  71
  -1  -4   4 39919.2 1273.07  68
  -1  -4   3 128.324 103.044  70
  -1  -4   3 14.6452 86.9476  68
   1   4  -3 133.918 85.5238  61
   1   4  -3 159.603 77.9388  84
   1   4  -3 158.630 78.4248  83
  -1  -4   3 193.276 79.8784   3
  -1  -4   3 274.444 106.634   5
  -1  -4   3 133.163 89.6386   4
   1   4  -3 232.288 65.9286  65
   1   4  -3 75.6467 97.1989  66
   1   4  -3 196.274 61.4355  64
  -1  -4   3 98.9558 102.000  71
   1   4  -3 76.5670 86.8559  40
   1   4  -2 4854.97 291.580  66
  -1  -4   2 5322.65 320.021  68
   1   4  -2 5454.01 306.895  67
   1   4  -2 5311.21 303.285  61
   1   4  -2 4889.67 298.792  84
   1   4  -2 5277.42 306.895  83
  -1  -4   2 5349.07 296.251   4
  -1  -4   2 4862.05 271.184   3
  -1  -4   2 5481.95 330.409  71
  -1  -4   2 5244.80 318.387  70
   1   4  -2 5674.96 323.099  40
  -1  -4   2 5129.08 292.920   5
  -1  -4   1 106907. 2868.28   5
   1   4  -1 106492. 2907.35  83
   1   4  -1 106665. 2910.13  84
  -1  -4   1 103996. 2810.96  69
   1   4  -1 103843. 2837.14  66
   1   4  -1 105309. 2852.23  67
  -1  -4   1 108149. 2924.86  68
  -1  -4   1 106741. 2843.46   3
  -1  -4   1 110496. 2904.28  70
   1   4  -1 106813. 2904.17  61
  -1  -4   0 5735.50 311.510  63
  -1  -4   0 6078.86 299.812   5
   1   4   0 5534.36 330.191  84
   1   4   0 5622.28 326.779  83
  -1  -4   0 5741.81 281.270  69
   1   4   0 5852.59 259.493  66
  -1  -4   0 5731.86 334.194  68
   1   4   0 5530.46 268.130  67
  -1  -4   0 5362.34 296.410  70
   1   4   0 6570.89 344.283  61
   1   4   1 2678.43 141.160  66
  -1  -4  -1 2904.04 218.860  63
  -1  -4  -1 3471.93 209.304   5
   1   4   1 3220.08 221.052   2
   1   4   1 3290.40 209.478   4
   1   4   1 3721.93 261.791  84
   1   4   1 3321.16 251.114  83
  -1  -4  -1 3139.44 223.963  69
   1   4   1 3237.26 174.046  67
   1   4   1 3309.52 246.422  61
   1   4   1 3373.45 212.773  73
   1   4   2 1077.55 134.717   4
  -1  -4  -2 1178.21 163.427  69
   1   4   2 771.740 76.6516  67
  -1  -4  -2 1101.94 173.768  68
  -1  -4  -2 971.649 145.940  63
   1   4   2 933.787 121.076  73
   1   4   3 51638.2 1461.12  73
  -1  -4  -3 49394.0 1538.13  63
   1   4   3 51381.4 1510.56   2
   1   4   3 51075.7 1497.53   4
   1   4   3 51095.9 1539.26  84
   1   4   3 51704.1 1536.03  83
  -1  -4  -3 50290.9 1539.99  69
  -1  -4  -3 51427.5 1545.99  68
   1   4   3 54495.7 1545.66  61
  -1  -4  -3 53736.4 1498.90  12
   1   4   4 6829.22 312.116  73
   1   4   4 7014.14 371.859  72
  -1  -4  -4 6209.97 370.123  63
   1   4   4 6841.04 352.007   2
   1   4   4 7005.67 353.013   4
   1   4   4 7024.10 355.771   5
   1   4   4 7082.28 361.133  83
   1   4   4 6457.50 354.437  84
  -1  -4  -4 6750.44 369.224  68
  -1  -4  -4 6474.72 373.618  69
  -1  -4  -4 7794.06 358.293  12
   1   4   4 6985.37 360.685  61
   1   4   5 11544.9 510.676  40
   1   4   5 12364.1 550.502  72
   1   4   5 12098.6 472.664  73
  -1  -4  -5 12112.0 571.497  63
   1   4   5 13417.7 546.763   4
   1   4   5 12843.6 539.768   2
   1   4   5 13208.9 546.011   5
   1   4   5 12530.6 520.999  84
   1   4   5 11790.0 507.787  83
  -1  -4  -5 12814.7 535.534  68
  -1  -4  -5 12732.8 534.166  12
   1   4   5 13378.9 523.661  61
   1   4   6 21348.0 785.611  40
   1   4   6 23506.6 866.640  72
   1   4   6 23295.2 773.170  73
   1   4   6 23387.3 790.656  61
  -1  -4  -6 24577.9 858.200  12
   1   4   6 22811.7 793.284  84
   1   4   6 22629.7 790.039  83
  -1  -4  -6 22437.4 889.596  69
  -1  -4  -6 22690.4 824.180  68
   1   4   6 24622.3 871.643   5
   1   4   6 23877.1 862.791   4
   1   4   6 24339.3 864.708   2
  -1  -4  -6 24238.3 915.482  63
   1   4   7 451.195 126.877  72
   1   4   7 320.123 87.6616  73
  -1  -4  -7 275.110 126.367  74
  -1  -4  -7 290.647 136.547  63
  -1  -4  -7 230.558 136.387  69
  -1  -4  -7 326.064 108.429  68
   1   4   7 206.950 104.004  75
   1   4   7 344.600 126.197  76
   1   4   7 216.567 117.009  77
   1   4   7 437.562 130.971   5
   1   4   7 204.144 108.744   4
   1   4   7 330.375 120.893   2
  -1  -4  -7 270.878 107.365  12
  -1  -4  -7 273.422 128.611  13
   1   4   8 94.9987 100.915  22
   1   4   8 145.816 98.0792   2
   1   4   8 108.952 100.233   5
   1   4   8 255.055 126.164   4
   1   4   8 624.459 145.180  76
   1   4   8 272.245 117.080  75
  -1  -4  -8 214.063 125.238  23
  -1  -4  -8 150.513 123.935  24
   1   4   8 208.836 126.354  19
   1   4   8 213.597 130.419  18
   1   4   8 414.113 158.208  17
   1   4   8 234.790 111.075  72
  -1  -4  -8 157.936 130.038  74
  -1  -4  -8 202.676 141.507  63
  -1  -4  -8 201.266 136.469  79
  -1  -4  -8 291.251 136.860  12
  -1  -4  -8 244.526 128.124  13
  -1  -4  -8-46.7294 121.819  69
  -1  -4  -9 139.484 114.189  12
  -1  -4  -9-24.5271 98.3681  13
   1   4   9-60.7974 88.5715  72
  -1  -4  -9 50.3593 138.277  74
  -1  -4  -9 119.295 143.530  79
   1   4   9 84.4695 117.887  19
   1   4   9 48.2277 132.424  17
   1   4   9 157.562 121.730  20
   1   4   9-40.0190 118.690  76
   1   4   9 149.119 110.984  75
   1   4   9-63.3609 103.742  22
   1   4   9 118.340 106.494  21
  -1  -4  -9 75.6310 133.751  69
  -1  -4  -9-47.2860 127.656  23
  -1  -4  -9 95.0715 142.982  24
   1   4   9 22.9946 100.496   2
   1   4   9 24.1948 118.842   5
   1   4   9 212.338 113.447   4
   1   4  10 62950.2 2009.07  75
   1   4  10 65468.7 2074.99  77
  -1  -4 -10 66397.2 2101.18  74
   1   4  10 65459.4 2023.14  19
   1   4  10 61518.1 2022.29  17
  -1  -4 -10 62173.6 2050.60  23
  -1  -4 -10 61402.3 2050.68  24
   1   4  10 65219.4 1997.55  21
   1   4  10 66408.1 2028.83  22
   1   4  10 66771.0 2005.35  20
  -1  -4 -10 64236.3 2037.50  79
   1   4  11 2784.34 304.558  77
   1   4  11 2773.21 281.956  75
   1   4  11 2622.23 269.270  17
   1   4  11 2508.99 271.932  19
  -1  -4 -11 2436.32 298.877  24
  -1  -4 -11 2949.34 324.162  23
   1   4  11 2647.87 269.464  20
   1   4  11 2650.30 268.318  21
   1   4  11 2782.16 282.371  22
  -1  -4 -11 2878.85 275.751  79
   1   4  12 1435.81 212.071  77
   1   4  12 1513.68 196.326  75
  -1  -4 -12 1681.52 232.025  74
   1   4  12 1601.80 203.420  19
   1   4  12 1325.90 182.207  20
  -1  -4 -12 1929.93 252.406  23
  -1  -4 -12 1673.63 231.898  24
   1   4  12 1430.79 195.352  22
   1   4  12 1340.82 182.796  21
   1   4  13 1631.96 179.700  77
   1   4  13 1800.31 170.310  75
   1   4  13 1911.45 179.455  19
  -1  -4 -13 2097.66 203.859  74
  -1  -4 -13 1911.98 205.785  24
  -1  -4 -13 2248.80 220.046  23
   1   4  13 1791.19 160.911  20
   1   4  13 1770.99 157.911  21
   1   4  13 1739.92 172.371  22
   1   4  14 4489.05 220.053  43
   1   4  14 4149.94 213.743  44
  -1  -4 -14 4030.78 203.284  24
  -1  -4 -14 3954.86 202.817  23
   1   5 -10 106.357 83.9954  10
  -1  -5  10 66.8095 67.0230  16
  -1  -5  10 146.823 58.2728  15
  -1  -5  10 54.5420 42.7713  21
  -1  -5  10 87.8129 47.0703  20
   1   5 -10 136.465 65.7240  81
   1   5  -9 4442.55 298.159  81
  -1  -5   9 5106.42 311.635  16
   1   5  -9 3952.57 273.421  34
   1   5  -9 4939.91 351.231  10
   1   5  -9 4357.63 308.568  46
  -1  -5   9 4565.22 275.257  21
  -1  -5   9 4665.31 278.746  20
  -1  -5   8 42153.7 1369.52  16
   1   5  -8 41957.6 1379.04  81
   1   5  -8 39956.2 1365.21  34
  -1  -5   8 42012.5 1335.14  20
  -1  -5   8 42048.8 1333.46  21
  -1  -5   8 38794.8 1278.21  22
   1   5  -8 41681.6 1457.00  10
  -1  -5   8 40599.2 1288.18  19
  -1  -5   7 193.497 139.742  16
   1   5  -7 67.3593 119.173  81
  -1  -5   7 159.394 109.517  19
  -1  -5   7 178.193 114.452  22
  -1  -5   7 156.713 134.693  21
  -1  -5   7 157.721 128.151  20
   1   5  -7 111.212 152.722  10
   1   5  -7 114.865 142.029  82
  -1  -5   6 31532.8 1141.47  16
  -1  -5   6 30238.1 1107.14  20
  -1  -5   6 30783.5 1110.77  21
  -1  -5   6 30069.0 1080.05  22
   1   5  -6 30623.1 1154.32  81
   1   5  -6 30443.7 1167.39  82
   1   5  -6 27869.9 1055.83  18
  -1  -5   6 30934.3 1085.11  19
   1   5  -6 30359.4 1229.90  10
   1   5  -6 28730.9 1113.14  32
  -1  -5   5 7014.90 439.879  20
  -1  -5   5 6714.59 419.214  22
  -1  -5   5 7588.92 451.059  21
  -1  -5   5 7123.70 456.781   5
  -1  -5   5 7027.22 441.531   4
   1   5  -5 7325.73 476.442  32
  -1  -5   5 8066.88 499.840  70
  -1  -5   5 7336.98 479.148  71
   1   5  -5 8226.80 491.245  81
   1   5  -5 8715.07 514.291  82
   1   5  -5 6592.77 419.792  18
  -1  -5   5 6879.57 423.410  19
   1   5  -5 8009.09 541.662  10
  -1  -5   5 6758.63 447.092  16
   1   5  -4 46541.2 1579.36  32
  -1  -5   4 49678.1 1592.68  70
  -1  -5   4 49053.0 1597.32  71
  -1  -5   4 49208.3 1558.91  68
   1   5  -4 49090.9 1565.02  81
  -1  -5   4 47175.5 1524.69  20
  -1  -5   4 46561.3 1522.02  21
   1   5  -4 48434.8 1643.85  10
  -1  -5   4 46909.5 1527.97   4
  -1  -5   4 45335.8 1532.57   5
  -1  -5   4 46963.8 1538.55  16
  -1  -5   3 73649.2 2223.70   5
   1   5  -3 78020.3 2287.34  82
   1   5  -3 78255.2 2242.72  81
  -1  -5   3 75638.0 2260.72  68
  -1  -5   3 77654.7 2288.87  71
  -1  -5   3 81138.2 2287.16  70
   1   5  -3 76526.6 2234.19  66
  -1  -5   3 73554.7 2214.04   4
  -1  -5   3 72238.9 2165.76   3
   1   5  -3 75460.1 2220.59  40
  -1  -5   2 15306.2 637.412   5
   1   5  -2 14924.1 649.149  84
   1   5  -2 14820.6 645.732  83
   1   5  -2 15326.7 669.988  82
  -1  -5   2 15013.5 674.816  68
   1   5  -2 15153.9 637.136  67
   1   5  -2 16462.9 631.565  66
  -1  -5   2 15936.5 684.788  71
  -1  -5   2 15435.3 658.548  70
   1   5  -2 14612.7 643.444  61
  -1  -5   2 15424.5 633.953   4
  -1  -5   2 15155.2 608.472   3
   1   5  -2 15320.7 667.761  40
  -1  -5   1 3631.35 273.079  70
  -1  -5   1 3320.40 287.596  68
   1   5  -1 3874.32 259.451  67
   1   5  -1 3182.96 226.882  66
   1   5  -1 3295.28 283.666  84
   1   5  -1 3301.00 280.809  83
   1   5  -1 4104.56 309.171  61
  -1  -5   1 3634.17 265.350   5
  -1  -5   1 3348.70 254.801   4
  -1  -5   1 3836.34 258.906   3
  -1  -5   0 10081.0 457.859  70
  -1  -5   0 8987.84 484.805  68
   1   5   0 9080.11 399.679  67
  -1  -5   0 9198.58 419.725  69
   1   5   0 8826.11 368.855  66
  -1  -5   0 9757.50 470.028  63
   1   5   0 9384.40 488.116  84
   1   5   0 9103.40 479.400  83
   1   5   0 9577.25 485.456  61
  -1  -5   0 9272.63 444.311   5
  -1  -5   0 8677.19 415.453   3
  -1  -5  -1 43826.4 1337.41  70
   1   5   1 44852.8 1347.90  73
  -1  -5  -1 43833.8 1333.01  69
   1   5   1 43197.7 1248.05  67
  -1  -5  -1 42020.9 1362.31  63
   1   5   1 42509.8 1397.30  84
   1   5   1 44224.6 1410.58  83
   1   5   1 45030.5 1410.07  61
  -1  -5  -1 42353.8 1323.92   5
   1   5   1 40678.0 1336.42   2
   1   5   2 78483.8 2186.27  73
  -1  -5  -2 76806.5 2232.68  63
  -1  -5  -2 77894.2 2216.77  69
  -1  -5  -2 79063.0 2268.81  68
   1   5   2 77462.2 2202.24   2
   1   5   2 75705.2 2188.80   4
  -1  -5  -2 75242.8 2171.67   5
   1   5   3 14215.7 587.058   2
   1   5   3 13373.4 572.661   4
   1   5   3 13741.4 614.627  84
   1   5   3 13221.0 609.952  83
  -1  -5  -3 13926.9 552.207  12
  -1  -5  -3 12381.2 589.989  63
   1   5   3 14200.8 614.787  61
  -1  -5  -3 13412.1 610.295  69
  -1  -5  -3 13957.0 619.996  68
   1   5   3 13703.8 547.663  73
   1   5   4 30369.2 1079.37   2
   1   5   4 31780.1 1083.01   4
   1   5   4 32702.6 1116.18  84
   1   5   4 32341.3 1112.44  83
  -1  -5  -4 31624.3 1044.33  12
  -1  -5  -4 32136.8 1134.93  63
   1   5   4 33206.9 1111.88  61
   1   5   4 31669.0 1028.10  73
  -1  -5  -4 33122.4 1138.17  69
  -1  -5  -4 32847.4 1116.74  68
   1   5   5 65035.9 1907.62   4
   1   5   5 65492.4 1911.19   2
   1   5   5 59219.7 1878.73  84
   1   5   5 61777.8 1887.53  83
   1   5   5 66216.0 1938.82  72
   1   5   5 59861.7 1800.87  73
  -1  -5  -5 62743.7 1949.17  69
  -1  -5  -5 59899.8 1890.12  68
   1   5   5 62652.4 1907.89  40
  -1  -5  -5 63363.9 1856.60  12
  -1  -5  -5 61329.4 1952.75  63
   1   5   5 63651.5 1892.95  61
   1   5   5 64899.5 1927.01  76
  -1  -5  -5 65352.3 1929.85  13
  -1  -5  -6 15266.5 711.156  63
   1   5   6 12931.6 594.274  61
  -1  -5  -6 15003.7 628.731  12
  -1  -5  -6 13434.0 639.113  74
   1   5   6 14917.0 665.912  76
   1   5   6 15284.5 670.752  77
   1   5   6 14307.9 613.676  75
   1   5   6 14819.1 653.500   4
   1   5   6 14219.4 649.685   2
   1   5   6 14345.6 651.957   5
  -1  -5  -6 12704.7 606.953  68
   1   5   6 13650.7 611.709  40
   1   5   6 12623.9 590.066  84
   1   5   6 14906.6 624.146  83
   1   5   6 14552.1 663.243  72
   1   5   6 12905.0 550.962  73
  -1  -5  -6 13154.9 636.539  79
  -1  -5  -6 14804.2 665.807  13
   1   5   7 1374.67 185.247  22
   1   5   7 1746.09 232.595   5
   1   5   7 1840.35 228.350   2
   1   5   7 1337.71 208.483   4
   1   5   7 1240.50 199.855  72
  -1  -5  -7 1699.49 229.104  74
   1   5   7 1284.19 187.478  75
   1   5   7 1320.49 212.453  77
   1   5   7 1324.34 212.946  76
  -1  -5  -7 1627.06 226.651  79
  -1  -5  -7 1034.18 202.127  69
  -1  -5  -7 1671.53 249.947  63
   1   5   7 1342.98 220.732  17
   1   5   7 1516.92 227.340  18
   1   5   7 1175.80 173.290  19
  -1  -5  -7 1765.33 231.712  13
  -1  -5  -7 1917.19 220.005  12
  -1  -5  -7 1441.61 219.779  24
  -1  -5  -7 1647.32 227.994  23
   1   5   8 27276.6 1010.73  22
   1   5   8 27303.1 1057.63   2
   1   5   8 25849.4 1044.43   4
   1   5   8 27478.2 1069.34   5
   1   5   8 27468.4 1072.52  77
   1   5   8 26705.1 1004.93  75
   1   5   8 27378.3 1051.20  76
  -1  -5  -8 27057.2 1064.48  74
  -1  -5  -8 27172.9 1028.46  12
  -1  -5  -8 26083.9 1109.05  63
   1   5   8 26683.8 1002.52  19
   1   5   8 27020.2 1096.76  17
   1   5   8 27576.9 1096.30  18
  -1  -5  -8 27292.0 1071.81  13
  -1  -5  -8 25551.8 1036.89  23
  -1  -5  -8 26187.0 1047.85  24
   1   5   8 25639.2 1036.50  72
  -1  -5  -8 27086.1 1088.49  69
   1   5   9 20266.6 881.145  77
  -1  -5  -9 20479.5 892.695  74
   1   5   9 18100.3 792.839  75
   1   5   9 20457.5 848.898  76
   1   5   9 19107.9 811.126  19
   1   5   9 19496.9 893.153  17
  -1  -5  -9 19309.9 869.614  79
  -1  -5  -9 18024.0 845.784  24
  -1  -5  -9 19035.3 861.616  23
   1   5   9 18543.9 807.049  22
  -1  -5 -10 669.250 189.013  79
   1   5  10 399.400 162.569  77
   1   5  10 667.370 163.839  76
   1   5  10 581.900 153.606  75
   1   5  10 432.834 142.096  19
   1   5  10 443.365 173.218  17
   1   5  10 246.584 120.777  20
  -1  -5 -10 577.024 199.951  74
   1   5  10 412.337 142.135  22
   1   5  10 512.936 135.131  21
  -1  -5 -10 290.056 161.127  23
  -1  -5 -10 267.320 172.637  24
   1   5  11 21976.0 853.266  75
  -1  -5 -11 23580.4 950.767  74
   1   5  11 22085.4 866.585  19
   1   5  11 21848.9 891.911  17
  -1  -5 -11 22474.1 892.627  79
  -1  -5 -11 22062.8 924.265  24
  -1  -5 -11 23979.4 942.158  23
   1   5  11 21286.7 834.401  20
   1   5  11 23210.9 880.533  22
   1   5  11 21185.6 830.348  21
  -1  -5 -12 43071.9 1327.15  79
  -1  -5 -12 44975.4 1413.81  74
   1   5  12 41170.9 1291.36  21
   1   5  12 42098.7 1295.27  20
   1   5  12 44624.8 1340.61  22
   1   5  12 44014.8 1337.18  19
   1   5  12 39693.2 1305.26  17
   1   5  12 39347.6 1291.77  75
  -1  -5 -12 43867.9 1408.08  23
  -1  -5 -12 43764.5 1410.51  24
   1   5  13 8171.19 348.227  22
  -1  -5 -13 8652.11 407.309  24
  -1  -5 -13 8351.62 400.801  23
   1   5  13 7756.75 343.540  19
   1   5  13 8203.77 400.536  77
   1   6  -9 609.306 87.4509  10
   1   6  -9 637.398 96.2032  46
  -1  -6   9 660.601 82.9800  16
  -1  -6   9 708.674 89.1229  15
  -1  -6   8 19002.9 673.182   7
  -1  -6   8 19040.7 674.962   8
  -1  -6   8 21095.3 710.600  15
  -1  -6   8 18772.3 679.287  16
   1   6  -8 18634.4 675.604  81
  -1  -6   8 18321.4 635.337  21
  -1  -6   8 17684.4 631.064  20
   1   6  -8 18774.3 715.992  10
   1   6  -8 19369.0 739.551  46
   1   6  -7 1110.80 173.618  34
  -1  -6   7 1481.52 179.245  21
  -1  -6   7 1449.05 175.876  20
   1   6  -7 1220.79 204.063  10
  -1  -6   7 1494.89 194.938  16
   1   6  -7 1272.20 181.472  81
   1   6  -6 20.4335 108.433  34
  -1  -6   6 77.1926 119.296  16
  -1  -6   6 105.071 108.259  20
  -1  -6   6 243.521 122.102  21
   1   6  -6 115.792 131.367  10
   1   6  -6 87.6187 128.081  82
   1   6  -6 77.5449 109.978  81
   1   6  -5 55458.0 1833.23  10
   1   6  -5 57072.4 1775.60  81
   1   6  -5 54459.3 1798.77  34
  -1  -6   5 55530.5 1742.28  20
  -1  -6   5 54921.7 1734.84  21
  -1  -6   5 58892.7 1791.01  16
   1   6  -5 53311.0 1710.57  18
   1   6  -4 3534.11 341.886  10
   1   6  -4 3319.39 338.721  34
  -1  -6   4 3470.79 303.644  21
  -1  -6   4 3358.45 296.682  20
   1   6  -4 3918.24 311.737  18
   1   6  -4 3487.42 308.712  81
  -1  -6   4 3921.59 326.939  16
  -1  -6   3 7873.37 469.141   4
   1   6  -3 8983.85 481.058  81
   1   6  -3 8361.23 519.408  82
  -1  -6   3 7945.12 458.236  21
  -1  -6   3 8194.08 468.768  20
   1   6  -3 8840.61 489.064  18
  -1  -6   3 8945.85 485.670  16
  -1  -6   3 8226.62 505.192  71
  -1  -6   3 8364.35 496.623  70
   1   6  -3 8024.50 511.257  34
  -1  -6   3 8357.81 506.712  68
  -1  -6   3 7894.51 475.458   5
   1   6  -2 618.342 154.613  83
   1   6  -2 695.910 173.288  82
   1   6  -2 407.800 134.910  84
   1   6  -2 530.397 147.848  61
   1   6  -2 367.094 140.809  62
   1   6  -2 666.591 167.132  40
   1   6  -2 652.267 175.182  11
  -1  -6   2 686.003 148.627  21
  -1  -6   2 454.671 129.481  20
  -1  -6   2 196.270 106.633   5
  -1  -6   2 475.902 122.783   4
   1   6  -2 292.998 121.307  18
   1   6  -2 445.928 170.099  34
   1   6  -2 427.789 132.757  76
  -1  -6   2 693.381 163.690  71
  -1  -6   2 533.945 135.245  16
  -1  -6   2 540.778 138.179  70
  -1  -6   2 461.642 137.425  68
   1   6  -1 178224. 4686.40  62
   1   6  -1 160514. 4592.76  76
   1   6  -1 166420. 4647.69  61
   1   6  -1 166710. 4656.73  34
   1   6  -1 171551. 4708.53  11
  -1  -6   1 164945. 4543.10   3
  -1  -6   1 166493. 4576.07   4
  -1  -6   1 172092. 4596.18  70
  -1  -6   1 177651. 4670.00  71
  -1  -6   1 179154. 4631.96  15
   1   6  -1 160498. 4614.19  30
  -1  -6   1 171260. 4595.41   5
   1   6  -1 174845. 4645.30  82
   1   6  -1 170234. 4660.36  84
   1   6  -1 169697. 4655.93  83
   1   6  -1 166112. 4665.21  40
  -1  -6   1 169436. 4674.27  68
   1   6  -1 164827. 4524.19  67
   1   6   0 7543.52 472.875  61
  -1  -6   0 8018.58 487.791  68
   1   6   0 7593.63 450.543  76
   1   6   0 7159.75 475.469  40
  -1  -6   0 7403.64 413.209   3
  -1  -6   0 6541.02 406.781  70
   1   6   0 7289.95 477.651  62
  -1  -6   0 7990.81 438.670  78
  -1  -6   0 8440.17 447.716   5
   1   6   0 6999.38 458.817  83
   1   6   0 7666.07 453.606  82
   1   6   0 7652.90 480.403  84
   1   6   1 1795.51 243.611  83
   1   6   1 2553.23 245.445  82
   1   6   1 1857.79 238.352  84
   1   6   1 1990.35 233.755  76
  -1  -6  -1 1731.60 231.231  63
  -1  -6  -1 1956.24 208.605  69
  -1  -6  -1 2058.48 225.112  78
  -1  -6  -1 2192.78 217.194  70
   1   6   1 2238.69 268.099  62
   1   6   1 2193.84 260.372  61
  -1  -6  -1 2164.26 222.456   5
   1   6   2 15382.7 688.791   2
   1   6   2 16000.0 678.844  82
   1   6   2 15798.9 744.952  84
   1   6   2 17150.3 758.110  83
  -1  -6  -2 16435.4 650.936  12
   1   6   2 13931.5 661.896  77
   1   6   2 16752.0 726.066  76
   1   6   2 16207.0 749.758  62
  -1  -6  -2 15465.3 712.694  63
  -1  -6  -2 15527.3 680.791  69
  -1  -6  -2 16604.0 741.617  68
  -1  -6  -2 15737.6 709.358  78
  -1  -6  -2 16202.1 662.346  70
   1   6   2 16009.6 678.453  73
   1   6   2 17199.1 753.768  61
  -1  -6  -2 16853.2 685.737   5
   1   6   3 56844.8 1735.10   2
   1   6   3 55856.6 1729.60   4
   1   6   3 52950.8 1772.86  84
   1   6   3 53758.0 1773.22  83
   1   6   3 54816.9 1684.08  82
  -1  -6  -3 59476.6 1680.32  12
   1   6   3 52063.3 1703.31  77
   1   6   3 54536.6 1757.52  76
   1   6   3 56137.5 1794.51  62
  -1  -6  -3 53048.3 1754.14  63
  -1  -6  -3 55023.9 1743.73  69
  -1  -6  -3 56666.4 1778.75  68
   1   6   3 57682.0 1792.25  61
   1   6   3 54874.3 1685.85  73
  -1  -6  -3 51994.9 1682.83   5
  -1  -6  -3 54269.3 1762.55  78
  -1  -6  -4 42005.0 1345.84  13
  -1  -6  -4 38615.1 1230.94  12
   1   6   4 35460.0 1314.39  84
   1   6   4 36445.5 1315.08  83
   1   6   4 38555.6 1302.29   2
   1   6   4 37261.7 1292.61   4
   1   6   4 37357.4 1340.03  40
   1   6   4 39754.8 1343.24  61
   1   6   4 35898.0 1219.50  73
  -1  -6  -4 37271.0 1325.06  69
  -1  -6  -4 37721.7 1316.94  68
  -1  -6  -4 37653.5 1266.70  79
   1   6   4 37879.7 1287.20  77
   1   6   4 39594.9 1337.36  76
  -1  -6  -4 34278.4 1306.37  63
   1   6   4 38824.3 1345.90  62
  -1  -6  -5 2762.51 310.726  69
  -1  -6  -5 3436.48 309.033  68
   1   6   5 3282.54 322.201  62
  -1  -6  -5 3254.55 333.527  63
  -1  -6  -5 2947.33 285.101  23
  -1  -6  -5 2999.82 289.075  24
   1   6   5 3519.84 313.442  61
   1   6   5 2622.58 296.959  11
  -1  -6  -5 3295.11 263.761  12
   1   6   5 3265.47 306.919  84
   1   6   5 3282.22 308.493  83
   1   6   5 2872.17 280.720   2
   1   6   5 3627.73 306.637   4
   1   6   5 2676.33 299.223  17
   1   6   5 2598.95 282.388  18
  -1  -6  -5 2906.18 264.554  74
   1   6   5 2999.97 250.775  73
  -1  -6  -5 3420.77 306.122  13
  -1  -6  -5 3006.02 287.040  79
   1   6   5 2918.97 288.531  77
   1   6   5 3457.00 315.432  40
  -1  -6  -6 51072.5 1675.13  69
  -1  -6  -6 48005.4 1569.93  68
  -1  -6  -6 47146.6 1665.19  63
   1   6   6 47485.4 1582.45  62
  -1  -6  -6 51087.0 1615.84  23
  -1  -6  -6 49116.8 1606.80  24
   1   6   6 48606.2 1593.59  84
   1   6   6 48736.7 1593.91  83
   1   6   6 47504.7 1574.85  61
  -1  -6  -6 47547.9 1529.28  12
   1   6   6 46697.9 1600.75  11
   1   6   6 45245.1 1508.08  22
   1   6   6 49633.1 1610.72   4
   1   6   6 49314.6 1612.93   2
  -1  -6  -6 52623.4 1653.55  13
   1   6   6 45772.9 1511.81  19
   1   6   6 46242.0 1621.16  18
   1   6   6 49039.1 1653.16  17
  -1  -6  -6 48352.0 1570.77  74
   1   6   6 48736.9 1612.54  77
   1   6   6 50439.8 1642.25  76
  -1  -6  -6 48509.3 1599.07  79
   1   6   6 46508.4 1584.17  40
   1   6   7 11848.4 588.873  22
   1   6   7 12711.7 655.777   4
   1   6   7 13392.8 669.438   2
  -1  -6  -7 12909.2 615.167  12
  -1  -6  -7 12470.4 659.706  23
  -1  -6  -7 12752.4 667.422  24
  -1  -6  -7 13694.7 661.526  74
  -1  -6  -7 13790.2 733.255  63
  -1  -6  -7 14073.1 684.380  79
  -1  -6  -7 13062.8 673.383  13
   1   6   7 12395.9 600.143  19
   1   6   7 13788.6 698.998  18
   1   6   7 14182.3 683.201  77
   1   6   7 12552.8 665.683  76
   1   6   8 113023. 3201.70  77
   1   6   8 109854. 3187.39  76
  -1  -6  -8 109684. 3164.31  78
  -1  -6  -8 111179. 3198.60  79
  -1  -6  -8 110523. 3191.40  23
  -1  -6  -8 108861. 3183.87  24
  -1  -6  -8 107985. 3162.72  74
   1   6   8 107424. 3087.91  22
   1   6   8 106200. 3223.09  17
   1   6   8 109203. 3217.65  18
   1   6   8 104842. 3077.14  19
   1   6   9 712.573 186.833  77
   1   6   9 762.096 180.220  76
  -1  -6  -9 875.269 186.550  78
  -1  -6  -9 915.476 202.861  23
  -1  -6  -9 556.677 170.783  24
  -1  -6  -9 514.628 179.487  74
   1   6   9 728.301 159.441  22
   1   6   9 686.876 209.308  17
   1   6   9 1018.68 222.915  18
   1   6   9 574.356 143.449  19
   1   6  10 484.366 168.728  77
   1   6  10 525.663 143.774  76
  -1  -6 -10 560.397 170.049  79
  -1  -6 -10 540.224 176.619  23
  -1  -6 -10 475.304 171.693  24
  -1  -6 -10 419.547 174.684  74
   1   6  10 444.514 139.685  22
   1   6  10 356.221 115.341  21
   1   6  10 323.322 125.004  20
   1   6  10 479.848 144.096  19
   1   6  10 572.238 190.076  17
   1   6  11 6219.71 408.189  77
   1   6  11 5531.35 346.414  76
  -1  -6 -11 6983.56 413.608  79
  -1  -6 -11 5731.28 398.107  24
  -1  -6 -11 6472.14 414.217  23
  -1  -6 -11 5525.07 383.706  74
   1   6  11 5980.53 333.743  21
   1   6  11 5552.50 324.952  20
   1   6  11 5860.54 349.647  22
   1   6  11 5500.14 391.097  17
   1   6  11 5693.04 346.254  19
   1   6  12 6625.12 377.753  77
  -1  -6 -12 6378.55 343.054  79
  -1  -6 -12 6356.12 369.496  24
  -1  -6 -12 5766.50 354.663  23
  -1  -6 -12 6416.73 364.435  74
   1   6  12 5697.66 301.077  19
   1   6  12 6296.81 341.047  17
   1   6  12 5706.08 302.121  22
  -1  -6 -13 454.470 92.7689  24
  -1  -6 -13 530.338 94.1391  23
  -1  -6 -13 640.152 99.9905  74
   1   6  13 421.908 75.1328  43
   1   6  13 493.951 95.0456  77
   1   6  13 436.204 77.0674  44
  -1  -7   7 15864.6 575.185   7
  -1  -7   7 16063.4 578.594   8
  -1  -7   7 15736.0 541.903  16
   1   7  -7 16038.3 611.709  46
   1   7  -6 5378.54 363.531  46
  -1  -7   6 6358.38 327.379  16
  -1  -7   6 5382.78 337.195  15
  -1  -7   6 5202.01 281.180  21
  -1  -7   6 4850.64 278.031  20
  -1  -7   6 5897.70 361.057   7
  -1  -7   6 6066.01 364.707   8
   1   7  -6 5662.49 347.479  82
   1   7  -5 55859.1 1730.75  81
  -1  -7   5 59189.0 1740.46  21
  -1  -7   5 57432.2 1735.22  20
  -1  -7   5 64619.5 1856.32  15
  -1  -7   5 59085.4 1767.12  16
  -1  -7   5 64799.7 1813.27  14
   1   7  -5 56602.2 1768.63  29
   1   7  -4 3136.00 307.943  82
   1   7  -4 3112.54 253.398  81
   1   7  -4 3279.34 257.871  18
   1   7  -4 3215.30 290.880  34
  -1  -7   4 3260.01 265.527  21
  -1  -7   4 3624.60 279.397  20
  -1  -7   4 3076.42 298.547  15
  -1  -7   4 3094.95 269.238  16
   1   7  -4 2982.33 274.449  29
  -1  -7   3 39949.4 1344.67  16
   1   7  -3 40471.6 1355.95  18
   1   7  -3 42324.2 1451.63  82
   1   7  -3 41836.8 1418.59  34
  -1  -7   3 39224.9 1335.46  21
  -1  -7   3 40668.5 1348.74  20
   1   7  -2 2410.77 274.637  82
   1   7  -2 2034.29 251.218  62
   1   7  -2 2613.27 259.246  18
   1   7  -2 2013.99 260.845  11
   1   7  -2 2272.52 269.027  34
  -1  -7   2 2049.92 254.701  15
  -1  -7   2 2092.29 231.686  21
  -1  -7   2 2144.18 231.885  20
   1   7  -1 38465.0 1318.63  18
   1   7  -1 37998.8 1356.43  82
   1   7  -1 37056.0 1352.22  34
   1   7  -1 38912.6 1381.15  62
  -1  -7   1 40315.9 1348.20  15
   1   7  -1 36924.3 1389.59  11
   1   7  -1 36318.4 1302.32  76
  -1  -7   0 2020.52 234.494  78
  -1  -7   0 2430.40 270.963  71
   1   7   0 2330.44 286.817  61
   1   7   0 2352.36 292.872  62
  -1  -7   0 2385.62 268.954  15
   1   7   0 2078.52 295.477  11
   1   7   0 2581.65 272.675  76
  -1  -7   0 2036.79 236.407   4
   1   7   0 1984.12 241.900  18
   1   7   0 2364.51 288.068  40
  -1  -7   0 2374.61 249.938   5
  -1  -7   0 2342.53 280.042  68
   1   7   0 1745.54 259.874  33
   1   7   0 2437.84 284.679  34
   1   7   0 2716.63 285.817  82
   1   7   0 2063.59 267.161  83
   1   7   0 2416.75 284.987  84
   1   7   1 45463.3 1607.05  61
  -1  -7  -1 47823.1 1539.16  15
   1   7   1 45863.1 1655.73  11
  -1  -7  -1 44348.9 1495.33   3
  -1  -7  -1 47038.0 1547.23  78
   1   7   1 45414.1 1540.76  18
   1   7   1 46069.8 1632.14  40
   1   7   1 46119.5 1583.70  33
   1   7   1 47320.2 1579.19  76
   1   7   1 50751.1 1667.03  62
  -1  -7  -1 45205.2 1526.50   5
   1   7   1 47906.9 1554.85  82
   1   7   1 45166.8 1613.78  84
   1   7   1 45114.7 1610.65  83
  -1  -7  -2 98349.8 2975.85  63
   1   7   2 107095. 3047.17  62
   1   7   2 101978. 3012.45  61
  -1  -7  -2 104233. 2970.02  14
  -1  -7  -2 102880. 2900.55  15
   1   7   2 101328. 2968.53  76
  -1  -7  -2 97945.6 2884.66   3
   1   7   2 95592.4 2916.41  18
   1   7   2 96352.9 3002.01  84
   1   7   2 106718. 2929.29  82
   1   7   2 97093.3 2995.50  83
  -1  -7  -2 100534. 2912.21  69
  -1  -7  -2 97238.1 2984.01  68
  -1  -7  -2 98451.6 2909.93   5
  -1  -7  -2 104642. 2969.50  78
   1   7   2 101493. 2963.96  33
  -1  -7  -3 42653.1 1474.36  69
  -1  -7  -3 42345.3 1511.71  68
  -1  -7  -3 43092.8 1520.26  63
  -1  -7  -3 42757.5 1453.12   5
  -1  -7  -3 45256.6 1502.90  23
  -1  -7  -3 45722.0 1507.02  24
   1   7   3 42649.7 1573.26  11
   1   7   3 43917.5 1494.02   2
   1   7   3 38777.3 1438.04  77
   1   7   3 43771.3 1514.48  76
   1   7   3 43221.1 1443.38  17
   1   7   3 42191.9 1477.29  18
   1   7   3 41150.2 1537.59  40
  -1  -7  -3 46152.7 1534.04  78
  -1  -7  -3 45232.3 1492.15  14
   1   7   3 44634.2 1497.98  33
   1   7   3 43641.8 1433.44  82
  -1  -7  -4 4599.92 399.930  78
  -1  -7  -4 5240.62 355.154  79
   1   7   4 4843.52 351.119  73
  -1  -7  -4 4555.38 376.259  69
  -1  -7  -4 4853.76 391.392  68
   1   7   4 5304.97 429.780  62
  -1  -7  -4 4370.14 385.219  63
  -1  -7  -4 5557.78 412.636  24
  -1  -7  -4 4469.62 374.955  23
   1   7   4 5499.89 421.558  61
   1   7   4 4893.61 425.472  11
  -1  -7  -4 5650.71 420.306  13
   1   7   4 5400.64 415.430  76
   1   7   4 4837.00 376.477  77
   1   7   4 5054.70 393.474   2
   1   7   4 5281.14 396.733  17
   1   7   4 4825.40 384.882  18
   1   7   4 5437.71 435.285  40
  -1  -7  -4 4089.42 345.500   5
   1   7   4 4836.01 379.932  33
  -1  -7  -4 5078.30 373.335  14
   1   7   4 4499.88 334.393  82
   1   7   4 4553.60 391.980  84
   1   7   4 4595.66 393.554  83
  -1  -7  -5 485.007 159.845  63
  -1  -7  -5 438.432 158.631  24
  -1  -7  -5 152.679 137.415  69
  -1  -7  -5-45.9460 100.432  68
   1   7   5 176.552 113.119  61
   1   7   5 101.861 159.466  62
  -1  -7  -5 620.669 175.545  23
   1   7   5-25.4749 144.507  76
   1   7   5-22.1130 104.022  77
   1   7   5 264.603 132.123  18
   1   7   5 144.525 127.818  17
   1   7   5 290.694 147.544  40
  -1  -7  -5 20.2055 105.297  79
  -1  -7  -5 98.3512 109.836  14
   1   7   5 153.497 120.335  83
   1   7   5-25.7959 109.759  84
  -1  -7  -5 24.5159 104.316  13
   1   7   5 163.395 156.868  11
  -1  -7  -5 107.519 94.0130   5
   1   7   5 46.7833 96.7327   2
   1   7   5 46.5428 99.0239   4
   1   7   6 73906.3 2243.00  19
   1   7   6 79961.9 2417.14  17
   1   7   6 75252.4 2383.03  18
   1   7   6 79741.2 2389.37  62
   1   7   6 77666.5 2349.02  77
  -1  -7  -6 79375.5 2378.62  23
  -1  -7  -6 80499.7 2388.78  24
  -1  -7  -6 75933.4 2274.28  74
  -1  -7  -6 77846.5 2400.71  78
  -1  -7  -6 80411.3 2348.55  79
   1   7   6 73202.0 2242.07  22
   1   7   6 74345.4 2384.09  11
  -1  -7  -7 3846.17 355.548  24
  -1  -7  -7 4658.57 379.520  23
   1   7   7 4096.87 352.983  77
   1   7   7 3917.87 364.798  76
  -1  -7  -7 3865.08 346.828  79
  -1  -7  -7 3927.64 358.849  78
   1   7   7 3335.65 311.351  62
   1   7   7 3877.58 300.852  19
   1   7   7 3504.76 348.581  17
   1   7   7 3601.47 354.691  18
  -1  -7  -7 3752.06 318.143  74
   1   7   7 3887.33 301.533  22
   1   7   8 12028.2 580.448  22
   1   7   8 13278.9 664.461  77
   1   7   8 14363.2 697.783  76
  -1  -7  -8 14284.4 676.733  79
  -1  -7  -8 13463.6 671.159  78
  -1  -7  -8 14060.1 686.956  23
  -1  -7  -8 13816.3 687.584  24
  -1  -7  -8 13905.9 647.562  74
   1   7   8 12052.6 666.906  18
   1   7   8 13058.8 596.485  19
   1   7   9 720.807 145.922  22
   1   7   9 797.851 183.029  77
   1   7   9 931.796 192.695  76
  -1  -7  -9 827.298 170.189  78
  -1  -7  -9 844.593 185.401  79
  -1  -7  -9 673.745 183.169  24
  -1  -7  -9 584.027 179.710  23
  -1  -7  -9 771.720 163.948  74
   1   7   9 578.816 169.918  18
   1   7   9 578.987 127.722  19
   1   7   9 651.468 195.838  17
   1   7  10 10271.2 479.097  22
  -1  -7 -10 10984.6 558.861  24
  -1  -7 -10 11807.3 575.678  23
  -1  -7 -10 11566.5 548.207  74
  -1  -7 -10 11999.1 571.488  79
   1   7  10 10552.6 480.643  19
   1   7  10 11374.2 585.229  17
   1   7  10 11141.7 555.835  77
   1   7  10 11600.9 557.357  76
  -1  -7 -11 6332.16 358.669  74
  -1  -7 -11 6737.57 384.136  24
  -1  -7 -11 6620.79 379.212  23
   1   7  11 6300.24 382.220  17
   1   7  11 7458.93 391.821  77
   1   7  11 5910.00 336.493  76
  -1  -7 -12 3209.12 222.729  24
  -1  -7 -12 3683.91 231.920  23
   1   7  12 3165.69 220.116  77
   1   7  12 3738.72 228.096  17
  -1  -7 -12 3779.66 225.647  79
  -1  -7 -12 3751.82 224.192  74
  -1  -8   6 5600.92 241.675  15
   1   8  -5 8826.63 380.033  56
   1   8  -5 9714.01 407.703  33
   1   8  -5 9580.45 426.041  46
  -1  -8   5 10649.5 428.018  15
  -1  -8   5 10042.4 431.262   8
  -1  -8   5 10036.1 431.501   7
  -1  -8   4 60.9019 110.079   7
  -1  -8   4 45.7534 108.123   8
  -1  -8   4 14.1910 96.4992  15
  -1  -8   4-52.6283 93.2771  14
   1   8  -4 14.8199 96.2944  46
   1   8  -4 14.7860 96.0741  82
   1   8  -4-14.1559 94.1444  33
   1   8  -4-36.5940 83.8432  56
  -1  -8   3 42730.5 1355.82  15
  -1  -8   3 45815.1 1381.94  14
   1   8  -3 43755.0 1373.13  82
   1   8  -3 42115.0 1353.14  46
   1   8  -3 38352.2 1332.34  33
   1   8  -3 38379.4 1288.64  56
  -1  -8   2 1972.77 217.708   9
   1   8  -2 2535.02 223.601  18
   1   8  -2 2523.66 262.024  33
   1   8  -2 2200.21 231.308  11
  -1  -8   2 2710.91 266.941  15
  -1  -8   2 3491.09 304.716  14
   1   8  -2 2984.29 278.302  82
   1   8  -2 2409.08 246.083  46
   1   8  -2 2818.92 252.912  45
   1   8  -1 1597.53 223.688  62
   1   8  -1 1796.29 207.382  18
   1   8  -1 1744.53 239.664  11
   1   8  -1 1578.22 223.081  82
  -1  -8   1 1492.33 228.773  85
   1   8  -1 1367.82 214.796  33
  -1  -8   1 1744.12 225.913  15
   1   8   0 9427.83 509.989  76
   1   8   0 9096.38 548.595  62
   1   8   0 8596.64 553.731  11
  -1  -8   0 9268.17 514.969  15
  -1  -8   0 10309.5 561.827  14
   1   8   0 9933.45 531.803  82
   1   8   0 8325.48 481.685  18
   1   8   0 8570.99 512.409  33
   1   8   1 22991.1 915.455  18
   1   8   1 23514.2 945.861  33
   1   8   1 23114.6 987.518  62
   1   8   1 23631.9 1025.31  11
   1   8   1 21629.4 897.122  82
  -1  -8  -1 23068.3 909.074  78
  -1  -8  -1 24379.3 970.296  14
  -1  -8  -1 23865.7 920.635  15
   1   8   1 22448.6 928.652  76
   1   8   2 5049.69 398.153  76
   1   8   2 5370.92 398.067  18
  -1  -8  -2 5274.53 416.712  24
  -1  -8  -2 5625.01 424.923  23
   1   8   2 5952.31 453.949  62
  -1  -8  -2 5506.75 381.522  15
  -1  -8  -2 6000.32 428.625  14
   1   8   2 5488.85 381.135  82
   1   8   2 5024.57 381.714  33
  -1  -8  -2 5438.50 405.145  78
   1   8   3 12203.7 642.996  76
   1   8   3 11802.6 620.687  18
  -1  -8  -3 11117.5 620.568  24
  -1  -8  -3 12233.9 643.139  23
   1   8   3 12202.7 683.160  62
   1   8   3 11139.8 671.089  11
  -1  -8  -3 13078.8 601.339  15
  -1  -8  -3 13101.8 647.960  14
   1   8   3 11089.3 562.493  82
   1   8   3 11684.9 603.226  33
  -1  -8  -3 12525.2 645.419  78
  -1  -8  -4 110188. 3144.08  78
   1   8   4 110509. 3148.52  76
  -1  -8  -4 108675. 3116.51  24
  -1  -8  -4 109504. 3123.59  23
   1   8   4 101373. 2979.68  82
   1   8   4 109058. 3181.37  62
  -1  -8  -4 109266. 3087.66  14
   1   8   4 101970. 3028.11  17
   1   8   4 101770. 3087.15  18
   1   8   4 110412. 3218.41  11
  -1  -8  -5 5356.16 380.511  14
  -1  -8  -5 6514.48 439.451  23
  -1  -8  -5 6448.97 435.668  24
  -1  -8  -5 5364.67 425.107  78
   1   8   5 5170.73 439.504  11
   1   8   5 5563.20 435.143  62
   1   8   5 5205.79 391.006  17
   1   8   5 6074.04 432.158  18
   1   8   5 5859.32 437.135  76
   1   8   5 4758.58 367.595  77
  -1  -8  -6 32750.6 1174.40  23
  -1  -8  -6 33308.5 1182.82  24
   1   8   6 30460.6 1186.03  11
   1   8   6 30010.0 1157.39  62
   1   8   6 31369.1 1163.75  17
   1   8   6 28317.1 1144.37  18
   1   8   6 29070.4 1104.87  77
   1   8   6 33027.4 1203.67  76
  -1  -8  -6 32460.6 1108.68  79
   1   8   7 778.185 161.560  62
  -1  -8  -7 785.688 168.585  79
  -1  -8  -7 441.976 170.800  23
  -1  -8  -7 781.906 192.462  24
   1   8   7 658.049 155.033  11
  -1  -8  -7 831.282 175.914  85
   1   8   7 454.853 133.875  77
  -1  -8  -7 341.059 148.844  78
   1   8   7 728.664 187.157  18
   1   8   7 491.984 177.196  17
   1   8   8 3300.42 305.435  76
   1   8   8 2743.67 265.984  77
  -1  -8  -8 3073.69 289.866  78
  -1  -8  -8 3606.96 290.729  79
  -1  -8  -8 3597.75 317.953  23
  -1  -8  -8 3166.61 297.725  24
  -1  -8  -8 3350.91 256.221  74
   1   8   8 3391.59 320.077  17
   1   8   8 3524.68 316.482  18
   1   8   9 13471.8 578.256  77
   1   8   9 13026.9 596.609  76
  -1  -8  -9 13466.7 574.477  78
  -1  -8  -9 13072.1 577.415  79
  -1  -8  -9 12673.1 588.955  24
  -1  -8  -9 13549.5 602.849  23
  -1  -8  -9 12661.9 533.780  74
   1   8   9 12475.7 597.089  18
   1   8  10 332.888 92.7617  77
   1   8  10 213.782 103.130  76
  -1  -8 -10 155.215 95.5479  79
   1   8  10 258.889 117.483  17
  -1  -8 -10 388.567 124.772  23
  -1  -8 -10 310.029 110.011  24
  -1  -8 -10 310.315 87.0433  74
  -1  -8 -11 3649.20 222.635  79
   1   8  11 3455.05 230.212  17
  -1  -8 -11 3520.19 216.539  24
  -1  -8 -11 3468.09 216.093  23
  -1  -9   3 7.99249 58.3387  14
  -1  -9   3 8.16114 60.1291  15
   1   9  -3-16.6296 57.1530  82
  -1  -9   3-8.30756 68.6852  24
  -1  -9   3 68.3499 58.4868   8
  -1  -9   3 7.57498 62.1663   7
  -1  -9   3 41.3685 63.7179  23
   1   9  -2 7036.54 348.321  82
  -1  -9   2 7779.41 345.111   7
  -1  -9   2 7376.38 340.721   8
  -1  -9   2 8019.65 378.156  14
  -1  -9   2 7415.90 352.863  15
   1   9  -1 15095.4 591.129  62
  -1  -9   1 17715.1 632.193  15
   1   9  -1 15470.4 604.584  11
  -1  -9   1 14285.7 585.344  85
   1   9  -1 16878.7 624.445  82
  -1  -9   1 16701.2 590.078   8
  -1  -9   1 16153.5 583.879   7
   1   9  -1 16308.9 606.387  45
   1   9   0 9393.80 473.563  62
  -1  -9   0 9210.65 438.596  15
  -1  -9   0 10494.7 500.248  14
   1   9   0 9192.89 482.905  11
  -1  -9   0 9929.41 470.988  23
  -1  -9   0 10569.4 485.358  24
   1   9   0 9710.99 448.104  82
  -1  -9   0 8869.43 468.592  85
   1   9   0 9018.00 469.702  45
   1   9   1 6588.86 423.899  11
   1   9   1 6095.32 349.633  76
   1   9   1 5705.40 335.923  18
  -1  -9  -1 6243.32 357.498  15
  -1  -9  -1 6683.35 400.500  14
   1   9   1 6458.18 409.676  62
  -1  -9  -1 6390.62 388.138  23
  -1  -9  -1 6700.61 392.287  24
   1   9   1 6294.48 354.615  82
  -1  -9  -1 6551.70 419.995  85
  -1  -9  -1 5824.79 333.558  78
   1   9   2 132.997 102.788  76
  -1  -9  -2 173.953 105.210  78
   1   9   2 75.8939 90.0780  18
  -1  -9  -2 325.736 151.827  14
  -1  -9  -2 84.9646 90.9541  15
  -1  -9  -2 17.7427 134.334  24
  -1  -9  -2 167.880 137.996  85
   1   9   2 110.570 87.6873  82
  -1  -9  -2 17.6712 138.405  23
   1   9   2 87.5236 138.777  11
   1   9   2 226.958 140.331  62
   1   9   3 1449.02 191.366  57
   1   9   3 1488.36 238.654  11
   1   9   3 1919.33 226.233  76
   1   9   3 1719.19 204.034  18
  -1  -9  -3 1674.64 241.403  85
   1   9   3 1914.56 249.495  62
  -1  -9  -3 1533.44 210.362  14
  -1  -9  -3 1862.13 222.531  78
  -1  -9  -3 1776.18 227.897  23
  -1  -9  -3 1565.06 221.402  24
   1   9   4 48203.5 1580.05  18
   1   9   4 49698.6 1620.70  76
  -1  -9  -4 55245.2 1642.09  23
  -1  -9  -4 53970.6 1637.54  24
   1   9   4 49081.6 1676.26  11
  -1  -9  -4 51039.8 1595.34  14
  -1  -9  -4 52847.2 1635.22  78
   1   9   5 187.339 117.190  18
   1   9   5 112.149 114.124  76
  -1  -9  -5 164.226 117.272  78
  -1  -9  -5 213.558 134.822  24
  -1  -9  -5 230.360 130.669  23
   1   9   5 255.688 136.731  62
  -1  -9  -5 315.012 135.438  85
   1   9   5 478.805 165.756  11
  -1  -9  -5 193.334 110.716  14
   1   9   6 8358.50 465.699  11
  -1  -9  -6 8450.42 454.993  23
  -1  -9  -6 8772.49 461.202  24
   1   9   6 8168.12 459.095  76
   1   9   6 7945.78 450.268  45
   1   9   6 7546.90 399.373  17
   1   9   6 8783.02 451.594  18
   1   9   6 8000.42 446.673  62
  -1  -9  -6 8317.45 452.384  78
   1   9   6 7592.81 391.542  27
   1   9   6 7582.83 391.163  28
  -1  -9  -6 8348.31 452.097  85
  -1  -9  -6 7948.01 459.620   9
   1   9   7 17090.1 662.729  45
   1   9   7 17619.8 670.327  17
   1   9   7 16932.4 680.866  18
  -1  -9  -7 18065.0 682.891   9
   1   9   7 16206.6 661.002  11
   1   9   7 17229.0 697.956  76
   1   9   7 17075.5 661.191  62
  -1  -9  -7 16065.8 604.812  79
  -1  -9  -7 17918.6 691.961  78
  -1  -9  -7 19242.3 707.412  24
  -1  -9  -7 19415.6 708.717  23
  -1  -9  -7 15622.7 642.520  85
  -1  -9  -8 520.126 100.829  79
   1   9   8 584.340 124.977  18
   1   9   8 552.373 126.307  17
  -1  -9  -8 574.179 124.673  78
  -1  -9  -8 632.487 130.808  24
  -1  -9  -8 526.754 125.665  23
  -1  -9  -9 7712.86 330.915  79
  -1  -9  -9 7826.04 339.943  78
  -1  -9  -9 8263.55 367.224  24
  -1  -9  -9 8221.44 364.179  23
   1   9   9 7731.34 366.259  17
   1   9   9 7738.01 364.081  76
   1   9  10 79.9989 61.4831  17
  -1  -9 -10 117.701 51.2685  23
  -1  -9 -10 74.9376 52.4346  24
  -1 -10   0 3282.77 173.688  23
  -1 -10   0 3467.16 176.144  24
  -1 -10  -1 4991.89 229.224  23
  -1 -10  -1 4884.33 227.889  24
   1  10   1 4014.36 215.511  45
   1  10   1 4165.54 220.737  11
  -1 -10  -1 5226.07 246.598  14
  -1 -10  -2 45399.2 1249.73  23
  -1 -10  -2 46607.8 1254.00  24
   1  10   2 46381.6 1295.18  11
   1  10   2 45392.9 1282.10  45
  -1 -10  -2 48010.5 1268.95  14
   1  10   2 46360.4 1283.57  62
  -1 -10  -3 2630.85 190.866  23
  -1 -10  -3 2887.44 196.219  24
  -1 -10  -3 2616.37 172.711  78
  -1 -10  -3 2445.53 203.708  85
   1  10   3 2841.72 212.194  62
  -1 -10  -3 2662.41 186.386  14
   1  10   4 13635.2 534.730  45
  -1 -10  -4 13195.1 474.544  14
  -1 -10  -4 11342.4 509.513   9
  -1 -10  -4 13396.3 494.543  78
  -1 -10  -4 14932.5 513.648  23
  -1 -10  -4 14289.4 507.406  24
   1  10   4 13840.0 545.186  11
   1  10   4 12942.2 480.813  28
   1  10   4 13543.3 486.151  27
   1  10   4 12697.6 476.077  76
   1  10   5 10755.5 409.679  28
   1  10   5 11181.0 411.638  27
   1  10   5 13565.7 509.518  11
  -1 -10  -5 14430.0 494.410  78
  -1 -10  -5 12942.2 496.991   9
  -1 -10  -5 11195.6 470.869  85
  -1 -10  -5 13838.7 484.263  23
  -1 -10  -5 14066.9 486.101  24
   1  10   5 13286.5 502.559  45
   1  10   5 13795.0 503.907  62
   1  10   5 12068.5 462.958  76
   1  10   6 1965.02 152.514  45
  -1 -10  -6 2368.20 168.630  78
   1  10   6 2102.17 160.184  76
   1  10   6 2000.36 160.326  11
  -1 -10  -6 2119.46 159.187   9
  -1 -10  -6 2412.91 163.447  23
  -1 -10  -6 2441.48 165.589  24
  -1 -10  -7 8388.29 315.061  24
  -1 -10  -7 7854.72 309.369  23
  -2   8   8 35352.4 729.961  19
  -2   8   8 34213.5 730.327  18
  -2   8   8 34681.9 727.402  22
  -2   8   7 23524.1 728.242  22
  -2   8   7 22476.3 699.913  82
  -2   8   7 23729.5 728.303  19
  -2   8   7 23965.4 752.246  17
  -2   8   7 23716.0 748.206  18
   2  -8  -7 18630.2 657.713   9
   2  -8  -7 22150.1 709.963  14
   2  -8  -7 19660.3 696.103  15
   2  -8  -7 22977.7 690.516  24
   2  -8  -7 23671.0 693.999  23
   2  -8  -7 22147.0 698.604  79
  -2   8   6 2752.70 213.256  22
  -2   8   6 2523.37 212.674  11
  -2   8   6 2664.88 207.420  62
  -2   8   6 2655.80 207.871  19
  -2   8   6 2741.42 215.143  17
  -2   8   6 2738.51 223.634  18
   2  -8  -6 2348.24 200.346  39
   2  -8  -6 2787.57 222.551  14
   2  -8  -6 2443.49 205.286  15
   2  -8  -6 2523.80 197.907  78
   2  -8  -6 2472.32 181.407  79
  -2   8   6 2440.76 197.588  82
   2  -8  -6 2630.66 206.986  85
   2  -8  -6 2536.07 191.184  24
   2  -8  -6 2795.54 199.251  23
   2  -8  -6 1687.87 174.256  60
   2  -8  -6 2705.56 217.035   9
  -2   8   5 171.663 105.411  62
   2  -8  -5 77.5530 84.6142  23
   2  -8  -5 122.162 84.0832  24
  -2   8   5 188.780 115.575  18
  -2   8   5-24.1007 89.6187  17
   2  -8  -5 56.1703 100.561  39
   2  -8  -5 74.3970 65.9542  79
   2  -8  -5 25.7833 82.7815  78
  -2   8   5-45.3913 108.349  11
  -2   8   5 51.6944 81.9688  82
   2  -8  -5 114.912 96.6249  85
   2  -8  -5 29.7354 106.468   9
   2  -8  -5 163.875 107.825  15
   2  -8  -5 114.976 113.474  14
   2  -8  -4 48709.3 1455.79  15
   2  -8  -4 47307.0 1457.77  14
   2  -8  -4 47812.9 1395.65  23
   2  -8  -4 46235.8 1387.91  24
   2  -8  -4 48391.6 1468.86  85
  -2   8   4 47719.5 1435.59  82
  -2   8   4 46747.3 1469.63  62
   2  -8  -4 50149.7 1488.56   9
  -2   8   4 49002.0 1493.41  11
  -2   8   4 45722.5 1379.59  17
  -2   8   4 49075.7 1472.50  18
  -2   8   3 5386.69 347.536  18
   2  -8  -3 6336.98 384.144   9
   2  -8  -3 5409.08 302.828  23
   2  -8  -3 5481.13 308.451  24
   2  -8  -3 5332.23 341.458  15
   2  -8  -3 5417.16 348.776  85
  -2   8   3 5011.78 320.929  82
  -2   8   3 5562.85 355.485  62
  -2   8   3 5623.48 369.980  11
   2  -8  -3 5627.11 337.814  78
  -2   8   2 363.370 133.617  11
   2  -8  -2 90.3227 85.6287  23
   2  -8  -2 226.250 94.3646  24
   2  -8  -2 196.126 114.323  39
   2  -8  -2 86.3784 104.221  15
   2  -8  -2 216.600 115.037  14
  -2   8   2 232.713 112.293  62
   2  -8  -2 299.582 124.591  85
  -2   8   2 287.215 115.548  18
   2  -8  -2 274.243 133.481   9
   2  -8  -2 266.887 109.219  78
  -2   8   1 938.877 157.943  11
   2  -8  -1 943.317 126.282  23
   2  -8  -1 851.450 126.058  24
   2  -8  -1 1092.63 155.507  85
  -2   8   1 853.338 141.084  82
  -2   8   1 1047.37 162.100  18
  -2   8   1 812.607 142.590  62
   2  -8  -1 1184.82 159.310  14
   2  -8  -1 940.783 151.708  15
   2  -8  -1 760.517 123.526  16
   2  -8  -1 1028.50 141.251  78
   2  -8  -1 807.712 149.861   9
   2  -8  -1 615.976 135.445  39
  -2   8   0 22463.3 734.600  11
   2  -8   0 23101.8 733.646   9
   2  -8   0 18353.8 693.198  60
   2  -8   0 22274.2 723.631  14
   2  -8   0 20547.4 690.012  16
  -2   8   0 23525.0 743.469  82
   2  -8   0 21060.2 717.979  85
  -2   8   0 19843.2 703.246  62
   2  -8   0 22918.7 691.775  23
   2  -8   0 23107.3 694.862  24
   2  -8   0 21861.9 703.658  78
  -2   8  -1 4458.65 245.847  82
   2  -8   1 4382.19 214.043  23
   2  -8   1 4012.20 209.127  24
   2  -8   1 4608.03 253.031  15
   2  -8   1 3988.34 219.944  16
   2  -8   2 15676.7 495.443  15
   2  -8   2 13638.1 463.347  16
   2  -7 -10 4968.68 260.330  79
  -2   7  10 4688.84 255.460  76
  -2   7  10 5518.19 272.318  17
   2  -7 -10 5690.77 272.271  74
  -2   7  10 5624.14 265.297  21
  -2   7  10 5868.36 267.024  20
   2  -7  -9 11854.3 468.033  79
  -2   7   9 11118.5 458.132  76
  -2   7   9 11854.1 491.824  17
  -2   7   9 11544.6 456.725  18
   2  -7  -9 11847.3 467.148  74
   2  -7  -9 12083.8 442.737  24
   2  -7  -9 11560.7 435.161  23
  -2   7   8 4696.52 321.952  18
  -2   7   8 5071.79 347.936  17
   2  -7  -8 4665.43 307.755  74
   2  -7  -8 4176.58 301.542  79
   2  -7  -8 4243.95 286.388  14
  -2   7   8 4739.61 297.227  82
  -2   7   8 4844.17 311.844  76
   2  -7  -8 4672.62 300.860  24
   2  -7  -8 4588.27 298.983  23
   2  -7  -7 704.830 161.184  14
   2  -7  -7 524.205 150.133  15
  -2   7   7 549.571 140.828  11
  -2   7   7 522.585 122.866  62
  -2   7   7 606.679 170.333  18
   2  -7  -7 365.969 124.746  39
   2  -7  -7 585.878 149.623  79
  -2   7   7 439.160 136.933  76
   2  -7  -7 563.125 125.075  78
   2  -7  -7 626.557 144.405  24
   2  -7  -7 343.445 119.766  23
  -2   7   7 131.707 111.336  82
   2  -7  -7 380.303 132.480   9
   2  -7  -7 577.313 151.759  74
   2  -7  -6 31734.3 1170.13  14
   2  -7  -6 31683.7 1162.90  15
  -2   7   6 33066.4 1186.34  18
  -2   7   6 32597.6 1188.72  17
   2  -7  -6 29521.2 1133.35  39
   2  -7  -6 34019.4 1155.21  79
   2  -7  -6 32602.6 1133.09  78
  -2   7   6 31644.8 1113.21  76
   2  -7  -6 34744.5 1145.33  23
   2  -7  -6 34422.5 1144.22  24
   2  -7  -6 35886.3 1201.06   9
  -2   7   6 32033.5 1183.44  11
  -2   7   6 32889.3 1158.84  82
   2  -7  -6 33864.4 1174.22  85
   2  -7  -6 34307.1 1164.31  74
   2  -7  -5 886.421 186.262  85
  -2   7   5 1022.35 187.331  82
   2  -7  -5 1264.89 197.560  74
   2  -7  -5 883.629 166.986  79
   2  -7  -5 1016.00 191.582  78
  -2   7   5 1149.56 172.946  76
   2  -7  -5 1025.48 181.636  24
   2  -7  -5 1131.67 193.575  23
  -2   7   5 1167.17 207.471  18
  -2   7   5 799.433 192.648  17
  -2   7   5 939.081 208.071  11
   2  -7  -5 703.526 197.507  15
   2  -7  -5 1169.34 214.798  14
   2  -7  -5 1011.15 218.814   9
   2  -7  -4 1371.08 231.577  85
  -2   7   4 1632.33 234.899  82
   2  -7  -4 1568.54 214.224  74
   2  -7  -4 1588.92 206.682  79
   2  -7  -4 1550.26 228.302  78
   2  -7  -4 1451.96 216.287  24
   2  -7  -4 1297.30 202.941  23
   2  -7  -4 1734.64 249.263  14
   2  -7  -4 1614.42 246.729  15
  -2   7   4 1722.49 234.665  17
  -2   7   4 1489.95 237.312  18
   2  -7  -4 1515.05 246.599   9
  -2   7   4 1003.47 225.237  11
   2  -7  -3 6749.16 407.814  79
   2  -7  -3 8169.96 468.931  24
   2  -7  -3 8164.58 469.714  23
   2  -7  -3 8118.68 508.321  15
   2  -7  -3 7413.82 453.655  16
  -2   7   3 8757.00 524.344  18
  -2   7   3 7753.34 460.647  17
   2  -7  -3 8709.68 545.187   9
  -2   7   3 8932.22 559.524  11
   2  -7  -2 17363.0 781.419  14
   2  -7  -2 17162.5 783.167  15
   2  -7  -2 15918.8 728.227  16
   2  -7  -2 17998.1 747.388  24
   2  -7  -2 17360.6 738.448  23
  -2   7   2 17259.3 787.136  18
  -2   7   2 16740.1 707.223  17
   2  -7  -2 17890.2 780.207  78
  -2   7   2 16955.8 773.416  82
   2  -7  -2 17786.6 812.818  85
   2  -7  -1 47.6156 152.922   9
  -2   7   1 293.516 157.105  11
   2  -7  -1 185.471 143.373  85
  -2   7   1 214.419 144.297  82
   2  -7  -1 249.300 124.703  16
   2  -7  -1 104.391 127.425  14
   2  -7  -1 329.526 137.444  24
  -2   7   1 135.768 136.212  18
   2  -7  -1 228.792 139.977  78
   2  -7  -1 200.839 128.236  23
   2  -7   0 5725.41 351.261   7
   2  -7   0 5994.81 355.035   8
   2  -7   0 6274.92 430.995   9
   2  -7   0 6291.39 405.227  78
   2  -7   0 5725.05 392.730  14
   2  -7   0 5817.78 389.238  16
  -2   7   0 6616.12 437.553  18
   2  -7   0 6391.06 386.298  23
   2  -7   0 6217.49 382.074  24
  -2   7   0 5292.99 329.327  81
  -2   7   0 6223.01 414.013  82
   2  -7   0 6620.81 433.029  85
  -2   7   0 5748.76 424.496  11
  -2   7  -1 9754.23 513.569  11
  -2   7  -1 10507.7 542.860  18
   2  -7   1 10518.3 502.242  78
   2  -7   1 9518.93 491.745  14
   2  -7   1 10913.6 534.190  15
   2  -7   1 10243.1 510.557  16
   2  -7   1 9613.19 500.400  85
  -2   7  -1 9566.22 450.112  81
  -2   7  -1 10195.5 519.573  82
   2  -7   1 10290.3 519.647   9
   2  -7   1 9847.34 478.724   8
   2  -7   1 9150.07 468.021   7
  -2   7  -1 10724.4 517.619  62
   2  -7   2 14475.9 626.429  16
   2  -7   2 14891.2 591.806  14
   2  -7   2 16177.3 651.392  15
  -2   7  -2 15063.7 585.588  81
  -2   7  -2 14683.4 629.590  82
   2  -7   2 15128.8 642.015  21
   2  -7   2 14675.8 638.133  20
   2  -7   2 14495.7 578.969  78
   2  -7   2 16193.7 635.644   7
   2  -7   2 15416.4 627.823   8
   2  -7   3 62788.9 1823.06  21
   2  -7   3 60874.9 1817.60  20
   2  -7   3 64987.7 1816.40  15
   2  -7   3 63551.6 1823.43  16
  -2   7  -3 61834.2 1804.36  82
  -2   7  -3 58916.5 1755.61  81
   2  -7   3 65490.1 1829.27   8
   2  -7   3 62752.1 1817.91   7
  -2   7  -4 8603.07 345.863  81
  -2   7  -4 8069.54 353.066  82
  -2   7  -4 8602.76 390.654  18
   2  -7   4 8333.98 355.983  15
   2  -7   4 8478.69 380.036  16
   2  -7   4 8706.38 382.062  21
   2  -7   4 8502.41 380.174  20
   2  -7   4 8841.05 388.266   7
   2  -7   4 8315.57 381.062   8
  -2   7  -5 4844.15 222.237  18
   2  -7   5 4604.40 218.925  16
   2  -7   5 4929.66 228.814   8
   2  -7   5 5087.06 230.652   7
   2  -6 -11 1170.29 122.594  79
   2  -6 -11 1103.07 134.345  74
  -2   6  11 1248.56 137.902  22
   2  -6 -11 1137.31 119.117  24
   2  -6 -11 1187.73 122.614  23
  -2   6  11 1289.47 141.237  19
  -2   6  11 1158.06 115.874  17
  -2   6  10 12023.1 546.568  76
  -2   6  10 10870.6 477.599  82
   2  -6 -10 11875.2 509.467  23
   2  -6 -10 12617.3 518.284  24
  -2   6  10 12588.7 538.728  22
  -2   6  10 12812.6 541.451  19
  -2   6  10 12143.0 533.757  17
   2  -6 -10 12686.1 535.107  79
  -2   6   9 2235.42 250.462  76
  -2   6   9 2114.15 218.540  82
   2  -6  -9 2571.94 246.857  24
   2  -6  -9 2057.05 228.451  23
  -2   6   9 2142.82 236.995  22
  -2   6   9 2200.90 252.761  17
  -2   6   9 2287.94 241.992  18
   2  -6  -9 2455.49 250.638  79
   2  -6  -8 11794.8 611.154  15
   2  -6  -8 12319.0 601.860  14
  -2   6   8 12903.2 636.891  76
  -2   6   8 12616.4 606.687  82
   2  -6  -8 13410.9 618.122  24
   2  -6  -8 12947.2 607.540  23
  -2   6   8 13307.1 643.411  18
  -2   6   8 12724.6 654.848  17
   2  -6  -8 13060.1 628.306  74
   2  -6  -7 2419.67 281.827  14
   2  -6  -7 2206.38 277.434  15
  -2   6   7 2209.64 270.639  18
  -2   6   7 2824.66 319.766  17
   2  -6  -7 2407.30 259.912  39
   2  -6  -7 2234.49 272.263  79
   2  -6  -7 2624.11 258.316  78
  -2   6   7 2228.59 267.461  76
   2  -6  -7 2003.96 231.265  85
  -2   6   7 2526.56 279.810  82
   2  -6  -7 2731.17 278.477   9
   2  -6  -7 2384.11 260.885  23
   2  -6  -7 2473.25 267.958  24
  -2   6   7 2872.96 289.985  11
   2  -6  -7 2497.33 295.972  74
  -2   6   6 41003.7 1457.45  11
   2  -6  -6 40722.4 1385.55  23
   2  -6  -6 40589.5 1388.66  24
   2  -6  -6 41786.1 1435.40  85
  -2   6   6 39358.4 1408.50  82
   2  -6  -6 40017.3 1376.95  78
   2  -6  -6 39802.8 1398.83  79
   2  -6  -6 42519.6 1452.82   9
   2  -6  -6 40024.4 1415.02  74
  -2   6   6 39040.2 1424.54  18
   2  -6  -6 39706.2 1424.76  14
   2  -6  -6 38006.2 1408.92  15
  -2   6   6 39677.0 1398.03  76
   2  -6  -5-21.4124 113.599  24
   2  -6  -5 21.3447 121.059  23
  -2   6   5 71.5042 128.689  82
   2  -6  -5 25.8563 129.618  85
   2  -6  -5 22.7226 126.844  79
   2  -6  -5-26.7670 146.991   9
   2  -6  -5 23.5710 133.685  74
  -2   6   5-50.5412 143.325  18
   2  -6  -5 98.6196 146.241  15
  -2   6   5-26.0800 154.694  17
   2  -6  -5-25.3448 152.465  14
  -2   6   5-43.2563 118.771  76
   2  -6  -5 67.8817 122.169  78
   2  -6  -4 11625.5 597.925  24
   2  -6  -4 12084.6 605.005  23
   2  -6  -4 11149.9 650.376  85
   2  -6  -4 11233.6 596.900  79
   2  -6  -4 11854.7 627.782  78
   2  -6  -4 11655.6 668.682   9
  -2   6   4 11174.8 635.758  17
  -2   6   4 10550.3 621.484  18
   2  -6  -4 12863.8 646.680  74
  -2   6   4 11525.3 580.011  76
   2  -6  -4 10294.3 619.380  14
   2  -6  -4 9914.14 604.759  15
   2  -6  -4 10276.8 585.844  16
   2  -6  -3 1068.92 203.981  74
   2  -6  -3 1041.05 198.258  24
   2  -6  -3 951.219 195.236  23
   2  -6  -3 699.884 174.284  79
  -2   6   3 805.208 196.244  18
   2  -6  -3 1002.84 209.129  14
   2  -6  -3 803.068 224.826  15
   2  -6  -3 972.832 209.170  16
  -2   6   3 798.068 202.728  17
   2  -6  -3 1319.85 248.538   9
   2  -6  -2 154.136 136.180  74
   2  -6  -2 156.940 116.466  79
   2  -6  -2 225.526 162.895  14
   2  -6  -2 184.573 142.679  16
   2  -6  -2 174.390 132.262  15
  -2   6   2 159.007 138.620  17
   2  -6  -2 333.379 178.420  85
  -2   6   2 325.561 156.879  82
   2  -6  -2 130.415 127.166  23
   2  -6  -2 348.830 151.522  24
  -2   6   2 104.860 131.508  18
   2  -6  -2 245.148 155.527  78
   2  -6  -1 1550.03 265.630   9
   2  -6  -1 1287.42 243.363  14
   2  -6  -1 1260.84 218.358  16
  -2   6   1 1606.94 222.924  17
   2  -6  -1 1284.36 254.763  85
  -2   6   1 1528.87 245.878  82
  -2   6   1 1269.85 194.755  81
  -2   6   1 1209.11 236.568  18
   2  -6  -1 1343.95 226.866  21
   2  -6  -1 1183.95 219.199  20
   2  -6  -1 1190.86 228.385  78
   2  -6   0 330.764 145.380   8
   2  -6   0 165.414 126.437   7
   2  -6   0 268.079 178.526   9
  -2   6   0 464.594 146.334  81
   2  -6   0 393.999 164.568  14
   2  -6   0 234.135 152.412  16
   2  -6   0 502.371 168.147  15
  -2   6   0 542.496 175.063  82
   2  -6   0 550.149 180.306  85
  -2   6   0 733.280 191.375  18
   2  -6   0 448.495 159.028  78
   2  -6   0 189.780 156.237  21
   2  -6   0 310.457 155.447  20
   2  -6   1 56090.5 1867.67  14
   2  -6   1 61046.8 1920.79  15
   2  -6   1 56430.9 1897.59  16
   2  -6   1 58639.7 1919.18  21
   2  -6   1 58910.7 1922.70  20
  -2   6  -1 60930.3 1934.02  82
  -2   6  -1 59453.7 1875.95  81
   2  -6   1 61519.2 1944.74  85
  -2   6  -1 60676.7 1963.69  18
   2  -6   1 59538.3 1941.27   9
   2  -6   1 60099.6 1896.15   8
   2  -6   1 62143.6 1905.67   7
  -2   6  -1 62703.7 1987.52  11
   2  -6   1 58603.3 1892.89  78
  -2   6  -2 8320.48 502.648  11
  -2   6  -2 7678.47 504.744  18
   2  -6   2 7433.18 467.996   9
   2  -6   2 7345.92 475.786   8
   2  -6   2 7544.01 479.865   7
   2  -6   2 6728.49 448.141  39
   2  -6   2 8424.01 475.266  78
   2  -6   2 6965.84 455.740  85
  -2   6  -2 8590.43 502.293  82
  -2   6  -2 7663.79 465.251  81
   2  -6   2 8549.94 505.859  16
   2  -6   2 8379.56 472.731  14
   2  -6   2 8695.72 499.042  15
   2  -6   2 8411.85 503.142  21
   2  -6   2 7577.81 483.856  20
   2  -6   3 4724.90 365.216  21
   2  -6   3 4815.12 372.967  20
   2  -6   3 5045.25 380.833   8
   2  -6   3 4467.75 359.719   7
   2  -6   3 3751.41 292.290  78
  -2   6  -3 4926.51 355.530  81
  -2   6  -3 4586.28 351.333  82
   2  -6   3 4580.38 314.451  14
   2  -6   3 4314.87 338.875  15
   2  -6   3 3825.71 333.368  16
   2  -6   4 23041.9 884.961   8
   2  -6   4 21845.4 870.196   7
   2  -6   4 20522.4 833.167  21
   2  -6   4 20439.8 836.196  20
  -2   6  -4 21369.8 832.095  81
  -2   6  -4 21033.9 816.572  82
   2  -6   4 22601.1 831.194  15
   2  -6   4 21787.1 852.539  16
   2  -6   5 55990.3 1653.44   8
   2  -6   5 54487.5 1645.71   7
   2  -6   5 54240.1 1574.12  15
   2  -6   5 54424.9 1627.95  16
   2  -6   5 53359.7 1617.07  21
   2  -6   5 52328.1 1614.66  20
  -2   6  -5 49033.8 1553.38  82
  -2   6  -5 53182.2 1603.19  81
  -2   6  -6 31966.4 996.593  81
  -2   6  -6 31715.1 1017.32  18
  -2   6  -7 30.6658 46.0403  18
   2  -6   7 110.035 50.1900   8
   2  -6   7 54.8967 48.5636   7
  -2   5  12 28708.2 873.388  76
   2  -5 -12 27112.2 836.287  74
   2  -5 -12 24941.1 849.754  49
  -2   5  12 27995.2 863.002  21
  -2   5  12 28317.6 863.869  20
  -2   5  12 28006.2 866.340  22
  -2   5  12 29001.2 871.755  19
   2  -5 -12 26059.1 821.247  24
   2  -5 -12 25247.7 816.352  23
   2  -5 -11 6521.99 365.131  24
   2  -5 -11 5974.22 355.939  23
  -2   5  11 7911.35 406.439  19
   2  -5 -11 7743.74 394.441  74
  -2   5  11 6384.50 374.240  22
  -2   5  11 7042.07 387.675  21
  -2   5  11 7586.84 397.304  20
   2  -5 -11 7027.54 354.769  79
  -2   5  11 7573.34 410.712  76
  -2   5  10 11480.4 573.550  19
  -2   5  10 11512.3 557.543  17
   2  -5 -10 11301.7 563.783  74
  -2   5  10 11950.6 581.865  22
   2  -5 -10 12420.2 567.198  79
   2  -5 -10 11304.6 555.203  24
   2  -5 -10 11695.0 557.104  23
   2  -5  -9 101.453 142.434  24
   2  -5  -9 100.944 129.642  23
  -2   5   9 63.9670 124.688  18
  -2   5   9 172.677 143.580  19
  -2   5   9 109.251 129.638  17
   2  -5  -9 127.748 138.375  74
  -2   5   9 115.894 139.466  76
   2  -5  -9 227.458 132.782  79
  -2   5   9 64.8296 128.213  22
   2  -5  -8 19038.4 858.785  15
   2  -5  -8 18323.5 823.500  14
   2  -5  -8 19598.6 849.492  79
  -2   5   8 21126.6 901.069  76
   2  -5  -8 19236.0 833.864  23
   2  -5  -8 19500.2 832.510  24
  -2   5   8 20018.7 867.412  19
  -2   5   8 18912.5 853.666  18
  -2   5   8 19492.7 872.419  17
  -2   5   8 19959.7 864.023  22
  -2   5   7 81025.3 2433.95  17
  -2   5   7 74855.7 2378.16  18
  -2   5   7 81641.7 2413.85  76
   2  -5  -7 73338.8 2372.60  15
   2  -5  -7 73846.2 2358.72  14
   2  -5  -7 78291.6 2346.78  23
   2  -5  -7 76161.9 2338.76  24
   2  -5  -7 78368.6 2286.20  78
   2  -5  -7 76379.8 2304.19  85
   2  -5  -6 2920.34 295.158  59
   2  -5  -6 3057.67 297.634  23
   2  -5  -6 2441.69 270.582  24
   2  -5  -6 2815.56 311.323  63
  -2   5   6 3160.93 310.182  72
  -2   5   6 2626.97 289.466  73
   2  -5  -6 3096.68 317.566  74
   2  -5  -6 2461.28 290.448  79
   2  -5  -6 2819.63 285.359  78
   2  -5  -6 2927.94 313.126   9
  -2   5   6 2481.08 301.169  18
  -2   5   6 3303.00 294.688   2
  -2   5   6 2507.54 288.757   4
  -2   5   6 2576.98 296.102  76
   2  -5  -6 2161.45 260.650  38
   2  -5  -6 2941.83 325.662  14
   2  -5  -6 2704.49 314.253  15
  -2   5   6 2415.52 315.593  17
   2  -5  -6 2875.72 302.502  85
  -2   5   6 2872.89 299.935  84
  -2   5   6 2893.16 297.776  83
   2  -5  -5 1853.01 258.850  63
   2  -5  -5 1818.32 228.605  24
   2  -5  -5 2145.85 248.954  23
   2  -5  -5 1568.07 234.413  74
  -2   5   5 1886.23 240.150  72
   2  -5  -5 2605.57 280.174  79
   2  -5  -5 2219.66 266.641  78
   2  -5  -5 2331.78 296.990   9
   2  -5  -5 2323.08 283.579   6
   2  -5  -5 2045.33 250.834   5
  -2   5   5 2777.05 301.539  18
   2  -5  -5 2252.87 287.635  14
   2  -5  -5 1621.78 246.880  15
  -2   5   5 2529.63 281.447  76
  -2   5   5 2336.20 243.547   2
  -2   5   5 1714.23 245.087   4
   2  -5  -5 1976.62 249.437  59
  -2   5   5 1860.84 224.122  67
   2  -5  -5 2057.04 274.570  85
  -2   5   5 2184.43 271.579  82
   2  -5  -4 2827.31 309.912  63
  -2   5   4 2480.34 253.813  67
  -2   5   4 2438.47 258.502  72
   2  -5  -4 2702.60 294.192  74
  -2   5   4 2256.81 268.662  73
   2  -5  -4 2463.37 272.493  79
   2  -5  -4 2362.18 268.821  78
   2  -5  -4 2261.26 284.133   6
   2  -5  -4 1970.09 244.489   5
   2  -5  -4 2485.59 311.437   9
  -2   5   4 1909.41 258.141  18
  -2   5   4 2025.26 243.544  76
   2  -5  -4 2372.25 254.260  24
   2  -5  -4 2061.28 241.856  23
   2  -5  -4 2610.11 304.626  14
   2  -5  -4 1786.48 244.392  15
   2  -5  -4 2526.89 271.799  16
  -2   5   4 2015.32 230.000   2
  -2   5   4 1529.58 226.941   4
   2  -5  -4 2443.17 302.246  85
   2  -5  -3 1722.98 243.198  63
  -2   5   3 1856.87 223.846  67
   2  -5  -3 1450.05 193.636  68
   2  -5  -3 1869.02 231.597  23
   2  -5  -3 2232.02 252.289  79
   2  -5  -3 1988.84 243.309   5
   2  -5  -3 1612.47 248.612   6
   2  -5  -3 1423.26 253.925   9
  -2   5   3 1677.84 242.223  18
   2  -5  -3 2034.43 239.916  24
   2  -5  -3 2112.51 258.473  78
  -2   5   3 1682.24 207.162  72
   2  -5  -3 1734.95 240.269  74
  -2   5   3 1791.20 241.175  73
   2  -5  -3 1494.52 243.342  14
   2  -5  -3 2042.29 248.804  16
   2  -5  -3 1975.37 260.264  15
   2  -5  -3 1583.77 250.816  85
  -2   5   3 1851.26 215.972   2
   2  -5  -2 5969.55 405.454  79
   2  -5  -2 6037.08 454.181  63
   2  -5  -2 6394.49 438.421   5
   2  -5  -2 6381.03 469.296   6
   2  -5  -2 6606.93 488.900   9
   2  -5  -2 6380.22 430.387   3
   2  -5  -2 6015.92 442.941  14
   2  -5  -2 6373.64 436.004  16
  -2   5   2 6093.06 414.202  67
   2  -5  -2 6600.50 414.196  68
  -2   5   2 6518.89 455.301  18
  -2   5   2 7145.03 468.213  82
   2  -5  -2 6015.51 469.851  85
  -2   5   2 7020.83 451.628  73
   2  -5  -2 6249.30 426.339  74
   2  -5  -1 31824.0 1199.74   5
   2  -5  -1 29457.7 1213.21   6
   2  -5  -1 32243.1 1255.83   9
   2  -5  -1 30772.6 1172.97   3
   2  -5  -1 32116.6 1196.22  14
   2  -5  -1 33201.9 1203.03  15
   2  -5  -1 31391.2 1182.44  16
  -2   5   1 30616.6 1108.32  66
  -2   5   1 31821.0 1178.43  67
   2  -5  -1 33729.6 1186.51  68
  -2   5   1 32395.6 1196.17  73
   2  -5  -1 34775.7 1190.03  74
  -2   5   1 32978.9 1226.98  18
  -2   5   1 33620.2 1213.90  82
   2  -5  -1 32109.0 1241.24  85
   2  -5  -1 31634.3 1190.30  78
   2  -5  -1 32085.2 1131.18  79
   2  -5   0 41835.9 1423.59   8
   2  -5   0 41922.5 1498.75   6
   2  -5   0 44534.1 1540.04   9
   2  -5   0 42742.1 1428.14   7
   2  -5   0 43649.1 1471.40   5
  -2   5   0 43275.3 1500.78  18
   2  -5   0 42322.1 1452.66   4
   2  -5   0 40791.3 1441.75  14
   2  -5   0 43348.2 1461.58  15
   2  -5   0 41749.3 1459.79  16
   2  -5   0 40735.6 1443.02  68
  -2   5   0 42199.8 1461.08  67
  -2   5   0 40959.6 1396.73  66
  -2   5   0 41182.8 1450.95  73
   2  -5   0 40999.4 1445.83  78
   2  -5   0 41544.7 1497.67  85
  -2   5   0 42026.9 1465.21  82
  -2   5  -1 58365.5 1893.31  18
   2  -5   1 58728.8 1833.92  14
   2  -5   1 58073.1 1841.83  15
   2  -5   1 56844.5 1846.12  16
   2  -5   1 57710.1 1843.96   4
   2  -5   1 51783.3 1815.78  59
   2  -5   1 57406.1 1884.28   9
   2  -5   1 61011.0 1873.88   5
   2  -5   1 54570.2 1819.54   7
   2  -5   1 53243.8 1832.98   6
   2  -5   1 55618.5 1827.84   8
   2  -5   1 58038.6 1838.71  78
  -2   5  -1 57976.6 1865.46  67
  -2   5  -1 56631.2 1802.05  66
   2  -5   1 55099.1 1839.88  68
  -2   5  -1 58223.9 1856.64  82
  -2   5  -1 55917.2 1827.56  81
   2  -5   1 57305.0 1869.10  85
   2  -5   2 1788.78 257.903  68
  -2   5  -2 2410.25 262.961  66
  -2   5  -2 2255.87 270.673  67
   2  -5   2 1881.81 257.387  16
   2  -5   2 2176.85 254.215  14
   2  -5   2 1853.31 248.961  15
   2  -5   2 2021.79 241.214  38
   2  -5   2 2074.67 255.009  78
  -2   5  -2 2293.58 284.052  18
   2  -5   2 2341.43 271.905   4
   2  -5   2 1991.03 252.655   3
  -2   5  -2 2106.69 265.159  81
   2  -5   2 2536.37 286.402   5
   2  -5   2 2013.81 249.654   6
   2  -5   2 2320.63 292.684   7
   2  -5   2 2659.31 296.699   8
   2  -5   2 2081.83 270.489   9
   2  -5   2 1925.53 248.619  85
  -2   5  -2 2319.07 278.292  82
   2  -5   3 40523.8 1377.58  14
   2  -5   3 41816.8 1430.30  15
   2  -5   3 41385.6 1460.80  16
   2  -5   3 41782.3 1411.93  78
  -2   5  -3 43475.1 1473.37  81
  -2   5  -3 42707.9 1452.34  82
   2  -5   3 41713.5 1485.60   7
   2  -5   3 42495.0 1494.78   8
  -2   5  -3 41744.3 1499.81  18
   2  -5   4 27056.2 1081.14   8
   2  -5   4 27222.6 1085.51   7
  -2   5  -4 26941.0 1053.26  81
  -2   5  -4 25821.1 1014.34  82
   2  -5   4 27233.7 1018.13  15
  -2   5  -5 5468.67 393.696  81
  -2   5  -5 4695.89 345.631  82
   2  -5   5 4918.68 349.961  15
   2  -5   6 196.712 136.652   7
   2  -5   6 78.7076 123.214   8
  -2   5  -6 14.8318 82.8126  82
   2  -5   6 72.0152 90.1975  15
   2  -5   7 88.6757 107.879   8
   2  -5   7-14.7742 100.468   7
  -2   5  -7 15.7119 109.142  18
   2  -5   7 71.8901 112.592  16
   2  -5   8 39729.5 1167.05   8
   2  -5   8 40022.2 1167.13   7
   2  -5   8 41152.6 1191.05  16
  -2   5  -8 40413.5 1194.10  81
  -2   5  -8 41662.5 1206.55  18
  -2   4  13 2870.27 173.286  19
  -2   4  13 3496.66 185.939  20
  -2   4  13 2765.74 170.185  22
  -2   4  13 3241.74 182.251  21
   2  -4 -12 2607.42 215.770  24
   2  -4 -12 2722.29 216.121  23
  -2   4  12 2820.78 233.106  21
  -2   4  12 2777.04 230.914  20
  -2   4  12 2908.19 232.077  22
   2  -4 -12 2495.10 211.457  49
   2  -4 -12 2589.20 207.705  48
  -2   4  12 3040.00 233.644  19
  -2   4  12 2905.04 215.123  77
  -2   4  12 2778.63 227.182  76
   2  -4 -12 2545.59 194.473  74
   2  -4 -11 1884.26 214.162  74
  -2   4  11 2053.12 241.088  76
  -2   4  11 2203.02 222.202  77
  -2   4  11 2152.58 242.167  22
  -2   4  11 2558.35 260.861  20
  -2   4  11 1780.38 224.680  21
  -2   4  11 1956.05 231.324  19
   2  -4 -11 2150.02 234.579  24
   2  -4 -11 2137.17 237.615  23
   2  -4 -10 23393.4 931.669  74
   2  -4 -10 23594.3 899.468  79
  -2   4  10 23803.7 909.532  77
  -2   4  10 24717.7 992.272  76
  -2   4  10 24076.6 959.086  22
  -2   4  10 23725.2 955.014  19
  -2   4  10 22002.6 881.493  17
   2  -4 -10 24002.1 937.695  24
   2  -4 -10 22869.8 921.008  23
   2  -4  -9 6519.10 456.594  74
   2  -4  -9 7340.68 463.572  79
  -2   4   9 7256.30 448.510  77
  -2   4   9 7429.08 478.159  22
  -2   4   9 7210.13 477.087  19
  -2   4   9 6352.76 446.747  18
  -2   4   9 7242.68 466.347  17
   2  -4  -9 7161.41 461.969  24
   2  -4  -9 6750.49 454.637  23
  -2   4   8 9047.42 545.338  19
  -2   4   8 8773.96 531.164  18
  -2   4   8 7602.37 504.641  17
  -2   4   8 9039.33 545.612  22
  -2   4   8 8519.08 482.641  77
  -2   4   8 10208.4 583.448  76
   2  -4  -8 8701.94 533.377  74
   2  -4  -8 10089.1 551.199  79
   2  -4  -8 7525.97 489.090  14
   2  -4  -8 8233.48 531.420  15
   2  -4  -8 9080.68 525.804  23
   2  -4  -8 8983.93 529.495  24
  -2   4   7 2495.38 285.012  22
   2  -4  -7 2373.70 277.358  79
  -2   4   7 3304.81 328.289  76
  -2   4   7 2754.80 295.402   4
  -2   4   7 2252.68 253.367   2
   2  -4  -7 2662.34 297.226  63
  -2   4   7 2463.59 295.254  17
  -2   4   7 2859.13 296.415  19
  -2   4   7 2502.09 283.452  18
  -2   4   7 2768.79 297.157  72
  -2   4   7 2843.32 290.185  73
   2  -4  -7 3408.93 329.371  74
   2  -4  -7 2680.91 291.962  14
   2  -4  -7 2631.91 294.744  15
   2  -4  -7 2375.49 266.058  23
   2  -4  -7 2792.00 288.643  24
  -2   4   7 2783.21 258.956  67
   2  -4  -7 2985.23 283.826  69
  -2   4   6 5006.64 382.718  72
   2  -4  -6 5031.49 356.972  59
   2  -4  -6 4412.32 351.508  23
   2  -4  -6 4807.71 362.149  24
  -2   4   6 4465.48 333.964  67
   2  -4  -6 4839.89 363.147  69
   2  -4  -6 5334.19 359.723  78
   2  -4  -6 4253.67 355.598  79
   2  -4  -6 4559.13 350.129   6
  -2   4   6 4912.09 398.678  17
  -2   4   6 4343.57 363.866  18
   2  -4  -6 4532.07 343.433  38
   2  -4  -6 4499.19 370.539  14
   2  -4  -6 4369.63 377.452  15
   2  -4  -6 4830.23 380.493  63
  -2   4   6 4712.11 370.488   4
  -2   4   6 4205.39 327.450   2
  -2   4   6 5168.63 393.181  76
   2  -4  -6 5615.13 385.824  85
  -2   4   5 228057. 6042.72  67
   2  -4  -5 238070. 6107.94  69
   2  -4  -5 227303. 6111.38   6
   2  -4  -5 238415. 6138.24  85
  -2   4   5 225121. 6097.65   4
  -2   4   5 227484. 6042.37   2
  -2   4   5 229723. 6110.04  72
  -2   4   5 227661. 6095.80  76
   2  -4  -5 230891. 6100.01  79
   2  -4  -5 230029. 6069.85  78
   2  -4  -5 228356. 6128.45  63
   2  -4  -5 225524. 6126.95  14
   2  -4  -5 218748. 6107.17  15
   2  -4  -5 217511. 6085.64  59
   2  -4  -4 8115.33 460.779  79
   2  -4  -4 8120.53 462.318  78
  -2   4   4 7638.23 445.408  76
  -2   4   4 7601.44 434.102  67
   2  -4  -4 8041.89 467.712  69
  -2   4   4 7786.66 393.887  66
  -2   4   4 8210.76 457.812  72
  -2   4   4 7783.18 460.540  73
   2  -4  -4 7438.48 451.507  74
  -2   4   4 7673.24 422.372   2
  -2   4   4 8184.99 465.621   4
   2  -4  -4 7625.97 472.843   6
   2  -4  -4 8105.70 496.122  85
   2  -4  -4 7986.04 475.462  63
   2  -4  -3 7198.99 458.253   6
   2  -4  -3 6853.34 407.696   5
  -2   4   3 6510.16 398.682  67
  -2   4   3 6896.43 374.117  66
   2  -4  -3 7041.18 373.821  68
  -2   4   3 7596.94 412.054  72
   2  -4  -3 6745.88 420.458  74
  -2   4   3 6583.18 413.619  73
  -2   4   3 6528.29 378.048   2
  -2   4   3 6099.51 403.508   4
   2  -4  -3 6077.28 441.825  85
   2  -4  -3 7043.01 416.989  79
   2  -4  -3 7160.52 432.823  78
   2  -4  -3 7257.02 442.555  63
   2  -4  -2 70290.8 2123.42   6
   2  -4  -2 69072.3 2054.15   5
  -2   4   2 67330.3 1991.14  66
  -2   4   2 70431.8 2051.93  67
   2  -4  -2 70581.9 2018.09  68
  -2   4   2 69178.4 1989.04  72
   2  -4  -2 69421.5 2055.14  74
  -2   4   2 67060.7 2053.57  73
  -2   4   2 68310.1 1993.05   2
  -2   4   2 66574.5 2054.48  82
   2  -4  -2 69422.1 2040.86  79
   2  -4  -2 66577.3 2055.11  78
  -2   4   2 64520.4 1921.07  65
  -2   4   2 66305.6 1922.90  64
   2  -4  -2 73837.2 2120.62  63
   2  -4  -1 51244.3 1574.56   5
  -2   4   1 49351.8 1565.19  67
   2  -4  -1 49554.0 1547.25  68
  -2   4   1 48426.6 1522.64  66
  -2   4   1 46899.3 1546.03  73
   2  -4  -1 50897.3 1567.56  74
   2  -4  -1 49930.2 1554.94   3
   2  -4  -1 49901.5 1636.72  85
  -2   4   1 49427.7 1569.27  82
   2  -4  -1 47369.1 1518.49  79
   2  -4  -1 48933.2 1570.66  78
  -2   4   1 47918.9 1444.50  64
   2  -4  -1 51914.9 1627.07  63
  -2   4   1 46635.7 1439.83  65
   2  -4   0 2867.60 266.741   5
   2  -4   0 2669.81 274.553   6
  -2   4   0 2395.16 245.531  66
  -2   4   0 2838.95 275.936  67
   2  -4   0 2542.50 253.630  68
  -2   4   0 2995.14 265.154  73
   2  -4   0 2447.87 247.203  74
   2  -4   0 2905.01 261.860   3
  -2   4   0 2622.17 259.293  82
   2  -4   0 2194.45 268.777  85
   2  -4   0 2358.31 254.818  78
   2  -4   0 2397.81 227.728  79
  -2   4   0 2346.93 203.588  64
  -2   4   0 2618.74 211.896  65
   2  -4   1 14121.2 660.780   6
   2  -4   1 13334.3 629.558   5
  -2   4  -1 13115.2 619.683  73
  -2   4  -1 13791.7 637.489  82
   2  -4   1 13898.1 661.766  85
  -2   4  -1 12081.2 541.203  64
  -2   4  -1 12154.9 541.412  65
   2  -4   1 13750.6 633.732   4
   2  -4   1 13246.4 626.712  78
  -2   4  -1 13713.6 631.359  66
  -2   4  -1 14105.8 657.636  67
   2  -4   1 13202.5 635.455  68
   2  -4   2 41731.1 1410.44  78
   2  -4   2 40462.6 1401.36  59
   2  -4   2 41077.1 1414.76   6
   2  -4   2 44124.0 1471.21   8
   2  -4   2 42274.8 1434.74   5
   2  -4   2 43805.0 1465.77   7
  -2   4  -2 43460.1 1474.87  18
   2  -4   2 44098.6 1423.53  15
   2  -4   2 42441.2 1429.66   4
  -2   4  -2 43727.5 1431.18  82
   2  -4   2 42298.3 1434.31  85
   2  -4   2 44231.6 1448.87  20
   2  -4   2 43042.6 1442.28  21
  -2   4  -2 43621.4 1446.29  66
  -2   4  -2 40606.3 1332.04  65
  -2   4  -2 39947.0 1328.06  64
   2  -4   3 143321. 4029.32  21
   2  -4   3 145488. 4040.24  20
  -2   4  -3 149135. 4090.25  18
  -2   4  -3 149471. 4026.02  82
  -2   4  -3 145582. 4057.73  81
   2  -4   3 148375. 4035.01   4
   2  -4   3 144564. 3996.41  78
   2  -4   3 143391. 4080.70   8
   2  -4   3 149462. 4049.92   5
   2  -4   3 137397. 3959.19   6
   2  -4   3 142130. 4075.15   7
   2  -4   3 148152. 4001.40  15
  -2   4  -3 145978. 4054.69  66
   2  -4   3 144218. 4074.74  68
   2  -4   3 134461. 3941.80  38
  -2   4  -4 151382. 4094.67  66
  -2   4  -4 143738. 4070.97  67
   2  -4   4 152345. 4086.07   5
   2  -4   4 143342. 3997.09  15
   2  -4   4 145815. 4052.34  16
  -2   4  -4 141771. 4006.36  82
   2  -4   4 144136. 4058.63  21
   2  -4   4 143527. 4055.17  20
  -2   4  -4 133930. 3932.98  80
   2  -4   4 139929. 3964.80  78
  -2   4  -4 151077. 4119.74  18
   2  -4   4 145669. 4051.33   4
   2  -4   4 148510. 4064.63   3
  -2   4  -5 41337.3 1464.23  18
   2  -4   5 40918.5 1429.08  19
   2  -4   5 39767.6 1349.70  15
   2  -4   5 39746.0 1404.00  16
  -2   4  -5 40733.5 1448.01  10
  -2   4  -5 38641.1 1352.35  82
  -2   4  -5 39774.3 1327.84  80
   2  -4   5 39025.1 1437.60   8
   2  -4   5 38808.4 1436.23   7
   2  -4   5 41673.2 1432.54  20
   2  -4   5 41651.6 1427.50  21
   2  -4   6 27350.3 1062.79  19
   2  -4   6 25888.8 963.661  15
   2  -4   6 26804.4 1035.35  16
  -2   4  -6 27058.1 1085.66  10
  -2   4  -6 26608.8 977.801  82
  -2   4  -6 26124.2 1043.50  81
  -2   4  -6 25874.4 954.250  80
   2  -4   6 25370.5 1046.51   8
   2  -4   6 25625.0 1049.59   7
   2  -4   6 26357.7 1051.70  22
   2  -4   6 27172.1 1051.08  21
   2  -4   6 27287.9 1049.92  20
   2  -4   7-19.7372 115.387  16
   2  -4   7-14.3134 90.7621  15
  -2   4  -7-92.7533 139.493  10
   2  -4   7 21.0897 126.868  19
  -2   4  -7-14.9780 98.4739  80
  -2   4  -7 224.646 146.225  81
   2  -4   7-41.2882 127.591   8
   2  -4   7-20.6364 127.543   7
   2  -4   7-41.1141 128.713  20
   2  -4   7-21.2328 122.291  22
   2  -4   7-20.4411 129.618  21
  -2   4  -8 10643.0 525.893  81
  -2   4  -8 11567.4 573.195  10
   2  -4   8 12271.1 543.018  16
   2  -4   8 11624.8 524.793   8
   2  -4   8 10177.7 504.150   7
   2  -4   8 11892.0 554.673  19
   2  -4   8 11945.1 547.862  21
   2  -4   8 11323.3 548.978  22
   2  -4   8 11363.9 539.665  20
   2  -4   9 5108.39 279.673  16
  -2   4  -9 5856.38 322.755  10
  -2   4  -9 5610.44 301.074  81
  -2   4  -9 5521.97 317.170  18
   2  -4   9 5873.42 309.224  21
   2  -4   9 5341.42 296.699  20
  -2   3  13 159.042 71.6273  77
   2  -3 -13 90.5554 71.1690  23
   2  -3 -13 182.928 79.5902  24
  -2   3  13 273.446 79.2759  19
  -2   3  13 202.860 80.7665  20
   2  -3 -13 332.181 91.9156  48
  -2   3  13 273.332 85.8692  22
  -2   3  13 295.224 89.8339  21
   2  -3 -12 11662.3 529.844  24
   2  -3 -12 11506.7 524.983  23
  -2   3  12 12344.2 545.493  20
  -2   3  12 12922.7 553.608  21
  -2   3  12 12711.1 546.224  22
  -2   3  12 12672.2 547.533  77
  -2   3  12 11390.7 519.782  76
   2  -3 -12 11532.1 487.715  80
  -2   3  12 11545.9 529.549  19
   2  -3 -12 10499.4 482.999  49
  -2   3  11 5155.97 375.478  19
  -2   3  11 4508.27 351.514  22
  -2   3  11 4477.86 352.678  21
  -2   3  11 5117.18 369.803  20
   2  -3 -11 4420.52 323.502  74
  -2   3  11 5119.47 366.525  77
  -2   3  11 4976.18 374.403  76
   2  -3 -11 4656.84 356.606  24
   2  -3 -11 4391.57 347.412  23
   2  -3 -11 4691.55 327.000  80
  -2   3  10 116070. 3293.69  19
  -2   3  10 115556. 3292.57  22
  -2   3  10 112428. 3281.91  21
  -2   3  10 115295. 3291.57  20
   2  -3 -10 110909. 3246.64  74
  -2   3  10 118837. 3303.33  77
  -2   3  10 119668. 3352.55  76
   2  -3 -10 112190. 3280.93  24
   2  -3 -10 112856. 3281.81  23
   2  -3 -10 110156. 3177.76  79
   2  -3 -10 115143. 3226.23  80
  -2   3   9 11751.2 618.204  19
  -2   3   9 11309.1 596.766  77
  -2   3   9 12375.6 654.825  76
   2  -3  -9 10317.9 579.149  74
  -2   3   9 11209.9 606.492  22
   2  -3  -9 11100.6 575.267  79
   2  -3  -9 11753.1 579.726  80
   2  -3  -9 10312.0 578.893  24
   2  -3  -9 10305.4 582.782  23
   2  -3  -8 9852.67 562.759  63
   2  -3  -8 8769.11 534.071  14
  -2   3   8 10211.9 577.285   4
  -2   3   8 10368.2 557.931   2
  -2   3   8 10393.5 584.826   5
  -2   3   8 11478.8 597.248  19
  -2   3   8 9726.71 551.600  18
  -2   3   8 10276.9 563.719  17
  -2   3   8 11589.6 583.704  77
  -2   3   8 11169.7 588.820  73
   2  -3  -8 10614.6 579.020  74
  -2   3   8 11588.6 597.657  22
   2  -3  -8 11027.7 553.687  80
   2  -3  -8 11372.7 587.192  79
   2  -3  -8 11289.2 586.508  24
   2  -3  -8 11328.7 581.438  23
  -2   3   7 20622.8 871.885  76
  -2   3   7 20638.6 814.834  77
  -2   3   7 20623.8 854.206  22
   2  -3  -7 20500.0 830.405  24
   2  -3  -7 20192.3 825.763  23
  -2   3   7 20393.7 851.367   4
  -2   3   7 20867.9 825.961   2
  -2   3   7 20010.2 850.362   5
   2  -3  -7 21015.7 811.569  80
   2  -3  -7 20688.0 842.781  79
   2  -3  -7 18694.5 824.022  14
   2  -3  -7 20177.1 868.415  15
  -2   3   7 20411.1 845.828  73
   2  -3  -7 20119.8 849.475  74
  -2   3   7 21114.9 884.246  72
   2  -3  -7 19661.6 840.564  63
  -2   3   7 19058.7 799.154  67
   2  -3  -7 20213.0 794.387  69
  -2   3   7 21999.3 868.050  19
  -2   3   7 20849.2 850.334  18
  -2   3   7 19467.8 833.093  17
  -2   3   6 1734.78 216.012   5
  -2   3   6 1332.63 179.193   2
  -2   3   6 1882.24 222.329   4
   2  -3  -6 1492.35 177.692  59
   2  -3  -6 1442.20 211.517  74
  -2   3   6 1485.03 212.633  72
  -2   3   6 1940.12 230.922  76
   2  -3  -6 1397.15 203.219  63
  -2   3   6 1905.04 209.472  67
   2  -3  -6 1655.55 206.373  69
   2  -3  -6 1587.32 219.777  79
   2  -3  -6 1624.83 192.966  80
   2  -3  -5 1887.82 213.622  79
   2  -3  -5 1624.68 195.578  59
   2  -3  -5 1616.33 210.072  74
  -2   3   5 1456.89 196.279  73
  -2   3   5 1964.27 215.695  72
  -2   3   5 1676.54 194.859  67
  -2   3   5 1468.08 162.571  66
   2  -3  -5 1614.09 192.572  69
   2  -3  -5 1404.84 198.645  63
  -2   3   5 1254.45 190.203  76
   2  -3  -5 1780.50 202.348   6
  -2   3   5 1691.45 189.196   2
  -2   3   5 1906.00 215.177   4
   2  -3  -4 1232.50 181.054   6
  -2   3   4 1284.19 168.970  73
  -2   3   4 1562.11 187.701  72
   2  -3  -4 1442.44 191.395  63
   2  -3  -4 1450.73 189.627  59
  -2   3   4 1719.46 188.184  67
  -2   3   4 1343.27 154.589  66
   2  -3  -4 1386.01 178.701  69
  -2   3   4 1496.82 187.619   4
  -2   3   4 1435.40 167.439   2
  -2   3   3 93179.2 2605.66   4
  -2   3   3 92221.1 2548.66   2
  -2   3   3 98916.9 2600.02  72
  -2   3   3 93353.5 2612.37  73
   2  -3  -3 91412.6 2611.61  63
   2  -3  -3 91962.8 2644.51   6
  -2   3   3 94982.9 2598.84  67
   2  -3  -3 92498.0 2608.48  69
  -2   3   3 96786.2 2562.56  66
   2  -3  -3 89753.7 2503.17  68
   2  -3  -3 88729.2 2466.26  13
  -2   3   2 7423.97 375.179  67
  -2   3   2 5976.72 338.824  66
   2  -3  -2 6168.53 326.659  68
  -2   3   2 6963.93 343.853  72
  -2   3   2 5796.99 350.667  73
   2  -3  -2 6875.55 404.358   6
   2  -3  -2 5897.65 342.085   5
   2  -3  -2 7031.15 382.224  63
  -2   3   2 6705.17 334.857   2
  -2   3   2 5936.54 350.780   4
  -2   3   1 72031.4 2137.28  67
  -2   3   1 75635.6 2129.29  66
   2  -3  -1 77126.2 2131.80  68
  -2   3   1 74001.1 2064.70  72
  -2   3   1 74943.4 2137.53  73
   2  -3  -1 76228.6 2135.88   5
  -2   3   1 73971.3 2079.18  64
  -2   3   1 74191.9 2083.56  65
   2  -3  -1 77001.2 2178.82  63
  -2   3   1 74604.5 2089.82   2
   2  -3   0 26394.9 897.224  68
  -2   3   0 26704.6 900.879  66
  -2   3   0 23558.1 866.594  73
   2  -3   0 25092.9 924.935   6
   2  -3   0 26964.6 896.341   5
  -2   3   0 24476.7 834.772  64
  -2   3   0 24543.5 836.761  65
   2  -3   0 25622.1 880.497   3
  -2   3  -1 101847. 2977.07  66
   2  -3   1 110990. 3003.63  68
   2  -3   1 103385. 2988.92   6
   2  -3   1 112466. 2984.10   5
  -2   3  -1 109756. 2972.31  73
  -2   3  -1 105146. 2919.81  64
  -2   3  -1 108711. 2928.90  65
   2  -3   1 105530. 2976.64   3
  -2   3  -2 106740. 3009.94  66
  -2   3  -2 105037. 3004.72  67
   2  -3   2 107862. 2970.13   4
   2  -3   2 107346. 2978.75   3
   2  -3   2 107032. 2974.86  59
  -2   3  -2 103276. 2934.06  64
  -2   3  -2 106052. 2941.16  65
   2  -3   2 108079. 2982.48   6
   2  -3   2 107788. 2978.58   5
   2  -3   3 5231.33 339.482   6
   2  -3   3 6236.41 378.992   5
   2  -3   3 6589.07 385.070   4
   2  -3   3 5439.05 352.880  78
   2  -3   3 6205.48 404.941  68
  -2   3  -3 5659.96 388.763  67
  -2   3  -3 6112.13 403.127  66
  -2   3  -3 5126.04 352.352  82
   2  -3   3 6178.45 356.577  38
  -2   3  -3 6079.65 372.634  65
  -2   3  -3 6304.94 373.683  64
   2  -3   3 5694.33 347.914  59
  -2   3  -4 51397.2 1588.20  82
  -2   3  -4 51435.9 1647.02  81
   2  -3   4 50963.7 1609.96   4
  -2   3  -4 51537.2 1649.53  67
   2  -3   4 51430.9 1624.40  16
  -2   3  -4 48245.0 1589.67  64
  -2   3  -4 47136.4 1584.33  65
   2  -3   4 50130.4 1664.13   7
   2  -3   4 49805.7 1662.98   8
   2  -3   4 51086.6 1622.65   5
   2  -3   4 49532.8 1622.40  20
   2  -3   4 50584.4 1627.25  21
   2  -3   4 50133.3 1636.17  22
  -2   3  -4 52803.8 1670.52  18
   2  -3   4 49688.3 1630.85  19
   2  -3   4 49668.7 1569.65  78
  -2   3  -5 1455.19 196.878  82
   2  -3   5 1702.75 229.588   5
   2  -3   5 1694.96 226.742   3
   2  -3   5 1115.91 195.645   4
  -2   3  -5 1488.96 223.093  67
   2  -3   5 1481.75 217.222  16
   2  -3   5 1264.35 186.261  15
  -2   3  -5 1627.55 220.252  65
  -2   3  -5 1271.53 193.636  64
   2  -3   5 1711.57 246.632   7
   2  -3   5 1422.82 232.070   8
   2  -3   5 1423.76 219.138  21
   2  -3   5 1519.19 222.568  20
  -2   3  -5 1320.63 224.734  18
  -2   3  -5 1052.34 205.091  81
  -2   3  -6 101310. 2907.81  81
   2  -3   6 94209.7 2899.97   7
   2  -3   6 97224.2 2911.74   8
  -2   3  -6 96652.2 2890.60  67
  -2   3  -6 101682. 2928.00  66
   2  -3   6 96790.7 2865.49  16
   2  -3   6 99355.0 2797.03  15
  -2   3  -6 96132.2 2862.06  65
  -2   3  -6 94432.7 2856.89  64
   2  -3   6 97359.4 2907.99   5
   2  -3   6 98907.7 2891.91   4
   2  -3   6 96740.9 2890.57   3
  -2   3  -6 94468.4 2846.07  80
   2  -3   6 103583. 2910.02  20
   2  -3   6 99423.4 2887.23  21
  -2   3  -6 102056. 2949.30  18
   2  -3   7-21.8686 131.555  16
   2  -3   7 23.0463 126.560  21
   2  -3   7 115.894 137.487  20
  -2   3  -7 126.818 138.963  80
  -2   3  -7-23.0572 132.800  81
   2  -3   7 22.9745 130.304   8
   2  -3   7 22.9664 119.650   7
   2  -3   8 9225.65 507.713  16
  -2   3  -8 9431.40 603.046  10
  -2   3  -8 8958.50 514.851  81
  -2   3  -8 8805.86 493.357  80
   2  -3   8 8703.34 491.115   8
   2  -3   8 8295.78 484.463   7
   2  -3   8 9476.60 530.581  20
   2  -3   8 9912.01 534.574  21
  -2   3  -9 22.4419 140.522  10
  -2   3  -9 15.0525 88.0102  80
  -2   3  -9 49.5930 99.4544  81
   2  -3   9 68.6963 110.263  21
   2  -3   9 172.656 116.131  20
   2  -3   9 45.7054 97.8168  16
  -2   3 -10 3294.69 270.977  10
   2  -3  10 3901.37 247.970  21
   2  -3  10 3341.06 235.081  20
   2  -3  10 3254.81 211.046  16
  -2   3 -10 3887.19 263.498  18
  -2   3 -10 3427.68 228.019  81
  -2   2  13 88.6887 75.3854  77
   2  -2 -13 8.92784 68.1696  80
  -2   2  13-9.31065 66.0079  22
  -2   2  13 29.9732 71.5365  21
  -2   2  13 27.9299 69.2246  19
  -2   2  13 69.9917 76.3472  20
   2  -2 -13-80.7196 83.8739  23
   2  -2 -13-81.5215 89.9027  24
  -2   2  12 35498.4 1155.10  77
  -2   2  12 34296.3 1098.86  76
  -2   2  12 34887.6 1131.18  20
  -2   2  12 34239.7 1126.50  21
  -2   2  12 32091.6 1103.64  22
   2  -2 -12 34729.5 1114.64  80
  -2   2  12 31484.5 1098.33  19
   2  -2 -12 30714.7 1103.41  24
   2  -2 -12 31233.1 1106.64  23
  -2   2  11 398.344 147.265  76
  -2   2  11 198.550 127.205  77
   2  -2 -11 208.104 102.946  74
  -2   2  11 219.604 149.908  22
  -2   2  11 283.541 150.713  21
   2  -2 -11 416.449 142.119  80
  -2   2  11 379.365 141.682  19
  -2   2  11 202.205 134.613  20
   2  -2 -11 42.0000 136.584  23
   2  -2 -11 147.922 148.430  24
  -2   2  10 2001.00 265.997  76
  -2   2  10 2032.01 262.880  77
   2  -2 -10 1805.39 224.014  74
  -2   2  10 2366.78 275.165  21
  -2   2  10 1777.12 245.118  22
   2  -2 -10 1921.11 246.708  80
   2  -2 -10 1293.94 225.575  23
   2  -2 -10 2021.90 263.382  24
  -2   2  10 1555.25 233.763  19
  -2   2  10 1716.44 242.879  20
  -2   2   9 26488.4 1058.52  19
  -2   2   9 30127.8 1137.45  76
  -2   2   9 29206.5 1105.74  77
  -2   2   9 26603.2 1062.68  73
   2  -2  -9 28297.1 1063.67  74
  -2   2   9 27611.8 1070.12  71
  -2   2   9 28405.1 1123.64  72
  -2   2   9 27324.6 1066.08  22
   2  -2  -9 27871.3 1067.17  80
   2  -2  -9 28361.3 1081.06  24
   2  -2  -9 27597.4 1072.61  23
  -2   2   9 27311.7 1053.65   2
  -2   2   9 28296.0 1087.42   4
  -2   2   9 27130.5 1082.79   5
  -2   2   8 113855. 3207.99   5
  -2   2   8 109722. 3160.16   2
  -2   2   8 112534. 3194.56   4
  -2   2   8 111369. 3188.52  19
   2  -2  -8 109375. 3174.58  23
   2  -2  -8 107126. 3172.22  24
  -2   2   8 117508. 3210.60  77
   2  -2  -8 116136. 3194.68  80
   2  -2  -8 111044. 3139.76  79
  -2   2   8 113963. 3200.28  73
  -2   2   8 112803. 3175.10  71
  -2   2   8 116397. 3267.15  72
   2  -2  -8 112464. 3191.91  74
  -2   2   8 109708. 3185.10  22
   2  -2  -8 101605. 3136.64  63
  -2   2   7 59374.4 1815.78  71
   2  -2  -7 59229.6 1851.09  74
  -2   2   7 59149.7 1817.24   2
  -2   2   7 61676.1 1854.38   4
  -2   2   7 61435.7 1859.30   5
  -2   2   7 62281.3 1846.32  77
   2  -2  -7 57029.8 1820.50  63
   2  -2  -7 59953.4 1834.06  80
   2  -2  -7 59066.3 1825.53  79
   2  -2  -6 196.193 80.0774  69
  -2   2   6 398.630 110.687   5
  -2   2   6 177.491 91.6862   2
  -2   2   6 309.724 106.154   4
  -2   2   6 236.298 115.475  72
  -2   2   6 596.080 121.780  71
   2  -2  -6 245.051 106.384  63
   2  -2  -5 503.022 126.586  63
  -2   2   5 683.456 139.299  72
  -2   2   5 714.353 141.064  73
  -2   2   5 815.700 117.434  71
  -2   2   5 932.152 143.910   5
  -2   2   5 498.785 110.811   2
  -2   2   5 816.380 133.302   4
   2  -2  -5 587.548 89.6809  13
   2  -2  -5 593.984 115.797   6
   2  -2  -5 470.454 105.205  59
   2  -2  -5 578.005 113.057  69
   2  -2  -5 590.045 117.314  38
   2  -2  -4 1567.28 175.044  63
  -2   2   4 1494.81 172.657  73
  -2   2   4 1655.19 178.088  72
  -2   2   4 1518.60 169.018   4
  -2   2   4 1740.50 160.973   2
  -2   2   4 1666.20 177.680   5
   2  -2  -4 1831.38 178.180  69
   2  -2  -4 1626.55 180.517   6
   2  -2  -4 1829.76 181.187  59
   2  -2  -4 1761.98 128.737  13
   2  -2  -4 1716.26 178.647  38
  -2   2   3 207566. 5110.12  67
   2  -2  -3 193195. 5093.28  69
   2  -2  -3 189518. 4981.95  68
   2  -2  -3 194333. 5097.75  63
  -2   2   3 199233. 5100.57  73
  -2   2   3 204592. 5105.70  72
   2  -2  -3 197792. 5128.65   6
   2  -2  -3 205928. 5125.99  59
  -2   2   3 194786. 5053.15   2
  -2   2   3 198368. 5097.05   4
   2  -2  -3 183989. 4966.83  13
  -2   2   2 16539.1 574.347  66
   2  -2  -2 16077.7 529.476  68
   2  -2  -2 15097.3 595.551   6
  -2   2   2 16208.6 581.380  73
  -2   2   2 15363.8 554.060  72
   2  -2  -2 15229.7 572.809  63
  -2   2   2 15274.5 568.319   4
  -2   2   2 14962.3 530.110   2
   2  -2  -2 15033.9 475.578  13
   2  -2  -1 104024. 2766.36  63
  -2   2   1 99720.6 2741.81  73
  -2   2   1 101503. 2702.35  72
  -2   2   1 102812. 2753.65  66
   2  -2  -1 105376. 2729.71  68
  -2   2   1 100433. 2750.01   4
  -2   2   1 100482. 2697.79   2
   2  -2  -1 101038. 2730.18   5
   2  -2  -1 102915. 2795.55   6
  -2   2   0 28239.8 885.939  64
  -2   2   0 27834.7 887.724  65
   2  -2   0 28346.2 889.479   3
  -2   2   0 27518.3 817.247  72
  -2   2   0 28396.0 892.086  73
  -2   2   0 28914.0 919.829  67
  -2   2   0 28436.2 912.650  66
   2  -2   0 28063.1 900.589  68
   2  -2   0 29131.1 891.790   5
   2  -2   0 26927.2 925.811   6
  -2   2  -1 84678.6 2388.99  64
  -2   2  -1 85478.9 2393.08  65
  -2   2  -1 87292.5 2384.89  73
   2  -2   1 89055.4 2431.61   6
   2  -2   1 92967.1 2406.16   5
   2  -2   1 89763.6 2428.29  59
   2  -2   1 88197.5 2397.11   3
  -2   2  -1 85746.3 2423.76  67
  -2   2  -1 82812.8 2420.64  66
   2  -2   1 88527.7 2421.70  68
  -2   2  -2 1391.71 167.951  65
  -2   2  -2 1274.13 163.910  64
  -2   2  -2 1372.67 146.209  73
   2  -2   2 1190.40 149.301  38
   2  -2   2 1293.32 152.936  59
  -2   2  -2 1325.67 173.237  67
   2  -2   2 1065.53 101.847  70
   2  -2   2 1451.68 160.277   5
   2  -2   2 1635.76 176.544   6
   2  -2   2 1546.63 160.333   4
   2  -2   2 1364.56 161.200   3
   2  -2   3 12650.8 507.127  38
  -2   2  -3 11878.7 558.076  66
  -2   2  -3 12903.0 562.447  67
   2  -2   3 12191.1 471.378  70
   2  -2   3 12095.9 554.833  68
   2  -2   3 12383.9 507.827  59
   2  -2   3 12412.8 519.351   4
   2  -2   3 11888.3 525.372   3
   2  -2   3 13726.3 544.021   5
   2  -2   3 12528.7 509.420   6
  -2   2  -3 12606.0 541.664  64
  -2   2  -3 12414.8 539.360  65
  -2   2  -4 55377.9 1680.22  64
  -2   2  -4 53584.4 1677.38  65
   2  -2   4 53551.2 1635.57   4
  -2   2  -4 56000.8 1688.79  67
  -2   2  -4 54312.3 1697.03  66
   2  -2   4 57284.6 1609.25  70
   2  -2   4 56778.0 1660.40   5
   2  -2   4 50736.8 1558.73   6
   2  -2   4 52489.3 1555.55  38
  -2   2  -5 173.762 107.789  67
   2  -2   5 16.0443 66.3460  70
  -2   2  -5 96.1396 103.829  81
  -2   2  -5 118.357 110.130  65
  -2   2  -5 61.9160 117.066  66
  -2   2  -5 39.4278 118.604  64
   2  -2   5 37.4929 90.1547   5
   2  -2   5 89.8186 88.2492   4
   2  -2   6 6432.07 421.669  20
   2  -2   6 5957.77 410.172  21
   2  -2   6 6779.89 441.903  22
  -2   2  -6 6951.33 453.338  64
  -2   2  -6 6600.68 437.991  65
   2  -2   6 5935.98 415.588  19
  -2   2  -6 6997.40 437.210  81
   2  -2   6 6527.89 423.083  16
  -2   2  -6 5943.56 425.064  80
   2  -2   6 6239.69 434.391   8
   2  -2   6 6777.93 444.397   7
  -2   2  -6 6681.45 443.916  66
   2  -2   6 6503.96 403.452  70
  -2   2  -6 6391.27 423.088  67
   2  -2   6 6641.70 423.769   4
   2  -2   6 6851.02 434.772   3
   2  -2   6 6309.90 422.743   1
   2  -2   6 7085.16 443.234   5
   2  -2   7 21640.0 914.231  20
   2  -2   7 24142.2 941.332  21
   2  -2   7 22854.8 937.493  22
  -2   2  -7 20913.6 918.498  65
  -2   2  -7 21082.7 919.387  64
   2  -2   7 22989.9 942.303  19
  -2   2  -7 22488.4 934.918  66
   2  -2   7 20598.7 879.649  70
  -2   2  -7 22924.4 931.237  81
   2  -2   7 22766.4 904.433  16
   2  -2   7 22375.1 914.197   8
   2  -2   7 21691.1 907.157   7
   2  -2   7 24151.2 941.833   4
   2  -2   7 22134.2 920.507   1
   2  -2   7 22065.7 936.864   5
  -2   2  -7 21697.2 920.238  80
  -2   2  -8 40482.8 1394.30  81
   2  -2   8 42671.3 1443.75  19
   2  -2   8 37031.9 1333.68   8
   2  -2   8 37072.5 1335.30   7
   2  -2   8 42288.4 1419.60  20
   2  -2   8 41656.6 1414.02  21
   2  -2   8 42319.1 1443.40  22
  -2   2  -8 38243.2 1398.82  80
   2  -2   8 41280.3 1380.84  16
   2  -2   9 20775.8 841.887  20
   2  -2   9 19061.5 818.167  21
   2  -2   9 20049.1 851.865  22
  -2   2  -9 19477.0 947.351  10
   2  -2   9 20229.1 850.094  19
  -2   2  -9 18713.5 793.910  81
  -2   2  -9 19924.5 836.520  80
   2  -2   9 18199.4 769.107  75
   2  -2   9 20480.4 801.128  16
   2  -2  10 2966.90 262.154  20
   2  -2  10 2193.37 230.286  21
   2  -2  10 2378.67 248.108  22
  -2   2 -10 2202.97 287.535  10
  -2   2 -10 2462.94 240.871  80
   2  -2  10 2453.94 251.850  19
   2  -2  10 2143.41 205.279  75
  -2   2 -10 1914.42 200.833  81
   2  -2  10 2308.15 205.831  16
   2  -2  11 6837.61 328.450  21
   2  -2  11 7036.65 347.012  22
   2  -2  11 6687.45 327.631  20
  -2   2 -11 7206.40 359.828  18
   2  -2  11 6868.48 343.300  19
  -2   2 -11 6283.16 321.793  80
  -2   2 -11 5781.08 283.067  81
   2  -1 -13 3858.63 250.658  48
   2  -1 -13 3158.05 205.730  24
   2  -1 -13 3259.82 205.558  23
   2  -1 -13 4427.28 244.822  80
  -2   1  13 4230.00 233.988  20
  -2   1  13 3851.09 225.080  21
  -2   1  13 3594.00 211.007  22
  -2   1  13 3762.13 212.825  19
   2  -1 -12 3614.01 265.125  30
   2  -1 -12 4293.97 313.463  80
   2  -1 -12 3847.59 304.538  24
   2  -1 -12 3702.54 293.391  23
  -2   1  12 4828.82 334.459  77
  -2   1  12 4337.75 298.618  19
  -2   1  12 4417.56 303.756  21
  -2   1  12 4176.46 290.883  22
  -2   1  12 3969.73 295.400  20
   2  -1 -11 1891.37 254.433  80
   2  -1 -11 2286.34 270.425  23
   2  -1 -11 2084.73 260.635  24
  -2   1  11 1962.64 234.889  76
  -2   1  11 2218.43 266.500  77
  -2   1  11 1943.03 239.877  19
  -2   1  11 2079.35 246.533  20
  -2   1  11 1904.31 235.100  22
  -2   1  11 1841.12 238.455  21
   2  -1 -10 27133.3 1047.23  80
  -2   1  10 26718.1 1058.55  77
  -2   1  10 25486.5 1021.36  76
   2  -1 -10 23958.5 1008.42  24
   2  -1 -10 24362.5 1010.41  23
  -2   1  10 24571.3 993.523  21
  -2   1  10 25289.4 1003.05  20
  -2   1  10 25749.9 1000.16  22
  -2   1  10 25553.5 997.290  19
  -2   1   9 47542.3 1602.99  19
   2  -1  -9 49347.8 1648.14  24
   2  -1  -9 48654.4 1637.76  23
   2  -1  -9 48077.2 1643.59  80
   2  -1  -9 51362.8 1627.17  81
  -2   1   9 48236.4 1627.07  73
  -2   1   9 49343.6 1647.86  71
   2  -1  -9 47114.6 1570.41  74
  -2   1   9 48631.9 1663.22  72
  -2   1   9 54297.4 1707.70  77
  -2   1   9 50672.2 1652.52   5
  -2   1   9 48007.1 1621.90   4
  -2   1   9 48655.0 1613.02  22
  -2   1   9 48848.7 1617.94  21
  -2   1   9 48408.8 1614.00  20
  -2   1   8 4954.83 357.154  22
  -2   1   8 4638.80 359.147  73
  -2   1   8 5237.35 375.555  71
   2  -1  -8 4559.62 351.954  74
  -2   1   8 4994.71 382.902  72
  -2   1   8 5741.85 401.079  77
  -2   1   8 5167.26 362.857  19
   2  -1  -8 5246.35 380.034  24
   2  -1  -8 5570.90 387.814  23
  -2   1   8 4733.66 353.307   4
  -2   1   8 4994.03 365.341   5
   2  -1  -8 4764.66 373.959  80
   2  -1  -8 5021.89 360.735  81
   2  -1  -8 5151.31 356.402  37
  -2   1   7 30626.3 1056.74   4
  -2   1   7 30916.3 1066.54   5
   2  -1  -7 31957.6 1015.98  13
   2  -1  -7 30225.9 1058.54  12
   2  -1  -7 28069.6 1018.08  63
   2  -1  -7 28820.1 1045.97  74
  -2   1   7 30921.9 1083.79  77
   2  -1  -7 31087.2 1091.95  80
   2  -1  -7 27707.1 1035.94  81
  -2   1   7 31527.3 1072.46  71
  -2   1   7 30953.6 1105.99  72
  -2   1   6 1437.47 166.102  71
  -2   1   6 1146.59 165.103  73
   2  -1  -6 1155.34 149.942  63
   2  -1  -6 1149.12 150.591  12
  -2   1   6 1165.85 158.943   5
  -2   1   6 867.433 119.165   1
  -2   1   6 987.665 151.411   4
  -2   1   6 979.652 121.212  70
   2  -1  -6 1036.65 128.500  13
   2  -1  -5 25065.4 789.160   6
   2  -1  -5 24226.3 779.540  38
  -2   1   5 24223.3 848.324  73
  -2   1   5 25647.7 824.681  71
  -2   1   5 24197.0 868.136  72
   2  -1  -5 23664.1 811.465  63
   2  -1  -5 25194.8 810.360  12
   2  -1  -5 23199.8 770.526  59
  -2   1   5 24223.6 822.277   4
  -2   1   5 25379.0 839.771   5
   2  -1  -5 24591.7 769.328  69
  -2   1   5 25082.2 766.807  70
   2  -1  -5 25582.3 769.605  13
   2  -1  -4 62797.9 1771.11   6
   2  -1  -4 62767.2 1766.39  38
  -2   1   4 66054.9 1807.03  73
  -2   1   4 65109.4 1757.35  71
  -2   1   4 63606.2 1814.10  72
   2  -1  -4 63286.1 1771.95  63
   2  -1  -4 60065.8 1725.98  12
  -2   1   4 63857.0 1776.80   4
  -2   1   4 64957.5 1785.78   5
   2  -1  -4 64090.2 1744.07  69
  -2   1   4 64116.1 1695.90  70
   2  -1  -4 62118.3 1694.53  13
   2  -1  -4 65942.0 1772.46  59
   2  -1  -3 111854. 2917.18   6
  -2   1   3 114545. 2913.16  73
  -2   1   3 114078. 2849.65  71
  -2   1   3 112159. 2917.83  72
   2  -1  -3 103957. 2875.86  63
   2  -1  -3 111947. 2910.27  59
   2  -1  -3 109428. 2906.97  38
  -2   1   3 108100. 2858.63   2
  -2   1   3 110751. 2888.58   4
  -2   1   3 111789. 2895.12   5
   2  -1  -3 114758. 2883.38  69
  -2   1   3 104797. 2779.09  70
   2  -1  -3 105562. 2790.09  13
   2  -1  -2 3563.92 213.378  38
  -2   1   2 3503.18 201.590  73
  -2   1   2 2910.73 138.072  71
  -2   1   2 3376.34 198.739  72
   2  -1  -2 2993.93 182.409  63
   2  -1  -2 3288.93 206.829  59
  -2   1   2 3473.30 193.036   4
  -2   1   2 3498.89 171.499   2
   2  -1  -2 2921.74 112.604  13
   2  -1  -2 3834.64 224.394   6
   2  -1  -1 106654. 2765.24  38
  -2   1   1 103563. 2724.19  73
  -2   1   1 104888. 2703.70  72
   2  -1  -1 109089. 2728.57  63
   2  -1  -1 98254.0 2611.88  13
  -2   1   1 102680. 2672.64   2
  -2   1   1 109676. 2726.35   4
  -2   1   1 110121. 2753.74  67
   2  -1  -1 102554. 2700.50  68
   2  -1  -1 107608. 2772.03   6
   2  -1   0 13664.1 461.465   5
   2  -1   0 13993.8 507.341  59
   2  -1   0 13910.3 469.171   3
  -2   1   0 13792.0 494.280  67
   2  -1   0 13202.2 482.392  68
  -2   1   0 14394.4 475.803  73
  -2   1   0 14366.4 436.079  72
   2  -1   1 8543.87 350.141  38
  -2   1  -1 7065.55 235.700  72
  -2   1  -1 8097.74 315.366  73
  -2   1  -1 8558.43 351.971  64
  -2   1  -1 7626.29 340.322  65
  -2   1  -1 7548.93 238.795  12
   2  -1   1 8454.84 351.959  59
   2  -1   1 8651.23 331.754   3
   2  -1   1 8152.49 350.767   6
   2  -1   1 8580.40 328.553   5
  -2   1  -1 8158.78 347.077  67
  -2   1  -1 8266.70 357.566  66
   2  -1   1 8686.98 354.612  68
   2  -1   2 17517.7 596.763  38
   2  -1   2 16350.6 483.527  71
  -2   1  -2 17980.1 578.913  73
  -2   1  -2 18486.1 626.652  64
  -2   1  -2 16901.9 618.421  65
  -2   1  -2 16945.6 526.002  12
   2  -1   2 18313.7 608.252  59
   2  -1   2 18032.4 591.037   4
   2  -1   2 18254.8 605.049   3
   2  -1   2 17873.2 607.007   6
   2  -1   2 17278.1 594.606   5
  -2   1  -2 18456.7 626.827  67
   2  -1   2 18841.7 557.764  70
  -2   1  -2 17763.9 634.571  66
   2  -1   3 65065.5 1804.88   5
   2  -1   3 65547.1 1793.96   6
   2  -1   3 63576.2 1776.33  38
   2  -1   3 63035.3 1704.42  71
  -2   1  -3 63703.0 1840.55  65
  -2   1  -3 63611.5 1837.80  64
  -2   1  -3 59914.6 1738.56  12
   2  -1   3 63883.6 1783.03  59
   2  -1   3 63465.7 1798.77   4
   2  -1   3 65561.8 1821.41   3
  -2   1  -3 63083.7 1848.10  66
  -2   1  -3 66157.3 1842.44  67
   2  -1   3 67233.3 1780.89  70
  -2   1  -3 69690.7 1822.90  13
   2  -1   4 3450.29 208.832   6
   2  -1   4 3492.13 203.941  38
  -2   1  -4 3329.19 219.703  12
  -2   1  -4 3871.84 263.628  13
  -2   1  -4 3200.91 257.153  64
  -2   1  -4 3727.96 272.394  65
   2  -1   4 3268.64 189.594  71
   2  -1   4 3152.66 202.083  59
   2  -1   4 3476.51 241.130   4
   2  -1   4 3564.11 246.724   5
   2  -1   4 3608.81 251.174   3
  -2   1  -4 3561.46 268.417  66
  -2   1  -4 3398.41 252.738  67
   2  -1   4 3295.22 230.575  70
  -2   1  -5 4105.50 297.496  13
   2  -1   5 3584.80 229.646  71
   2  -1   5 4133.97 288.058   4
   2  -1   5 4385.61 298.267   5
  -2   1  -5 4048.15 270.636  12
  -2   1  -5 3711.11 297.629  65
  -2   1  -5 4183.73 313.253  64
  -2   1  -5 4113.39 292.408  67
   2  -1   5 4012.07 284.202  70
  -2   1  -5 4014.76 297.272  66
  -2   1  -6 205.816 125.528  65
  -2   1  -6 114.910 121.451  66
  -2   1  -6 41.1301 114.810  64
   2  -1   6 96.0413 100.080   5
   2  -1   6 149.106 97.1112   1
   2  -1   6 72.2226 94.0764   4
  -2   1  -6-17.3018 84.9954  67
   2  -1   6 18.0456 84.8754  70
  -2   1  -6 35.2206 101.438  81
  -2   1  -6 33.0568 82.8710  12
  -2   1  -6 80.8502 107.244  13
  -2   1  -7 2536.55 279.700  23
  -2   1  -7 2843.19 290.405  24
  -2   1  -7 2740.07 297.501  80
   2  -1   7 3170.74 281.695  20
   2  -1   7 2701.98 275.000  21
   2  -1   7 2905.18 285.292  22
  -2   1  -7 2659.13 266.640  81
   2  -1   7 2873.79 266.455   8
   2  -1   7 2520.10 256.411   7
   2  -1   7 3030.19 285.887  19
   2  -1   7 2924.43 272.133  16
  -2   1  -7 2549.58 284.934  13
  -2   1  -7 3179.26 292.197  66
   2  -1   7 2855.77 278.245  70
  -2   1  -7 2973.71 298.867  65
  -2   1  -7 2827.00 294.544  64
  -2   1  -7 2552.00 256.860  12
   2  -1   7 3149.50 289.623   4
   2  -1   7 2805.78 278.529   1
   2  -1   7 3229.25 309.010   5
   2  -1   8 2691.49 284.484  20
   2  -1   8 3095.42 297.433  21
   2  -1   8 2628.38 288.655  22
   2  -1   8 2516.76 263.074  16
   2  -1   8 2510.10 283.694  19
  -2   1  -8 2315.10 263.497  66
   2  -1   8 2386.61 268.628  70
  -2   1  -8 2374.43 284.597  24
  -2   1  -8 2212.62 284.217  23
  -2   1  -8 2049.91 279.557  80
  -2   1  -8 2417.95 263.830  81
   2  -1   8 2458.10 272.240   1
   2  -1   8 3143.46 300.635   4
   2  -1   8 2244.75 265.690   5
  -2   1  -8 2514.79 292.655  65
  -2   1  -8 2966.88 313.515  64
   2  -1   9 10547.6 575.033  19
  -2   1  -9 9527.87 518.922  81
  -2   1  -9 8616.87 543.560  24
  -2   1  -9 8821.98 545.844  23
  -2   1  -9 9647.24 571.037  80
   2  -1   9 11057.2 574.992  20
   2  -1   9 10055.4 551.075  21
   2  -1   9 10889.6 587.981  22
   2  -1   9 9862.74 513.473  16
   2  -1  10 1175.87 166.323  16
  -2   1 -10 1296.97 216.725  80
  -2   1 -10 1084.90 166.004  81
   2  -1  10 1356.31 215.539  19
   2  -1  10 1133.25 188.355  75
   2  -1  10 1337.37 218.874  22
   2  -1  10 1414.41 200.463  21
   2  -1  10 1206.55 197.503  20
  -2   1 -10 1212.84 255.138  10
  -2   1 -11 30584.3 1059.73  80
   2  -1  11 31642.4 1059.31  19
   2  -1  11 28584.9 1014.69  75
   2  -1  11 29799.6 1020.80  20
   2  -1  11 30447.3 1051.68  22
   2  -1  11 31558.2 1032.61  21
  -2   1 -11 32755.7 1150.11  10
  -2   1 -12 5405.99 303.208  10
  -2   1 -12 5372.26 281.656  80
  -2   1 -12 5294.67 285.763  18
   2  -1  12 5572.08 279.508  19
   2  -1  12 5546.27 260.349  20
   2  -1  12 4851.66 249.343  21
   2  -1  12 5469.68 277.262  22
  -2   0  13 312.174 81.4473  77
   2   0 -13 133.804 74.5108  48
  -2   0  13 164.238 64.9134  16
   2   0 -13 169.970 76.5428  80
   2   0 -13 224.468 69.8037  32
  -2   0  13 304.093 60.9157  19
  -2   0  13 229.789 77.2365  20
  -2   0  13 235.915 59.6530  22
  -2   0  13 284.498 76.2132  21
   2   0 -12 876.051 160.699  23
   2   0 -12 667.166 152.989  24
  -2   0  12 765.509 137.340  19
  -2   0  12 692.179 137.372  20
   2   0 -12 1150.08 181.270  80
   2   0 -12 947.673 176.690  48
  -2   0  12 826.910 123.560  75
  -2   0  12 662.171 125.848  22
  -2   0  12 1042.70 153.519  21
   2   0 -11 14940.3 686.897  30
   2   0 -11 16494.3 742.215  24
   2   0 -11 15881.2 731.853  23
  -2   0  11 17236.0 725.170  21
  -2   0  11 16775.9 706.147  22
  -2   0  11 16756.3 720.047  20
   2   0 -11 17875.0 768.864  80
  -2   0  11 16857.3 700.280  76
  -2   0  11 16642.5 704.327  19
   2   0 -10 4291.30 378.187  24
   2   0 -10 3871.91 357.924  23
  -2   0  10 4565.76 362.461  20
  -2   0  10 4547.26 362.682  21
  -2   0  10 4198.45 340.891  22
   2   0 -10 4285.89 378.533  80
   2   0 -10 4526.53 366.166  81
  -2   0  10 4156.00 341.462  19
  -2   0  10 4440.77 385.075  77
  -2   0   9 2418.86 267.520  73
  -2   0   9 2124.28 271.606  71
  -2   0   9 1972.32 247.010  72
  -2   0   9 1587.88 225.063  22
  -2   0   9 2425.38 262.765  20
  -2   0   9 2297.85 264.661  21
   2   0  -9 2545.57 297.962  80
   2   0  -9 2440.35 278.201  81
  -2   0   9 2488.50 290.467  77
   2   0  -9 2099.06 277.739  24
   2   0  -9 2205.52 272.873  23
  -2   0   9 2193.24 258.569  19
  -2   0   9 1589.40 225.450   5
  -2   0   9 2143.22 253.312   4
  -2   0   8 913.352 169.381  19
  -2   0   8 622.453 145.670  20
  -2   0   8 767.673 156.360  70
  -2   0   8 508.690 151.392  72
  -2   0   8 696.792 171.023  71
   2   0  -8 728.492 175.381  23
   2   0  -8 495.669 150.699  24
   2   0  -8 700.594 157.054  37
   2   0  -8 567.280 171.129  80
   2   0  -8 698.857 161.887  81
  -2   0   8 837.386 160.584  22
  -2   0   8 642.614 152.223  21
  -2   0   8 900.761 161.243   5
  -2   0   8 707.353 149.739   4
   2   0  -8 724.271 152.256  13
   2   0  -7 76159.7 2188.68  13
  -2   0   7 76219.6 2212.35  70
   2   0  -7 75181.8 2262.90  80
   2   0  -7 74788.1 2226.90  81
  -2   0   7 76071.9 2249.83  71
  -2   0   7 76205.5 2269.00  72
  -2   0   7 76909.2 2203.33   4
  -2   0   7 74119.1 2210.32   5
   2   0  -6 814.378 119.206  63
  -2   0   6 767.152 150.122  72
  -2   0   6 881.141 151.506  73
  -2   0   6 800.316 142.172  71
  -2   0   6 793.012 128.182  70
   2   0  -6 908.441 155.318  12
   2   0  -6 845.632 128.273  13
  -2   0   6 1022.10 142.808   5
  -2   0   6 828.318 112.444   1
  -2   0   6 894.898 134.936   4
  -2   0   5 62459.1 1725.89   4
  -2   0   5 60721.8 1671.07   1
  -2   0   5 60245.7 1727.50   5
  -2   0   5 63421.6 1725.48  70
  -2   0   5 64926.5 1771.26  73
  -2   0   5 64700.5 1765.69  71
   2   0  -5 59341.4 1687.28  63
   2   0  -5 55453.1 1636.08  59
   2   0  -5 60491.3 1752.66  12
   2   0  -5 62047.9 1696.26  13
  -2   0   4 87577.8 2360.02   1
  -2   0   4 89120.0 2407.21   4
  -2   0   4 90992.9 2418.14   5
  -2   0   4 95464.5 2460.90  73
  -2   0   4 93093.8 2438.82  71
  -2   0   4 97755.2 2489.87  72
   2   0  -4 88953.9 2384.85  63
   2   0  -4 88455.9 2392.39  59
  -2   0   4 93579.1 2411.86  70
   2   0  -4 88219.4 2391.15  38
   2   0  -4 88896.2 2374.51  13
   2   0  -4 87116.9 2397.05   6
   2   0  -3 37193.2 1010.60  13
  -2   0   3 38700.8 1096.17  73
  -2   0   3 38718.3 1048.81  70
  -2   0   3 39869.9 1120.05  72
  -2   0   3 36600.3 1064.07  71
   2   0  -3 38615.7 1083.09  59
   2   0  -3 35563.4 1031.21  63
   2   0  -3 38453.2 1079.67  38
   2   0  -3 38408.5 1084.83   6
  -2   0   3 36998.8 1052.03   4
  -2   0   3 36106.3 1007.42   1
  -2   0   3 36924.2 1055.16   5
  -2   0   2 589436. 14450.3  73
  -2   0   2 588330. 14396.3  70
  -2   0   2 593786. 14470.2  72
  -2   0   2 578730. 14407.5  71
   2   0  -2 547163. 14457.9  59
   2   0  -2 565024. 14461.4  38
   2   0  -2 561040. 14391.0  63
   2   0  -2 564896. 14467.6   6
  -2   0   2 567651. 14412.4   4
  -2   0   2 584150. 14416.0   5
  -2   0   1 16809.7 498.403  73
  -2   0   1 16077.3 450.957  70
  -2   0   1 17763.0 509.966  72
  -2   0   1 15704.5 441.105  71
   2   0  -1 15757.8 462.050  63
   2   0  -1 16502.7 530.759  38
  -2   0   1 15396.8 466.879   4
  -2   0   1 15007.7 437.580   2
   2   0  -1 15130.5 525.350   6
  -2   0   0 66082.7 1797.50  73
  -2   0   0 74222.1 1801.42  72
   2   0   0 66788.1 1795.16   3
   2   0   0 67509.6 1855.79  59
  -2   0   0 69141.6 1763.68  12
   2   0   0 66732.0 1779.39   5
  -2   0   0 72108.2 1839.97  67
  -2   0  -1 14469.4 483.475  67
  -2   0  -1 14419.3 500.370  66
  -2   0  -1 14220.0 406.659  72
  -2   0  -1 14224.2 439.815  73
   2   0   1 14361.7 443.248   4
   2   0   1 15242.6 468.236   3
   2   0   1 13776.8 491.900  59
  -2   0  -1 15029.3 431.394  12
   2   0   1 15210.1 500.682  38
   2   0   1 14770.5 503.732   6
   2   0   1 15146.8 450.254   5
  -2   0  -1 15525.0 439.229  13
  -2   0  -2 8363.27 341.109  67
  -2   0  -2 8244.12 359.515  66
   2   0   2 8410.06 314.557   4
   2   0   2 9056.95 339.320   3
  -2   0  -2 9149.59 364.745  64
  -2   0  -2 8771.78 364.635  65
   2   0   2 8233.36 340.147  59
  -2   0  -2 8817.21 307.050  12
   2   0   2 8581.90 340.481  38
   2   0   2 9102.74 352.202   6
   2   0   2 8470.90 317.222   5
  -2   0  -2 9382.48 325.837  13
  -2   0  -3 580.665 97.9442  67
   2   0   3 292.079 80.4499  70
   2   0   3 240.459 55.9660  71
  -2   0  -3 257.722 104.131  65
  -2   0  -3 276.960 112.899  64
  -2   0  -3 310.984 105.197  66
   2   0   3 233.935 79.6902  59
  -2   0  -3 280.712 85.4158  13
  -2   0  -3 305.735 73.1022  12
   2   0   3 314.758 82.7059  38
   2   0   3 300.670 76.4797   5
   2   0   3 236.356 70.2459   4
   2   0   3 316.520 93.4567   3
   2   0   3 331.249 82.4289   6
  -2   0  -4 12779.1 541.489  64
  -2   0  -4 12982.1 543.733  65
  -2   0  -4 13911.6 538.043  66
  -2   0  -4 13841.0 511.171  67
   2   0   4 14502.6 524.357  70
   2   0   4 12891.5 465.064  59
   2   0   4 12739.9 461.688  71
  -2   0  -4 13700.9 523.456  13
   2   0   4 14141.7 508.988   4
   2   0   4 14092.9 527.994   3
   2   0   4 13013.3 507.499   1
   2   0   4 14067.2 518.611   5
  -2   0  -4 13292.5 495.404  12
   2   0   4 13049.3 459.638  38
  -2   0  -5 120009. 3246.92  12
   2   0   5 123310. 3258.61   4
   2   0   5 115330. 3256.37   1
   2   0   5 121993. 3271.03   5
  -2   0  -5 128081. 3299.52  13
  -2   0  -5 119382. 3302.77  64
  -2   0  -5 119298. 3303.76  65
   2   0   5 117874. 3199.16  71
  -2   0  -5 118197. 3226.24  67
  -2   0  -5 118808. 3264.37  66
   2   0   5 124459. 3278.75  70
  -2   0  -6 1578.80 189.085  12
   2   0   6 1550.01 186.587   4
   2   0   6 2056.27 211.611   5
   2   0   6 1645.57 191.011   1
  -2   0  -6 2007.61 218.227  13
  -2   0  -6 1836.49 223.468  65
  -2   0  -6 1688.85 222.616  64
  -2   0  -6 1821.10 195.418  66
  -2   0  -6 1630.90 172.721  67
   2   0   6 1493.81 186.891  70
   2   0   6 1631.95 172.406  71
  -2   0  -7 19071.5 777.589  66
   2   0   7 19864.3 826.168  70
  -2   0  -7 20172.9 777.560  81
  -2   0  -7 19757.2 830.787  80
  -2   0  -7 22115.7 869.770  13
   2   0   7 19528.9 758.594  71
  -2   0  -7 20695.2 816.225  12
  -2   0  -7 19567.8 836.610  65
  -2   0  -7 18195.6 817.864  64
   2   0   7 20465.7 810.019   4
   2   0   7 19619.6 809.682   1
   2   0   7 20564.2 825.669   5
   2   0   8 209.904 112.201   5
   2   0   8-22.6718 99.1475   1
   2   0   8 153.033 111.823   4
   2   0   8 194.142 120.471  19
   2   0   8 80.1087 100.462  20
  -2   0  -8 73.3058 127.351  65
  -2   0  -8 116.304 99.1624  66
  -2   0  -8 219.449 138.339  64
  -2   0  -8 179.073 135.767  63
  -2   0  -8 135.706 106.424  12
   2   0   8 172.706 114.589  22
   2   0   8 59.9107 93.9822  21
  -2   0  -8 181.628 118.036  69
   2   0   8 279.867 121.555  70
  -2   0  -8 159.007 120.565  24
  -2   0  -8 135.124 137.392  23
   2   0   8 92.8543 91.2869  71
  -2   0  -8 70.4683 122.426  80
  -2   0  -8 179.238 101.721  81
  -2   0  -9 42616.9 1558.72  24
  -2   0  -9 42706.3 1555.14  23
   2   0   9 49126.5 1559.84  20
   2   0   9 48037.8 1550.18  21
   2   0   9 48730.3 1585.33  22
  -2   0  -9 45923.6 1599.31  80
   2   0   9 46789.6 1580.58  75
   2   0   9 47377.5 1574.76  19
  -2   0 -10 658.673 176.467  23
  -2   0 -10 893.533 202.916  24
  -2   0 -10 956.158 211.595  80
   2   0  10 1039.58 190.959  20
   2   0  10 1352.64 223.544  22
   2   0  10 812.652 182.545  21
   2   0  10 864.032 195.046  19
   2   0  10 1110.95 203.387  75
   2   0  11 1165.03 190.984  75
  -2   0 -11 1218.12 193.967  23
  -2   0 -11 1304.58 200.189  24
   2   0  11 1041.02 180.331  19
  -2   0 -11 1591.97 217.814  80
  -2   0 -11 1106.00 182.252  74
   2   0  11 1117.05 184.412  22
   2   0  11 1161.22 173.053  21
   2   0  11 1198.58 178.455  20
  -2   0 -11 1430.05 250.158  10
  -2   0 -12 10906.6 506.929  80
   2   0  12 10384.1 492.236  75
   2   0  12 12089.7 482.619  20
   2   0  12 12151.3 482.271  21
   2   0  12 11921.6 504.564  22
   2   0  12 11647.9 498.694  19
  -2   0 -12 12572.5 552.812  10
  -2   0 -13 2082.42 145.588  18
   2   1 -13 82.7386 51.2948  31
  -2  -1  13 54.3081 48.0496  16
  -2  -1  12 9748.87 405.576  19
   2   1 -12 9320.40 444.740  32
  -2  -1  12 10061.3 433.150  21
  -2  -1  12 10448.6 437.534  20
  -2  -1  12 9747.60 405.438  22
   2   1 -12 9771.70 457.589  80
   2   1 -12 9630.08 439.091  48
  -2  -1  12 10734.3 470.502  77
  -2  -1  12 9684.37 423.140  75
  -2  -1  11 17137.1 743.322  77
  -2  -1  11 17175.4 704.824  20
  -2  -1  11 16397.0 694.851  21
  -2  -1  11 16761.4 678.873  22
   2   1 -11 17541.8 708.056  10
   2   1 -11 17005.5 738.528  24
   2   1 -11 15967.6 722.849  23
   2   1 -11 16916.9 743.781  80
   2   1 -11 17239.5 726.231  81
   2   1 -11 16651.4 738.409  48
  -2  -1  11 17700.1 689.813  19
   2   1 -10 1132.20 211.770  10
   2   1 -10 1452.56 233.347  80
   2   1 -10 1243.04 218.091  81
  -2  -1  10 919.692 171.038  22
  -2  -1  10 1197.64 203.543  21
  -2  -1  10 1398.40 223.534  77
   2   1 -10 1158.02 195.395  30
   2   1 -10 830.559 192.527  24
   2   1 -10 1340.87 235.272  23
  -2  -1  10 1340.07 195.056  19
  -2  -1  10 1078.00 191.317  20
  -2  -1   9 34804.7 1210.59  19
   2   1  -9 35668.0 1308.96  10
   2   1  -9 34644.1 1264.35  81
   2   1  -9 35505.6 1293.85  80
  -2  -1   9 33346.7 1209.17  20
  -2  -1   9 33582.9 1212.16  21
  -2  -1   9 33237.2 1197.46  22
   2   1  -9 33181.8 1258.26  24
   2   1  -9 33178.9 1256.74  23
  -2  -1   8 139609. 3864.90  71
  -2  -1   8 140972. 3817.20  72
  -2  -1   8 138981. 3830.15  70
  -2  -1   8 135681. 3755.59  19
   2   1  -8 141207. 3894.17  10
  -2  -1   8 131212. 3763.42  20
  -2  -1   8 131070. 3762.69  21
  -2  -1   8 131902. 3746.03  22
   2   1  -8 138486. 3858.35  80
   2   1  -8 139338. 3831.24  81
  -2  -1   8 138736. 3782.69   4
  -2  -1   8 141271. 3807.13   5
   2   1  -8 129903. 3804.94  24
   2   1  -8 126162. 3793.50  23
   2   1  -7 66790.9 2067.49  81
   2   1  -7 66321.0 2098.96  80
  -2  -1   7 70798.2 2092.51  72
  -2  -1   7 69185.9 2106.98  71
   2   1  -7 68085.8 2040.22  13
  -2  -1   7 70785.2 2086.75  70
  -2  -1   7 69786.9 2033.66   4
  -2  -1   7 67903.4 2043.85   5
   2   1  -6 15925.9 632.257  13
  -2  -1   6 17905.5 696.987  72
  -2  -1   6 17163.7 692.212  71
   2   1  -6 14961.4 570.567  63
  -2  -1   6 15579.0 656.158  70
  -2  -1   6 15458.2 585.688   1
  -2  -1   6 16774.8 632.617   4
  -2  -1   6 16267.6 635.724   5
  -2  -1   5 2957.95 182.938   1
  -2  -1   5 2912.70 199.393   4
  -2  -1   5 2671.44 198.225   5
  -2  -1   5 2853.05 221.494  70
  -2  -1   5 2917.92 232.996  71
  -2  -1   5 3179.86 245.757  72
   2   1  -5 2598.98 170.910  63
   2   1  -5 2484.86 195.081  13
   2   1  -4 72304.5 1971.77  13
   2   1  -4 70116.7 1933.57  59
   2   1  -4 69307.8 1929.17  38
  -2  -1   4 75780.5 2017.63  70
  -2  -1   4 77389.5 2035.91  71
   2   1  -4 71032.6 1915.71  63
  -2  -1   4 72467.2 1926.58   1
  -2  -1   4 74624.5 1964.50   4
  -2  -1   4 74169.9 1971.78   5
  -2  -1   3 404.734 91.2989  70
   2   1  -3 428.625 83.5011  61
   2   1  -3 294.907 73.1474  59
   2   1  -3 349.122 82.4093  40
  -2  -1   3 364.614 103.211  72
  -2  -1   3 413.037 92.7457  71
   2   1  -3 322.099 73.1636  38
   2   1  -3 413.601 53.0921  63
  -2  -1   3 444.434 69.9974   5
  -2  -1   3 499.949 57.6924   1
  -2  -1   3 426.151 67.8737   4
   2   1  -2 43803.3 1216.40  59
   2   1  -2 44010.0 1215.45  61
   2   1  -2 44356.5 1216.67  40
  -2  -1   2 45021.0 1209.06  71
  -2  -1   2 46829.0 1214.19  70
   2   1  -2 43184.2 1208.87  38
  -2  -1   2 40234.4 1145.56  68
  -2  -1   2 42031.4 1111.45   1
  -2  -1   2 44929.0 1147.31   4
  -2  -1   2 43129.8 1148.00   5
   2   1  -1 183766. 4557.09  40
   2   1  -1 185476. 4559.67  38
   2   1  -1 186292. 4560.86  61
   2   1  -1 185669. 4561.07  59
  -2  -1   1 171068. 4440.36   4
  -2  -1   1 172118. 4441.14   5
  -2  -1   1 199658. 4523.31  71
  -2  -1   0 81548.6 2054.64  13
   2   1   0 84385.5 2157.68  61
   2   1   0 79528.9 2150.65  59
   2   1   0 78706.6 2145.81  38
  -2  -1   0 79554.1 2072.70  73
  -2  -1   0 81221.5 2042.42  63
  -2  -1  -1 861054. 21211.8  67
  -2  -1  -1 880394. 21240.5  66
   2   1   1 883804. 21272.8  59
   2   1   1 887680. 21272.0  40
  -2  -1  -1 870501. 21231.6  12
   2   1   1 898634. 21181.5   1
   2   1   1 872088. 21159.6   4
   2   1   1 867856. 21161.8   5
  -2  -1  -1 877316. 21194.5  13
  -2  -1  -2 13934.3 439.740  13
  -2  -1  -2 14066.3 430.499  67
  -2  -1  -2 13190.7 454.609  66
   2   1   2 13726.5 470.566  61
   2   1   2 13368.6 467.055  59
   2   1   2 13824.0 471.278  40
   2   1   2 13325.9 464.110  38
   2   1   2 12612.5 410.721   4
   2   1   2 13593.0 417.657   5
   2   1   2 14390.7 432.949   1
  -2  -1  -2 14481.2 477.961  65
  -2  -1  -2 14053.2 475.361  64
  -2  -1  -3 8332.77 324.521  13
  -2  -1  -3 8596.53 303.519  67
  -2  -1  -3 7500.80 320.062  66
   2   1   3 7819.24 316.371  61
   2   1   3 7779.62 317.537  59
   2   1   3 7764.67 314.702  40
   2   1   3 7763.99 313.908  38
  -2  -1  -3 8781.34 335.295  12
   2   1   3 8120.25 301.016   4
   2   1   3 7765.02 302.142   5
   2   1   3 8099.61 314.813   1
  -2  -1  -3 8034.17 344.931  64
  -2  -1  -3 8349.17 347.873  65
   2   1   4 168.361 71.9875  71
  -2  -1  -4 112.056 62.1030  67
   2   1   4 105.891 64.4366  61
   2   1   4 83.0371 58.5729  59
   2   1   4 212.032 64.8536  38
   2   1   4 225.255 69.7618  40
  -2  -1  -4 32.1737 90.6760  65
  -2  -1  -4 170.820 79.0338  66
  -2  -1  -4 149.545 94.6556  64
   2   1   4 125.797 68.4069   5
   2   1   4 148.205 75.2787   1
   2   1   4 188.449 72.6726   4
  -2  -1  -4 236.164 89.4255  12
  -2  -1  -4 122.391 77.3497  13
   2   1   5 24139.8 781.665  71
  -2  -1  -5 25462.4 818.673  12
   2   1   5 24343.3 784.046   4
   2   1   5 24874.8 799.840   5
   2   1   5 23533.1 792.791   1
   2   1   5 25192.2 833.172  70
  -2  -1  -5 23355.9 740.145  67
  -2  -1  -5 23889.0 774.843  66
  -2  -1  -5 24242.9 814.991  13
   2   1   5 20925.4 686.845  38
  -2  -1  -5 24199.8 830.698  64
  -2  -1  -5 22432.1 819.266  65
  -2  -1  -6 8616.92 401.160  66
   2   1   6 8412.92 443.813  70
   2   1   6 8757.52 429.854   1
   2   1   6 9331.87 430.013   4
   2   1   6 8913.54 437.236   5
  -2  -1  -6 9298.99 468.973  63
  -2  -1  -6 8607.90 453.761  64
  -2  -1  -6 8986.87 460.075  65
  -2  -1  -6 8866.60 442.512  12
   2   1   6 7938.32 404.229  71
  -2  -1  -6 9251.24 453.750  13
  -2  -1  -7 28245.3 971.092  66
   2   1   7 28912.3 1057.57  70
  -2  -1  -7 29630.7 1051.77  69
  -2  -1  -7 28013.4 1052.31  65
  -2  -1  -7 28148.1 1049.18  64
  -2  -1  -7 30134.8 1086.04  63
   2   1   7 29067.3 1035.34   1
   2   1   7 28654.9 1021.15   4
   2   1   7 31607.6 1058.49   5
   2   1   7 28555.6 1007.12  71
  -2  -1  -7 28717.6 1046.00  12
  -2  -1  -7 27834.9 1039.80  80
  -2  -1  -7 31783.2 1083.16  13
   2   1   8 1963.15 223.262  20
   2   1   8 2289.16 233.219  21
   2   1   8 2079.09 242.315  22
   2   1   8 2093.87 244.168  75
  -2  -1  -8 1807.98 243.379  80
   2   1   8 2237.37 249.487  19
  -2  -1  -8 1995.51 241.256  69
  -2  -1  -8 1709.57 239.597  65
  -2  -1  -8 1796.63 251.619  64
  -2  -1  -8 2125.01 259.880  63
  -2  -1  -8 1870.72 239.778  12
   2   1   8 2011.67 222.940  71
  -2  -1  -8 1875.19 240.215  24
  -2  -1  -8 1693.51 234.899  23
   2   1   8 2260.88 256.980   1
   2   1   8 1873.74 224.555   4
   2   1   8 2033.84 245.674   5
  -2  -1  -8 2350.81 270.230  13
   2   1   9 57337.6 1819.44  20
   2   1   9 56613.7 1816.00  21
   2   1   9 59501.0 1862.85  22
   2   1   9 58601.8 1885.17  75
  -2  -1  -9 58158.2 1887.30  80
   2   1   9 60710.5 1869.46  19
  -2  -1  -9 54177.4 1819.59  69
  -2  -1  -9 54707.6 1856.50  24
  -2  -1  -9 54509.3 1854.95  23
  -2  -1  -9 56495.6 1888.99  12
   2   1   9 62244.3 1891.57   4
   2   1   9 61695.5 1904.64   1
   2   1   9 58018.7 1891.15   5
  -2  -1  -9 63645.1 1961.04  13
  -2  -1  -9 61416.4 1956.24  63
  -2  -1  -9 56321.3 1885.69  65
  -2  -1  -9 57301.4 1892.53  64
   2   1   9 56343.6 1833.92  71
   2   1  10 26144.3 992.264  20
   2   1  10 26137.0 991.201  21
   2   1  10 26387.6 1023.63  22
  -2  -1 -10 26751.2 1055.75  80
  -2  -1 -10 24162.7 1016.61  24
  -2  -1 -10 24573.2 1023.70  23
   2   1  10 26478.4 1052.11  75
   2   1  10 27562.6 1036.31  19
   2   1  11 158.318 147.155  19
   2   1  11 88.8375 111.256  20
   2   1  11 74.7810 91.2234  35
  -2  -1 -11 212.888 152.436  74
  -2  -1 -11 129.081 143.084  80
   2   1  11-39.6191 120.819  22
   2   1  11 35.4247 103.559  21
  -2  -1 -11 42.2576 121.701  24
  -2  -1 -11 41.8964 127.763  23
  -2  -1 -11 97.3601 148.447  10
   2   1  11-43.3644 134.014  75
   2   1  12 8873.28 440.609  19
  -2  -1 -12 8938.75 450.433  74
   2   1  12 8804.73 456.186  75
  -2  -1 -12 7874.97 429.322  24
  -2  -1 -12 8271.66 437.967  23
  -2  -1 -12 9661.92 473.332  10
  -2  -1 -12 9170.17 462.680  80
   2   1  12 8179.23 399.455  44
   2   1  12 8179.99 403.497  20
   2   1  12 8572.69 409.776  21
   2   1  12 9217.74 447.777  22
   2   1  12 7344.27 385.483  43
   2   1  13 4352.83 248.895  75
   2   1  13 3879.42 220.274  22
   2   1  13 3992.79 224.532  19
   2   1  13 3991.83 233.889  42
   2   1  13 3759.83 228.321  41
  -2  -1 -13 4234.44 240.317  80
  -2  -2  12 25120.3 778.756  16
  -2  -2  12 23400.4 750.957  75
  -2  -2  12 23381.6 748.925  77
   2   2 -12 22948.6 746.261  80
   2   2 -12 22938.3 768.386  31
  -2  -2  12 22671.2 719.046  20
  -2  -2  12 23021.0 718.938  21
   2   2 -11 12867.4 554.856  48
  -2  -2  11 12452.9 521.792  19
   2   2 -11 13478.2 599.166  32
   2   2 -11 12710.4 595.238  10
  -2  -2  11 13896.6 599.616  77
  -2  -2  11 13394.2 559.588  20
  -2  -2  11 13429.0 558.939  21
  -2  -2  11 12981.0 530.301  22
   2   2 -11 12949.9 587.102  80
   2   2 -11 13820.6 603.313  81
   2   2 -10 3478.13 311.122  48
   2   2 -10 3778.01 333.253  80
   2   2 -10 4599.77 365.551  81
  -2  -2  10 3722.99 287.899  19
  -2  -2  10 3497.79 295.297  21
  -2  -2  10 3672.99 305.599  20
  -2  -2  10 3627.25 285.758  22
   2   2 -10 3840.33 363.646  10
   2   2 -10 3029.60 299.625  54
   2   2 -10 3466.38 322.522  24
   2   2 -10 3588.20 329.480  23
  -2  -2  10 4378.79 351.740  77
   2   2 -10 3933.05 351.202  32
   2   2  -9 100763. 2958.25  30
   2   2  -9 97155.9 2998.15  24
   2   2  -9 98937.6 3001.95  23
   2   2  -9 106381. 3040.41  80
   2   2  -9 106733. 3043.17  81
  -2  -2   9 103848. 2952.81  20
  -2  -2   9 104043. 2950.50  21
  -2  -2   9 103567. 2921.55  22
   2   2  -9 104501. 3120.92  10
  -2  -2   9 100815. 2913.14  19
  -2  -2   8 9112.16 487.037  19
   2   2  -8 10652.6 578.833  80
   2   2  -8 9464.53 544.880  81
  -2  -2   8 8185.92 488.227  72
  -2  -2   8 8770.89 541.715  71
  -2  -2   8 8881.90 539.202  70
   2   2  -8 8263.71 523.809  24
   2   2  -8 8311.09 525.465  23
  -2  -2   8 8938.69 495.314  21
  -2  -2   8 9630.23 509.461  20
  -2  -2   8 8305.58 468.634  22
   2   2  -8 8377.04 509.881  30
   2   2  -8 9342.86 606.985  10
  -2  -2   7 905.419 161.044  20
   2   2  -7 810.702 173.284  80
   2   2  -7 888.785 180.416  81
  -2  -2   7 1027.95 176.685  72
  -2  -2   7 1174.80 201.479  71
  -2  -2   7 992.845 163.753  21
  -2  -2   7 1095.93 168.000   5
  -2  -2   7 1031.69 167.158   4
   2   2  -7 786.636 174.864  24
   2   2  -7 1069.47 186.081  23
  -2  -2   7 893.673 173.780  70
   2   2  -7 1029.11 191.061  30
   2   2  -7 1061.61 242.171  10
  -2  -2   6 176286. 4586.89   4
  -2  -2   6 172608. 4596.52   5
  -2  -2   6 171200. 4541.18   1
  -2  -2   6 169349. 4673.84  71
  -2  -2   6 173137. 4649.66  72
   2   2  -6 165736. 4652.06  80
  -2  -2   6 174065. 4658.90  70
  -2  -2   5 9848.33 424.356   4
  -2  -2   5 9829.30 408.036   1
  -2  -2   5 9906.83 436.722   5
   2   2  -5 9457.34 377.578  63
  -2  -2   5 9121.85 465.688  70
  -2  -2   5 9963.12 472.916  72
  -2  -2   5 9882.92 483.210  71
   2   2  -4 146752. 3975.21  40
  -2  -2   4 154149. 4010.44   4
  -2  -2   4 155671. 3994.33   1
  -2  -2   4 160589. 4030.29   5
   2   2  -4 154692. 3955.84  63
   2   2  -4 146915. 3977.10  61
  -2  -2   4 157583. 4110.06  72
  -2  -2   4 156172. 4093.43  70
  -2  -2   4 159349. 4105.30  71
  -2  -2   3 40775.3 1201.20  70
  -2  -2   3 39381.8 1195.94  71
   2   2  -3 40317.3 1072.71  63
  -2  -2   3 41334.6 1122.23   4
  -2  -2   3 39699.1 1125.37   5
   2   2  -3 38509.7 1139.29  38
   2   2  -3 40494.5 1150.83  40
   2   2  -3 39110.2 1144.83  61
  -2  -2   3 39153.9 1099.54  68
  -2  -2   2 324.987 87.5005  71
   2   2  -2 298.321 84.9300  38
   2   2  -2 214.153 81.0547  40
   2   2  -2 253.120 79.9021  59
   2   2  -2 227.231 83.4777  61
  -2  -2   2 298.617 89.6692  70
  -2  -2   2 295.673 72.4405  68
  -2  -2   2 337.057 56.7025   5
  -2  -2   2 353.732 54.1331   4
   2   2  -1 177149. 4392.75  38
   2   2  -1 176130. 4401.88  40
   2   2  -1 173166. 4395.69  59
   2   2  -1 175608. 4397.54  61
  -2  -2   1 169809. 4286.62  69
  -2  -2   1 178757. 4377.36  68
  -2  -2   1 166714. 4278.96   4
  -2  -2   1 164789. 4281.50   5
   2   2   0 52808.7 1336.30  38
   2   2   0 50373.7 1332.49  61
  -2  -2   0 51200.0 1266.70  69
  -2  -2  -1 478994. 11387.5  63
   2   2   1 492535. 11481.1  40
   2   2   1 465473. 11471.3  59
   2   2   1 463266. 11369.4   2
   2   2   2 116130. 2819.89   1
   2   2   2 110846. 2784.07   4
   2   2   2 110539. 2795.33   2
   2   2   2 110592. 2786.33   5
   2   2   2 111781. 2875.01  61
   2   2   2 105884. 2864.86  59
  -2  -2  -2 115052. 2843.15  13
  -2  -2  -2 112820. 2829.99  63
  -2  -2  -2 112405. 2831.81  64
  -2  -2  -2 112505. 2831.79  65
   2   2   2 112342. 2880.91  40
   2   2   2 107304. 2860.74  38
  -2  -2  -2 110998. 2865.50  12
  -2  -2  -2 112127. 2798.50  66
  -2  -2  -2 100597. 2739.05  67
   2   2   3 76776.3 2036.38   4
   2   2   3 80066.9 2067.37   1
   2   2   3 77445.5 2043.13   5
   2   2   3 76280.0 2086.17  61
   2   2   3 73302.9 2081.40  59
  -2  -2  -3 81703.7 2090.92  13
   2   2   3 77404.7 2090.96  40
   2   2   3 77731.6 2082.32  38
  -2  -2  -3 72419.8 2017.43  66
  -2  -2  -3 79351.1 2103.47  12
  -2  -2  -3 78888.6 2083.85  63
  -2  -2  -3 78422.8 2077.25  64
  -2  -2  -3 81651.2 2083.19  65
  -2  -2  -4 302.655 106.593  69
   2   2   4 437.885 89.9775  38
   2   2   4 445.955 91.2816  61
  -2  -2  -4 544.997 108.408  65
  -2  -2  -4 420.073 70.0621  66
  -2  -2  -4 405.193 104.059  64
  -2  -2  -4 352.899 106.265  63
  -2  -2  -4 444.276 105.134  12
  -2  -2  -4 376.161 97.1527  13
   2   2   4 413.064 81.3660   5
   2   2   4 198.205 80.2029   1
   2   2   4 324.579 75.2777   4
   2   2   4 300.337 82.8785  40
  -2  -2  -5 6705.37 282.650  66
   2   2   5 6422.10 284.763  61
   2   2   5 7297.05 329.902   4
   2   2   5 7238.22 346.685   1
   2   2   5 6808.31 330.664   5
  -2  -2  -5 7414.80 363.777  63
  -2  -2  -5 7311.13 356.571  64
  -2  -2  -5 7476.66 357.993  65
  -2  -2  -5 7078.65 358.719  13
   2   2   5 6705.58 289.659  40
  -2  -2  -5 7309.56 366.525  12
  -2  -2  -6 3404.55 274.401  69
  -2  -2  -6 3466.99 270.748  63
  -2  -2  -6 3797.01 268.139  65
  -2  -2  -6 3650.35 265.637  64
   2   2   6 3256.65 234.938   4
   2   2   6 3333.30 258.857   1
   2   2   6 3865.08 260.978   5
  -2  -2  -6 3856.35 280.307  12
  -2  -2  -6 3797.13 274.717  13
  -2  -2  -7 117469. 3151.39  13
  -2  -2  -7 114854. 3155.64  63
  -2  -2  -7 112835. 3118.32  65
  -2  -2  -7 111903. 3114.49  64
  -2  -2  -7 111217. 3132.10  69
   2   2   7 109017. 3072.00   4
   2   2   7 110141. 3099.65   1
   2   2   7 110966. 3094.19   5
  -2  -2  -7 103191. 3091.97  80
  -2  -2  -7 111395. 3133.88  12
   2   2   8 10216.7 539.736  22
  -2  -2  -8 12077.4 585.258  80
  -2  -2  -8 10856.4 576.064  69
   2   2   8 11045.9 549.123   4
   2   2   8 11439.4 573.130   1
   2   2   8 11359.0 568.520   5
   2   2   8 10998.5 547.330  19
  -2  -2  -8 11346.5 592.600  13
  -2  -2  -8 12320.0 592.573  65
  -2  -2  -8 12011.4 617.819  63
  -2  -2  -8 10961.1 567.921  64
   2   2   8 10527.6 548.098  77
  -2  -2  -8 10750.0 580.683  12
   2   2   9 2746.38 266.151  21
   2   2   9 2672.83 276.956  22
   2   2   9 2958.53 270.442  20
  -2  -2  -9 2926.07 303.785  80
  -2  -2  -9 3029.31 304.366  69
  -2  -2  -9 2732.82 298.505  12
   2   2   9 2797.58 283.953  19
   2   2   9 3142.56 291.773  77
  -2  -2  -9 2907.57 305.838  24
  -2  -2  -9 2594.06 285.539  23
   2   2   9 2824.01 264.996  25
   2   2   9 2649.93 273.507   4
   2   2   9 2877.78 300.939   1
   2   2   9 3063.90 299.503   5
  -2  -2  -9 3202.30 323.481  13
  -2  -2  -9 2679.23 317.790  63
  -2  -2  -9 2830.19 291.692  65
  -2  -2  -9 2684.00 291.901  64
  -2  -2 -10 42217.5 1482.56  24
  -2  -2 -10 40407.3 1464.22  23
   2   2  10 41414.9 1416.93  77
  -2  -2 -10 43130.9 1470.94  80
   2   2  10 43697.1 1452.30  19
   2   2  10 42473.0 1406.28  21
   2   2  10 41017.0 1397.84  20
   2   2  10 43844.3 1456.17  22
  -2  -2 -11 47714.8 1638.13  24
  -2  -2 -11 49596.5 1647.71  23
   2   2  11 47647.7 1559.03  77
   2   2  11 50807.3 1667.71  75
  -2  -2 -11 47924.2 1656.21  74
  -2  -2 -11 52890.3 1654.73  80
   2   2  11 52969.5 1632.40  19
   2   2  11 50825.3 1581.31  20
   2   2  11 49381.6 1569.94  21
   2   2  11 50307.8 1615.45  22
  -2  -2 -12 15725.8 679.569  24
  -2  -2 -12 15710.9 678.210  23
  -2  -2 -12 16111.6 699.304  74
   2   2  12 16407.8 701.123  75
  -2  -2 -12 17051.2 682.269  80
   2   2  12 15060.0 616.541  20
   2   2  12 16265.6 628.788  21
   2   2  12 16506.6 665.616  22
   2   2  12 16723.9 667.004  19
   2   2  13 7525.23 338.872  42
   2   2  13 7379.36 340.300  43
   2   2  13 7488.66 338.400  41
   2   2  13 7677.16 342.425  19
   2   2  13 8010.80 347.510  22
   2   2  13 6817.67 333.502  44
  -2  -2 -13 7994.84 368.354  74
   2   2  13 8249.70 383.702  75
  -2  -2 -13 7382.40 345.214  80
  -2  -2 -13 7253.40 346.961  24
  -2  -2 -13 6888.64 340.979  23
   2   3 -12 707.658 92.8916  34
   2   3 -11 38546.7 1213.35  32
   2   3 -11 39982.6 1259.49  31
   2   3 -11 40933.8 1305.36  10
  -2  -3  11 40540.8 1233.61  77
   2   3 -11 41076.4 1274.28  81
  -2  -3  11 40602.9 1207.97  20
  -2  -3  11 41227.1 1210.31  21
  -2  -3  11 44878.8 1290.67  16
   2   3 -10 36107.6 1298.82  10
   2   3 -10 35575.9 1181.50  80
   2   3 -10 34552.4 1221.76  81
  -2  -3  10 35504.5 1203.27  77
   2   3 -10 35445.9 1219.26  32
  -2  -3  10 35489.3 1157.78  20
  -2  -3  10 34950.7 1153.60  21
   2   3  -9 1418.79 226.897  81
   2   3  -9 1073.52 196.496  80
   2   3  -9 1343.29 219.858  32
  -2  -3   9 1021.99 163.880  22
  -2  -3   9 1356.13 195.914  21
   2   3  -9 1386.71 267.934  10
   2   3  -9 1211.58 200.645  46
  -2  -3   9 1382.82 181.058  19
  -2  -3   9 975.296 175.681  20
   2   3  -8 21682.9 883.909  80
   2   3  -8 18296.6 863.211  24
   2   3  -8 19931.8 885.134  23
  -2  -3   8 21766.7 842.904  20
  -2  -3   8 20881.4 833.050  21
   2   3  -8 21243.1 1004.97  10
   2   3  -8 21632.5 936.120  32
   2   3  -7 545.539 153.842  54
   2   3  -7 806.830 216.049  10
  -2  -3   7 810.436 176.445  70
  -2  -3   7 459.359 129.778  21
   2   3  -7 595.263 157.309  30
   2   3  -7 664.193 187.031  32
  -2  -3   7 578.952 147.312  72
  -2  -3   7 554.158 158.388  71
  -2  -3   7 645.358 139.110  20
   2   3  -7 613.892 163.675  80
   2   3  -7 741.458 184.966  81
   2   3  -7 477.562 153.643  23
   2   3  -7 389.999 158.360  24
   2   3  -6 105586. 3062.33  80
   2   3  -6 110936. 3260.71  10
   2   3  -6 108491. 3107.25  81
  -2  -3   6 109137. 3028.89   4
  -2  -3   6 109577. 3053.01   5
  -2  -3   6 109216. 3085.83  72
  -2  -3   6 107967. 3132.16  71
  -2  -3   6 108520. 3126.18  70
   2   3  -5 5496.19 366.434  82
   2   3  -5 5564.30 358.413  81
  -2  -3   5 5550.83 319.278   4
  -2  -3   5 4985.58 299.340   1
  -2  -3   5 5518.20 330.670   5
  -2  -3   5 5473.03 364.700  70
  -2  -3   5 5700.32 356.154  72
  -2  -3   5 5615.75 371.091  71
   2   3  -4 84.4018 64.5168  40
  -2  -3   4 209.397 109.564  71
  -2  -3   4 58.1323 72.8469   5
  -2  -3   4 131.145 72.7328   4
  -2  -3   4 144.418 106.752  70
  -2  -3   3 27566.4 851.850  68
  -2  -3   3 27210.0 924.718  71
  -2  -3   3 28455.7 935.597  70
   2   3  -3 27977.4 871.590  40
  -2  -3   3 26620.5 832.968   4
  -2  -3   3 25521.3 833.799   5
   2   3  -3 27762.5 865.939  61
   2   3  -2 125635. 3367.69  61
   2   3  -2 126348. 3373.31  40
   2   3  -2 122497. 3366.00  83
   2   3  -2 122427. 3367.54  84
  -2  -3   2 128072. 3420.79  71
  -2  -3   2 130901. 3426.39  70
  -2  -3   2 127738. 3365.98  68
  -2  -3   2 127619. 3299.28   4
  -2  -3   2 131904. 3310.03   5
  -2  -3   1 105027. 2734.81   5
  -2  -3   1 117859. 2877.66  70
  -2  -3   1 103579. 2708.03  69
  -2  -3   1 107472. 2840.17  68
   2   3  -1 106657. 2839.19  40
  -2  -3   1 106019. 2732.51   4
  -2  -3   1 102117. 2696.61   3
   2   3  -1 106659. 2834.54  84
   2   3  -1 107289. 2835.83  83
   2   3  -1 109581. 2837.96  61
   2   3   0 3326.18 221.784  40
  -2  -3   0 3131.78 168.196  69
  -2  -3   0 3457.28 226.950  68
  -2  -3   0 3208.56 157.428  63
  -2  -3   0 3434.20 150.447   5
   2   3   0 2924.02 211.422  83
   2   3   0 3243.23 217.423  84
   2   3   0 2964.59 208.848  61
   2   3   1 31343.4 948.146  40
  -2  -3  -1 30578.1 899.237  69
  -2  -3  -1 31765.9 951.160  68
  -2  -3  -1 30564.6 820.272  65
  -2  -3  -1 31196.2 821.187  64
  -2  -3  -1 30475.2 872.638  63
  -2  -3  -1 29173.7 832.634   5
   2   3   1 31736.8 948.418  84
   2   3   1 30776.9 940.793  83
   2   3   1 31148.4 872.008   2
   2   3   1 28239.5 836.918   4
   2   3   1 30436.2 937.360  61
  -2  -3  -2 67256.5 1810.21  69
  -2  -3  -2 67902.7 1781.85  63
  -2  -3  -2 67032.4 1710.71  64
  -2  -3  -2 66719.4 1710.75  65
   2   3   2 66800.0 1826.31  61
   2   3   2 68485.8 1832.44  84
   2   3   2 67828.8 1827.10  83
   2   3   2 67741.3 1736.34   4
   2   3   2 70047.9 1767.06   2
   2   3   2 72724.1 1853.90  40
   2   3   3 1516.11 159.294  40
  -2  -3  -3 1213.77 156.384  69
  -2  -3  -3 1521.46 151.934  63
  -2  -3  -3 1549.15 113.922  64
  -2  -3  -3 1412.43 109.445  65
   2   3   3 1407.60 154.337  61
  -2  -3  -3 1237.45 139.188  13
   2   3   3 1482.73 153.754  84
   2   3   3 1580.06 153.033  83
   2   3   3 1485.77 119.081   4
   2   3   3 1421.84 129.763   2
   2   3   3 1517.05 120.010   5
  -2  -3  -3 1844.20 164.452  12
   2   3   4 30764.4 945.568  40
  -2  -3  -4 29372.2 965.975  69
  -2  -3  -4 29327.1 948.721  63
  -2  -3  -4 29008.3 883.713  64
  -2  -3  -4 29577.3 886.376  65
   2   3   4 29611.9 933.808  61
  -2  -3  -4 31664.2 965.563  13
   2   3   4 28695.4 927.063  84
   2   3   4 30086.9 935.054  83
   2   3   4 30220.4 929.489   1
   2   3   4 30311.6 904.687   4
   2   3   4 29685.9 913.254   2
   2   3   4 30957.5 912.375   5
  -2  -3  -4 31090.6 967.752  12
  -2  -3  -5 7788.75 338.358  65
  -2  -3  -5 7553.00 382.146  63
  -2  -3  -5 7243.94 330.099  64
  -2  -3  -5 7311.36 376.428  13
  -2  -3  -5 6937.27 373.981  12
   2   3   5 7515.90 340.453  40
   2   3   5 6709.54 346.422   1
   2   3   5 6568.84 326.799   4
   2   3   5 6487.39 331.937   5
   2   3   5 7115.80 328.956  61
  -2  -3  -5 7464.54 395.383  69
  -2  -3  -6 22025.1 761.363  65
  -2  -3  -6 22079.1 822.919  63
  -2  -3  -6 22107.5 762.370  64
  -2  -3  -6 21275.2 814.953  12
   2   3   6 21363.9 787.823   1
   2   3   6 21331.0 770.765   5
   2   3   6 21976.6 770.568   4
  -2  -3  -6 21284.9 814.398  13
  -2  -3  -7 133320. 3615.13  13
  -2  -3  -7 127019. 3606.94  69
  -2  -3  -7 127758. 3529.10  65
  -2  -3  -7 125561. 3606.59  63
  -2  -3  -7 130481. 3534.27  64
   2   3   7 125626. 3582.39  77
   2   3   7 124757. 3582.31  75
  -2  -3  -7 130679. 3603.68  12
   2   3   7 132879. 3576.03   1
   2   3   7 132152. 3545.94   4
   2   3   7 133821. 3563.89   5
   2   3   8 3110.62 288.903   1
   2   3   8 3524.06 289.932   4
   2   3   8 3848.72 308.741   5
   2   3   8 3190.74 297.828  77
   2   3   8 2953.65 295.083  75
  -2  -3  -8 3319.50 282.207  65
  -2  -3  -8 3365.60 326.527  63
  -2  -3  -8 3384.37 285.125  64
   2   3   8 3089.68 304.736  17
  -2  -3  -8 3590.15 295.709  80
  -2  -3  -8 3750.10 326.246  13
  -2  -3  -8 3279.91 320.337  69
  -2  -3  -8 3744.47 325.642  12
  -2  -3  -8 3063.59 287.982  24
  -2  -3  -8 3163.41 293.756  23
   2   3   9 7928.57 460.608  20
   2   3   9 7855.89 454.820  21
   2   3   9 8443.20 485.363  22
   2   3   9 8635.52 512.756   1
   2   3   9 9017.99 507.497   4
   2   3   9 8477.81 504.166   5
   2   3   9 8193.54 481.561  25
  -2  -3  -9 7629.70 493.129  24
  -2  -3  -9 7897.05 498.333  23
   2   3   9 8359.75 484.388  19
   2   3   9 7834.60 499.997  17
  -2  -3  -9 9578.25 511.264  80
  -2  -3  -9 8423.12 529.907  69
  -2  -3  -9 8750.54 497.600  65
  -2  -3  -9 8238.79 538.926  63
  -2  -3  -9 8803.22 497.576  64
  -2  -3  -9 7939.29 518.644  13
   2   3   9 8610.76 512.429  77
   2   3   9 9164.36 538.715  75
  -2  -3  -9 8533.10 528.488  12
   2   3  10 28879.4 1090.11  77
   2   3  10 28925.5 1119.05  75
   2   3  10 29571.3 1068.29  19
   2   3  10 27778.1 1062.97  17
  -2  -3 -10 29745.7 1069.49  80
   2   3  10 26842.7 1015.44  25
  -2  -3 -10 25839.7 1078.03  24
  -2  -3 -10 26560.6 1081.83  23
   2   3  10 28515.6 1025.04  21
   2   3  10 28419.0 1057.93  22
   2   3  10 27062.7 1012.22  20
   2   3  11 633.521 164.250  77
   2   3  11 93.0086 134.331  75
  -2  -3 -11 363.321 143.852  80
  -2  -3 -11 556.325 142.062  79
   2   3  11 503.717 153.305  19
   2   3  11 337.879 121.414  20
  -2  -3 -11 609.518 186.935  23
  -2  -3 -11 363.622 158.210  24
   2   3  11 426.676 145.889  22
   2   3  11 506.108 136.769  21
  -2  -3 -12 179.598 135.752  74
  -2  -3 -12 127.693 124.105  23
  -2  -3 -12 220.608 135.502  24
  -2  -3 -12 221.541 104.780  80
   2   3  12 138.268 111.142  19
   2   3  12 216.530 92.1695  20
   2   3  12 169.207 103.531  22
   2   3  12 63.5680 85.5960  21
   2   3  12 95.6905 115.193  75
   2   3  12 168.036 98.1462  77
   2   3  13 2612.98 223.023  44
   2   3  13 2604.52 184.433  19
   2   3  13 2532.61 215.798  43
   2   3  13 2495.12 182.729  22
  -2  -3 -13 2472.70 213.823  74
   2   3  13 2697.95 220.040  75
   2   3  13 2458.68 174.908  35
  -2  -3 -13 2436.29 198.610  24
  -2  -3 -13 2413.82 199.243  23
   2   4 -11 170.395 89.1505  10
  -2  -4  11 481.830 87.0589  16
   2   4 -11 353.123 90.7208  34
   2   4 -10 694.828 179.557  10
   2   4 -10 696.390 132.497  31
  -2  -4  10 859.926 118.454  21
  -2  -4  10 741.758 114.158  20
   2   4 -10 644.596 123.309  32
  -2  -4  10 737.638 150.959  16
   2   4  -9 701.208 158.238  46
   2   4  -9 620.936 155.226  32
   2   4  -9 455.037 136.904  31
  -2  -4   9 792.774 177.226  16
  -2  -4   9 619.149 131.201  20
  -2  -4   9 675.879 128.752  21
  -2  -4   9 630.045 141.263  77
   2   4  -9 671.649 177.428  81
   2   4  -8 26352.0 1054.92  31
   2   4  -8 24744.2 931.650  80
   2   4  -8 27231.0 1059.20  81
  -2  -4   8 26779.1 967.989  20
  -2  -4   8 25856.3 957.666  21
   2   4  -8 28177.6 1072.43  32
   2   4  -7 72.5646 139.314  81
  -2  -4   7-18.5340 109.936  21
  -2  -4   7 130.338 102.251  20
   2   4  -7-51.6611 146.502  32
   2   4  -7 31.8840 169.155  10
   2   4  -6 8242.96 522.972  32
   2   4  -6 7827.70 478.684  30
  -2  -4   6 7309.83 461.598  72
  -2  -4   6 7558.13 495.227  70
   2   4  -6 7390.77 481.177  81
   2   4  -6 8767.60 587.845  10
   2   4  -5 690.279 161.245  81
   2   4  -5 769.690 203.294  10
  -2  -4   5 835.941 173.411  70
   2   4  -5 888.282 180.790  82
  -2  -4   5 659.836 134.726   5
  -2  -4   5 651.871 126.750   4
   2   4  -5 774.780 178.591  32
  -2  -4   5 561.956 150.270  72
  -2  -4   4 32802.7 1129.86  71
  -2  -4   4 29702.9 998.798   4
  -2  -4   4 30750.4 1016.33   5
   2   4  -4 30844.4 1070.22  81
   2   4  -4 29594.2 1075.39  82
  -2  -4   3 19034.9 675.223   4
  -2  -4   3 19540.2 687.348   5
  -2  -4   3 18963.5 768.911  71
   2   4  -3 18698.6 700.634  61
   2   4  -3 19593.6 712.723  40
  -2  -4   3 20605.6 725.564  68
   2   4  -3 19731.1 709.429  84
   2   4  -3 19222.0 704.003  83
  -2  -4   2 22241.0 741.846   5
  -2  -4   2 22190.7 737.744   4
  -2  -4   2 24538.9 863.454  71
   2   4  -2 22964.8 805.328  61
   2   4  -2 24021.7 821.137  40
  -2  -4   2 24473.1 824.499  68
   2   4  -2 22043.6 800.916  84
   2   4  -2 23131.9 807.739  83
  -2  -4   1 1855.40 142.245   4
   2   4  -1 2093.85 203.911  61
  -2  -4   1 1921.28 147.099   5
   2   4  -1 2023.99 199.926  40
  -2  -4   1 1621.48 189.640  68
   2   4  -1 1716.22 183.506  84
   2   4  -1 1930.59 194.132  83
  -2  -4   0 100.048 68.4507  63
   2   4   0 78.4925 112.847  61
   2   4   0 79.2221 97.2999  83
   2   4   0-26.6023 92.4147  84
  -2  -4   0 39.9545 65.6089  69
  -2  -4   0 137.370 105.809  68
   2   4   0 95.8279 113.200  40
  -2  -4   0 124.177 60.8664   5
  -2  -4  -1 4243.92 235.311  63
   2   4   1 4445.31 288.341  61
  -2  -4  -1 4474.96 252.747  69
  -2  -4  -1 4446.86 295.695  68
   2   4   1 4038.39 232.100   2
   2   4   1 4407.23 288.329  84
   2   4   1 4836.43 300.504  83
  -2  -4  -1 3901.93 206.181   5
  -2  -4  -2 67246.0 1890.98  69
  -2  -4  -2 67885.1 1943.92  68
   2   4   2 68248.7 1854.73   2
   2   4   2 65955.7 1820.34   4
   2   4   2 67497.1 1937.25  40
  -2  -4  -2 65293.8 1862.66  63
   2   4   3 31232.8 1037.01  40
   2   4   3 30953.2 899.812  73
  -2  -4  -3 34099.0 1040.18  13
   2   4   3 31313.1 1033.61  84
   2   4   3 32353.0 1034.92  83
   2   4   3 32623.4 1038.94  61
   2   4   3 32889.3 964.014   4
   2   4   3 31712.9 984.086   2
  -2  -4  -3 31754.4 1034.83  69
  -2  -4  -3 29643.1 997.109  63
  -2  -4  -4 26965.1 925.586  63
  -2  -4  -4 28189.0 939.008  13
   2   4   4 26287.8 910.178  84
   2   4   4 25623.5 906.612  83
   2   4   4 28002.9 876.012   4
   2   4   4 27842.6 894.551   2
   2   4   4 29452.5 886.936   5
   2   4   4 26597.1 912.519  61
   2   4   4 26346.1 919.954  40
  -2  -4  -4 26663.4 938.537  69
  -2  -4  -4 28317.9 953.831  68
  -2  -4  -5 133828. 3732.73  63
  -2  -4  -5 142303. 3741.89  13
   2   4   5 133235. 3672.32  84
   2   4   5 137536. 3677.57  83
   2   4   5 130264. 3670.82  40
   2   4   5 138176. 3665.20   4
   2   4   5 142987. 3685.64   2
   2   4   5 138659. 3667.32   5
  -2  -4  -5 135763. 3745.20  69
  -2  -4  -5 139714. 3740.38  68
   2   4   5 135639. 3673.34  61
   2   4   6 3420.89 239.631  61
  -2  -4  -6 4143.22 308.953  13
   2   4   6 3803.16 265.120   4
   2   4   6 3028.38 252.316   2
   2   4   6 3589.03 262.081   5
  -2  -4  -6 2754.62 260.504  68
  -2  -4  -6 3533.58 290.843  63
  -2  -4  -7 8300.58 511.827  69
  -2  -4  -7 9309.28 489.608  68
  -2  -4  -7 9649.82 524.881  13
  -2  -4  -7 8779.17 512.725  63
   2   4   7 9575.55 480.749   4
   2   4   7 8822.44 468.228   2
   2   4   7 8529.58 466.065   5
   2   4   7 9442.41 495.805   1
   2   4   7 9401.06 504.477  75
   2   4   7 8694.29 501.568  77
  -2  -4  -7 8849.97 495.292  74
   2   4   8 16505.8 746.107  75
   2   4   8 17038.9 755.731  77
  -2  -4  -8 16260.1 748.520  74
   2   4   8 16222.0 681.525  19
   2   4   8 16206.4 763.075  17
  -2  -4  -8 17252.5 771.785  13
  -2  -4  -8 15817.6 767.731  63
   2   4   8 16528.3 712.202   4
   2   4   8 15723.1 697.887   2
   2   4   8 16540.4 729.217   1
   2   4   8 16527.8 715.747   5
  -2  -4  -8 14064.0 689.315  24
  -2  -4  -8 15431.7 707.107  23
   2   4   8 14726.4 663.460  22
  -2  -4  -8 16574.3 751.424  12
  -2  -4  -8 16102.7 764.533  69
  -2  -4  -8 15030.6 688.222  68
  -2  -4  -9 148.740 121.785  12
  -2  -4  -9-25.3472 116.482  13
   2   4   9 100.143 142.013  17
   2   4   9 115.904 100.665  19
  -2  -4  -9 246.425 147.852  63
   2   4   9 200.474 116.069   5
   2   4   9 21.4043 85.8726   2
   2   4   9 65.1424 92.3952   4
  -2  -4  -9 112.350 129.439  23
  -2  -4  -9 225.986 150.311  24
  -2  -4  -9 25.1465 142.640  74
   2   4   9 236.983 146.486  75
   2   4   9 24.3126 129.007  77
  -2  -4  -9 53.2516 130.800  69
   2   4   9 96.6193 102.546  22
  -2  -4 -10 1232.89 218.344  79
   2   4  10 1688.48 244.592  75
   2   4  10 1261.29 228.470  77
   2   4  10 1367.32 236.032  17
   2   4  10 1659.08 218.198  19
   2   4  10 1440.18 187.709  20
   2   4  10 1185.70 194.541  22
   2   4  10 1543.16 196.239  21
  -2  -4 -10 1699.69 266.007  74
  -2  -4 -10 1824.89 256.349  23
  -2  -4 -10 1506.30 238.791  24
  -2  -4 -11-40.0263 125.308  79
   2   4  11-17.9624 98.6404  22
   2   4  11 15.2558 89.1876  21
   2   4  11 35.8904 93.4890  19
   2   4  11 45.8325 96.8753  20
   2   4  11 80.0231 140.405  17
   2   4  11-22.4384 144.050  75
   2   4  11 65.5713 125.887  77
  -2  -4 -11 49.1196 157.669  74
  -2  -4 -11-110.311 162.547  23
   2   4  11-33.9653 96.3187  25
  -2  -4 -11-88.8060 166.574  24
  -2  -4 -12 5032.02 353.085  24
  -2  -4 -12 5461.16 369.209  23
   2   4  12 5280.64 351.531  77
   2   4  12 5529.12 365.294  75
   2   4  12 5272.55 319.349  19
   2   4  12 5335.23 322.411  22
  -2  -4 -13 379.211 100.473  24
  -2  -4 -13 353.498 96.3916  23
   2   4  13 426.885 110.470  75
   2   5 -10 12070.3 456.702  34
   2   5 -10 12954.5 459.460  81
  -2  -5  10 12548.9 446.857  16
   2   5 -10 12123.4 494.728  10
   2   5  -9 3073.96 255.674  46
   2   5  -9 3204.06 275.040  34
   2   5  -9 3474.07 263.959  81
  -2  -5   9 3592.40 257.727  16
   2   5  -9 3371.50 304.171  10
   2   5  -8 50073.3 1577.61  81
   2   5  -8 45748.0 1522.18  31
   2   5  -8 48562.0 1556.90  32
   2   5  -8 50579.4 1681.14  10
  -2  -5   8 46872.6 1462.62  20
  -2  -5   8 48102.3 1467.82  21
  -2  -5   8 52908.6 1567.63  16
   2   5  -8 47691.5 1617.23  46
   2   5  -7 16829.8 747.498  81
   2   5  -7 16807.4 829.047  10
   2   5  -7 14716.8 717.183  31
  -2  -5   7 15374.8 657.047  20
  -2  -5   7 15936.4 661.402  21
  -2  -5   7 15850.4 711.827  16
   2   5  -7 15859.0 750.432  32
   2   5  -6 7712.31 498.926  31
   2   5  -6 7162.48 477.172  81
   2   5  -6 7632.39 509.064  32
   2   5  -6 7608.37 548.973  10
  -2  -5   6 7908.43 471.904  16
   2   5  -5 17730.5 790.258  30
   2   5  -5 19693.5 853.319  31
  -2  -5   5 18718.8 783.007  16
   2   5  -5 19262.0 869.989  32
   2   5  -5 18980.9 806.380  81
   2   5  -5 19788.2 845.966  82
   2   5  -5 18672.5 899.834  10
  -2  -5   5 18549.7 847.114  70
  -2  -5   5 16038.8 773.044  72
  -2  -5   5 19218.4 858.975  71
   2   5  -4 7748.27 496.189  31
   2   5  -4 8805.53 505.892  30
  -2  -5   4 8426.98 516.491  71
  -2  -5   4 8629.03 515.141  70
   2   5  -4 9150.44 559.291  10
  -2  -5   4 7444.23 436.209  16
   2   5  -4 8348.50 523.635  32
   2   5  -4 8109.48 468.895  81
   2   5  -4 8464.94 499.054  82
   2   5  -3 168.231 98.3752  81
   2   5  -3 17.0912 90.7009  40
  -2  -5   3 128.424 109.446  70
  -2  -5   3 88.3964 93.8200  68
   2   5  -3 78.6304 92.4693  82
   2   5  -2 1007.98 160.246  61
   2   5  -2 987.452 159.746  82
   2   5  -2 840.658 154.638  84
   2   5  -2 679.195 145.640  83
   2   5  -2 730.889 153.061  76
   2   5  -2 866.450 159.288  40
  -2  -5   2 1014.36 179.520  70
  -2  -5   2 924.520 157.944  68
  -2  -5   2 815.903 127.120   5
  -2  -5   2 987.364 130.257   4
   2   5  -1 9622.24 499.046  84
   2   5  -1 9892.57 506.857  83
  -2  -5   1 10937.7 525.164  70
   2   5  -1 9939.31 505.293  61
  -2  -5   1 9715.21 424.981   4
  -2  -5   1 9552.15 426.306   5
   2   5  -1 10217.3 516.075  40
  -2  -5   1 10337.5 518.409  68
   2   5   0 483.701 138.722  40
   2   5   0 444.267 139.545  61
  -2  -5   0 581.171 136.670  70
  -2  -5   0 232.959 123.614  68
  -2  -5   0 544.209 99.3660   5
  -2  -5   0 369.093 88.4428   4
  -2  -5   0 358.054 99.5785  63
   2   5   0 397.418 125.913  84
   2   5   0 412.478 138.504  83
   2   5   1 534.896 147.803  61
  -2  -5  -1 332.618 88.4677   5
  -2  -5  -1 495.831 111.678  69
  -2  -5  -1 579.739 145.709  68
   2   5   1 381.268 131.702  84
   2   5   1 378.429 141.520  83
  -2  -5  -1 450.999 116.975  63
   2   5   2 100635. 2738.22   2
   2   5   2 97730.8 2697.68   4
  -2  -5  -2 97519.3 2682.88   5
   2   5   2 101133. 2848.58  40
  -2  -5  -2 98474.8 2742.59  63
  -2  -5  -2 101013. 2769.01  69
  -2  -5  -2 102219. 2852.15  68
   2   5   3 64516.2 1992.41  40
  -2  -5  -3 64674.8 1956.31  69
  -2  -5  -3 70383.2 1957.82  12
   2   5   3 66742.2 1835.79  73
   2   5   3 67342.4 1915.97   2
   2   5   3 66245.2 1882.20   4
  -2  -5  -3 64844.9 1932.90  63
   2   5   3 66398.2 1992.20  84
   2   5   3 65306.6 1988.04  83
   2   5   3 64400.2 1974.50  61
   2   5   4 5251.21 367.049  40
   2   5   4 5412.16 361.179  61
  -2  -5  -4 5279.93 351.473  63
  -2  -5  -4 5349.52 366.284  69
  -2  -5  -4 5774.70 384.688  68
  -2  -5  -4 5659.64 364.766  13
   2   5   4 5884.38 370.261  84
   2   5   4 5501.99 363.856  83
   2   5   4 5716.57 321.235   4
   2   5   4 5413.50 330.162   2
  -2  -5  -4 5982.41 358.083  12
   2   5   5 30051.3 1017.63   4
   2   5   5 32063.0 1052.44   2
   2   5   5 31506.8 1098.52  77
   2   5   5 29915.5 1062.71  75
   2   5   5 28214.2 1048.28  40
   2   5   5 28186.5 1037.52  61
  -2  -5  -5 28596.4 1074.90  63
  -2  -5  -5 31203.1 1117.13  69
  -2  -5  -5 30912.4 1102.95  68
  -2  -5  -5 32259.0 1103.41  13
   2   5   5 30421.8 1065.14  84
   2   5   5 27542.8 1034.51  83
  -2  -5  -5 33942.6 1093.16  12
   2   5   6 15907.6 667.134   4
   2   5   6 16127.4 681.338   2
   2   5   6 15760.4 671.178   5
   2   5   6 17554.3 721.244  75
  -2  -5  -6 15537.7 685.736  74
   2   5   6 16589.9 708.305  76
  -2  -5  -6 17545.3 742.046  13
   2   5   6 15007.6 656.724  84
   2   5   6 16035.3 665.574  83
  -2  -5  -6 16449.0 708.142  12
   2   5   6 14497.4 645.416  61
  -2  -5  -6 15209.7 720.173  63
  -2  -5  -6 15880.8 743.682  69
  -2  -5  -6 17217.2 733.904  68
   2   5   6 14747.2 657.713  40
  -2  -5  -7 270.851 132.172  68
   2   5   7 133.245 122.016  18
   2   5   7 198.080 140.484  17
  -2  -5  -7 332.008 152.932  74
  -2  -5  -7 221.549 135.239  63
   2   5   7 95.9123 96.2428   5
   2   5   7 97.9539 92.2124   2
   2   5   7 112.986 98.1830   4
  -2  -5  -7 192.208 111.330  12
  -2  -5  -7 68.4939 116.787  13
  -2  -5  -7 100.325 112.077  24
  -2  -5  -7 199.813 125.170  23
   2   5   7 221.255 115.915  76
   2   5   7 84.2537 109.805  75
   2   5   7 315.473 143.994  29
  -2  -5  -8 130101. 3581.78  13
   2   5   8 115466. 3559.95  17
  -2  -5  -8 119035. 3574.08  69
  -2  -5  -8 120490. 3496.75  24
  -2  -5  -8 121715. 3499.41  23
   2   5   8 127130. 3492.03   4
   2   5   8 122596. 3489.29   2
   2   5   8 127974. 3504.88   5
  -2  -5  -8 118138. 3583.36  63
   2   5   8 125962. 3568.48  77
   2   5   8 126904. 3528.79  75
  -2  -5  -8 118947. 3511.96  74
   2   5   8 125471. 3476.94  76
  -2  -5  -8 126988. 3546.12  12
  -2  -5  -9 769.777 208.315  79
  -2  -5  -9 665.335 192.354  74
   2   5   9 722.103 175.841  75
   2   5   9 663.528 189.022  77
   2   5   9 818.419 160.143  22
   2   5   9 945.209 161.091  19
   2   5   9 693.999 204.733  17
  -2  -5  -9 800.963 188.806  23
   2   5   9 939.656 179.215  26
  -2  -5  -9 667.285 170.634  24
  -2  -5 -10 3760.52 355.583  79
   2   5  10 3730.80 357.754  77
   2   5  10 3919.80 346.399  75
  -2  -5 -10 4187.30 377.955  74
   2   5  10 4150.91 313.953  22
   2   5  10 4218.98 315.258  19
   2   5  10 3665.07 359.556  17
  -2  -5 -10 3674.75 344.971  24
  -2  -5 -10 3857.69 348.373  23
  -2  -5 -11 11045.3 560.943  79
   2   5  11 8770.38 481.150  25
  -2  -5 -11 10472.5 549.358  24
  -2  -5 -11 9422.52 531.317  23
  -2  -5 -11 9983.91 566.668  74
   2   5  11 10838.5 553.181  75
   2   5  11 10363.1 560.971  77
   2   5  11 9642.29 472.666  19
   2   5  11 10302.8 552.256  17
   2   5  11 8716.35 462.167  22
   2   5  12 1838.23 215.069  77
   2   5  12 2586.07 234.417  75
  -2  -5 -12 1960.39 232.727  74
   2   5  12 1826.41 196.292  17
  -2  -5 -12 1731.30 190.444  79
  -2  -5 -12 2346.32 232.887  24
  -2  -5 -12 2003.23 218.269  23
   2   5  12 1929.71 178.372  25
  -2  -5 -13 6346.15 308.211  24
  -2  -5 -13 5968.02 301.751  23
   2   5  13 6337.79 318.652  77
   2   5  13 6662.80 312.370  75
   2   6  -9 926.893 117.709  29
   2   6  -9 900.898 120.721  56
   2   6  -9 1042.15 112.880  46
   2   6  -9 973.068 123.468  10
  -2  -6   9 992.685 96.3237  16
   2   6  -8 1472.74 182.893  34
   2   6  -8 1539.72 193.885  46
   2   6  -8 1509.01 198.835  10
   2   6  -8 1427.13 161.984  81
  -2  -6   8 1544.69 163.331  16
   2   6  -7 16448.4 734.722  34
   2   6  -7 17557.8 780.466  10
   2   6  -7 17416.2 783.123  46
   2   6  -7 17012.9 693.345  81
  -2  -6   7 17192.1 681.009  16
   2   6  -6 27441.4 1084.07  34
   2   6  -6 27168.6 1058.35  82
   2   6  -6 28261.9 1012.78  81
   2   6  -6 25846.0 1079.13  10
  -2  -6   6 26990.2 987.987  16
   2   6  -5 5913.08 442.215  32
   2   6  -5 5756.69 414.756  31
   2   6  -5 6102.66 455.483  34
   2   6  -5 5373.62 417.841  82
   2   6  -5 6203.56 405.707  81
   2   6  -5 5540.87 445.304  10
  -2  -6   5 6714.13 409.482  16
  -2  -6   4 1669.61 208.091  16
   2   6  -4 1793.18 246.899  82
   2   6  -4 1620.63 210.861  81
   2   6  -4 1065.20 213.402  10
   2   6  -4 1666.73 257.044  32
   2   6  -4 1761.43 264.564  34
   2   6  -4 1197.82 209.856  31
   2   6  -4 1237.80 213.631  30
  -2  -6   3 2727.49 283.677  68
   2   6  -3 3023.14 315.821  10
  -2  -6   3 2921.29 313.146  71
  -2  -6   3 3074.40 309.040  70
   2   6  -3 3157.22 311.304  82
   2   6  -3 3415.40 338.455  32
   2   6  -3 2937.50 329.919  34
   2   6  -3 3068.72 306.790  31
   2   6  -3 2884.74 293.492  30
   2   6  -2 15444.0 715.178  11
  -2  -6   2 15144.5 702.334  70
  -2  -6   2 14432.5 709.606  71
   2   6  -2 13068.8 659.830  76
   2   6  -2 14671.4 683.780  40
  -2  -6   2 13329.3 662.240  68
   2   6  -2 13301.0 675.667  30
   2   6  -2 14183.4 675.175  62
   2   6  -2 14065.0 687.618  31
   2   6  -2 14019.9 718.258  32
   2   6  -2 13618.5 716.530  34
   2   6  -2 12845.2 648.604  84
   2   6  -2 15058.7 683.326  82
   2   6  -2 14149.1 673.822  83
   2   6  -2 13342.9 655.731  61
   2   6  -1 3893.60 352.575  11
   2   6  -1 3240.75 316.379  76
   2   6  -1 3579.52 328.387  40
  -2  -6   1 4060.27 336.295  68
   2   6  -1 3281.92 319.996  62
   2   6  -1 3070.64 309.059  31
   2   6  -1 3334.85 333.187  34
   2   6  -1 3328.90 322.466  29
   2   6  -1 3444.99 325.557  30
   2   6  -1 3321.01 311.693  84
   2   6  -1 3886.10 305.020  82
   2   6  -1 3031.98 310.000  83
  -2  -6   1 3389.76 325.965  71
  -2  -6   1 3506.96 313.654  70
   2   6  -1 3445.88 324.045  61
   2   6   0 6167.38 421.155  76
  -2  -6   0 6591.17 434.918  68
  -2  -6   0 6106.35 412.468  70
   2   6   0 5334.43 417.931  62
   2   6   0 6048.30 423.728  84
   2   6   0 6130.42 378.247  82
   2   6   0 6119.30 432.741  83
   2   6   0 5706.25 418.885  40
   2   6   0 5610.16 411.462  61
   2   6   1 11735.0 634.761  40
   2   6   1 11951.7 611.425  76
   2   6   1 11574.7 601.370  77
  -2  -6  -1 13283.3 648.186  68
  -2  -6  -1 12246.8 596.553  70
   2   6   1 13904.1 669.874  62
  -2  -6  -1 12414.4 562.115  63
   2   6   1 11416.3 619.514  61
   2   6   1 12434.7 637.841  84
   2   6   1 13400.7 655.652  83
  -2  -6  -1 11924.4 526.136   5
   2   6   2 8505.79 514.387  84
   2   6   2 8188.61 502.750  83
   2   6   2 9294.83 528.609  61
  -2  -6  -2 8153.40 445.975  69
  -2  -6  -2 9759.18 543.733  68
  -2  -6  -2 7313.66 397.576   5
   2   6   2 8674.70 519.672  62
  -2  -6  -2 8258.75 448.055  63
   2   6   2 7963.21 483.960  76
   2   6   2 8146.90 482.067  77
   2   6   2 8215.68 448.140   2
   2   6   2 9227.88 541.658  40
  -2  -6  -3 131283. 3402.64  12
   2   6   3 120111. 3464.97  84
   2   6   3 118039. 3457.66  83
   2   6   3 118705. 3413.52  77
   2   6   3 120738. 3459.98  61
  -2  -6  -3 113596. 3289.55   5
   2   6   3 120492. 3480.18  40
   2   6   3 120733. 3474.08  62
  -2  -6  -3 118518. 3380.37  63
   2   6   3 129218. 3382.54   2
  -2  -6  -3 122778. 3408.88  69
  -2  -6  -3 123166. 3484.78  68
  -2  -6  -4 70247.0 2025.38  12
   2   6   4 64904.8 2071.69  84
   2   6   4 64186.4 2061.31  83
   2   6   4 67613.7 2006.67   2
   2   6   4 64783.8 1962.99   4
  -2  -6  -4 64374.6 2029.10  63
   2   6   4 67778.7 2087.37  62
   2   6   4 64572.6 2053.37  77
   2   6   4 71037.0 2090.71  76
  -2  -6  -4 71662.5 2085.66  13
   2   6   4 65544.2 2065.70  61
  -2  -6  -4 66195.9 2062.03  69
  -2  -6  -4 67542.1 2099.39  68
  -2  -6  -4 61876.6 1971.13  79
   2   6   4 66979.7 2089.79  40
  -2  -6  -5 2466.96 286.306  69
  -2  -6  -5 2806.28 300.032  68
  -2  -6  -5 2770.46 287.793  63
   2   6   5 2641.00 281.629  62
   2   6   5 2687.20 288.918  77
   2   6   5 2348.20 257.390  75
   2   6   5 3154.03 303.794  76
   2   6   5 3003.51 289.985  61
   2   6   5 3605.28 293.465   2
   2   6   5 2869.54 256.510   4
  -2  -6  -5 2914.92 271.868  12
   2   6   5 2949.98 312.702  11
   2   6   5 2861.78 285.882  84
   2   6   5 3146.39 296.272  83
   2   6   5 3218.86 315.691  17
   2   6   5 2935.30 302.750  29
   2   6   5 2439.87 284.947  33
   2   6   5 3038.37 320.401  31
  -2  -6  -5 3244.89 308.898  13
   2   6   5 2824.46 294.366  40
  -2  -6  -5 2438.94 261.314  79
  -2  -6  -6 115582. 3398.34  63
   2   6   6 117177. 3337.06  62
  -2  -6  -6 121264. 3335.26  23
  -2  -6  -6 116300. 3321.19  24
   2   6   6 113511. 3328.05  28
   2   6   6 119607. 3392.99  29
   2   6   6 112022. 3327.89  27
   2   6   6 109111. 3298.94  61
   2   6   6 119225. 3304.77   4
   2   6   6 121804. 3337.51   2
  -2  -6  -6 127897. 3365.22  12
  -2  -6  -6 116565. 3351.67  79
   2   6   6 117815. 3416.68  17
   2   6   6 112384. 3336.67  18
   2   6   6 115380. 3335.79  40
  -2  -6  -6 116388. 3417.09  69
  -2  -6  -6 118957. 3385.98  68
   2   6   6 121656. 3398.32  77
   2   6   6 124182. 3391.11  76
   2   6   6 117622. 3330.62  75
  -2  -6  -6 124888. 3415.06  13
   2   6   6 110977. 3319.15  84
   2   6   6 113035. 3318.23  83
  -2  -6  -7 42584.4 1405.61  12
  -2  -6  -7 37034.7 1388.58  79
   2   6   7 40667.5 1408.68  76
   2   6   7 42381.2 1448.64  77
   2   6   7 40497.4 1380.56  75
  -2  -6  -7 38965.2 1363.59  74
  -2  -6  -7 40678.9 1436.44  13
   2   6   7 39637.0 1365.07  28
   2   6   7 39824.9 1427.37  29
   2   6   7 38083.2 1354.55  27
  -2  -6  -7 39710.7 1380.30  23
  -2  -6  -7 39105.0 1377.07  24
   2   6   7 40334.1 1463.92  17
   2   6   7 40241.5 1414.47  18
   2   6   7 39682.9 1354.61   4
   2   6   7 40105.0 1375.46   2
  -2  -6  -7 38949.1 1452.94  69
  -2  -6  -7 39333.5 1390.48  68
  -2  -6  -7 38676.3 1443.34  63
  -2  -6  -8 11399.9 604.312  23
  -2  -6  -8 12039.0 618.636  24
  -2  -6  -8 11720.8 636.074  79
   2   6   8 10802.6 624.510  77
   2   6   8 11344.7 599.357  76
   2   6   8 9647.23 561.852  75
  -2  -6  -8 10269.4 578.603  74
   2   6   8 10876.5 646.026  17
   2   6   8 11371.3 626.302  18
  -2  -6  -9 13796.2 688.406  24
  -2  -6  -9 14308.9 696.794  23
  -2  -6  -9 15365.0 743.562  79
  -2  -6  -9 14841.9 704.726  74
   2   6   9 14086.1 679.231  75
   2   6   9 13286.7 651.415  76
   2   6   9 13655.3 734.744  17
   2   6  10 9965.68 528.967  75
   2   6  10 8921.53 473.960  76
  -2  -6 -10 9433.95 543.292  74
  -2  -6 -10 10474.1 557.419  23
   2   6  10 9218.32 490.265  26
  -2  -6 -10 10028.1 548.718  24
   2   6  10 10994.5 602.975  17
  -2  -6 -11 19969.7 821.932  24
  -2  -6 -11 21180.7 833.037  23
   2   6  11 21777.2 863.498  17
   2   6  11 22759.9 878.644  77
   2   6  11 21034.1 803.724  75
  -2  -6 -11 21118.4 846.120  74
  -2  -6 -11 22105.6 859.801  79
   2   6  12 65.9183 96.2353  17
  -2  -6 -12 51.7590 86.0637  79
  -2  -6 -12 28.4586 93.5578  74
   2   6  12 27.5901 100.698  43
   2   6  12 171.000 80.0553  25
  -2  -6 -12 77.0888 96.4039  23
  -2  -6 -12 64.7002 96.2227  24
   2   6  12 11.2560 67.7213  75
   2   6  12-14.8433 92.9448  77
   2   6  12-27.5071 95.5424  44
  -2  -6 -13 1823.12 144.042  74
   2   6  13 1536.64 132.118  43
   2   6  13 1673.18 136.839  44
   2   7  -8 630.328 87.0349  46
   2   7  -8 586.872 85.9913  56
   2   7  -8 831.845 93.3153  33
  -2  -7   8 781.148 82.8929  15
   2   7  -7 16923.3 619.807  29
   2   7  -7 15660.3 603.578  10
   2   7  -7 16247.6 593.934  34
   2   7  -7 16066.4 644.785  56
  -2  -7   7 16385.4 546.344  16
  -2  -7   7 18334.8 626.168  15
  -2  -7   7 17496.1 620.556   7
  -2  -7   7 16882.5 614.952   8
   2   7  -6 195.032 116.382  10
   2   7  -6 49.9876 104.342  29
   2   7  -6 32.4407 102.867  34
   2   7  -6-19.3881 131.850  46
  -2  -7   6 89.3046 76.7475  16
  -2  -7   6 15.4688 115.030  15
  -2  -7   5 2815.33 267.901  15
  -2  -7   5 2855.51 233.090  16
   2   7  -5 3419.96 307.082  29
   2   7  -5 3359.20 302.586  82
   2   7  -5 2601.38 279.745  34
   2   7  -5 2980.59 286.504  10
   2   7  -5 3160.69 319.341  46
  -2  -7   4 951.219 186.342  15
   2   7  -4 718.367 185.320  29
   2   7  -4 757.411 178.223  82
   2   7  -4 718.461 172.451  34
   2   7  -4 557.098 154.509  10
   2   7  -4 825.136 218.609  46
  -2  -7   3 47837.5 1547.84  15
   2   7  -3 48153.1 1581.93  82
   2   7  -3 45016.9 1605.57  34
   2   7  -3 45664.3 1548.62  30
   2   7  -3 44006.1 1572.30  29
   2   7  -3 48370.9 1641.60  46
   2   7  -2 4033.04 370.597  46
   2   7  -2 4078.36 350.288  45
   2   7  -2 3625.50 331.040  82
   2   7  -2 3708.46 333.499  31
   2   7  -2 3474.69 363.644  34
   2   7  -2 3807.38 339.567  62
   2   7  -2 3271.38 325.345  30
   2   7  -2 3659.15 348.008  29
  -2  -7   2 4313.83 341.637  15
   2   7  -2 3571.79 345.113  11
   2   7  -1 31156.8 1157.75  62
  -2  -7   1 28368.3 1097.51  70
  -2  -7   1 26640.4 1110.41  71
   2   7  -1 28225.7 1120.14  61
   2   7  -1 30390.2 1143.19  30
   2   7  -1 26794.2 1102.97  29
   2   7  -1 26120.5 1093.24  56
   2   7  -1 29366.4 1163.05  11
   2   7  -1 27174.2 1095.01  76
   2   7  -1 28387.0 1115.81  46
   2   7  -1 29043.8 1142.92  40
  -2  -7   1 30173.9 1141.52  68
   2   7  -1 28006.2 1100.58  31
   2   7  -1 30098.8 1175.75  34
  -2  -7   1 30701.4 1077.08  15
   2   7  -1 26949.6 1105.41  84
   2   7  -1 29306.0 1082.60  82
   2   7  -1 26996.4 1108.90  83
   2   7   0 23441.8 982.017  62
  -2  -7   0 22284.1 913.824  70
   2   7   0 21135.3 949.826  61
   2   7   0 21499.3 933.598  29
   2   7   0 22503.0 955.285  30
   2   7   0 23048.1 937.452  56
   2   7   0 20921.6 920.335  76
   2   7   0 20895.8 900.816  46
   2   7   0 21255.4 956.332  40
   2   7   0 20431.4 964.671  11
  -2  -7   0 22453.1 954.259  68
  -2  -7   0 23971.7 886.307  15
   2   7   0 22271.0 963.527  84
   2   7   0 21847.8 877.471  82
   2   7   0 21030.9 946.053  83
   2   7   0 21571.0 974.474  34
   2   7   0 21463.1 931.094  31
   2   7   0 22148.7 967.108  33
  -2  -7  -1 54186.9 1776.89  70
  -2  -7  -1 56008.6 1858.03  68
   2   7   1 52480.0 1845.25  84
   2   7   1 54645.6 1723.31  82
   2   7   1 55444.8 1861.56  83
   2   7   1 57510.3 1834.83  29
   2   7   1 53674.4 1843.33  30
   2   7   1 57707.0 1895.81  34
   2   7   1 54942.4 1855.47  33
   2   7   1 55064.8 1831.14  31
  -2  -7  -1 56912.8 1768.95  78
   2   7   1 54869.0 1851.54  61
   2   7   1 59094.4 1922.77  11
   2   7   1 55499.8 1877.94  40
   2   7   1 55423.7 1837.02  76
   2   7   1 54891.1 1864.25  62
   2   7   2 189.966 138.775  84
   2   7   2 134.678 129.555  83
   2   7   2 26.6253 119.426  61
   2   7   2 27.0837 156.022  62
   2   7   2 45.8734 121.728  77
   2   7   2 100.958 126.568  76
  -2  -7  -2 354.493 142.273  78
  -2  -7  -2 284.702 120.665  12
  -2  -7  -2 64.2633 96.1016  70
   2   7   2 155.659 132.669  33
   2   7   2 308.028 140.581  29
   2   7   2 25.4748 127.746  31
  -2  -7  -3 204.280 131.573  24
  -2  -7  -3 387.608 129.795  12
  -2  -7  -3 317.000 129.803  13
   2   7   3 374.490 176.003  11
  -2  -7  -3 590.083 155.730  23
  -2  -7  -3 409.427 130.064  63
   2   7   3 277.289 155.154  40
   2   7   3 302.640 151.637  77
   2   7   3 559.408 178.773  76
   2   7   3 769.117 173.622  29
   2   7   3 546.362 171.380  31
  -2  -7  -3 542.926 140.845  69
  -2  -7  -3 550.487 145.917  70
  -2  -7  -3 580.936 181.814  68
   2   7   3 280.878 140.623  33
  -2  -7  -4 102778. 2933.70  69
  -2  -7  -4 100750. 2982.32  68
   2   7   4 102160. 2993.24  62
  -2  -7  -4 95942.9 2902.71  63
  -2  -7  -4 104331. 2897.07  24
  -2  -7  -4 100642. 2883.27  23
   2   7   4 101087. 3000.77  31
   2   7   4 99643.2 2960.50  33
   2   7   4 97308.7 2961.10  61
   2   7   4 95963.3 2886.72  57
  -2  -7  -4 101220. 2878.37  12
   2   7   4 100148. 3016.18  11
   2   7   4 95013.4 2936.15  77
   2   7   4 96252.3 2887.85  17
   2   7   4 96310.8 2864.69  18
   2   7   4 95696.2 2972.94  40
  -2  -7  -4 106953. 2978.58  13
   2   7   4 95629.6 2963.11  84
   2   7   4 99169.0 2974.64  83
   2   7   4 101531. 2891.25   2
   2   7   4 98759.3 2919.83  29
  -2  -7  -5 121.692 100.806  63
  -2  -7  -5 233.881 128.057  24
  -2  -7  -5 275.303 123.963  23
   2   7   5 301.232 145.220  29
   2   7   5 203.158 132.447  61
   2   7   5 358.981 168.697  62
   2   7   5 279.681 120.260   2
  -2  -7  -5 228.831 110.543  12
  -2  -7  -5 398.706 143.659  13
   2   7   5 409.549 191.723  11
  -2  -7  -5 181.499 123.148  79
   2   7   5 326.017 139.672  18
   2   7   5 266.093 153.520  17
   2   7   5 184.367 132.182  40
   2   7   5 232.804 129.824  84
   2   7   5 179.794 128.911  83
  -2  -7  -5 175.529 128.347  69
  -2  -7  -5 310.860 147.056  68
   2   7   5 330.685 148.842  33
   2   7   5 171.226 132.217  77
   2   7   5 612.994 190.017  76
   2   7   6 36150.3 1313.94  61
   2   7   6 36457.6 1290.16   2
  -2  -7  -6 37390.4 1284.61  12
   2   7   6 34854.7 1328.05  11
   2   7   6 33942.6 1326.80  17
   2   7   6 36132.0 1303.31  18
   2   7   6 34648.0 1313.33  40
  -2  -7  -6 37589.0 1301.78  79
  -2  -7  -6 34696.1 1334.02  63
   2   7   6 37016.5 1325.15  62
   2   7   6 38800.3 1356.02  77
   2   7   6 37721.6 1353.30  76
   2   7   6 34260.3 1282.62  27
   2   7   6 35716.7 1294.70  28
   2   7   6 36533.4 1308.40  29
  -2  -7  -6 35453.4 1322.84  68
   2   7   6 34412.9 1300.99  84
   2   7   6 35927.5 1317.24  83
  -2  -7  -6 38418.1 1308.03  23
  -2  -7  -6 38932.5 1313.16  24
   2   7   7 9813.04 549.564  27
   2   7   7 9336.34 538.147  28
   2   7   7 10258.5 576.174  29
  -2  -7  -7 11415.9 597.194  23
  -2  -7  -7 10930.2 588.323  24
   2   7   7 11473.0 629.990  77
   2   7   7 12094.8 629.589  76
   2   7   7 9699.12 548.351  62
   2   7   7 11491.1 643.793  17
   2   7   7 10857.0 597.463  18
  -2  -7  -7 11439.5 604.513  79
   2   7   8 30581.7 1216.85  17
   2   7   8 31207.8 1173.79  18
  -2  -7  -8 31947.6 1179.98  79
  -2  -7  -8 31344.3 1159.67  23
  -2  -7  -8 31352.3 1158.40  24
   2   7   8 31041.4 1195.85  77
   2   7   8 30050.2 1160.62  76
  -2  -7  -8 31535.1 1113.29  74
   2   7   9 90484.1 2716.26  17
  -2  -7  -9 90037.4 2595.36  74
   2   7   9 85380.1 2540.38  43
  -2  -7  -9 92309.5 2639.68  24
  -2  -7  -9 90037.8 2628.47  23
  -2  -7  -9 92321.3 2660.03  78
  -2  -7  -9 93957.3 2680.20  79
   2   7   9 90682.8 2688.65  77
   2   7   9 91256.0 2629.04  76
   2   7   9 84983.8 2540.37  44
   2   7  10 18200.3 784.287  17
  -2  -7 -10 17287.7 701.349  74
   2   7  10 16731.9 671.050  43
   2   7  10 16191.6 675.948  26
  -2  -7 -10 17522.9 721.934  24
  -2  -7 -10 18253.1 730.488  23
   2   7  10 16518.3 683.077  76
   2   7  10 18642.4 773.109  77
  -2  -7 -10 18100.3 709.736  78
  -2  -7 -10 19714.5 777.285  79
   2   7  10 15411.5 654.529  44
  -2  -7 -11 67.8919 96.2639  23
  -2  -7 -11-27.3434 95.9512  24
   2   7  11-48.5966 94.7011  77
  -2  -7 -11-13.2077 90.7833  74
   2   7  11 32.9094 117.816  17
  -2  -7 -12 9983.34 398.597  74
   2   7  12 9831.05 375.213  25
  -2  -7 -12 9668.99 388.738  24
  -2  -7 -12 9085.72 379.921  23
  -2  -7 -12 10519.4 420.330  79
   2   7  12 10846.8 427.225  17
   2   8  -6 4374.84 239.177  33
   2   8  -6 4691.29 251.495  46
  -2  -8   6 4893.24 228.104  15
   2   8  -5 56879.2 1654.18  56
   2   8  -5 56908.3 1674.83  46
   2   8  -5 55566.4 1666.35  33
   2   8  -5 53316.9 1594.08  34
   2   8  -5 51266.0 1578.60  29
  -2  -8   5 61375.5 1639.27  15
  -2  -8   5 61165.3 1629.91  14
  -2  -8   4 8157.15 410.334  15
   2   8  -4 7867.34 431.813  56
   2   8  -4 7606.28 438.317  46
   2   8  -4 8444.78 428.647  34
   2   8  -4 7670.43 439.483  33
   2   8  -4 7401.63 397.314  29
   2   8  -4 7768.83 415.506  82
  -2  -8   3 2028.62 222.001  15
   2   8  -3 1696.57 229.869  46
   2   8  -3 1574.78 218.882  56
   2   8  -3 1710.55 237.110  33
   2   8  -3 2114.12 240.931  34
   2   8  -3 1650.32 206.588  29
   2   8  -3 1788.04 217.473  82
  -2  -8   2 689.972 151.861  15
   2   8  -2 1066.49 183.254  45
   2   8  -2 862.986 182.660  46
   2   8  -2 948.730 186.586  56
   2   8  -2 727.456 194.991  34
   2   8  -2 601.972 186.802  33
   2   8  -2 651.683 160.904  11
   2   8  -2 812.967 161.304  29
   2   8  -2 1019.95 181.098  82
   2   8  -1 10830.9 570.602  46
   2   8  -1 11078.1 597.594  45
   2   8  -1 10580.4 600.850  34
   2   8  -1 10604.5 603.600  33
  -2  -8   1 11619.8 553.214  15
   2   8  -1 10032.6 572.664  62
   2   8  -1 11671.3 587.083  56
   2   8  -1 11182.3 611.220  11
   2   8  -1 11248.1 578.591  29
   2   8  -1 10894.5 558.119  82
   2   8   0 5791.98 460.313  45
   2   8   0 6497.54 435.038  29
   2   8   0 6949.51 439.562  56
  -2  -8   0 7124.65 419.516  15
   2   8   0 6914.83 421.509  82
   2   8   0 6595.57 493.249  11
   2   8   0 6087.25 456.318  33
   2   8   0 7619.11 501.149  62
   2   8   0 6456.35 453.690  76
  -2  -8  -1 12268.4 591.545  78
   2   8   1 13436.1 648.978  29
   2   8   1 12575.3 680.171  33
   2   8   1 11635.8 621.316  31
   2   8   1 12184.3 648.076  76
   2   8   1 11617.5 681.064  11
   2   8   1 13341.8 703.160  62
   2   8   1 12285.7 579.681  82
  -2  -8  -2 2041.16 267.708  23
  -2  -8  -2 2679.96 281.649  78
  -2  -8  -2 2801.27 296.891  14
  -2  -8  -2 2535.50 290.414  24
   2   8   2 2277.19 271.256  31
   2   8   2 2673.51 323.742  62
   2   8   2 2939.96 319.945  33
   2   8   2 2635.12 312.150  76
   2   8   3 7612.26 548.045  11
   2   8   3 8865.65 547.288  76
  -2  -8  -3 6846.31 476.175  78
  -2  -8  -3 7695.07 475.175  23
  -2  -8  -3 7643.37 479.234  24
   2   8   3 7582.29 449.614  18
  -2  -8  -3 8615.43 499.168  14
   2   8   3 8259.84 531.386  33
   2   8   3 7421.38 498.679  31
   2   8   3 7346.88 489.260  57
   2   8   4 169999. 4597.63  11
   2   8   4 146826. 4449.44  77
   2   8   4 163857. 4529.34  76
  -2  -8  -4 165708. 4401.94  14
  -2  -8  -4 169439. 4513.75  78
  -2  -8  -4 164552. 4432.97  24
  -2  -8  -4 165930. 4435.43  23
   2   8   4 158150. 4533.07  62
   2   8   4 154180. 4385.72  18
   2   8   4 163278. 4511.21  33
   2   8   4 150108. 4405.12  57
   2   8   5-51.6429 146.462  62
  -2  -8  -5 83.3895 121.893  23
  -2  -8  -5 20.9340 120.586  24
   2   8   5 20.5473 109.027  18
   2   8   5 85.3450 124.750  17
   2   8   5 82.2729 145.507  11
   2   8   5 418.122 147.309  77
  -2  -8  -5 74.1730 150.797  78
   2   8   6 15124.5 737.005  45
   2   8   6 15683.5 763.708  76
   2   8   6 15989.9 741.972  77
   2   8   6 15551.7 743.077  62
   2   8   6 15226.0 710.782  28
   2   8   6 14795.3 709.013  27
  -2  -8  -6 15745.1 710.466  23
  -2  -8  -6 15115.0 706.082  24
  -2  -8  -6 15846.4 770.379  78
  -2  -8  -6 16839.8 695.438  79
   2   8   6 15465.4 732.260  17
   2   8   6 15456.4 708.812  18
   2   8   6 15029.9 748.098  11
   2   8   7 15365.2 707.540  45
  -2  -8  -7 16255.9 707.153  79
   2   8   7 16908.0 771.630  76
   2   8   7 15817.5 748.809  77
   2   8   7 16118.2 719.583  62
   2   8   7 16543.8 708.325  27
   2   8   7 17310.4 715.606  28
  -2  -8  -7 17043.9 730.061  23
  -2  -8  -7 17947.7 741.563  24
   2   8   7 16292.9 761.419  17
   2   8   7 16084.6 726.595  18
   2   8   7 15064.3 723.319  11
  -2  -8  -8 1577.59 212.892  24
  -2  -8  -8 1714.64 221.014  23
   2   8   8 1738.83 219.941  18
   2   8   8 1618.15 230.484  17
  -2  -8  -8 2075.28 234.631  79
   2   8   8 1459.71 223.898  77
   2   8   8 1513.30 221.803  76
  -2  -8  -8 1548.65 224.783  78
  -2  -8  -9 10424.5 492.312  24
  -2  -8  -9 9127.25 469.903  23
   2   8   9 9116.76 517.602  17
  -2  -8  -9 10099.1 499.909  78
  -2  -8  -9 10036.1 493.995  79
   2   8   9 9763.24 492.119  76
   2   8   9 9821.14 513.290  77
  -2  -8 -10 10310.2 446.414  24
  -2  -8 -10 9540.57 434.242  23
   2   8  10 9133.71 418.846  26
  -2  -8 -10 9815.52 429.861  78
  -2  -8 -10 9658.19 451.340  79
   2   8  10 9060.49 422.326  76
   2   8  10 9323.68 461.207  77
  -2  -8 -11 4766.93 242.189  24
  -2  -8 -11 4718.47 241.019  23
   2   8  11 5590.99 300.273  17
   2   8  11 4599.04 270.289  77
  -2  -8 -11 5059.90 272.593  79
   2   9  -4 117.410 54.0277  33
  -2  -9   4 135.444 58.8929   7
  -2  -9   4 176.775 62.1897   8
  -2  -9   4 159.572 53.3901  14
   2   9  -4 71.9328 57.3372  57
   2   9  -3 11946.3 500.372  57
  -2  -9   3 11795.8 444.886  15
  -2  -9   3 13306.3 496.419  14
   2   9  -3 11036.6 439.966  46
   2   9  -3 12215.5 487.221  33
  -2  -9   3 12692.6 479.199   7
  -2  -9   3 12506.7 477.560   8
  -2  -9   2 22436.0 746.476  15
   2   9  -2 21782.5 748.749  82
   2   9  -2 22689.3 805.948  33
  -2  -9   1 1611.28 186.954  85
   2   9  -1 2140.33 189.412  82
   2   9  -1 1967.17 197.162  62
   2   9  -1 2985.39 256.028  33
  -2  -9   1 2462.16 200.339  15
  -2  -9   1 2597.67 248.954  14
   2   9  -1 1942.19 202.917  11
   2   9  -1 2355.25 217.268  45
   2   9   0 1880.00 225.956  62
  -2  -9   0 2063.65 208.795  23
  -2  -9   0 2028.06 207.530  24
   2   9   0 1642.57 217.633  45
   2   9   0 2009.69 229.298  33
  -2  -9   0 1914.10 223.956  14
  -2  -9   0 1800.11 182.064  15
   2   9   0 1584.79 224.104  11
  -2  -9  -1 304.623 124.696  23
   2   9   1 251.922 142.916  45
   2   9   1 385.492 144.772  33
   2   9   1 204.165 122.213  76
  -2  -9  -1 220.902 135.795  14
   2   9   1 335.379 137.976  62
  -2  -9  -1 161.033 106.087  24
   2   9   1 488.494 175.423  11
   2   9   2 63086.5 1991.19  11
   2   9   2 61452.0 1910.89  76
  -2  -9  -2 59539.3 1826.13  78
   2   9   2 58141.5 1888.63  57
  -2  -9  -2 60697.1 1846.43  24
  -2  -9  -2 63311.3 1858.89  23
  -2  -9  -2 65220.2 1896.22  14
   2   9   2 61155.3 1951.39  45
   2   9   2 61828.7 1907.63  33
   2   9   2 59596.6 1941.07  62
   2   9   3 8727.17 543.676  11
   2   9   3 9163.19 519.483  76
   2   9   3 8983.87 537.617  45
  -2  -9  -3 9236.51 489.523  78
   2   9   3 9323.39 508.360  33
   2   9   3 9228.09 497.126  57
   2   9   3 8433.21 527.543  62
  -2  -9  -3 9193.53 479.922  24
  -2  -9  -3 8277.89 461.893  23
  -2  -9  -3 9210.72 485.296  14
   2   9   4 226.161 157.216  45
   2   9   4 385.605 130.347  57
  -2  -9  -4 257.897 140.175  24
  -2  -9  -4 34.2333 143.712  23
  -2  -9  -4 223.614 115.641  14
   2   9   4 359.010 174.803  11
   2   9   4 229.303 94.4208  18
   2   9   4 299.599 148.775  76
  -2  -9  -4 325.997 137.439  78
   2   9   4 293.389 151.911  62
   2   9   5 857.443 187.243  76
  -2  -9  -5 814.681 179.158  78
   2   9   5 679.169 180.215  62
   2   9   5 636.721 180.214  45
  -2  -9  -5 754.899 150.585  24
  -2  -9  -5 801.412 165.857  23
   2   9   5 875.831 214.369  11
   2   9   5 573.604 128.982  18
   2   9   6 56825.3 1770.52  17
   2   9   6 59348.1 1774.47  18
  -2  -9  -6 61331.1 1811.45  23
  -2  -9  -6 61002.6 1809.18  24
   2   9   6 60198.1 1820.22  27
   2   9   6 59425.8 1813.33  28
   2   9   6 59120.3 1851.27  62
   2   9   6 60455.3 1860.91  45
   2   9   6 63430.8 1893.96  11
  -2  -9  -6 63308.3 1873.46  78
   2   9   7 16055.2 651.513  17
   2   9   7 15818.7 626.684  18
  -2  -9  -7 15271.7 643.347  85
   2   9   7 16309.5 660.818  11
   2   9   7 16149.8 621.321  27
   2   9   7 16284.4 622.181  28
  -2  -9  -7 17571.3 658.912  23
  -2  -9  -7 16871.4 652.032  24
   2   9   7 16811.7 693.928  76
   2   9   7 14125.1 636.756  77
   2   9   7 16586.3 655.103  45
   2   9   7 16082.3 646.667  62
   2   9   8 139.669 95.1453  17
  -2  -9  -8 230.944 84.3907  79
   2   9   8 226.389 98.2796  77
   2   9   8 251.992 118.098  76
  -2  -9  -8 371.382 119.955  78
  -2  -9  -8 169.528 96.5318  24
  -2  -9  -8 276.888 103.986  23
   2   9   9 154.254 95.2613  17
  -2  -9  -9 134.252 73.0163  79
  -2  -9  -9 207.395 83.4518  23
  -2  -9  -9 154.433 79.5075  24
   2   9   9 234.506 79.3643  77
   2   9   9 89.6659 77.1494  76
  -2  -9  -9 194.619 87.4941  78
   2   9  10 195.600 54.9829  26
   2   9  10 258.647 79.4059  17
  -2 -10   1 581.996 90.2499  14
   2  10  -1 509.694 82.9141  57
  -2 -10   0 2459.98 146.079  23
  -2 -10   0 2565.12 148.884  24
  -2 -10   0 2961.41 196.611  14
   2  10   0 2715.58 194.401  57
   2  10   1 2321.38 196.250  11
  -2 -10  -1 1765.91 166.375  85
   2  10   1 2017.54 174.698  57
  -2 -10  -1 2148.11 154.833  23
  -2 -10  -1 2335.81 161.161  24
   2  10   1 2328.09 187.267  62
   2  10   1 2550.88 194.787  45
  -2 -10  -1 2196.50 180.667  14
   2  10   2 16786.7 634.855  11
  -2 -10  -2 17174.1 557.517  23
  -2 -10  -2 17164.7 558.139  24
   2  10   2 17451.1 628.507  62
  -2 -10  -2 17659.8 591.618  14
   2  10   2 16922.8 579.493  57
   2  10   2 16496.9 621.051  45
   2  10   3 2402.12 197.767  76
  -2 -10  -3 2273.98 215.507  85
  -2 -10  -3 1987.23 160.629  78
   2  10   3 2437.86 173.117  57
   2  10   3 2171.29 207.072  62
  -2 -10  -3 2424.48 180.531  23
  -2 -10  -3 2112.58 172.861  24
  -2 -10  -3 2304.22 180.861  14
   2  10   4 3073.41 252.984  11
   2  10   4 2943.25 221.880  28
   2  10   4 3049.24 227.747  27
  -2 -10  -4 2633.57 194.229  23
  -2 -10  -4 2583.51 193.400  24
   2  10   4 2937.19 243.376  45
  -2 -10  -4 2940.15 206.849  78
   2  10   4 3134.18 233.964  76
   2  10   5 50149.1 1471.14  11
   2  10   5 49189.7 1453.13  62
   2  10   5 50422.3 1460.52  45
  -2 -10  -5 42068.3 1421.80  85
  -2 -10  -5 43158.3 1432.85   9
  -2 -10  -5 48015.7 1378.44  23
  -2 -10  -5 49191.6 1381.77  24
   2  10   5 50407.3 1419.44  28
   2  10   5 49936.0 1418.32  27
  -2 -10  -5 49962.4 1424.43  78
   2  10   5 50496.4 1449.12  76
  -2 -10  -6 200.232 70.4805  24
  -2 -10  -6 214.200 70.0135  23
   2  10   6 180.546 92.7089  76
  -2 -10  -6 259.157 87.6849  78
   2  10   6 93.5162 72.3090  62
  -2 -10  -6 222.350 84.8930  85
  -2 -10  -6 180.656 84.6806   9
   2  10   6 122.915 62.7261  27
   2  10   6 207.945 72.1563  28
   2  10   6 151.902 87.1376  11
   2  10   6 133.684 88.1986  45
  -2 -10  -7-35.5781 61.1373  78
  -2 -10  -7 28.4856 46.7553  24
  -2 -10  -7 22.5835 45.2855  23
   2  10   8 333.123 68.9496  26
   3  -8  -4 4400.86 223.169   9
  -3   8   4 4499.83 227.248  11
   3  -8  -4 3818.92 204.767  39
   3  -8  -3-39.3880 58.8774  14
   3  -8  -2 10965.9 407.070   9
  -3   8   2 10779.3 410.242  11
   3  -7  -8 12260.8 399.802  79
  -3   7   8 12914.1 408.866  22
  -3   7   8 12623.2 404.349  19
  -3   7   8 13637.2 432.428  17
  -3   7   7 311.586 78.1631  18
  -3   7   7 286.520 92.6023  19
  -3   7   7 499.229 108.996  22
  -3   7   7 520.419 106.352  82
   3  -7  -7 179.256 103.971  14
   3  -7  -7 486.432 98.8730  79
   3  -7  -7 299.360 100.472  50
   3  -7  -7 331.909 82.4547  52
   3  -7  -7 471.239 85.4362  51
  -3   7   6 86494.7 2376.09  11
  -3   7   6 81628.1 2358.76  62
  -3   7   6 89745.7 2384.56  19
  -3   7   6 84673.6 2349.40  18
  -3   7   6 90980.6 2412.43  17
   3  -7  -6 84377.0 2356.63  39
   3  -7  -6 88343.7 2405.87  14
   3  -7  -6 83817.8 2395.23  15
  -3   7   6 88220.4 2386.62  82
   3  -7  -6 82461.1 2352.70  85
   3  -7  -6 85599.2 2357.03  79
   3  -7  -6 83636.5 2316.57  78
   3  -7  -6 90880.8 2384.62   9
  -3   7   6 87461.8 2379.69  22
   3  -7  -5 390.018 124.544  60
  -3   7   5 613.048 151.300  11
   3  -7  -5 359.754 130.652  39
   3  -7  -5 524.837 114.642  78
   3  -7  -5 397.333 127.783  85
  -3   7   5 532.603 124.510  18
  -3   7   5 512.965 135.954  17
   3  -7  -5 462.302 114.010  79
   3  -7  -5 395.376 134.093   9
   3  -7  -5 447.569 138.005  15
   3  -7  -5 411.437 136.958  14
   3  -7  -4 9083.59 482.048  39
   3  -7  -4 10004.4 498.114  15
   3  -7  -4 8685.83 477.899  60
  -3   7   4 10087.7 476.380  18
  -3   7   4 9958.07 472.606  17
  -3   7   4 9908.66 480.956  82
   3  -7  -4 10369.7 505.060  85
   3  -7  -4 9642.94 465.700  78
   3  -7  -4 9566.30 437.189  79
   3  -7  -4 10662.2 520.242   9
  -3   7   4 9916.86 522.888  11
   3  -7  -3 2407.87 251.863  39
   3  -7  -3 2570.12 250.934  14
  -3   7   3 3164.05 294.748  11
   3  -7  -3 2383.18 194.084  79
  -3   7   3 2736.29 245.855  82
   3  -7  -3 2881.32 277.136   9
  -3   7   3 2840.67 249.608  18
  -3   7   3 2963.49 238.590  17
   3  -7  -2 6834.38 384.057  14
   3  -7  -2 6605.52 384.533  15
  -3   7   2 6798.86 377.068  82
   3  -7  -2 6120.01 389.722  85
  -3   7   2 6010.99 368.249  18
  -3   7   2 6137.18 328.845  17
   3  -7  -2 6312.39 373.123  78
   3  -7  -2 5663.73 379.006  60
   3  -7  -2 6057.50 387.641  39
  -3   7   1 14.9797 102.986  18
   3  -7  -1 148.071 108.099  78
   3  -7  -1 242.036 116.679  85
  -3   7   1 14.1240 93.9568  82
  -3   7   1 152.518 122.540  11
   3  -7  -1-16.4459 123.409   9
   3  -7  -1 47.5794 107.868  60
   3  -7  -1 184.433 128.019  39
   3  -7  -1 69.2583 109.373  16
   3  -7  -1 57.7698 107.409  15
   3  -7  -1 165.494 108.014  14
  -3   7   0 755.459 141.590  18
   3  -7   0 847.164 137.608  78
   3  -7   0 653.576 130.756  85
  -3   7   0 916.031 138.261  82
  -3   7   0 632.717 138.575  11
  -3   7   0 789.344 136.351  62
   3  -7   0 735.688 128.495  60
   3  -7   0 536.889 130.055  16
   3  -7   0 787.696 138.367  15
   3  -7   0 693.339 123.117  14
   3  -7   0 933.717 156.791   9
   3  -7   0 531.974 119.809  39
   3  -7   1 19071.4 670.524  60
  -3   7  -1 22233.2 741.614  18
   3  -7   1 22021.9 709.152  78
   3  -7   1 19249.9 676.607  85
  -3   7  -1 21074.5 699.561  82
   3  -7   1 20598.8 704.873  15
   3  -7   1 21535.2 726.159  16
  -3   7  -2 12854.1 466.457  18
   3  -7   2 10825.2 399.572   8
   3  -7   2 10746.7 398.251   7
   3  -7   2 11604.3 416.167  15
   3  -7   2 12773.7 460.440  16
  -3   7  -3 127.147 55.4070  18
   3  -7   3 276.068 62.9088  16
   3  -6 -10 1011.02 114.817  49
  -3   6  10 1011.76 112.230  22
  -3   6  10 995.130 110.543  21
  -3   6  10 1006.24 112.956  20
  -3   6  10 968.189 107.183  19
  -3   6   9 3628.41 239.124  19
  -3   6   9 3342.27 237.927  17
  -3   6   9 3226.98 224.450  76
  -3   6   9 3538.17 238.456  82
  -3   6   9 3641.08 239.204  22
   3  -6  -9 3599.97 237.666  79
   3  -6  -9 3406.84 238.235  49
   3  -6  -9 2913.88 201.182  14
   3  -6  -9 3497.74 240.790  74
   3  -6  -8 22835.6 877.834  50
  -3   6   8 24995.5 876.753  76
  -3   6   8 26746.5 915.673  82
  -3   6   8 26573.9 910.192  22
   3  -6  -8 26302.3 908.742  14
  -3   6   8 26976.0 910.946  19
  -3   6   8 24468.1 850.596  18
  -3   6   8 28423.4 959.400  17
   3  -6  -7-18.7053 118.611  15
   3  -6  -7-18.5530 119.107  14
   3  -6  -7-51.7799 118.637  79
  -3   6   7 15.4069 101.293  11
  -3   6   7 33.7220 110.853  22
  -3   6   7 108.284 93.0572  18
  -3   6   7 101.009 118.151  19
  -3   6   7-19.6141 130.445  17
   3  -6  -7-14.5080 98.6547  39
  -3   6   7-14.9404 92.3391  76
   3  -6  -7 69.9632 122.755  74
  -3   6   7-35.4253 103.551  82
   3  -6  -7-30.2100 95.7815   9
   3  -6  -6-41.8215 132.596  15
   3  -6  -6-42.6062 151.028  14
   3  -6  -6-27.3071 85.4888  24
   3  -6  -6-95.3317 87.4303  23
  -3   6   6-20.7108 137.738  11
  -3   6   6-21.7867 151.336  17
  -3   6   6 144.460 120.092  18
   3  -6  -6 133.851 136.911  39
  -3   6   6 15.2587 89.2046  76
   3  -6  -6 63.6680 94.4117  78
   3  -6  -6 57.7693 107.495  85
   3  -6  -6-37.9423 114.124  79
   3  -6  -6 56.9713 106.010  60
   3  -6  -6 120.080 139.018   9
   3  -6  -6 19.5127 125.268  74
   3  -6  -5 22254.5 923.210  39
   3  -6  -5 22334.7 912.691  74
   3  -6  -5 22075.7 937.190  14
   3  -6  -5 22893.7 950.181  15
   3  -6  -5 21466.3 814.502  23
   3  -6  -5 21843.9 817.953  24
   3  -6  -5 23660.4 910.800  79
   3  -6  -5 22948.4 884.999  78
  -3   6   5 23065.8 905.786  18
   3  -6  -5 24053.2 962.041   9
   3  -6  -5 23327.4 941.365  85
  -3   6   5 23143.4 928.141  82
   3  -6  -4 8843.75 547.941  85
  -3   6   4 9690.32 540.245  82
   3  -6  -4 9900.42 540.370  74
  -3   6   4 10005.0 563.652  17
  -3   6   4 9091.57 523.197  18
   3  -6  -4 9312.71 567.896   9
   3  -6  -4 8828.81 503.666  79
   3  -6  -4 8813.92 509.555  78
   3  -6  -4 9606.19 560.520  39
   3  -6  -4 8719.40 452.708  23
   3  -6  -4 8417.93 446.138  24
   3  -6  -3 327.813 132.535  24
   3  -6  -3 264.786 127.551  23
   3  -6  -3 695.753 170.766  78
  -3   6   3 845.990 187.216  82
   3  -6  -3 543.758 198.151   9
  -3   6   3 682.285 178.395  18
   3  -6  -3 582.055 172.061  16
  -3   6   3 689.203 192.202  17
   3  -6  -3 660.558 199.739  14
   3  -6  -3 392.804 181.357  39
   3  -6  -3 621.473 161.108  79
   3  -6  -2 15259.2 672.539  79
   3  -6  -2 16241.4 751.684  14
   3  -6  -2 16236.0 745.763  15
   3  -6  -2 15368.1 736.201  16
  -3   6   2 15194.1 714.694  17
  -3   6   2 15258.4 726.708  18
  -3   6   2 15593.3 733.591  82
   3  -6  -2 15697.4 770.804  85
   3  -6  -2 16073.4 650.372  23
   3  -6  -2 15470.1 643.376  24
   3  -6  -1 6013.36 365.856  79
   3  -6  -1 6824.50 454.958  78
  -3   6   1 6965.14 450.669  82
  -3   6   1 6586.88 410.430  81
   3  -6  -1 6905.02 475.099  85
   3  -6  -1 7339.56 493.154   9
   3  -6  -1 6432.06 438.224  14
   3  -6  -1 6894.29 446.886  15
   3  -6  -1 6278.92 442.297  16
  -3   6   1 6886.91 425.518  17
  -3   6   1 6822.81 449.664  18
   3  -6  -1 6080.01 452.858  39
   3  -6  -1 6408.81 370.454  23
   3  -6  -1 5909.72 361.414  24
   3  -6   0 9315.98 526.074  78
   3  -6   0 8709.31 531.716  39
   3  -6   0 9556.52 512.424  14
   3  -6   0 9856.09 529.257  15
   3  -6   0 10035.0 540.033  16
   3  -6   0 9044.13 446.952  24
   3  -6   0 9610.79 456.719  23
  -3   6   0 9356.11 473.167  17
  -3   6   0 9188.10 529.478  18
   3  -6   0 8934.27 475.708   7
   3  -6   0 9557.38 553.602   9
   3  -6   0 9358.55 484.453   8
   3  -6   0 9165.45 542.284  85
  -3   6   0 9743.93 525.027  82
  -3   6   0 9735.88 506.107  81
   3  -6   1 6517.13 422.788  60
  -3   6  -1 7056.32 457.055  11
   3  -6   1 6664.64 421.120  78
  -3   6  -1 7023.68 442.097  18
   3  -6   1 6723.98 425.400  39
   3  -6   1 6726.28 391.402  14
   3  -6   1 6792.09 413.515  15
   3  -6   1 6090.96 418.659  16
   3  -6   1 6816.14 359.143  23
   3  -6   1 7148.11 364.842  24
   3  -6   1 6314.90 396.738   7
   3  -6   1 7112.77 411.699   8
   3  -6   1 6790.53 432.318   9
  -3   6  -1 6822.89 410.786  82
  -3   6  -1 7552.68 424.872  81
   3  -6   1 6232.17 414.740  85
  -3   6  -2 10037.3 511.554  18
   3  -6   2 8612.16 433.467  39
  -3   6  -2 9156.70 468.360  11
   3  -6   2 9866.93 470.098   9
  -3   6  -2 9734.62 482.536  81
  -3   6  -2 9979.84 473.823  82
   3  -6   2 8484.44 444.407  85
   3  -6   2 9387.42 480.452   8
   3  -6   2 9136.12 478.691   7
   3  -6   2 9318.15 470.832  78
   3  -6   2 8938.60 476.299  21
   3  -6   2 9611.31 489.217  20
   3  -6   2 9563.36 498.662  16
   3  -6   2 9667.18 473.027  15
   3  -6   2 9644.11 461.147  60
   3  -6   3 32845.7 1060.44   8
   3  -6   3 31106.6 1046.56   7
   3  -6   3 29798.8 976.130  78
   3  -6   3 31111.8 1033.77  21
   3  -6   3 29504.4 1026.53  20
  -3   6  -3 32026.6 1034.46  81
  -3   6  -3 29031.4 977.538  82
   3  -6   3 30652.6 993.760  15
   3  -6   3 31590.1 1053.91  16
  -3   6  -3 31211.8 1057.46  18
   3  -6   4 5199.97 295.757  21
   3  -6   4 5052.60 296.428  20
  -3   6  -4 5236.71 296.105  81
  -3   6  -4 6010.36 328.796  18
   3  -6   4 5710.24 321.374   7
   3  -6   4 5672.29 318.333   8
  -3   6  -5 2965.96 193.846  18
  -3   6  -5 3153.08 189.756  81
   3  -6   5 3238.55 198.986  16
   3  -6   5 3276.49 207.290   7
   3  -6   5 3361.48 207.277   8
   3  -5 -11 2986.86 201.498  49
  -3   5  11 3088.09 187.748  19
  -3   5  11 2848.78 185.040  21
  -3   5  11 3317.78 195.127  20
  -3   5  11 3396.24 191.921  22
  -3   5  11 3444.16 209.613  76
   3  -5 -10 7293.29 364.365  74
  -3   5  10 7085.06 365.272  82
  -3   5  10 7171.70 363.960  19
  -3   5  10 6410.36 326.854  17
  -3   5  10 7162.36 383.103  76
  -3   5  10 7031.64 361.477  22
   3  -5 -10 6853.90 348.409  79
   3  -5  -9 1131.98 175.872  79
   3  -5  -9 898.192 159.360  14
  -3   5   9 1440.39 197.108  76
   3  -5  -9 978.500 168.835  74
  -3   5   9 1370.81 184.131  19
  -3   5   9 955.188 174.408  17
  -3   5   9 952.142 167.115  22
  -3   5   9 950.056 167.536  82
   3  -5  -8 1962.43 209.007  52
   3  -5  -8 1838.03 203.853  51
  -3   5   8 1529.78 197.426  18
  -3   5   8 1935.48 234.929  19
  -3   5   8 1683.35 240.815  17
   3  -5  -8 1964.70 252.589  14
  -3   5   8 1871.93 241.237  76
   3  -5  -8 1687.77 229.522  74
  -3   5   8 1975.98 239.805  22
   3  -5  -8 1644.30 189.744  24
   3  -5  -8 1680.92 194.004  23
   3  -5  -8 1872.95 235.698  79
  -3   5   8 1833.03 238.025  82
  -3   5   7 7959.17 507.800  17
  -3   5   7 6928.85 452.371  19
  -3   5   7 7157.70 439.294  18
   3  -5  -7 7622.94 494.297  14
   3  -5  -7 7072.89 481.304  15
  -3   5   7 7357.65 462.394  76
   3  -5  -7 7535.98 477.759  74
   3  -5  -7 6925.76 414.415  60
  -3   5   7 7381.09 465.537  22
   3  -5  -7 6911.99 407.221  23
   3  -5  -7 7617.18 421.082  24
   3  -5  -7 6283.06 407.696  85
  -3   5   6 61536.6 1969.52  17
  -3   5   6 56563.4 1849.73  18
   3  -5  -6 58666.7 1889.78  39
  -3   5   6 59425.1 1860.42  76
   3  -5  -6 60175.7 1895.85  85
   3  -5  -6 59024.9 1888.39  60
   3  -5  -6 57001.2 1789.38  23
   3  -5  -6 57794.0 1794.60  24
   3  -5  -6 60040.5 1904.73  79
   3  -5  -6 56532.2 1810.02  78
   3  -5  -6 63854.7 1934.32   9
   3  -5  -6 57885.6 1935.43  14
   3  -5  -6 58353.5 1927.95  15
   3  -5  -5 17353.5 835.422  14
   3  -5  -5 17037.6 813.338  15
   3  -5  -5 19050.1 845.716  39
  -3   5   5 17243.2 748.552  76
   3  -5  -5 18765.8 829.270  74
   3  -5  -5 16234.3 710.052  23
   3  -5  -5 16623.6 714.564  24
  -3   5   5 18725.1 862.639  17
  -3   5   5 16440.6 765.584  18
   3  -5  -5 16108.3 779.408  79
   3  -5  -5 17101.9 766.879  78
   3  -5  -5 16310.3 805.660  85
  -3   5   5 16076.3 792.828  82
   3  -5  -5 18994.6 858.879   9
   3  -5  -4 2460.12 298.179  16
   3  -5  -4 2551.29 316.972  39
   3  -5  -4 2022.14 266.092  78
   3  -5  -4 2352.20 310.822  85
  -3   5   4 2719.75 303.943  82
   3  -5  -4 2690.01 296.617  79
   3  -5  -4 2486.20 300.105  74
  -3   5   4 2004.88 254.669  18
   3  -5  -4 2158.44 232.810  23
   3  -5  -4 2327.26 241.046  24
   3  -5  -4 2734.52 333.356   9
   3  -5  -3 38818.4 1451.25   9
  -3   5   3 37745.6 1363.61  82
   3  -5  -3 38638.4 1437.61  85
   3  -5  -3 38057.8 1345.72  79
   3  -5  -3 37696.3 1362.64  78
   3  -5  -3 40007.3 1389.80  74
  -3   5   3 36527.1 1340.29  18
   3  -5  -3 35833.9 1250.22  23
   3  -5  -3 38100.6 1266.85  24
   3  -5  -3 40652.1 1420.36  14
   3  -5  -3 36448.8 1362.19  15
   3  -5  -3 34149.0 1334.77  16
  -3   5   2 14858.5 728.446  82
   3  -5  -2 14765.0 781.140  85
   3  -5  -2 14371.2 693.388  79
   3  -5  -2 14147.6 722.109  78
   3  -5  -2 15313.3 731.923  74
  -3   5   2 14403.9 717.568  18
   3  -5  -2 13918.5 638.127  23
   3  -5  -2 14318.6 731.724  14
   3  -5  -2 14341.6 720.607  15
   3  -5  -2 14786.0 733.396  16
   3  -5  -1 5198.56 413.232  14
   3  -5  -1 5483.78 428.429  15
   3  -5  -1 5980.11 441.802  16
   3  -5  -1 5352.73 374.369  23
   3  -5  -1 5616.63 381.128  24
   3  -5  -1 6023.92 408.209  79
   3  -5  -1 6133.67 455.709  78
   3  -5  -1 5740.57 480.483   9
  -3   5   1 5549.68 431.505  18
  -3   5   1 6561.39 457.123  82
   3  -5  -1 5932.27 473.869  85
   3  -5   0 12189.9 639.098  14
   3  -5   0 12838.4 651.000  15
   3  -5   0 13937.7 688.161  16
  -3   5   0 12504.5 665.448  18
   3  -5   0 11949.7 583.658  79
   3  -5   0 12097.8 651.423  78
   3  -5   0 13025.3 658.033  21
   3  -5   0 10697.9 616.078  20
   3  -5   0 12100.3 672.200  39
   3  -5   0 12052.8 619.916   7
   3  -5   0 11850.3 619.721   8
   3  -5   0 13089.8 711.851   9
  -3   5   0 11693.8 629.690  82
   3  -5   0 12271.6 686.428  85
   3  -5   1 7592.14 469.889  14
   3  -5   1 8329.86 498.555  15
   3  -5   1 7211.96 487.072  16
  -3   5  -1 9057.41 540.532  18
   3  -5   1 7758.23 503.320  78
   3  -5   1 8020.29 500.434  21
   3  -5   1 7154.03 480.579  20
   3  -5   1 7364.71 497.011  39
   3  -5   1 7136.16 470.293   7
   3  -5   1 7800.25 493.288   8
   3  -5   1 8469.95 533.534   9
   3  -5   1 7332.26 501.422  85
  -3   5  -1 7594.37 479.383  82
  -3   5  -1 7744.33 501.942  81
  -3   5  -2 17628.3 793.853  18
   3  -5   2 15592.9 725.485  39
   3  -5   2 15404.9 728.027  78
  -3   5  -2 15182.5 703.689  82
  -3   5  -2 17082.4 770.292  81
   3  -5   2 16727.7 753.472  85
   3  -5   2 15867.7 751.260   7
   3  -5   2 15957.4 751.150   8
   3  -5   2 16231.5 748.480   9
   3  -5   2 14761.8 718.905  60
   3  -5   2 15761.7 687.219  14
   3  -5   2 16394.6 720.844  15
   3  -5   2 16279.0 743.240  21
   3  -5   2 15564.8 734.984  20
   3  -5   3 80344.6 2372.92  78
  -3   5  -3 79004.3 2341.49  82
  -3   5  -3 80666.4 2419.76  81
  -3   5  -3 79163.3 2350.68  11
   3  -5   3 78802.8 2388.64  21
   3  -5   3 78295.9 2388.12  20
   3  -5   3 81162.3 2436.98   8
   3  -5   3 85422.5 2454.41   7
  -3   5  -3 79631.4 2430.95  18
   3  -5   3 80614.0 2343.50  15
  -3   5  -4 1301.33 208.422  18
   3  -5   4 1365.02 219.795  16
   3  -5   4 1429.25 175.099  15
   3  -5   4 1435.59 208.490  21
   3  -5   4 986.687 193.804  20
  -3   5  -4 1098.21 158.464  82
   3  -5   4 1578.81 187.684  78
   3  -5   4 1308.56 225.504   8
   3  -5   4 1038.67 200.050   7
  -3   5  -4 1078.23 193.647  81
   3  -5   5 572.480 148.010  16
  -3   5  -5 613.280 152.115  18
   3  -5   5 726.741 171.337   8
   3  -5   5 762.155 170.405   7
   3  -5   5 734.899 145.037  21
   3  -5   5 784.812 152.938  20
  -3   5  -6 31479.6 1026.29  81
   3  -5   6 31285.6 1019.89  16
  -3   5  -6 32061.2 1046.19  18
   3  -5   6 31999.7 1045.84   7
   3  -5   6 32297.7 1047.87   8
   3  -5   6 31492.0 1012.74  21
   3  -5   6 33421.3 1024.10  20
  -3   5  -7 1431.40 127.603  81
   3  -5   7 1492.69 122.860  16
   3  -5   7 1649.24 136.515   7
   3  -5   7 1511.09 131.208   8
   3  -5   7 1370.30 116.417  21
   3  -5   7 1731.55 127.008  20
  -3   5  -7 1618.31 141.342  18
  -3   4  12 12113.4 407.956  20
  -3   4  12 11437.5 402.291  21
  -3   4  12 10837.6 384.640  22
  -3   4  12 10774.8 385.496  19
   3  -4 -12 10726.3 400.147  49
  -3   4  11 128.542 86.1523  22
  -3   4  11 168.384 86.1739  21
   3  -4 -11 61.6853 99.7733  53
  -3   4  11 152.059 93.1357  19
  -3   4  11 143.971 92.4487  20
   3  -4 -11 71.3210 108.019  49
   3  -4 -10 15729.6 640.287  74
   3  -4 -10 15148.7 612.242  79
  -3   4  10 15693.4 689.170  76
  -3   4  10 15274.6 646.515  19
  -3   4  10 15192.9 648.059  22
   3  -4  -9 37.3672 115.474  79
  -3   4   9-154.578 148.521  76
   3  -4  -9 38.0273 115.958  74
   3  -4  -9-38.1334 117.842  14
   3  -4  -9-63.3492 97.8831  23
   3  -4  -9 31.8371 99.6714  24
  -3   4   9 18.4600 114.092  17
  -3   4   9 96.4336 117.623  19
  -3   4   9-57.9076 122.399  22
   3  -4  -8 17484.6 778.023  79
  -3   4   8 18453.7 819.372  76
   3  -4  -8 18219.0 785.790  74
   3  -4  -8 16193.3 778.594  14
   3  -4  -8 16443.3 716.312  24
   3  -4  -8 18181.5 737.229  23
  -3   4   8 17674.3 780.545  19
[truncated: 434,761 more chars]
