# Supplementary material for: Conformational Analysis of Novel Benzene-1,3-Disulfonamide-Based Cycloalkynes Through X-Ray Crystallography, DFT Calculations, and NMR Spectroscopy
Source: Molecules. 2026 Jul 14;31(14):2462. doi: 10.3390/molecules31142462 (PMC13414055; doi:10.3390/molecules31142462)
Supplement: Supplementary file 1 [file molecules-31-02462-s001.zip › CIF/8.cif]

data_KK663
_audit_creation_date               2025-01-15
_audit_creation_method
;
Olex2 1.5-ac6-019
(compiled 2024.02.14 svn.r2f8d729c for Rigaku Oxford Diffraction, GUI svn.r6920)
;
_shelx_SHELXL_version_number       '2018/3'
loop_
  _audit_author_name
  _audit_author_email
  _audit_author_address
 'Fukaya, H.' fukayah@toyaku.ac.jp
;
Tokyo University of Pharmacy & Life Sciences
Center for Instrumental analysis
1432-1 Horinouchi 
Hachioji Tokyo
192-0392
Japan
;

_audit_contact_author_address      ?
_audit_contact_author_email        ?
_audit_contact_author_name         ''
_audit_contact_author_phone        ?
_publ_contact_author_id_orcid      ?
_publ_section_references
;
Dolomanov, O.V., Bourhis, L.J., Gildea, R.J, Howard, J.A.K. & Puschmann, H.
 (2009), J. Appl. Cryst. 42, 339-341.

Sheldrick, G.M. (2015). Acta Cryst. A71, 3-8.

Sheldrick, G.M. (2015). Acta Cryst. C71, 3-8.
;
_chemical_name_common              ?
_chemical_name_systematic          ?
_chemical_formula_moiety           'C14 H12 N2 O4 S2'
_chemical_formula_sum              'C14 H12 N2 O4 S2'
_chemical_formula_weight           336.38
_chemical_melting_point            ?
loop_
  _atom_type_symbol
  _atom_type_description
  _atom_type_scat_dispersion_real
  _atom_type_scat_dispersion_imag
  _atom_type_scat_source
 'C' 'C' 0.0181 0.0091 'International Tables Vol C Tables 4.2.6.8 and 6.1.1.4'
 'H' 'H' 0.0000 0.0000 'International Tables Vol C Tables 4.2.6.8 and 6.1.1.4'
 'N' 'N' 0.0311 0.0180 'International Tables Vol C Tables 4.2.6.8 and 6.1.1.4'
 'O' 'O' 0.0492 0.0322 'International Tables Vol C Tables 4.2.6.8 and 6.1.1.4'
 'S' 'S' 0.3331 0.5567 'International Tables Vol C Tables 4.2.6.8 and 6.1.1.4'

_shelx_space_group_comment
;
The symmetry employed for this shelxl refinement is uniquely defined
by the following loop, which should always be used as a source of
symmetry information in preference to the above space-group names.
They are only intended as comments.
;
_space_group_crystal_system        'orthorhombic'
_space_group_IT_number             62
_space_group_name_H-M_alt          'P n m a'
_space_group_name_Hall             '-P 2ac 2n'
loop_
  _space_group_symop_operation_xyz
 'x, y, z'
 '-x+1/2, -y, z+1/2'
 '-x, y+1/2, -z'
 'x+1/2, -y+1/2, -z+1/2'
 '-x, -y, -z'
 'x-1/2, y, -z-1/2'
 'x, -y-1/2, z'
 '-x-1/2, y-1/2, z-1/2'

_cell_length_a                     11.8798(2)
_cell_length_b                     15.6230(3)
_cell_length_c                     7.46060(10)
_cell_angle_alpha                  90
_cell_angle_beta                   90
_cell_angle_gamma                  90
_cell_volume                       1384.67(4)
_cell_formula_units_Z              4
_cell_measurement_reflns_used      13936
_cell_measurement_temperature      100.15
_cell_measurement_theta_max        77.2950
_cell_measurement_theta_min        5.6550
_shelx_estimated_absorpt_T_max     0.910
_shelx_estimated_absorpt_T_min     0.820
_exptl_absorpt_coefficient_mu      3.689
_exptl_absorpt_correction_T_max    1.00000
_exptl_absorpt_correction_T_min    0.84542
_exptl_absorpt_correction_type     multi-scan
_exptl_absorpt_process_details
;
CrysAlisPro 1.171.43.121a (Rigaku Oxford Diffraction, 2024)
Empirical absorption correction using spherical harmonics,
implemented in SCALE3 ABSPACK scaling algorithm.
;
_exptl_absorpt_special_details     ?
_exptl_crystal_colour              colourless
_exptl_crystal_colour_primary      colourless
_exptl_crystal_density_diffrn      1.614
_exptl_crystal_density_meas        ?
_exptl_crystal_density_method      ?
_exptl_crystal_description         block
_exptl_crystal_F_000               696
_exptl_crystal_recrystallization_method 
 'Single crystals were obtained from slow evaporation of 1,4-dioxane at room temperature'
_exptl_crystal_size_max            0.056
_exptl_crystal_size_mid            0.051
_exptl_crystal_size_min            0.026
_exptl_transmission_factor_max     ?
_exptl_transmission_factor_min     ?
_diffrn_reflns_av_R_equivalents    0.0518
_diffrn_reflns_av_unetI/netI       0.0184
_diffrn_reflns_Laue_measured_fraction_full  1.000
_diffrn_reflns_Laue_measured_fraction_max  0.999
_diffrn_reflns_limit_h_max         15
_diffrn_reflns_limit_h_min         -15
_diffrn_reflns_limit_k_max         19
_diffrn_reflns_limit_k_min         -19
_diffrn_reflns_limit_l_max         9
_diffrn_reflns_limit_l_min         -9
_diffrn_reflns_number              27997
_diffrn_reflns_point_group_measured_fraction_full  1.000
_diffrn_reflns_point_group_measured_fraction_max  0.999
_diffrn_reflns_theta_full          67.684
_diffrn_reflns_theta_max           77.727
_diffrn_reflns_theta_min           5.664
_diffrn_ambient_temperature        100.15
_diffrn_detector                   'Hybrid Pixel Array Detector'
_diffrn_detector_area_resol_mean   10.0000
_diffrn_detector_type              HyPix
_diffrn_measured_fraction_theta_full  1.000
_diffrn_measured_fraction_theta_max  0.999
_diffrn_measurement_device         'four-circle diffractometer'
_diffrn_measurement_device_type    'XtaLAB Synergy R, HyPix'
_diffrn_measurement_method         '\w scans'
_diffrn_radiation_monochromator    mirror
_diffrn_radiation_probe            x-ray
_diffrn_radiation_type             'Cu K\a'
_diffrn_radiation_wavelength       1.54184
_diffrn_source                     'Rotating-anode X-ray tube'
_diffrn_source_type                'PhotonJet R (Cu) X-ray Source'
_reflns_Friedel_coverage           0.000
_reflns_Friedel_fraction_full      .
_reflns_Friedel_fraction_max       .
_reflns_number_gt                  1447
_reflns_number_total               1532
_reflns_special_details
;
 Reflections were merged by SHELXL according to the crystal
 class for the calculation of statistics and refinement.
 
 _reflns_Friedel_fraction is defined as the number of unique
 Friedel pairs measured divided by the number that would be
 possible theoretically, ignoring centric projections and
 systematic absences.
;
_reflns_threshold_expression       'I > 2\s(I)'
_computing_cell_refinement         'CrysAlisPro 1.171.42.84a (Rigaku OD, 2023)'
_computing_data_collection         'CrysAlisPro 1.171.42.84a (Rigaku OD, 2023)'
_computing_data_reduction          'CrysAlisPro 1.171.42.84a (Rigaku OD, 2023)'
_computing_molecular_graphics      'Olex2 1.5-ac6-019 (Dolomanov et al., 2009)'
_computing_publication_material    'Olex2 1.5-ac6-019 (Dolomanov et al., 2009)'
_computing_structure_refinement    'SHELXL 2018/3 (Sheldrick, 2015)'
_computing_structure_solution      'SHELXT  (Sheldrick, 2015)'
_refine_diff_density_max           0.434
_refine_diff_density_min           -0.377
_refine_diff_density_rms           0.061
_refine_ls_extinction_coef         .
_refine_ls_extinction_method       none
_refine_ls_goodness_of_fit_ref     1.060
_refine_ls_hydrogen_treatment      constr
_refine_ls_matrix_type             full
_refine_ls_number_parameters       103
_refine_ls_number_reflns           1532
_refine_ls_number_restraints       0
_refine_ls_R_factor_all            0.0342
_refine_ls_R_factor_gt             0.0327
_refine_ls_restrained_S_all        1.060
_refine_ls_shift/su_max            0.001
_refine_ls_shift/su_mean           0.000
_refine_ls_structure_factor_coef   Fsqd
_refine_ls_weighting_details      
 'w=1/[\s^2^(Fo^2^)+(0.0627P)^2^+0.6267P] where P=(Fo^2^+2Fc^2^)/3'
_refine_ls_weighting_scheme        calc
_refine_ls_wR_factor_gt            0.0939
_refine_ls_wR_factor_ref           0.0953
_refine_special_details            ?
_olex2_refinement_description
;
1. Fixed Uiso
 At 1.2 times of:
  All C(H) groups, All C(H,H) groups
2.a Secondary CH2 refined with riding coordinates:
 C1(H1A,H1B), C11(H11A,H11B)
2.b Aromatic/amide H refined with riding coordinates:
 C6(H6), C7(H7), C8(H8)
;
_atom_sites_solution_hydrogens     geom
_atom_sites_solution_primary       dual
_atom_sites_solution_secondary     ?
loop_
  _atom_site_label
  _atom_site_type_symbol
  _atom_site_fract_x
  _atom_site_fract_y
  _atom_site_fract_z
  _atom_site_U_iso_or_equiv
  _atom_site_adp_type
  _atom_site_occupancy
  _atom_site_site_symmetry_order
  _atom_site_calc_flag
  _atom_site_refinement_flags_posn
  _atom_site_refinement_flags_adp
  _atom_site_refinement_flags_occupancy
  _atom_site_disorder_assembly
  _atom_site_disorder_group
 C1 C 0.33117(14) 0.38148(9) 0.3817(2) 0.0242(3) Uani 1 1 d . . . . .
 H1A H 0.256444 0.408233 0.399391 0.029 Uiso 1 1 calc R U . . .
 H1B H 0.363066 0.404304 0.268837 0.029 Uiso 1 1 calc R U . . .
 C2 C 0.31651(12) 0.28823(10) 0.3637(2) 0.0224(3) Uani 1 1 d . . . . .
 N3 N 0.40538(10) 0.40614(8) 0.53214(17) 0.0212(3) Uani 1 1 d . . . . .
 S4 S 0.35275(3) 0.41982(2) 0.73375(5) 0.02124(16) Uani 1 1 d . . . . .
 C5 C 0.38917(12) 0.32600(9) 0.85284(19) 0.0200(3) Uani 1 1 d . . . . .
 C6 C 0.48118(13) 0.32715(9) 0.9692(2) 0.0233(3) Uani 1 1 d . . . . .
 H6 H 0.514327 0.379863 1.004445 0.028 Uiso 1 1 calc R U . . .
 C7 C 0.52350(18) 0.250000 1.0327(3) 0.0247(4) Uani 1 2 d S T P . .
 H7 H 0.581720 0.249999 1.119945 0.030 Uiso 1 2 calc R U P . .
 C8 C 0.33883(17) 0.250000 0.7988(3) 0.0199(4) Uani 1 2 d S T P . .
 H8 H 0.272516 0.250001 0.727657 0.024 Uiso 1 2 calc R U P . .
 O9 O 0.41245(10) 0.48898(7) 0.81677(15) 0.0280(3) Uani 1 1 d . . . . .
 O10 O 0.23314(10) 0.42532(7) 0.71257(17) 0.0279(3) Uani 1 1 d . . . . .
 C11 C 0.52569(12) 0.38168(9) 0.5201(2) 0.0224(3) Uani 1 1 d . . . . .
 H11A H 0.556913 0.403635 0.405980 0.027 Uiso 1 1 calc R U . . .
 H11B H 0.567345 0.409346 0.619353 0.027 Uiso 1 1 calc R U . . .
 C12 C 0.54420(11) 0.28818(10) 0.52877(19) 0.0199(3) Uani 1 1 d . . . . .

loop_
  _atom_site_aniso_label
  _atom_site_aniso_U_11
  _atom_site_aniso_U_22
  _atom_site_aniso_U_33
  _atom_site_aniso_U_23
  _atom_site_aniso_U_13
  _atom_site_aniso_U_12
 C1 0.0320(7) 0.0170(7) 0.0236(7) 0.0016(5) -0.0031(6) 0.0035(6)
 C2 0.0232(7) 0.0220(6) 0.0220(7) -0.0001(6) -0.0027(6) 0.0015(5)
 N3 0.0271(7) 0.0151(5) 0.0215(6) 0.0001(5) 0.0009(5) 0.0004(4)
 S4 0.0283(3) 0.0122(2) 0.0232(2) -0.00085(12) 0.00419(13) 0.00121(11)
 C5 0.0256(7) 0.0143(7) 0.0201(6) -0.0003(5) 0.0049(5) 0.0010(5)
 C6 0.0288(7) 0.0205(7) 0.0204(7) -0.0030(5) 0.0041(6) -0.0033(5)
 C7 0.0266(10) 0.0287(11) 0.0188(9) 0.000 0.0001(8) 0.000
 C8 0.0223(9) 0.0163(9) 0.0209(9) 0.000 0.0048(7) 0.000
 O9 0.0433(6) 0.0141(5) 0.0266(6) -0.0033(4) 0.0036(5) -0.0031(4)
 O10 0.0282(6) 0.0213(6) 0.0342(6) 0.0019(4) 0.0058(5) 0.0064(4)
 C11 0.0257(7) 0.0166(7) 0.0248(7) 0.0002(5) 0.0040(5) -0.0032(5)
 C12 0.0191(6) 0.0204(6) 0.0202(6) 0.0003(5) 0.0010(5) -0.0010(5)

_geom_special_details
;
 All esds (except the esd in the dihedral angle between two l.s. planes)
 are estimated using the full covariance matrix.  The cell esds are taken
 into account individually in the estimation of esds in distances, angles
 and torsion angles; correlations between esds in cell parameters are only
 used when they are defined by crystal symmetry.  An approximate (isotropic)
 treatment of cell esds is used for estimating esds involving l.s. planes.
;
loop_
  _geom_bond_atom_site_label_1
  _geom_bond_atom_site_label_2
  _geom_bond_distance
  _geom_bond_site_symmetry_2
  _geom_bond_publ_flag
 C1 H1A 0.9900 . ?
 C1 H1B 0.9900 . ?
 C1 C2 1.473(2) . ?
 C1 N3 1.4782(19) . ?
 C2 C2 1.195(3) 7_565 ?
 N3 S4 1.6428(13) . ?
 N3 C11 1.4822(18) . ?
 S4 C5 1.7677(15) . ?
 S4 O9 1.4332(11) . ?
 S4 O10 1.4323(13) . ?
 C5 C6 1.396(2) . ?
 C5 C8 1.3893(18) . ?
 C6 H6 0.9500 . ?
 C6 C7 1.3891(18) . ?
 C7 H7 0.9500 . ?
 C8 H8 0.9500 . ?
 C11 H11A 0.9900 . ?
 C11 H11B 0.9900 . ?
 C11 C12 1.479(2) . ?
 C12 C12 1.193(3) 7_565 ?

loop_
  _geom_angle_atom_site_label_1
  _geom_angle_atom_site_label_2
  _geom_angle_atom_site_label_3
  _geom_angle
  _geom_angle_site_symmetry_1
  _geom_angle_site_symmetry_3
  _geom_angle_publ_flag
 H1A C1 H1B 107.7 . . ?
 C2 C1 H1A 108.9 . . ?
 C2 C1 H1B 108.9 . . ?
 C2 C1 N3 113.43(12) . . ?
 N3 C1 H1A 108.9 . . ?
 N3 C1 H1B 108.9 . . ?
 C2 C2 C1 171.41(8) 7_565 . ?
 C1 N3 S4 120.13(10) . . ?
 C1 N3 C11 117.51(12) . . ?
 C11 N3 S4 117.13(10) . . ?
 N3 S4 C5 105.02(7) . . ?
 O9 S4 N3 107.79(7) . . ?
 O9 S4 C5 106.66(7) . . ?
 O10 S4 N3 106.52(7) . . ?
 O10 S4 C5 110.37(7) . . ?
 O10 S4 O9 119.56(7) . . ?
 C6 C5 S4 119.58(11) . . ?
 C8 C5 S4 117.22(12) . . ?
 C8 C5 C6 121.90(14) . . ?
 C5 C6 H6 120.5 . . ?
 C7 C6 C5 118.96(14) . . ?
 C7 C6 H6 120.5 . . ?
 C6 C7 C6 120.38(19) 7_565 . ?
 C6 C7 H7 119.8 7_565 . ?
 C6 C7 H7 119.8 . . ?
 C5 C8 C5 117.5(2) . 7_565 ?
 C5 C8 H8 121.3 . . ?
 C5 C8 H8 121.3 7_565 . ?
 N3 C11 H11A 108.9 . . ?
 N3 C11 H11B 108.9 . . ?
 H11A C11 H11B 107.7 . . ?
 C12 C11 N3 113.29(12) . . ?
 C12 C11 H11A 108.9 . . ?
 C12 C11 H11B 108.9 . . ?
 C12 C12 C11 171.08(8) 7_565 . ?

loop_
  _geom_torsion_atom_site_label_1
  _geom_torsion_atom_site_label_2
  _geom_torsion_atom_site_label_3
  _geom_torsion_atom_site_label_4
  _geom_torsion
  _geom_torsion_site_symmetry_1
  _geom_torsion_site_symmetry_2
  _geom_torsion_site_symmetry_3
  _geom_torsion_site_symmetry_4
  _geom_torsion_publ_flag
 C1 N3 S4 C5 102.54(11) . . . . ?
 C1 N3 S4 O9 -144.02(11) . . . . ?
 C1 N3 S4 O10 -14.55(13) . . . . ?
 C1 N3 C11 C12 -67.01(17) . . . . ?
 C2 C1 N3 S4 -87.67(15) . . . . ?
 C2 C1 N3 C11 66.07(17) . . . . ?
 N3 S4 C5 C6 99.95(12) . . . . ?
 N3 S4 C5 C8 -67.29(14) . . . . ?
 S4 N3 C11 C12 87.53(14) . . . . ?
 S4 C5 C6 C7 -166.62(13) . . . . ?
 S4 C5 C8 C5 161.64(10) . . . 7_565 ?
 C5 C6 C7 C6 5.5(3) . . . 7_565 ?
 C6 C5 C8 C5 -5.3(3) . . . 7_565 ?
 C8 C5 C6 C7 0.0(2) . . . . ?
 O9 S4 C5 C6 -14.28(14) . . . . ?
 O9 S4 C5 C8 178.48(13) . . . . ?
 O10 S4 C5 C6 -145.62(12) . . . . ?
 O10 S4 C5 C8 47.14(15) . . . . ?
 C11 N3 S4 C5 -51.30(12) . . . . ?
 C11 N3 S4 O9 62.15(12) . . . . ?
 C11 N3 S4 O10 -168.39(10) . . . . ?

loop_
  _diffrn_refln_index_h
  _diffrn_refln_index_k
  _diffrn_refln_index_l
  _diffrn_refln_intensity_net
  _diffrn_refln_intensity_u
  _diffrn_refln_scale_group_code
 0 0 -1 -78.8781 84.1031 34
 0 0 1 62.4102 111.594 2
 0 0 1 27.692 108.255 1
 0 0 -2 59137.9 2969.51 34
 0 0 2 61674.6 3004.59 1
 0 0 2 61187.8 3003.53 2
 0 0 -3 109.836 175.776 34
 0 0 3 236.383 298.848 1
 0 0 3 446.484 280.258 2
 0 0 -4 243142 12534.9 34
 0 0 4 275275 12646.8 1
 0 0 4 269384 12641.8 2
 0 0 -5 -79.4868 154.741 42
 0 0 5 168.792 351.244 41
 0 0 5 -232.038 318.643 2
 0 0 5 46.9302 343.04 1
 0 0 -6 2405.74 237.516 28
 0 0 -6 2719.44 246.416 27
 0 0 6 2270.18 510.223 41
 0 0 -6 2265.04 265.032 42
 0 0 -6 2303.27 265.819 3
 0 0 -7 -17.794 208.776 3
 0 0 -7 13.5401 155.571 27
 0 0 -7 -111.018 172.92 28
 0 0 -8 28034.4 1376.33 3
 0 0 -8 25128.1 1331.34 27
 0 0 -9 31.1405 123.291 3
 0 0 -9 7.74229 118.71 33
 0 -1 0 65.6978 66.1241 25
 0 1 0 41.8101 57.3885 40
 0 1 1 280396 13153.6 2
 0 1 1 276729 13152.2 1
 0 -1 -1 280688 13130.9 25
 0 1 -1 285017 13166.2 39
 0 -1 -1 318959 13155.5 34
 0 1 1 294660 13130.4 40
 0 -1 1 309590 13175.1 41
 0 1 -1 260575 13131.3 40
 0 -1 2 64.7406 60.4101 25
 0 1 -2 11.6591 62.0244 40
 0 1 -2 106.106 231.671 39
 0 1 2 261.996 222.884 1
 0 1 2 14.5196 206.901 2
 0 -1 -2 33.9329 162.183 34
 0 1 -2 210.055 150.071 34
 0 -1 3 69435.6 3356.07 41
 0 1 3 69250.9 3326.65 1
 0 1 3 68654.3 3322.65 2
 0 1 -3 62162.2 3251.38 34
 0 -1 -3 63385.5 3265.99 34
 0 -1 4 41.3312 332.557 41
 0 1 4 68.3618 307.786 2
 0 1 4 -172.507 308.255 1
 0 1 -4 41.7748 176.034 34
 0 -1 -4 -46.3255 193.474 34
 0 1 -5 102904 5305.71 42
 0 -1 -5 104674 5309.94 42
 0 -1 5 118146 5630.44 41
 0 1 5 128510 5588.62 1
 0 1 5 125232 5578.47 2
 0 1 -6 56.6274 141.085 21
 0 1 -6 -183.489 184.677 3
 0 -1 -6 -100.629 180.858 3
 0 -1 6 114.142 143.264 16
 0 1 -6 115.615 159.178 17
 0 -1 6 -12.3144 141.148 15
 0 1 -6 -14.2178 140.341 22
 0 -1 -6 50.8542 197.52 42
 0 -1 6 214.146 344.241 41
 0 1 6 -71.4155 392.27 41
 0 1 6 -174.647 354.519 2
 0 1 6 -293.035 368.801 1
 0 -1 6 -470.631 392.999 1
 0 -1 6 -292.17 367.713 2
 0 -1 -6 80.412 152.506 27
 0 1 -6 51.121 147.534 28
 0 -1 -6 -185.207 164.17 28
 0 1 -6 -113.978 151.61 27
 0 1 -6 -14.7666 152.197 18
 0 1 -7 15496.7 857.676 27
 0 1 -7 16656.5 866.646 28
 0 -1 -7 15827.8 867.456 27
 0 -1 -7 14864 890.7 3
 0 1 -7 16311 903.867 3
 0 -1 -8 78.8109 167.62 35
 0 -1 -8 108.137 144.51 27
 0 1 -8 -9.77322 128.527 27
 0 -1 -8 143.945 201.601 33
 0 1 -8 71.8494 209.472 3
 0 -1 -8 43.2217 204.349 3
 0 -1 -9 8535.64 443.356 33
 0 1 -9 8762.36 446.314 3
 0 -1 -9 8209.89 445.738 3
 0 2 0 11642.2 578.168 39
 0 -2 0 11860.7 630.228 25
 0 2 0 12122 625.922 40
 0 2 1 147.982 114.928 1
 0 2 1 42.287 116.296 2
 0 -2 1 -6.9344 116.779 2
 0 -2 1 201.078 116.896 1
 0 2 -1 46.7807 157.895 39
 0 2 -1 80.2236 132.98 40
 0 2 1 -112.482 110.613 40
 0 -2 1 -41.3716 139.18 25
 0 -2 -1 -71.9522 136.553 25
 0 -2 -1 171.05 145.245 34
 0 -2 1 195.062 177.348 41
 0 2 2 480840 22458.8 1
 0 2 2 479515 22458.2 2
 0 -2 2 482517 22459.7 1
 0 -2 2 484148 22460.1 2
 0 2 -2 452820 22481.2 39
 0 -2 -2 460035 22403.8 25
 0 -2 2 427101 22405.1 25
 0 -2 -2 493652 22453.2 34
 0 2 2 473513 22401.1 40
 0 2 -2 449169 22408.3 40
 0 -2 2 507396 22500.7 41
 0 -2 -3 18.9774 196.792 34
 0 2 -3 235.038 172.635 34
 0 -2 3 521.173 267.628 2
 0 -2 3 -95.5265 271.782 1
 0 2 3 94.7291 233.793 1
 0 2 3 -140.959 234.899 2
 0 -2 3 -88.7737 288.316 41
 0 2 -4 45813.6 2463.58 34
 0 -2 -4 48934.6 2504.74 34
 0 -2 4 48123.8 2619.03 41
 0 -2 4 52422.9 2593.6 1
 0 2 4 51189.7 2585.44 1
 0 2 4 47325.5 2573.96 2
 0 -2 4 48812.9 2570.95 2
 0 2 -5 -78.0527 144.034 42
 0 -2 -5 41.4542 159.145 42
 0 -2 5 -230.857 345.46 41
 0 2 5 -92.5987 300.464 2
 0 -2 5 141.736 297.31 1
 0 2 5 234.081 299.248 1
 0 -2 5 -280.292 291.632 2
 0 2 -6 22981 1164.99 22
 0 2 -6 22463 1162.19 21
 0 2 -6 22361 1177.37 3
 0 -2 -6 22053.2 1178.37 3
 0 2 -6 21880.4 1163.34 18
 0 -2 6 21889.3 1514.66 41
 0 -2 -6 22322.7 1183.42 42
 0 2 6 23749.2 1541.83 41
 0 -2 -6 22424.6 1149.8 38
 0 2 -6 23640.4 1151.73 28
 0 2 -6 21276.4 1142.77 27
 0 -2 -6 22368.4 1156.2 28
 0 -2 -6 22793.4 1157.79 27
 0 -2 6 23165.5 1467.68 1
 0 -2 6 22427.5 1450.47 2
 0 2 6 23133.8 1458.6 2
 0 2 6 23929.4 1455.98 1
 0 -2 6 20286.6 1139.78 6
 0 -2 6 19428.7 1139.8 15
 0 2 -6 23851.1 1169.31 17
 0 -2 6 19873.9 1145.9 16
 0 2 -7 -29.701 160.14 18
 0 2 -7 123.39 218.744 3
 0 -2 -7 -106.646 224.142 3
 0 -2 -7 99.9677 174.304 27
 0 2 -7 209.721 165.292 28
 0 2 -7 -137.15 143.247 27
 0 -2 7 -25.7627 152.505 15
 0 -2 -7 -37.028 145.471 38
 0 2 -7 14.5376 158.87 17
 0 -2 7 -53.0919 161.657 16
 0 -2 -8 11.0553 152.444 27
 0 2 -8 214.907 124.246 27
 0 -2 -8 381.547 202.261 33
 0 -2 -8 400.372 186.902 35
 0 2 -8 197.389 219.593 3
 0 -2 -8 298.291 220.364 3
 0 -2 -9 14.5883 113.24 33
 0 2 -9 -66.115 117.992 3
 0 -2 -9 -120.955 76.0447 27
 0 3 0 14.2504 68.3497 39
 0 3 0 11.6148 179.031 40
 0 -3 0 -112.887 194.358 25
 0 3 1 649109 29824.6 1
 0 -3 1 562922 29817 2
 0 3 1 626112 29822.8 2
 0 -3 1 558642 29817 1
 0 3 -1 614814 29843 39
 0 -3 -1 692993 29867.2 25
 0 -3 1 619452 29861.6 25
 0 -3 -1 665509 29864.4 34
 0 3 -1 613668 29856.8 40
 0 -3 1 672495 29883.4 41
 0 3 1 669925 29859.8 40
 0 -3 2 44.7325 184.299 1
 0 -3 2 74.1205 188.064 2
 0 3 2 132.851 183.946 2
 0 3 2 178.19 197.364 1
 0 3 2 -145.203 131.97 40
 0 3 -2 287.357 242.073 39
 0 3 -2 49.9853 157.608 40
 0 -3 -2 24.2039 162.282 25
 0 -3 2 114.128 170.34 25
 0 -3 -2 390.657 217.111 34
 0 -3 2 21.8549 250.507 41
 0 3 3 193756 8064.34 2
 0 3 3 191730 8065.69 1
 0 -3 3 178073 8049.97 2
 0 -3 3 183620 8061.81 1
 0 3 -3 152405 7940.67 40
 0 -3 3 152600 7937.78 25
 0 -3 -3 146440 7923.54 25
 0 -3 -3 184679 8038.81 34
 0 -3 3 189931 8126.03 41
 0 3 -4 -211.971 170.574 34
 0 -3 -4 -28.4175 217.284 34
 0 3 4 -103.696 290.027 1
 0 -3 4 -34.5663 246.654 2
 0 -3 4 210.327 284.791 1
 0 3 4 136.393 279.648 2
 0 -3 4 44.6418 348.585 41
 0 -3 -5 119248 6534.24 34
 0 -3 5 126124 6701.35 41
 0 3 5 136480 6643.27 2
 0 -3 5 137987 6657.82 1
 0 -3 5 142151 6661.53 2
 0 3 5 134911 6643.64 1
 0 3 -6 -15.5696 171.04 22
 0 -3 6 135.586 156.883 6
 0 -3 6 -197.439 163.562 15
 0 3 -6 77.3645 176.919 21
 0 -3 -6 -34.3904 196.612 3
 0 3 -6 33.6809 190.227 3
 0 3 -6 62.0574 176.109 18
 0 -3 6 -130.73 168.858 16
 0 3 -6 -91.0537 162.313 17
 0 -3 -6 176.243 153.516 38
 0 -3 6 -147.353 387.458 41
 0 -3 6 -173.762 373.058 1
 0 3 6 -458.74 363.694 1
 0 3 6 -284.908 364.217 2
 0 -3 6 -115.107 347.502 2
 0 -3 -6 370.94 174.864 27
 0 3 -6 98.1225 142.251 28
 0 3 -6 48.0375 130.2 27
 0 3 -7 3686.28 311.18 22
 0 3 -7 3597.4 311.796 21
 0 -3 -7 3853.32 358.923 3
 0 3 -7 3644.37 346.888 3
 0 3 -7 3929.02 310.309 18
 0 -3 -7 4119.34 357.786 42
 0 -3 7 3646.6 295.089 6
 0 -3 -7 4004.37 342.82 33
 0 -3 -7 3810.16 301.052 38
 0 3 -7 3777.33 283.443 27
 0 -3 -7 3998.03 326.891 27
 0 3 -7 3705.08 296.222 28
 0 -3 7 3573.82 303.372 15
 0 3 -7 3906.89 308.566 17
 0 -3 7 3765.79 313.465 16
 0 -3 -8 -27.3792 190.474 33
 0 -3 8 -120.36 127.981 15
 0 -3 -8 199.97 175.271 35
 0 3 -8 27.3161 196.109 3
 0 -3 -8 -138.532 197.388 3
 0 -3 8 -76.3211 133.599 16
 0 -3 -8 199.548 152.739 27
 0 -3 -9 18127 818.187 33
 0 3 -9 18537.2 819.835 3
 0 -3 -9 16504.8 795.978 27
 0 -3 9 16536.8 802.52 14
 0 4 0 137561 6819.86 39
 0 -4 0 153607 6930.3 25
 0 4 0 153757 6920.42 40
 0 4 -1 -81.9928 225.186 40
 0 4 -1 325.03 158.155 39
 0 4 1 110.66 209.723 40
 0 -4 1 103.828 249.605 25
 0 -4 -1 291.088 238.246 25
 0 4 1 -154.834 99.5695 2
 0 -4 1 95.4903 100.695 2
 0 4 1 -231.815 103.136 1
 0 -4 1 116.317 102.085 1
 0 -4 1 110.697 212.472 41
 0 -4 2 28305 1512.62 1
 0 -4 2 27924.2 1511.91 2
 0 4 2 29863 1512.98 2
 0 4 2 30012.5 1514.39 1
 0 4 -2 27583.7 1552.98 39
 0 -4 2 27826.2 1531.4 25
 0 -4 -2 31344.2 1539.61 25
 0 -4 -2 31056.1 1556.69 34
 0 4 2 30630.2 1520.98 40
 0 4 -2 28995.8 1528.55 40
 0 -4 2 28937.5 1586.3 41
 0 4 3 -94.8638 222.495 2
 0 4 3 191.445 246.664 1
 0 -4 3 -96.1711 236.568 2
 0 -4 3 24.2782 234.975 1
 0 4 -3 32.3405 150.089 40
 0 4 3 93.4048 122.502 40
 0 -4 -3 105.255 147.491 25
 0 -4 3 98.705 160.3 25
 0 -4 -3 252.422 260.18 34
 0 -4 3 34.9146 325.191 41
 0 -4 -4 32373.8 1829.07 34
 0 4 4 32715 1852.24 1
 0 -4 4 33804.7 1869.1 1
 0 -4 4 36319.9 1879.43 2
 0 4 4 33071.7 1853.96 2
 0 -4 4 35054.3 1953.47 41
 0 -4 -5 231.293 232.827 34
 0 -4 -5 -146.921 168.496 42
 0 -4 5 374.121 379.759 41
 0 4 5 -275.006 279.179 2
 0 4 5 -231.212 311.139 1
 0 -4 5 -279.281 306.595 2
 0 -4 5 -328.78 345.373 1
 0 -4 -6 19733.9 1035.08 38
 0 4 -6 19322.3 1047.74 22
 0 -4 6 18457.8 1029.47 6
 0 -4 6 17563.4 1029.3 15
 0 4 -6 20056 1050.48 21
 0 4 -6 19004.2 1052.22 3
 0 -4 -6 19179 1059.02 3
 0 4 -6 20840.5 1048.39 18
 0 4 -6 20523.9 1044.77 17
 0 -4 6 17201.2 1030.51 16
 0 -4 -6 20100.4 1063.87 33
 0 -4 -6 20204 1041.1 27
 0 4 -6 19251.9 1015.08 28
 0 -4 6 19047.6 1394.26 41
 0 -4 6 20035.4 1306.13 1
 0 4 6 21102.1 1327.6 1
 0 -4 6 18664.7 1283.39 2
 0 4 6 20913.6 1328.53 2
 0 4 -7 -262.995 187.219 22
 0 4 -7 46.2074 174.414 21
 0 4 -7 154.181 208.208 3
 0 -4 -7 -140.011 216.297 3
 0 -4 -7 -107.121 167.181 38
 0 -4 7 58.6292 178.897 16
 0 4 -7 -44.7284 166.33 17
 0 4 -7 30.4591 172.455 18
 0 -4 7 -128.068 175.138 15
 0 4 -7 11.7423 140.572 28
 0 -4 -7 44.0208 179.096 27
 0 -4 -7 253.377 220.896 35
 0 -4 -7 -17.3171 218.809 33
 0 -4 7 26.5659 159.015 6
 0 4 -8 25839.4 1224.14 3
 0 -4 -8 24425.2 1224.37 3
 0 -4 8 23260.7 1186.64 16
 0 -4 8 22904.5 1172.97 6
 0 -4 8 23219.6 1184.73 15
 0 -4 -8 23302.8 1196.39 27
 0 -4 -8 23820.5 1217.09 33
 0 -4 -8 23502.3 1216.54 35
 0 -4 -8 21006.7 1171.25 38
 0 -4 9 15.8245 63.7466 14
 0 4 9 -36.3324 74.8423 14
 0 -4 -9 -13.9974 73.5235 35
 0 -4 -9 -17.8501 92.9236 33
 0 -4 -9 -75.399 77.0437 27
 0 4 -9 24.5922 96.1392 3
 0 -5 0 199.346 289.084 25
 0 5 0 9.49925 64.9413 39
 0 5 0 122.834 245.08 40
 0 5 1 233610 11439.9 1
 0 -5 1 237863 11435 1
 0 5 1 235421 11439.3 2
 0 -5 1 232232 11433.9 2
 0 5 -1 219335 11475.3 39
 0 -5 -1 265514 11568.9 25
 0 -5 1 239708 11556.7 25
 0 -5 1 270374 11577.6 41
 0 5 -1 245967 11549.4 40
 0 5 1 259403 11551.3 40
 0 -5 2 466.156 311.616 41
 0 -5 -2 -94.9325 243.157 34
 0 5 2 -204.126 218.327 40
 0 5 -2 -109.105 226.888 40
 0 5 -2 41.6491 220.891 39
 0 -5 2 -45.9464 240.254 25
 0 -5 -2 -112.63 236.254 25
 0 5 2 -14.5876 162.33 1
 0 -5 2 -114.871 154.841 1
 0 -5 2 70.9502 145.387 2
 0 5 2 43.1923 151.434 2
 0 5 3 208891 9415.8 1
 0 5 3 201449 9408.89 2
 0 -5 3 203964 9413.45 2
 0 -5 3 204868 9417.98 1
 0 5 -3 184961 9383.91 40
 0 -5 3 198299 9518.49 41
 0 5 3 184767 9365.91 40
 0 -5 3 177720 9386.2 25
 0 -5 -3 183088 9381.44 25
 0 -5 -3 190858 9447.12 34
 0 -5 -4 108.211 237.549 34
 0 -5 4 34.3677 224.689 2
 0 5 4 236.345 248.242 2
 0 5 4 -34.0617 247.504 1
 0 -5 4 -34.6825 247.474 1
 0 -5 4 -205.384 343.012 41
 0 -5 -5 20653.4 1076.14 42
 0 -5 5 18029.6 1364.12 41
 0 -5 -5 19340.2 1057.42 27
 0 5 5 22331.1 1287.17 1
 0 -5 5 20481.2 1283.03 1
 0 -5 5 22730.8 1301.35 2
 0 5 5 20375.3 1265.29 2
 0 5 -5 19683.2 1068.5 3
 0 -5 -5 19664.4 1072.22 3
 0 5 -6 102.862 134.398 28
 0 -5 -6 -136.493 177.934 27
 0 -5 -6 132.557 208.57 35
 0 5 -6 47.8913 168.856 17
 0 -5 6 -16.0231 186.267 16
 0 -5 6 -93.3357 185.815 15
 0 5 -6 50.1235 175.73 22
 0 5 -6 182.217 185.265 21
 0 -5 6 -75.5194 175.989 6
 0 5 -6 34.4372 204.767 3
 0 -5 -6 -35.4545 201.228 3
 0 5 -6 -16.3222 168.722 18
 0 -5 6 -76.7039 364.87 41
 0 -5 -6 -36.0808 208.74 42
 0 -5 -6 267.695 171.674 38
 0 -5 -6 70.0286 195.8 33
 0 -5 6 -218.399 287.136 2
 0 5 6 -216.125 264.062 2
 0 5 6 -325.688 282.199 1
 0 -5 6 -109.743 275.135 1
 0 -5 -7 17593 938.126 38
 0 -5 -7 17452.9 976.793 35
 0 -5 -7 17592.3 972.942 33
 0 -5 -7 18179.8 978.005 3
 0 5 -7 17985.8 971.927 3
 0 5 -7 18500.5 955.068 18
 0 -5 7 18259.3 956.684 16
 0 5 -7 17002.7 944.904 17
 0 -5 7 17915.3 950.195 15
 0 -5 -7 16726.8 974.889 42
 0 -5 7 16872.9 936.06 6
 0 5 -7 16434.9 911.894 28
 0 -5 -7 17998.8 950.119 27
 0 5 -7 16559 950.888 21
 0 5 -7 17379.1 953.702 22
 0 -5 -8 147.231 154.191 27
 0 -5 -8 63.0007 172.447 35
 0 -5 -8 12.2545 169.397 33
 0 -5 8 -77.2564 137.814 15
 0 -5 8 -79.6006 138.22 16
 0 -5 8 134.797 124.781 6
 0 5 -8 -122.366 180.195 3
 0 -5 -9 2058.66 158.638 33
 0 5 -9 2708.58 172.111 33
 0 5 -9 2550.76 166.753 3
 0 -5 -9 2234.51 148.573 27
 0 -6 0 570290 27475.8 25
 0 6 0 567088 27456.1 40
 0 -6 -1 -28.0288 292.292 25
 0 -6 1 84.8191 293.129 25
 0 6 1 89.2652 58.5949 1
 0 6 1 37.0214 56.371 2
 0 -6 1 248.934 266.787 41
 0 6 -1 -58.8593 139.708 39
 0 6 -1 78.1972 271.036 40
 0 6 1 101.656 256.462 40
 0 -6 2 110069 5554.88 1
 0 6 2 116171 5563.89 1
 0 6 2 115287 5561.47 2
 0 -6 2 114359 5557.36 2
 0 -6 2 113673 5668.64 25
 0 -6 -2 123659 5678.82 25
 0 6 -2 110265 5645.96 40
 0 6 2 111794 5638.62 40
 0 -6 2 112195 5703.38 41
 0 -6 3 -142.758 230.846 25
 0 -6 -3 218.318 198.296 25
 0 -6 3 -345.668 321.353 41
 0 6 3 -68.7311 178.893 2
 0 -6 3 -23.1296 180.605 1
 0 6 3 92.4456 176.703 1
 0 -6 3 22.9698 170.834 2
 0 6 -3 135.013 201.965 40
 0 6 3 72.5791 181.964 40
 0 -6 4 224640 11819.5 41
 0 6 4 241696 11693.3 2
 0 -6 4 242401 11702.2 1
 0 -6 4 234069 11691.7 2
 0 6 4 247120 11700.5 1
 0 -6 5 -130.863 169.057 6
 0 -6 -5 205.078 179.095 33
 0 6 -5 15.4566 169.383 22
 0 6 -5 275.22 176.942 21
 0 -6 -5 -48.1124 168.707 3
 0 6 -5 -75.4947 165.031 18
 0 6 -5 -73.7002 161.955 17
 0 -6 -5 -14.2065 164.793 38
 0 -6 -5 -96.9755 163.307 27
 0 -6 5 206.64 393.803 41
 0 -6 -5 -15.8311 181.04 42
 0 -6 5 -267.497 295.74 2
 0 -6 5 -267.864 308.575 1
 0 6 5 -265.616 303.966 1
 0 6 5 -175.962 279.026 2
 0 6 -5 -245.168 171.399 3
 0 6 -6 78620.9 3926.75 22
 0 -6 6 78356 3913.39 6
 0 -6 -6 77048.2 3912.98 27
 0 -6 -6 79219.2 3940.96 35
 0 -6 -6 84852 3936.63 33
 0 6 -6 77532.5 3924.33 21
 0 6 -6 76429.3 3922.12 3
 0 -6 -6 78816.6 3930.95 3
 0 6 -6 79419.5 3920.43 18
 0 -6 -6 80799.2 3913.93 38
 0 -6 6 79021 3918.6 15
 0 6 -6 80751.5 3919.02 17
 0 -6 6 79822.7 3924.51 16
 0 -6 -6 80637.9 3936.12 42
 0 6 -7 -61.954 188.644 22
 0 -6 -7 94.2717 188.506 24
 0 6 -7 -169.476 194.675 21
 0 6 -7 -16.1362 218.609 3
 0 6 -7 -14.8704 175.663 18
 0 -6 -7 68.41 217.371 42
 0 -6 7 109.544 177.392 6
 0 -6 -7 -158.222 183.173 27
 0 6 -7 -145.485 175.688 17
 0 -6 7 59.5081 183.106 16
 0 -6 -7 -109.078 171.263 38
 0 -6 7 -28.876 180.265 15
 0 -6 -7 -98.0056 200.205 33
 0 -6 -7 406.04 226.983 35
 0 -6 8 16591.8 874.694 6
 0 -6 8 17358.4 889.795 16
 0 -6 -8 16271.8 898.982 33
 0 -6 -8 17152.1 906.44 35
 0 -6 -8 17093.5 891.284 27
 0 -6 8 17576.9 886.845 15
 0 6 -8 16690.9 904.106 3
 0 6 -9 28.7126 62.905 33
 0 -7 0 102.764 362.355 25
 0 7 0 92.9367 292.708 40
 0 -7 1 800.853 348.208 25
 0 -7 -1 1590.71 373.049 25
 0 7 -1 663.799 338.796 40
 0 7 1 1082.18 317.672 40
 0 -7 2 -176.953 288.925 25
 0 -7 -2 -104.306 287.837 25
 0 -7 2 -38.9684 319.621 41
 0 7 -2 -261.122 267.733 40
 0 7 2 31.0855 257.356 40
 0 -7 3 60287.7 3314.37 41
 0 7 3 64095.3 3194.97 40
 0 7 -3 66092.9 3227.25 40
 0 -7 3 57760.3 3123.39 2
 0 -7 3 62127.5 3133.88 1
 0 -7 3 61800.1 3225.63 25
 0 -7 -3 67113.7 3236.28 25
 0 -7 4 -300.662 363.089 41
 0 -7 -4 -159.66 155.428 42
 0 -7 4 128.972 175.284 1
 0 -7 4 -96.2322 172.52 2
 0 7 -5 40874.1 2041.33 21
 0 -7 5 39973 2034.39 6
 0 -7 -5 39045.1 2030.35 38
 0 7 -5 39549.8 2037.88 3
 0 -7 -5 39969.7 2046.54 3
 0 7 -5 40800.8 2039.53 18
 0 7 -5 39874.1 2035.16 17
 0 -7 -5 41983.8 2043.22 42
 0 -7 5 38564 2382.72 41
 0 7 -5 39130.8 2038.38 22
 0 -7 -5 40714.4 2042.91 33
 0 -7 6 -134.186 202.113 16
 0 7 -6 33.021 189.236 17
 0 -7 -6 -47.086 195.168 27
 0 7 -6 86.1634 204.021 21
 0 -7 6 -112.207 191.472 6
 0 -7 -6 114.074 213.7 24
 0 7 -6 -34.7923 201.286 22
 0 7 -6 69.1357 206.455 3
 0 7 -6 -33.8065 193.274 18
 0 -7 -6 362.811 200.878 38
 0 -7 -6 -71.7085 207.916 42
 0 -7 6 -65.1454 191.516 15
 0 -7 -6 -17.6584 198.482 33
 0 -7 7 1710.79 235.542 16
 0 7 -7 1759.51 237.016 17
 0 -7 -7 2024.52 248.698 27
 0 7 -7 1843.28 248.253 21
 0 7 -7 1807.93 247.423 22
 0 -7 -7 1602.54 242.562 24
 0 -7 7 1638.29 229.459 6
 0 7 -7 1611.57 231.752 18
 0 -7 -7 1591.38 219.859 38
 0 7 -7 1579.15 255.669 3
 0 -7 7 1688.48 246.715 15
 0 -7 -7 1848.56 254.637 42
 0 -7 -7 1720.58 267.269 35
 0 -7 -7 1834.56 257.713 33
 0 -7 -8 149.251 142.637 33
 0 -7 -8 302.652 168.102 35
 0 -7 -8 198.442 146.059 27
 0 7 -8 180.769 160.416 3
 0 -7 8 139.461 139.965 15
 0 -7 8 44.8988 134.921 16
 0 -7 8 162.858 116.747 6
 0 8 0 16881.2 1069.18 40
 0 -8 0 15996.1 1098.5 25
 0 8 -1 264.295 336.013 40
 0 8 1 -333.202 299.34 40
 0 -8 1 292.586 385.035 25
 0 -8 -1 -167.668 348.551 25
 0 -8 2 69064.4 3948.44 41
 0 8 2 76849.1 3916.42 40
 0 8 -2 76888.1 3929.86 40
 0 -8 2 77860.1 3962.02 25
 0 -8 -2 81545.2 3973.28 25
 0 -8 3 -215.906 325.908 41
 0 8 3 -35.7574 219.596 40
 0 8 -3 232.656 249.756 40
 0 -8 3 -84.2005 290.984 25
 0 -8 -3 -122.736 261.508 25
 0 8 -4 29986.8 1553.63 22
 0 -8 4 27195.9 1842.08 41
 0 -8 -4 31277.7 1551.82 42
 0 8 -4 29488.3 1551.55 21
 0 8 -4 30762.9 1552.17 3
 0 -8 5 -79.2482 197.088 15
 0 -8 -5 136.439 186.586 27
 0 -8 5 228.587 195.462 16
 0 8 -5 -16.2055 176.163 17
 0 -8 -5 58.5805 215.072 24
 0 -8 -5 27.4437 148.37 36
 0 -8 -5 -68.3902 194.081 33
 0 -8 -5 303.717 219.124 35
 0 -8 5 -174.444 152.465 5
 0 -8 5 -48.1233 190.341 6
 0 8 -5 148.243 195.01 3
 0 8 -5 83.0952 185.869 18
 0 -8 5 -90.4575 174.445 12
 0 -8 5 -44.1535 153.033 7
 0 -8 -5 47.3516 180.476 38
 0 -8 5 525.155 394.536 41
 0 -8 -5 -33.1874 188.362 42
 0 -8 -6 22450 1167.11 24
 0 8 -6 21653.1 1151.54 22
 0 -8 6 21945.8 1142.38 6
 0 -8 -6 18446.2 1121.66 32
 0 8 -6 20846.5 1147.57 21
 0 8 -6 21719.3 1150.14 3
 0 8 -6 21621.2 1143.65 18
 0 -8 -6 21137.9 1147.58 42
 0 8 -6 21778.4 1142.85 17
 0 -8 -6 21881.6 1139.6 38
 0 -8 -6 20940.2 1147.59 33
 0 8 -7 141.714 197.828 21
 0 8 -7 -14.2568 199.342 3
 0 8 -7 -161.647 172.216 18
 0 -8 7 -54.7381 188.864 16
 0 8 -7 13.1777 162.873 17
 0 -8 -7 13.0461 182.708 27
 0 -8 -7 -14.4695 191.625 24
 0 8 -7 -199.684 189.23 22
 0 -8 7 89.7951 181.086 6
 0 -8 7 92.9285 189.753 15
 0 -8 -7 263.492 192.117 42
 0 -8 -7 401.465 230.234 35
 0 -8 -7 259.56 198.355 33
 0 -8 -8 7915.87 464.441 33
 0 -8 -8 8293.55 476.95 35
 0 -8 8 8466.26 463.241 16
 0 8 -8 8142.77 470.238 3
 0 -8 -8 8466.41 464.013 27
 0 -8 8 8195.91 451.405 6
 0 -8 8 8210.15 460.809 15
 0 9 0 131.454 350.915 40
 0 -9 0 149.056 391.994 25
 0 9 -1 161859 8370.12 40
 0 9 1 165256 8370.3 40
 0 -9 -1 172988 8422.48 25
 0 -9 1 175376 8432.62 25
 0 9 -2 -226.726 315.635 40
 0 9 2 -43.5953 289.363 40
 0 -9 -2 -500.176 334.299 25
 0 -9 2 -151.901 361.437 25
 0 -9 -3 43978.1 2317.83 25
 0 -9 3 40603.5 2299.78 25
 0 9 -3 39783.6 2273.82 40
 0 -9 3 39618.4 2364.23 41
 0 9 3 41995 2259.53 40
 0 -9 4 -71.585 156.491 15
 0 -9 4 126.596 164.089 7
 0 -9 -4 -41.91 167.634 27
 0 -9 4 16.314 178.779 12
 0 -9 -4 56.6543 212.289 24
 0 -9 4 284.219 175.935 6
 0 -9 4 -15.6298 162.071 5
 0 9 -4 236.309 184.016 22
 0 9 -4 124.586 176.805 21
 0 -9 -4 125.346 141.87 4
 0 9 -4 47.367 166.568 18
 0 -9 -4 35.3314 192.571 35
 0 -9 -4 64.1114 180.629 33
 0 -9 -4 137.745 164.176 36
 0 9 -4 46.0748 161.567 17
 0 -9 4 29.4907 157.309 16
 0 -9 -4 101.912 158.714 42
 0 -9 4 69.8875 350.443 41
 0 9 -4 -45.6365 175.631 3
 0 -9 -5 114009 5789.07 36
 0 -9 -5 123232 5819.3 33
 0 -9 -5 127053 5836.75 35
 0 -9 -5 117008 5817.65 32
 0 -9 -5 123507 5802.15 27
 0 -9 -5 130305 5843.44 24
 0 9 -5 121659 5816.05 22
 0 -9 5 107554 5787.91 5
 0 -9 5 114279 5798.01 15
 0 9 -5 119873 5813.01 21
 0 9 -5 117780 5807.79 3
 0 9 -5 121130 5812.92 18
 0 -9 -5 125034 5809.02 38
 0 -9 5 114552 5800.15 12
 0 -9 5 112756 5799.43 16
 0 9 -5 121062 5809.61 17
 0 -9 5 110053 5790.87 7
 0 -9 5 107005 6162.61 41
 0 -9 -5 129411 5815.48 42
 0 -9 -6 -56.3144 230.111 24
 0 -9 -6 -156.734 186.85 32
 0 -9 6 250.719 209.771 6
 0 9 -6 -114.584 209.7 3
 0 9 -6 114.898 192.181 18
 0 -9 -6 152.253 218.783 33
 0 -9 -6 -227.02 240.482 35
 0 -9 -6 530.623 221.375 38
 0 9 -6 336.502 193.127 17
 0 -9 -6 98.1991 192.94 42
 0 9 -7 8503.91 567.936 21
 0 9 -7 10059.2 584.8 3
 0 9 -7 9120.59 562.125 18
 0 -9 7 11054.5 582.573 15
 0 -9 -7 9819.06 579.557 24
 0 9 -7 9176.24 574.803 22
 0 -9 7 10719.1 582.768 16
 0 9 -7 9611.12 563.896 17
 0 -9 -7 9492.03 569.412 42
 0 -9 -7 9855.82 576.846 33
 0 -9 7 10363.5 571.539 6
 0 -9 -8 -31.7426 127.243 35
 0 9 -8 218.089 115.396 3
 0 -9 8 -23.3337 92.2732 6
 0 -9 8 73.1548 103.999 16
 0 -9 8 -103.498 104.983 15
 0 -9 -8 84.9633 107.454 27
 0 -10 0 225045 10868.9 25
 0 10 0 212366 10797.8 40
 0 10 -1 51.6301 337.55 40
 0 10 1 -50.7957 306.708 40
 0 -10 -1 -117.346 394.715 25
 0 -10 1 -117.782 393.421 25
 0 10 -2 -52.0834 330.384 40
 0 10 2 50.2259 305.91 40
 0 -10 -2 -291.985 381.821 25
 0 -10 2 -176.059 354.382 25
 0 -10 3 159.781 180.04 5
 0 -10 3 175.353 145.061 6
 0 10 -3 -51.0764 303.029 40
 0 10 -3 29.016 156.868 22
 0 10 -3 85.6944 158.929 21
 0 -10 -3 102.793 148.324 27
 0 -10 3 -167.091 192.882 12
 0 -10 -3 -41.7308 162.83 38
 0 -10 -3 -159.312 179.067 36
 0 -10 -3 -33.0568 192.141 35
 0 -10 3 -113.241 183.185 7
 0 -10 -3 55.562 191.448 32
 0 -10 -3 -278.68 342.28 25
 0 -10 3 -57.1486 381.773 25
 0 -10 -4 5503.82 420.052 35
 0 -10 -4 5475.57 402.434 33
 0 -10 -4 5250.19 425.307 32
 0 -10 -4 5446.98 378.275 27
 0 -10 4 4819.47 398.248 12
 0 -10 -4 5790.59 394.331 38
 0 -10 -4 5692.48 433.402 24
 0 10 -4 6048.49 405.088 22
 0 10 -4 5242.08 390.996 21
 0 -10 4 5410.68 385.118 6
 0 -10 4 4750.91 388.187 5
 0 -10 -4 4462.51 364.51 4
 0 10 -4 4923.21 387.274 3
 0 -10 -4 5398.39 396.376 36
 0 -10 4 4963.23 375.276 15
 0 -10 4 5234.7 382.278 16
 0 -10 4 4280.15 383.122 7
 0 -10 -4 6848.36 391.803 42
 0 -10 -5 15.5248 192.655 27
 0 -10 5 -163.094 204.037 16
 0 10 -5 16.9373 192.73 17
 0 -10 5 -251.581 195.879 12
 0 -10 -5 185.288 249.679 24
 0 -10 5 127.372 184.655 5
 0 -10 5 65.6487 199.042 6
 0 -10 -5 -176.992 239.01 35
 0 -10 -5 -70.6709 205.863 33
 0 -10 -5 108.086 174.847 36
 0 10 -5 105.107 199.335 22
 0 10 -5 -17.3227 205.546 21
 0 -10 -5 175.308 189.527 42
 0 10 -5 121.593 205.652 18
 0 -10 -5 152.334 216.15 32
 0 -10 5 -31.6692 189.56 15
 0 -10 5 -145.089 190.432 7
 0 10 -5 -168.779 207.298 3
 0 -10 -6 681.893 235.885 24
 0 -10 -6 557.285 244.75 35
 0 -10 -6 507.985 215.062 33
 0 -10 6 651.043 218.128 6
 0 10 -6 769.699 225.806 3
 0 10 -6 561.955 203.041 18
 0 -10 -6 869.536 212.693 27
 0 -10 -6 402.431 185.591 32
 0 10 -6 594.273 195.703 17
 0 -10 6 570.151 202.779 16
 0 -10 6 509.62 210.637 15
 0 -10 -6 500.588 182.264 42
 0 10 -7 139.91 165.109 22
 0 -10 -7 -11.8091 162.175 24
 0 10 -7 95.4336 144.895 17
 0 -10 7 -189.036 160.17 6
 0 10 -7 46.3815 165.487 21
 0 10 -7 112.588 166.289 3
 0 10 -7 151.766 149.617 18
 0 10 -8 3651.91 222.796 3
 0 -10 -8 3255.84 228.603 35
 0 -10 8 3717.45 213.92 6
 0 -10 8 3905.48 222.381 15
 0 -10 8 3686.24 220.028 16
 0 -11 0 -135.648 413.053 25
 0 11 0 -58.4984 362.254 40
 0 -11 1 157846 7809 25
 0 -11 -1 162171 7826.31 25
 0 11 1 151964 7737.88 40
 0 11 -1 143347 7716.64 40
 0 -11 -2 66.4521 368.789 25
 0 -11 2 -268.115 386.874 25
 0 -11 -2 235.531 204.151 24
 0 -11 -2 -119.068 183.424 10
 0 -11 -2 84.2579 184.158 9
 0 -11 -2 66.8547 170.726 4
 0 -11 -2 -95.4239 209.657 32
 0 -11 -2 193.263 184.592 35
 0 -11 -2 -80.9656 169.347 36
 0 -11 2 16.819 189.047 12
 0 11 -2 -58.8754 330.058 40
 0 11 2 -56.9033 322.176 40
 0 -11 -3 49060.5 2280.89 35
 0 -11 -3 48228.9 2299.32 32
 0 -11 -3 48019.8 2242.67 27
 0 -11 3 43205.9 2265.25 12
 0 -11 3 43041.7 2259.65 5
 0 -11 -3 43102.4 2258.14 4
 0 -11 3 46763.2 2244.01 6
 0 -11 -3 51517 2297.86 24
 0 -11 3 37912.3 2505.01 25
 0 -11 -3 48305 2582.34 25
 0 11 -3 45963.3 2254.18 22
 0 -11 -3 37655.6 2251.57 10
 0 11 -3 46569.4 2253.44 21
 0 -11 -3 38129.9 2256.88 9
 0 11 -3 43137.2 2504.95 40
 0 -11 3 44902.8 2264.42 7
 0 -11 3 44223 2228.17 15
 0 -11 -3 44704.8 2248.83 37
 0 -11 -3 47131.4 2273.04 36
 0 -11 3 42384.4 2227.67 16
 0 -11 -4 -206.408 236.012 32
 0 -11 -4 59.8552 179.138 27
 0 -11 -4 -13.9274 159.634 37
 0 -11 4 -186.336 217.12 12
 0 -11 4 -71.5592 189.762 7
 0 -11 -4 -215.187 180.896 23
 0 11 -4 17.0051 193.504 22
 0 11 -4 67.2402 194.508 21
 0 -11 4 47.2375 184.32 6
 0 -11 4 123.685 185.846 5
 0 -11 -4 -16.4104 171.622 4
 0 -11 4 -29.0697 179.636 15
 0 -11 -4 35.1348 190.461 36
 0 -11 -4 367.415 241.923 35
 0 11 -4 66.1835 190.098 3
 0 -11 -4 -86.6749 155.358 42
 0 -11 4 -179.68 188.824 16
 0 -11 -5 871.612 208.811 27
 0 -11 5 948.309 217.056 7
 0 -11 5 387.422 215.128 12
 0 11 -5 739.824 225.317 3
 0 -11 -5 548.594 260.476 24
 0 11 -5 652.54 225.461 22
 0 11 -5 543.569 225.104 21
 0 -11 5 1138.91 232.386 6
 0 -11 5 809.63 206.548 5
 0 -11 5 370.219 195.963 16
 0 11 -5 715.137 219.317 17
 0 11 -5 921.116 236.31 18
 0 -11 -5 676.256 186.68 42
 0 -11 5 793.569 201.534 15
 0 -11 -5 598.224 251.372 35
 0 -11 -5 670.191 195.997 36
 0 -11 -5 755.865 238.373 32
 0 -11 -6 41.3574 122.412 36
 0 -11 -6 -280.098 232.208 35
 0 -11 -6 12.9043 181.001 27
 0 -11 -6 -54.1076 163.349 32
 0 -11 6 35.1467 155.701 12
 0 11 -6 -58.7412 194.821 21
 0 11 -6 111.911 198.704 3
 0 11 -6 14.4352 187.703 18
 0 -11 6 -78.0128 139.985 7
 0 -11 6 155.048 174.746 15
 0 -11 -6 149.251 151.162 42
 0 -11 6 22.0571 137.696 5
 0 11 -6 192.599 201.741 22
 0 -11 -6 -16.6038 213.48 24
 0 11 -6 14.0967 181.246 17
 0 -11 6 -66.5975 177.646 16
 0 -11 7 45910.4 2177.81 16
 0 11 -7 42715.4 2173.16 17
 0 -11 -7 41434.4 2170.81 27
 0 11 -7 42843.4 2179.16 3
 0 11 -7 42414.9 2173.86 18
 0 -11 7 46968.9 2179.31 6
 0 -11 7 45525.8 2175.21 15
 0 -11 -7 45291.2 2183.43 24
 0 -11 -7 43518.8 2191.12 35
 0 -12 0 233944 10228.4 36
 0 -12 0 185586 10246.9 10
 0 12 0 246001 10643.8 40
 0 -12 0 230040 10267.3 8
 0 -12 0 191267 10250.5 9
 0 -12 0 176198 10218.7 35
 0 -12 0 196939 10239.8 24
 0 -12 0 252335 10735.5 25
 0 -12 0 226101 10280.1 31
 0 -12 0 209009 10256.3 32
 0 -12 0 228599 10226.9 7
 0 -12 0 229191 10225.7 5
 0 -12 0 202314 10235.5 4
 0 -12 -1 -381.108 444.064 25
 0 -12 1 -76.3945 440.931 25
 0 -12 1 19.5838 195.779 24
 0 -12 1 32.1446 163.182 5
 0 -12 -1 -170.611 211.48 24
 0 -12 -1 17.7779 195.3 4
 0 -12 1 206.517 177.222 4
 0 -12 -1 75.0266 193.317 10
 0 -12 -1 55.8154 194.012 9
 0 -12 -1 99.1981 189.041 35
 0 -12 -1 113.186 173.418 36
 0 -12 1 -184.19 190.074 12
 0 12 1 194.515 394.847 40
 0 12 -1 -460.437 436.306 40
 0 -12 1 -278.756 223.246 8
 0 -12 -1 -199.145 223.841 8
 0 -12 1 81.3386 166.17 7
 0 -12 1 -20.094 221.318 31
 0 -12 -1 40.8459 217.233 32
 0 12 -2 165531 7710.61 22
 0 -12 -2 156718 7738 10
 0 -12 -2 166069 7734.32 36
 0 12 -2 164201 7708.31 21
 0 -12 -2 150527 7734.85 8
 0 -12 -2 157129 7737.8 9
 0 -12 2 159679 7742.16 8
 0 -12 2 158901 7733.76 12
 0 -12 -2 163907 7735.31 4
 0 -12 2 155949 7690.11 6
 0 -12 -2 184106 7745.85 35
 0 12 -2 169030 8069.8 40
 0 12 2 158709 8031.97 40
 0 -12 2 150287 7736.82 31
 0 -12 -2 177318 7771.13 32
 0 -12 2 149509 8090.05 25
 0 -12 -2 179946 7764.06 24
 0 -12 -2 183025 8177.08 25
 0 -12 -3 -115.321 189.285 37
 0 -12 -3 -131.497 221.414 35
 0 -12 -3 -280.185 242.263 32
 0 -12 3 -135.389 223.277 12
 0 -12 3 238.575 195.757 5
 0 -12 3 -85.6095 156.35 6
 0 -12 -3 339.174 340.142 25
 0 -12 -3 -42.0412 233.325 24
 0 12 -3 205.638 180.445 21
 0 12 -3 -176.435 177.132 22
 0 -12 -3 -91.2665 194.705 10
 0 -12 -3 89.9565 188.704 8
 0 -12 -3 -36.2093 193.652 9
 0 12 -3 -17.1777 191.644 18
 0 12 -3 -50.1056 191.899 17
 0 12 -3 60.6166 296.254 40
 0 -12 3 18.5808 200.376 7
 0 -12 -3 -277.003 207.579 4
 0 -12 4 91350.3 4555.24 12
 0 -12 -4 91782.2 4547.33 36
 0 -12 -4 90510.7 4518.65 37
 0 -12 -4 93739.5 4540.56 23
 0 12 -4 93616.6 4542.77 22
 0 -12 -4 87206.5 4535.31 4
 0 -12 4 94233.2 4531.07 6
 0 -12 4 94265.3 4549.51 5
 0 -12 -4 93559.2 4560.22 35
 0 12 -4 94764.4 4543.02 21
 0 12 -4 92118.2 4539.25 3
 0 -12 4 91259.8 4518.91 16
 0 -12 -4 92188.2 4524.39 27
 0 -12 4 91855.7 4516.32 15
 0 -12 4 88982.1 4544.4 7
 0 -12 -4 96489.5 4575.99 32
 0 -12 -4 90979.5 4557.44 31
 0 -12 -5 527.661 249.856 35
 0 -12 -5 17.9866 217.204 32
 0 -12 -5 83.6165 181.55 27
 0 -12 -5 -75.3334 181.551 36
 0 -12 5 -16.2312 201.833 12
 0 -12 -5 -136.407 246.706 24
 0 12 -5 273.044 206.899 22
 0 12 -5 -15.8868 207.345 21
 0 -12 5 43.8098 191.296 6
 0 -12 5 91.1049 180.575 5
 0 -12 5 -61.4762 185.194 7
 0 12 -5 48.6973 198.122 18
 0 -12 5 -239.918 168.747 15
 0 -12 -5 -12.5772 136.359 42
 0 12 -5 77.1753 205.498 3
 0 -12 5 13.7429 175.01 16
 0 12 -5 47.5256 195.384 17
 0 -12 -6 13522.1 778.243 32
 0 -12 -6 14535 782.733 27
 0 -12 -6 14297.4 811.553 24
 0 -12 6 13548 762.718 5
 0 -12 6 15952 793.538 6
 0 12 -6 14865.6 799.631 22
 0 12 -6 14586.3 795.42 18
 0 -12 6 13722.3 774.468 12
 0 -12 -6 15252.6 817.701 35
 0 -12 6 15218.9 781.258 15
 0 -12 6 14653.7 782.151 16
 0 12 -6 15195.1 796.155 17
 0 12 -6 15381.1 797.968 3
 0 -12 6 13781.9 765.346 7
 0 12 -6 13888.9 794.859 21
 0 12 -7 28.9667 115.542 3
 0 -12 -7 22.7958 107.766 24
 0 -12 7 110.594 105.196 16
 0 12 -7 40.6644 109.329 17
 0 -12 -7 -87.4859 136.271 35
 0 12 -7 -48.4993 109.309 18
 0 -12 7 -37.9629 98.9366 15
 0 -13 0 -209.064 234.992 24
 0 -13 0 -18.5004 201.112 4
 0 -13 0 -253.723 418.738 25
 0 -13 0 108.311 167.306 5
 0 -13 0 -223.096 219.886 10
 0 -13 0 310.429 258.366 8
 0 -13 0 100.78 220.27 9
 0 -13 0 34.9406 192.423 35
 0 -13 0 -46.4906 164.84 36
 0 -13 0 -63.2112 163.838 12
 0 13 0 -214.555 371.813 40
 0 -13 0 90.1667 240.437 31
 0 -13 0 43.9282 227.713 32
 0 -13 0 -125.018 163.901 7
 0 -13 -1 74095.7 3839.32 25
 0 -13 -1 76826.7 3402.03 24
 0 -13 1 68445.2 3787.53 25
 0 -13 1 52063.7 3366.94 24
 0 -13 -1 66736.1 3369.99 4
 0 -13 1 61161.5 3348.69 4
 0 -13 1 66137.1 3357.21 5
 0 -13 1 71494 3373.22 23
 0 13 -1 71921.5 3758.47 40
 0 13 1 69592 3721.43 40
 0 -13 1 68304.5 3395.07 8
 0 -13 -1 66700.8 3390.76 8
 0 -13 -1 67972 3368.42 35
 0 -13 1 69872.2 3367.53 12
 0 -13 -1 71202.5 3364.69 36
 0 -13 1 69007.2 3363.62 7
 0 -13 -1 69829.6 3405.18 32
 0 -13 1 69084.1 3396.08 31
 0 -13 2 -230.021 239.674 24
 0 -13 2 -80.262 436.244 25
 0 -13 -2 -79.8078 414.907 25
 0 -13 -2 190.479 225.12 24
 0 -13 -2 -40.6012 220.091 10
 0 -13 -2 -216.6 230.498 4
 0 13 -2 58.4977 157.277 21
 0 13 -2 118.814 163.157 22
 0 -13 -2 60.5036 223.281 9
 0 -13 -2 -104.976 217.029 8
 0 -13 2 -126.008 230.712 8
 0 -13 2 -96.411 215.654 12
 0 13 2 -133.753 331.114 40
 0 13 -2 -138.094 337.45 40
 0 -13 2 148.524 207.638 7
 0 -13 2 -123.672 235.681 31
 0 -13 -2 -46.4339 257.037 31
 0 -13 2 293.45 212.216 5
 0 -13 -2 -55.6192 197.203 36
 0 -13 -2 -73.87 199.682 35
 0 -13 -3 513.86 269.263 32
 0 -13 -3 244.404 239.649 31
 0 -13 3 -157.982 242.096 12
 0 -13 -3 -16.9569 197.65 37
 0 -13 3 -13.7545 160.723 6
 0 -13 3 111.959 218.49 5
 0 -13 3 245.579 224.213 7
 0 -13 -3 323.337 250.639 24
 0 -13 -3 357.166 227.487 23
 0 13 -3 -47.9184 166.162 22
 0 13 -3 220.878 170.67 21
 0 -13 -3 -56.368 205.939 10
 0 -13 -3 -37.3164 208.214 9
 0 -13 -3 37.0771 201.592 8
 0 -13 3 130.731 219.178 8
 0 -13 -3 76.4281 210.512 4
 0 -13 -3 -19.0943 225.106 35
 0 13 -3 139.188 200.908 18
 0 13 -3 497.608 210.059 3
 0 13 -3 67.6585 193.009 17
 0 -13 -4 20.6231 249.577 32
 0 -13 -4 -76.2439 220.033 31
 0 -13 4 18.5288 238.684 12
 0 -13 -4 35.1466 218.522 36
 0 -13 -4 280.335 239.376 35
 0 -13 -4 194.266 159.425 37
 0 -13 -4 198.629 192.423 23
 0 13 -4 -127.392 195.992 21
 0 13 -4 48.3053 196.942 22
 0 -13 4 104.212 219.03 5
 0 -13 4 56.7001 171.545 6
 0 13 -4 79.657 216.572 3
 0 -13 -4 -16.5896 200.334 4
 0 13 -4 -16.8628 202.754 18
 0 -13 4 -175.781 210.433 7
 0 13 -4 147.668 201.523 17
 0 -13 4 -36.6837 145.096 16
 0 -13 4 -118.575 140.701 15
 0 -13 -5 3685.55 354.554 24
 0 13 -5 3391.38 307.724 22
 0 -13 5 3275.52 295.89 5
 0 -13 5 3590.48 294.613 6
 0 -13 -5 3303.58 294.323 36
 0 13 -5 3768.62 310.798 21
 0 -13 5 3548.7 272.523 16
 0 -13 5 3626.92 319.951 12
 0 -13 -5 3007.9 322.139 35
 0 -13 5 3647.24 300.228 7
 0 -13 -5 3193.51 316.1 32
 0 13 -5 3364.43 313.642 3
 0 -13 5 3057.31 261.853 15
 0 13 -6 -96.0372 155.334 22
 0 -13 -6 161.864 172.424 24
 0 -13 6 101.652 116.35 5
 0 -13 6 37.4331 148.789 6
 0 -13 -6 -72.4867 176.897 35
 0 -13 6 -88.7741 121.269 15
 0 -13 6 110.695 115.968 7
 0 -13 6 42.6477 124.178 12
 0 13 -6 320.833 158.285 17
 0 -13 6 157.867 121.503 16
 0 13 -6 161.398 158.37 3
 0 13 -6 -10.5845 154.079 21
 0 13 -6 31.7682 153.921 18
 0 -13 -7 201.431 101.188 35
 0 13 -7 380.706 80.9824 3
 0 -14 0 26082.9 1384.83 8
 0 -14 0 22920.4 1310.5 12
 0 -14 0 25314.7 1317.89 36
 0 -14 0 25621.1 1385.79 31
 0 -14 0 24584.7 1376.23 32
 0 -14 0 26430.8 1361.32 23
 0 -14 0 25827.7 1372.35 24
 0 -14 0 25465.5 1319.52 5
 0 -14 0 24251.6 1353.52 4
 0 -14 0 25461.8 1320.38 7
 0 -14 1 105.04 194.319 5
 0 -14 -1 17.7247 205.093 36
 0 -14 -1 166.198 219.612 35
 0 -14 -1 -69.0072 262.383 8
 0 -14 1 -344.47 275.521 8
 0 -14 1 -309.656 217.583 12
 0 -14 1 -88.4457 199.327 7
 0 -14 -1 -266.027 267.133 24
 0 -14 1 38.4063 203.126 23
 0 -14 -1 93.2207 251.992 32
 0 -14 1 -227.506 267.536 31
 0 -14 -1 96.3531 258.35 31
 0 -14 -1 -20.1497 220.783 4
 0 -14 1 88.822 198.183 4
 0 -14 1 219.788 245.816 24
 0 14 -2 104868 5204.27 21
 0 -14 2 107139 5237.11 5
 0 -14 -2 108862 5238.06 35
 0 -14 2 96684.3 5262.19 8
 0 -14 -2 92438.8 5252.14 8
 0 -14 2 103830 5220.61 23
 0 14 -2 108142 5208.05 22
 0 -14 -2 111313 5259.53 23
 0 -14 2 110469 5246.58 12
 0 -14 2 99574.1 5242.03 31
 0 -14 -2 111515 5283.07 31
 0 -14 2 110976 5243.22 7
 0 -14 -2 116738 5276.05 24
 0 -14 -2 108797 5239.2 36
 0 -14 -2 107679 5237.83 37
 0 -14 -3 16.0319 179.756 30
 0 -14 -3 -109.976 249.68 32
 0 -14 -3 239.893 242.064 31
 0 -14 -3 257.267 228.509 35
 0 -14 -3 49.6501 190.6 37
 0 -14 -3 107.08 266.307 24
 0 -14 -3 155.189 228.119 23
 0 14 -3 -45.0913 173.1 22
 0 14 -3 -74.2999 180.991 21
 0 -14 3 -86.526 145.362 6
 0 -14 3 198.745 220.059 5
 0 -14 3 -18.1235 199.619 8
 0 -14 -3 90.1077 200.033 8
 0 -14 -3 -94.0681 216.153 4
 0 -14 3 54.8545 216.483 7
 0 14 -3 151.289 205.605 18
 0 14 -3 80.1793 211.98 3
 0 14 -3 -49.0142 183.646 17
 0 -14 -4 21663.4 1160.96 24
 0 14 -4 21487.9 1119.2 22
 0 -14 -4 21120.4 1120.73 23
 0 -14 4 21358.8 1134.08 5
 0 -14 -4 19170.2 1118.82 4
 0 -14 4 21224.7 1141.97 12
 0 -14 -4 22632.1 1147.33 35
 0 14 -4 21100.3 1115.46 21
 0 14 -4 21548.5 1126.18 17
 0 14 -4 21920.9 1126.77 3
 0 -14 -4 21119.2 1130.98 36
 0 -14 -4 21147.7 1102.21 37
 0 14 -4 21545.9 1126.32 18
 0 -14 -4 18478.2 1142.48 32
 0 -14 -4 19496.9 1132.27 31
 0 -14 4 21447.7 1133.81 7
 0 -14 4 21000 1098.25 6
 0 -14 -5 -96.1465 160.869 36
 0 -14 -5 375.152 222.389 24
 0 -14 5 -41.0694 141.942 6
 0 -14 5 142.025 165.222 5
 0 -14 -5 350.097 207.421 35
 0 14 -5 252.779 159.701 22
 0 14 -5 23.8477 158.481 21
 0 14 -5 259.571 179.455 3
 0 -14 5 -64.1005 179.255 12
 0 -14 5 -188.613 118.564 15
 0 -14 5 59.8251 165.407 7
 0 -14 -5 69.8368 190.527 32
 0 -14 5 89.0471 114.468 16
 0 14 -6 14054.2 699.094 21
 0 14 -6 14583.7 701.299 18
 0 14 -6 15025.2 700.741 3
 0 -14 -6 14476.6 714.795 24
 0 14 -6 14849.5 700.658 17
 0 -14 6 11602.5 670.142 5
 0 -14 6 10907.5 668.582 7
 0 -14 6 13521.8 689.182 6
 0 14 -6 13260.6 696.187 22
 0 -14 -6 13928.8 709.474 35
 0 -15 0 -47.1002 285.004 8
 0 -15 0 95.9412 220.461 4
 0 -15 0 30.5295 169.007 36
 0 -15 0 44.0867 256.854 24
 0 -15 0 15.3077 168.174 7
 0 -15 0 164.445 259.735 23
 0 -15 0 94.4075 268.572 31
 0 -15 0 -151.594 169.127 5
 0 -15 0 211.715 168.716 12
 0 -15 -1 85306 4521.72 4
 0 -15 1 91436.9 4493.98 5
 0 -15 -1 86673.6 4534.58 32
 0 -15 1 93743 4538.52 31
 0 -15 -1 98515.1 4558.07 31
 0 -15 1 96535.8 4550.4 8
 0 -15 -1 91351.6 4544.07 8
 0 -15 1 94252.2 4501.09 12
 0 -15 -1 74383.9 4489.51 35
 0 -15 1 97433.3 4519.44 23
 0 -15 -1 102881 4542.21 23
 0 -15 -1 96002.9 4540.37 24
 0 -15 1 74345.5 4501.88 24
 0 -15 -1 94864.4 4500.06 36
 0 -15 -1 97960.5 4520.2 37
 0 -15 1 94194.4 4498.53 7
 0 -15 -2 404.74 227.541 35
 0 -15 -2 213.413 208.18 36
 0 -15 -2 85.1215 248.531 24
 0 -15 -2 -61.2699 241.253 23
 0 -15 2 -229.618 181.233 23
 0 -15 2 -87.0678 215.652 5
 0 -15 -2 183.105 266.072 31
 0 -15 2 98.0942 227.536 31
 0 15 -2 -273.708 166.299 22
 0 15 -2 -77.3374 160.279 21
 0 -15 2 247.964 264.158 8
 0 -15 -2 -62.1558 249.653 8
 0 15 -2 48.3035 196.518 18
 0 15 -2 156.514 181.098 17
 0 -15 2 54.9397 227.721 12
 0 -15 -2 -230.66 209.593 37
 0 -15 2 206.363 181.419 37
 0 -15 2 -140.745 206.412 7
 0 -15 -3 50163.7 2235.27 35
 0 -15 -3 53229 2272.59 24
 0 -15 -3 48380.9 2237.31 23
 0 15 -3 43887 2192.36 22
 0 -15 -3 44767.9 2235.9 4
 0 -15 3 43629.8 2203.58 30
 0 -15 -3 46919.2 2255.46 31
 0 -15 -3 46323.5 2259.16 32
 0 -15 -3 45883.8 2205.45 30
 0 15 -3 45602.1 2195.07 21
 0 -15 -3 28868.4 2180.05 8
 0 -15 3 32884.5 2197.67 8
 0 15 -3 45981.2 2211.62 3
 0 15 -3 47030.4 2218.46 18
 0 15 -3 49865.3 2221.15 17
 0 -15 3 40824.7 2165.17 6
 0 -15 -3 47051.2 2231.15 36
 0 -15 -3 44645.5 2209.47 37
 0 -15 -4 171.871 239.168 24
 0 -15 -4 -13.0045 159.103 23
 0 -15 4 262.495 199.01 5
 0 -15 4 264.837 135.448 6
 0 -15 -4 190.554 207.268 35
 0 15 -4 35.4907 154.732 21
 0 15 -4 -59.7647 157.481 22
 0 15 -4 160.042 185.002 18
 0 -15 -4 -53.3332 139.266 37
 0 -15 -4 99.6404 192.548 36
 0 -15 4 111.715 198.083 7
 0 15 -4 103.992 176.748 17
 0 -15 4 29.7126 215.611 12
 0 -15 -4 -50.2678 219.124 32
 0 -15 -4 89.6661 190.715 31
 0 15 -4 25.045 184.443 3
 0 15 -5 43488.5 2047.17 3
 0 -15 5 43371.9 2052.84 12
 0 -15 -5 42552 2045.35 36
 0 -15 -5 34063.7 2040.76 32
 0 -15 -5 41915.2 2054.24 35
 0 15 -5 41196.3 2040.35 22
 0 -15 5 41695.6 2041.87 5
 0 15 -5 41404.6 2039.98 21
 0 -15 5 41559.4 2027.32 6
 0 -15 5 41108.2 2042.28 7
 0 15 -6 39.2791 75.6926 3
 0 -15 -6 -13.0229 96.8633 24
 0 15 -6 57.3492 73.3842 22
 0 15 -6 40.6958 78.8356 17
 0 15 -6 23.7717 72.3197 21
 0 -15 -6 16.9653 91.3437 35
 0 15 -6 5.20761 80.8102 18
 0 -16 0 294.823 171.208 5
 0 -16 0 22.0288 269.574 31
 0 -16 0 220.242 155.338 12
 0 -16 0 175.713 166.24 7
 0 -16 0 227.939 233.463 23
 0 -16 0 20.5731 252.306 24
 0 -16 0 220.779 273.555 8
 0 -16 0 163.04 168.14 36
 0 -16 0 137.87 216.64 37
 0 -16 1 149.066 271.708 8
 0 -16 -1 -42.7242 273.087 8
 0 -16 -1 128.733 249.145 4
 0 -16 -1 224.716 246.692 24
 0 -16 1 18.9166 226.455 24
 0 -16 1 -60.9762 183.686 7
 0 -16 -1 88.4751 289.743 31
 0 -16 1 -184.6 251.396 31
 0 -16 1 90.5566 187.293 5
 0 -16 1 61.7713 192.418 12
 0 -16 -1 117.124 241.745 23
 0 -16 1 -118.418 209.93 23
 0 -16 -1 -246.415 199.514 36
 0 -16 1 -94.6864 197.03 37
 0 -16 -1 190.209 224.427 37
 0 -16 -2 1450.42 282.702 23
 0 -16 -2 1456.94 289.805 24
 0 -16 2 1510.92 249.739 12
 0 -16 2 1564.14 248.697 30
 0 -16 2 938.835 247.779 31
 0 -16 -2 1169.98 238.708 30
 0 -16 -2 1242.1 307.536 31
 0 -16 2 1364.99 236.57 5
 0 -16 -2 969.592 260.959 8
 0 -16 2 1059.1 269.926 8
 0 16 -2 1290.54 219.233 18
 0 16 -2 1874.13 228.675 17
 0 -16 -2 844.266 233.295 35
 0 -16 2 1270.7 231.469 7
 0 -16 -2 1819.33 260.969 37
 0 -16 2 1211.63 195.498 37
 0 -16 -2 1706.11 260.298 36
 0 16 -3 -71.453 135.668 21
 0 16 -3 -123.797 134.155 22
 0 -16 -3 28.0063 189.065 35
 0 16 -3 25.9254 180.66 18
 0 -16 -3 -142.712 170.579 37
 0 -16 -3 -14.5111 196.933 36
 0 16 -3 -100.863 169.64 17
 0 -16 -3 -52.1943 228.327 31
 0 -16 -3 159.553 241 32
 0 -16 3 -72.5023 153.291 30
 0 -16 -3 -162.813 148.677 30
 0 -16 -3 -76.5361 198.678 23
 0 -16 -3 140.982 239.974 24
 0 -16 3 163.903 205.976 12
 0 16 -3 274.469 200.529 3
 0 16 -4 1680.84 178.216 22
 0 -16 -4 1829.32 191.57 23
 0 -16 -4 1846.09 254.146 24
 0 -16 4 1500.92 212.535 5
 0 -16 -4 2075.15 219.486 35
 0 16 -4 1604.76 178.395 21
 0 16 -4 1840.43 208.082 18
 0 -16 -4 1852.58 221.09 36
 0 -16 4 1823.06 223.682 12
 0 -16 -4 1614.97 207.276 31
 0 -16 -4 1685.79 238.892 32
 0 16 -4 1600.71 202.982 3
 0 -16 4 1472.85 206.354 7
 0 16 -4 1566.76 196.993 17
 0 16 -5 5.69952 88.2132 22
 0 -16 5 77.0891 105.254 5
 0 -16 5 90.9418 105.428 7
 0 16 -5 -50.9521 89.2173 21
 0 16 -5 127.596 113.389 18
 0 16 -5 52.4344 100.906 3
 0 16 -5 76.0455 104.723 17
 0 -16 5 50.0268 116.404 12
 0 -16 -5 -59.9842 100.685 36
 0 -16 -5 29.0187 121.339 35
 0 -17 0 127.214 134.216 7
 0 -17 0 94.776 138.956 5
 0 -17 0 133.756 253.041 31
 0 -17 0 34.2749 226.539 30
 0 -17 0 32.5976 221.189 23
 0 -17 0 -103.052 227.448 24
 0 -17 0 -182.485 138.28 36
 0 -17 0 221.353 201.627 37
 0 -17 0 -134.877 262.821 8
 0 -17 1 90465.5 4389.77 5
 0 -17 1 87563.6 4386.52 12
 0 -17 -1 91838.5 4443.28 31
 0 -17 1 84837.6 4419.2 31
 0 -17 -1 87797.5 4416.04 30
 0 -17 1 90341.7 4418.32 30
 0 -17 1 91888.3 4441.72 8
 0 -17 -1 85458.6 4435.82 8
 0 17 -1 89500.1 4386.5 18
 0 17 -1 90636 4384.79 17
 0 -17 1 91689.3 4406.22 23
 0 -17 -1 94209.2 4427.05 23
 0 -17 -1 90278.8 4426.56 24
 0 -17 1 90369.2 4396.75 37
 0 -17 -1 89380.3 4391.4 36
 0 -17 -1 92518.5 4412.28 37
 0 -17 1 87256 4387.76 7
 0 -17 2 205.339 180.03 12
 0 -17 -2 -191.512 240.282 31
 0 -17 2 162.403 178.919 30
 0 -17 -2 40.036 178.324 30
 0 -17 2 -136.1 176.042 5
 0 -17 2 212.487 212.563 8
 0 -17 -2 243.577 203.774 8
 0 -17 2 50.0107 175.388 7
 0 -17 -2 100.285 224.116 24
 0 -17 -2 26.4582 189.389 37
 0 -17 -2 207.152 178.695 36
 0 -17 2 -49.1988 138.042 37
 0 17 -2 11.421 154.221 18
 0 17 -2 11.1016 145.717 17
 0 17 -2 151.367 180.206 3
 0 -17 3 69835.6 3299.03 12
 0 -17 3 62581.7 3270.47 30
 0 -17 -3 61359 3302.29 31
 0 17 -3 68598.7 3285.48 18
 0 -17 -3 65979.6 3313.98 24
 0 17 -3 68490.5 3283.04 17
 0 -17 -3 66575 3282.57 37
 0 -17 -3 69318.5 3297.56 36
 0 -17 -3 70112.5 3302.07 23
 0 17 -3 68246.2 3285.6 3
 0 17 -4 -59.8892 112.929 18
 0 17 -4 7.14424 110.563 3
 0 -17 4 -7.91616 127.549 7
 0 -17 -4 -84.8415 163.688 24
 0 17 -4 13.8376 70.7295 22
 0 -17 4 -7.83367 129.984 5
 0 17 -4 43.7794 112.028 17
 0 -17 4 -93.295 135.492 12
 0 17 -4 -64.1643 70.5605 21
 0 18 0 11043.2 656.271 18
 0 -18 0 14217.2 704.999 37
 0 -18 0 13836.3 738.93 31
 0 -18 0 13054.1 714.731 30
 0 -18 0 12896.9 729.64 8
 0 -18 0 14162.3 715.216 23
 0 18 0 11633.5 656.55 17
 0 18 -1 123.092 121.788 17
 0 -18 1 139.695 126.385 7
 0 -18 -1 269.702 221.322 31
 0 -18 1 351.877 184.033 30
 0 -18 -1 87.2736 170.971 30
 0 -18 -1 13.2377 184.534 24
 0 -18 -1 -13.0238 190.997 23
 0 -18 1 51.3958 139.56 23
 0 -18 -1 137.741 168.346 37
 0 -18 1 19.63 138.39 37
 0 -18 -1 99.6368 131.309 36
 0 18 -1 -59.1041 122.959 18
 0 -18 1 130.01 123.951 5
 0 -18 2 64349.1 3115.49 5
 0 -18 -2 64478.8 3120.24 36
 0 -18 -2 65782 3124.77 37
 0 18 -2 65250.3 3116.44 3
 0 -18 2 64494.2 3116.66 7
 0 18 -2 63130.9 3107.51 17
 0 -18 -2 64782.3 3148.86 31
 0 -18 -2 60110.1 3116.2 30
 0 -18 2 64554.9 3121.87 30
 0 -18 2 63166.1 3114.15 12
 0 -18 -2 63114.9 3139.75 24
 0 18 -2 61503 3107.85 18
 0 -18 -3 89.42 146.309 24
 0 -18 -3 -8.09291 128.483 23
 0 -18 3 -124.836 118.027 7
 0 18 -3 19.0529 93.3877 17
 0 -18 3 106.312 122.201 12
 0 18 -3 -91.2482 99.7978 18
 0 18 -3 13.4679 103.934 3
 0 -18 -3 116.893 136.009 31
 0 -18 3 203.676 122.065 5
 0 -18 -3 -125.848 123.621 36
 0 -18 -3 -19.2142 104.187 37
 0 -19 0 114.862 111.193 37
 0 -19 0 -9.18929 138.483 30
 0 -19 0 124.43 123.106 23
 0 -19 -1 861.571 178.41 31
 0 -19 -1 1014.63 154.883 30
 0 -19 1 1026.35 150.494 30
 0 19 -1 1229.85 133.932 3
 0 -19 -1 1058.85 155.109 23
 0 -19 -1 998.791 143.662 37
 0 -19 1 1011.64 118.815 37
 0 -19 2 4.39893 68.4363 5
 0 19 -2 58.5382 86.2639 3
 0 -19 -2 -62.8841 76.7058 36
 0 -19 -2 -23.8261 89.6061 37
 0 -19 2 -53.2876 68 7
 -1 0 0 56.8467 65.9851 2
 -1 0 0 -7.90489 61.3368 1
 1 0 0 31.7487 67.2825 11
 -1 0 0 51.9394 78.5723 40
 -1 0 0 8.37578 64.2213 29
 -1 0 1 76110.9 3514.59 1
 -1 0 1 74984.9 3513.31 2
 1 0 1 73697.4 3486.4 11
 1 0 -1 74473.8 3487.63 11
 -1 0 -1 73821.5 3506.48 29
 -1 0 -1 74574.7 3515.46 34
 1 0 -1 67055.9 3469.86 34
 -1 0 2 178716 8228.11 1
 -1 0 2 175972 8224.36 2
 1 0 2 155345 8139.72 11
 1 0 -2 163664 8143.18 11
 -1 0 -2 195812 8221.61 29
 -1 0 -2 190060 8222.67 34
 1 0 -2 182344 8168.88 34
 -1 0 3 106064 5196.73 1
 -1 0 3 106626 5200.59 2
 1 0 3 106638 5201.31 1
 1 0 3 105455 5197.42 2
 -1 0 -3 105084 5161.57 34
 1 0 -3 102046 5106.47 34
 -1 0 4 3477.67 448.13 2
 -1 0 4 3302.69 455.798 1
 1 0 4 3037.86 450.921 2
 1 0 4 3640.31 457.816 1
 -1 0 -4 2931.39 354.545 34
 -1 0 -5 99.4661 200.196 34
 1 0 5 190.686 329.489 2
 -1 0 5 139.644 295.235 2
 1 0 5 -96.238 321.457 1
 -1 0 5 93.7308 308.641 1
 1 0 -5 117.376 146.601 42
 1 0 5 109.163 309.037 41
 -1 0 5 -58.0329 350.4 41
 -1 0 -5 -108.643 157.145 42
 1 0 -6 78596.1 3964.68 3
 -1 0 -6 80104.7 3966.37 3
 1 0 -6 80285.3 3958.6 18
 1 0 -6 77625.3 3961.6 42
 1 0 6 78343.6 4296.78 41
 -1 0 6 82566 4346.09 41
 -1 0 -6 79628.9 3935.38 38
 1 0 -6 81012.7 3942.62 28
 -1 0 -6 84008.6 3945.18 28
 -1 0 -6 79109.2 3944.41 27
 1 0 -6 78299.5 3933.3 27
 1 0 -6 83870.1 3960.68 17
 1 0 -7 482.121 159.608 27
 -1 0 -7 994.593 202.289 28
 -1 0 -7 1077.02 197.321 27
 1 0 -7 1192.86 207.835 18
 1 0 -7 1088.91 241.479 3
 -1 0 -7 671.693 225.812 3
 1 0 -7 799.567 190.197 17
 1 0 -8 32647.1 1388.48 3
 -1 0 -8 32495.8 1385.46 3
 1 0 -8 26939.3 1325.7 27
 -1 0 -8 28793.5 1345.11 27
 -1 0 -9 15352.3 650.318 3
 1 0 -9 15489.8 650.343 3
 1 0 -9 15667.7 652.174 33
 -1 0 -9 15366.5 646.198 33
 -1 0 -9 13613.1 616.827 27
 -1 1 0 6.61542 100.889 40
 1 1 0 93.5129 80.7944 39
 -1 1 0 4.12455 68.2845 29
 -1 1 0 39.382 63.3032 1
 -1 1 0 24.2757 64.9557 2
 -1 -1 0 27.9162 116.592 25
 1 -1 0 36.777 93.099 11
 -1 -1 0 -3.89209 63.2434 34
 -1 -1 0 -42.5661 70.4705 41
 1 -1 -1 34978.5 1666.88 11
 1 -1 1 31591.8 1664.47 11
 -1 1 1 34018.7 1667.78 40
 1 1 -1 32673.8 1694.03 39
 -1 1 -1 32680.6 1670.42 40
 1 -1 -1 35020.6 1688.07 39
 -1 1 1 36995.5 1685.36 1
 -1 1 1 35780.6 1682.34 2
 -1 -1 1 33140.2 1672.94 25
 -1 -1 -1 32224.2 1670.16 25
 1 -1 1 34143 1681.3 41
 -1 1 -1 32650.9 1670.69 29
 -1 -1 -1 35261.5 1689.42 34
 -1 1 -2 24742.3 1272.19 29
 -1 1 2 25014 1285.29 2
 -1 1 2 23728.6 1283.07 1
 1 1 -2 26505.6 1328.8 39
 -1 1 2 25937.5 1209.95 40
 -1 1 -2 27273.6 1220.33 40
 1 -1 -2 27123.4 1314.7 39
 1 -1 2 28789.2 1311.58 41
 1 1 2 23835.6 1202.45 11
 1 1 -2 23153.2 1205.74 11
 1 -1 2 19438.5 1203.84 11
 1 -1 -2 22365 1206.47 11
 1 -1 -2 26002.7 1240.1 34
 1 1 -2 25931.8 1216.97 34
 -1 1 -2 25155.6 1279.31 34
 -1 -1 -2 28968.7 1293.1 34
 -1 -1 3 22365.7 1271.89 41
 1 -1 3 21711.1 1244.81 41
 -1 1 3 22872.7 1238.8 1
 -1 1 3 25686.4 1252.29 2
 1 1 3 24043.7 1245.57 2
 1 1 3 25223.1 1251.86 1
 1 -1 -3 20924.4 1140.5 34
 1 1 -3 19613.8 1115.3 34
 -1 -1 -3 21377.2 1193.43 34
 -1 1 -3 21719.7 1186.57 34
 1 1 -3 22775.3 1287.62 39
 1 -1 -3 19047 1236.74 39
 -1 -1 4 29983.8 1711.66 41
 1 -1 4 31253.2 1692.61 41
 -1 1 4 31641.9 1660.7 1
 1 1 4 29763.4 1653.48 2
 -1 1 4 32108.7 1654.43 2
 1 1 4 31556.5 1675.62 1
 -1 1 -4 29400.8 1580.33 34
 -1 -1 -4 27970.6 1585.42 34
 1 -1 -4 25164.5 1516.23 34
 -1 -1 -5 41.2018 160.793 42
 -1 1 -5 229.58 159.553 42
 1 -1 -5 173.642 152.019 42
 1 -1 5 -109.395 318.679 41
 1 1 -5 -12.8275 152.576 42
 -1 -1 5 175.129 336.947 41
 -1 1 5 -280.564 305.721 1
 1 1 5 142.849 306.703 2
 1 1 5 48.0616 334.373 1
 -1 1 5 371.554 339.491 2
 -1 1 -5 -64.2978 197.451 34
 -1 -1 -5 -34.515 222.325 34
 1 1 -6 27621.9 1543.07 21
 1 -1 -6 30477.9 1561.42 3
 -1 -1 -6 30142.2 1563.66 3
 1 1 -6 30687 1562.95 3
 -1 1 -6 30788.7 1563.83 3
 1 1 -6 31367 1560.67 18
 1 -1 -6 28543.8 1549.28 18
 1 1 -6 27663.7 1543.39 22
 -1 -1 -6 28775.7 1531.37 38
 1 -1 -6 31035 1554.82 17
 1 1 -6 30257.8 1554.13 17
 -1 -1 6 28793.2 1528.56 16
 1 -1 -6 30592.5 1533.63 27
 1 1 -6 28722.3 1523.29 27
 -1 1 -6 31810.8 1539.61 28
 1 1 -6 30636.6 1531.26 28
 1 -1 -6 28628.1 1531.95 28
 -1 -1 -6 31242.8 1544.74 27
 -1 1 -6 31467.9 1540.73 27
 -1 -1 -6 32656.8 1543.43 28
 -1 -1 6 28643.3 1525.14 15
 -1 -1 6 32910.5 1855.75 1
 1 1 6 32218.5 1875.56 2
 -1 -1 6 31757.1 1847.51 2
 1 -1 6 35251.8 1890.67 1
 1 -1 6 33141.8 1867.76 2
 -1 1 6 32775.6 1869.39 2
 1 1 6 34132.2 1874.01 1
 -1 1 6 30949.5 1851.79 1
 1 -1 6 29375 1876.45 41
 -1 -1 6 28319.2 1903.69 41
 1 1 6 29353 1880.07 41
 -1 -1 -6 28702.9 1565.98 42
 1 -1 -6 29849.6 1560.02 42
 1 1 -6 28134.7 1550.14 42
 -1 1 6 31229.3 1930.71 41
 1 -1 -7 1385.58 255.873 42
 -1 -1 -7 1863.85 204.806 38
 -1 1 -7 2107.47 225.761 27
 -1 -1 -7 1694.9 229.338 27
 1 -1 -7 1480.92 206.358 27
 1 1 -7 1702.32 194.516 27
 -1 -1 -7 1840.47 229.149 28
 -1 1 -7 1513.45 218.023 28
 1 1 -7 1686.89 236.431 18
 1 -1 -7 1375.65 213.118 18
 -1 -1 -7 1274.76 239.977 3
 1 1 -7 1592.6 250.126 3
 -1 1 -7 1179.61 254.185 3
 1 -1 -7 1477.24 258.852 3
 1 -1 -7 1711 224.434 17
 1 1 -7 1194.64 225.063 17
 1 1 -8 94.4449 115.692 17
 -1 -1 -8 13.889 188.231 33
 1 -1 -8 129.298 200.604 33
 -1 1 -8 98.8911 205.978 3
 -1 -1 -8 127.543 200.732 3
 1 -1 -8 112.757 204.588 3
 1 1 -8 253.173 204.16 3
 1 -1 -8 59.2445 129.917 27
 -1 1 -8 252.392 146.173 27
 -1 -1 -8 147.353 149.38 27
 -1 1 -8 -10.2586 130.483 35
 -1 -1 -8 105.163 147.147 35
 1 1 -9 6437.69 349.688 33
 -1 -1 -9 6353.69 343.37 33
 -1 1 -9 5694.41 338.796 33
 -1 -1 9 6681.72 339.253 14
 -1 1 9 6845.6 342.582 14
 1 1 -9 6568.03 351.026 3
 -1 1 -9 6576.55 347.098 3
 -1 -1 -9 6014.04 318.929 27
 -1 2 0 7.99762 75.3936 29
 -1 -2 0 97.1822 80.5008 29
 1 2 0 -33.7003 94.2814 39
 -1 2 0 -76.9032 141.987 40
 -1 -2 0 12.9007 109.468 34
 -1 -2 0 258.825 164.812 25
 1 -2 0 120.726 146.901 11
 -1 2 0 15.6906 72.5062 1
 -1 2 0 132.473 76.8148 2
 1 -2 -1 9997.25 571.769 11
 1 -2 1 9185.02 568.657 11
 -1 2 1 10747.6 577.536 40
 -1 2 -1 8732.67 576.715 40
 1 2 -1 10014.2 598.814 39
 1 -2 -1 10164.9 558.286 39
 -1 2 1 11326.7 567.06 1
 -1 -2 1 10483.7 562.384 2
 -1 2 1 11292.4 565.853 2
 -1 -2 1 9800.09 559.894 1
 -1 -2 -1 10155.3 580.57 25
 -1 -2 1 9655.01 581.107 25
 -1 -2 -1 10807.1 592.747 34
 -1 -2 -1 11250.1 557.507 29
 -1 2 -1 10604.6 556.019 29
 1 -2 1 10283.5 584.133 41
 1 -2 -2 75962.9 3478.16 11
 1 -2 2 66201.9 3472.56 11
 -1 2 2 74888.1 3477.44 40
 1 2 -2 77960.3 3564.48 39
 -1 2 -2 71027.9 3485.83 40
 1 -2 -2 78506.6 3544.82 39
 -1 -2 2 76406.7 3528.92 1
 -1 -2 2 84108.8 3539.14 2
 -1 2 2 80412.1 3532.83 1
 -1 2 2 79528.2 3531.09 2
 1 -2 2 50886.7 3468.06 25
 -1 -2 2 71779.4 3488.01 25
 -1 -2 -2 69475.4 3483.69 25
 1 -2 -2 50431.1 3464.37 25
 1 -2 2 78701.8 3554.74 41
 -1 -2 -2 83297.6 3543.41 34
 1 -2 -2 78789.7 3507.31 34
 -1 -2 -2 81777.1 3519.84 29
 -1 2 -2 75325.6 3515.01 29
 1 2 3 23820.6 1259.78 1
 -1 2 3 26058.2 1268.8 1
 1 2 3 23837.4 1254.73 2
 -1 -2 3 25826.5 1271.68 2
 1 -2 3 24170.4 1262.55 1
 1 -2 3 23532.3 1253.9 2
 -1 2 3 25512.1 1260.16 2
 -1 -2 3 24262.1 1257.88 1
 -1 2 -3 23453.3 1226.61 34
 1 -2 -3 22697.4 1190.11 34
 -1 -2 -3 24745.9 1247.84 34
 1 2 -3 21746.1 1143.53 34
 1 2 -3 22980.1 1305.71 39
 -1 2 -3 21389.1 1113.18 40
 1 2 -3 19926.1 1099.69 11
 1 -2 3 24016.8 1292.75 41
 -1 -2 3 27548.2 1335.15 41
 1 2 -3 20736.1 1109.64 40
 1 -2 4 7642.81 646.84 41
 -1 -2 4 7191.52 681.2 41
 -1 -2 4 8348.42 641.149 2
 -1 2 4 8423.51 620.395 2
 -1 -2 4 8284.98 629.635 1
 1 -2 4 8132.91 638.244 2
 1 2 4 8070.03 639.716 2
 1 -2 4 7896.29 629.563 1
 -1 2 4 7879.86 621.74 1
 1 2 4 8187.99 641.083 1
 -1 -2 -4 6482.83 556.632 34
 1 -2 -4 6351.63 504.424 34
 -1 2 -4 6411.33 534.747 34
 1 2 -5 -101.156 141.061 42
 1 -2 -5 192.647 165.09 42
 -1 -2 5 59.6973 347.794 41
 1 -2 5 -111.533 312.628 41
 -1 2 5 -46.3714 298.67 2
 1 -2 5 47.9488 291.994 2
 1 2 5 285.641 284.956 2
 1 -2 5 -387.227 345.373 1
 -1 -2 5 46.8746 292.62 2
 -1 -2 5 94.3904 301.665 1
 -1 2 5 -46.687 298.417 1
 1 2 5 -96.0994 274.703 1
 -1 -2 -5 73.3527 236.226 34
 1 2 -6 6936.29 456.661 22
 -1 2 -6 6403.27 427.408 22
 -1 2 -6 6865.26 432.95 21
 1 2 -6 7188.56 457.7 21
 1 2 -6 6750.35 460.164 3
 -1 -2 -6 6593.48 460.241 3
 -1 2 -6 6641.63 456.442 3
 1 -2 -6 7605.39 468.709 3
 1 -2 -6 7124.57 452.265 17
 1 -2 -6 6358.89 446.961 18
 1 2 -6 6621.17 457.193 18
 1 2 -6 6556.24 451.848 17
 -1 -2 6 5948.66 428.112 16
 -1 -2 6 6568.27 429.089 15
 -1 -2 -6 6079.81 430.702 38
 -1 -2 -6 6854.28 443.401 27
 -1 2 -6 7067.88 438.251 27
 1 -2 -6 7315.11 440.586 27
 1 2 -6 6748.22 424.362 28
 -1 2 -6 6481.69 427.902 28
 1 -2 -6 5898.05 453.675 42
 1 -2 6 5870.36 702.895 41
 -1 2 6 7115.07 746.568 41
 1 2 6 6273.64 725.033 41
 -1 -2 6 8427.1 808.101 41
 1 2 6 7721.45 739.925 1
 -1 -2 6 9181.07 746.813 1
 -1 2 6 6897.7 700.47 1
 1 -2 6 7527.78 712.967 1
 1 2 6 6192.81 681.63 2
 -1 -2 6 6808.55 685.785 2
 -1 2 6 7845.05 706.743 2
 1 -2 6 6697.37 709.482 2
 -1 2 -7 1382.04 248.084 3
 1 2 -7 782.912 241.722 3
 1 -2 -7 1244.59 261.067 3
 -1 -2 -7 1200.44 255.276 3
 1 2 -7 1289.15 216.551 18
 1 -2 -7 1042.84 191.766 18
 1 -2 -7 1352.43 252.952 42
 1 -2 7 963.967 182.791 6
 1 -2 7 1011.67 189.38 15
 -1 -2 7 1198.63 187.536 15
 -1 -2 7 1261.96 187.438 16
 1 2 -7 1261.91 213.388 17
 1 -2 -7 736.684 178.488 17
 1 -2 7 921.557 186.324 16
 -1 -2 -7 1104.21 191.265 38
 -1 2 -7 1408.92 204.305 27
 -1 2 -7 1111.33 200.433 28
 -1 -2 -7 1427.8 224.203 27
 1 -2 -7 1010.26 192.568 27
 -1 -2 -8 1641.22 223.551 33
 -1 2 -8 1012.9 164.019 27
 1 -2 -8 1266.37 170.546 27
 -1 -2 -8 918.257 182.303 27
 1 -2 -8 785.339 214.83 35
 -1 -2 -8 1167.92 190.854 35
 1 2 -8 1296.15 175.891 18
 -1 -2 -8 1243.14 225.472 3
 1 2 -8 1200.44 226.106 3
 1 -2 -8 1721.99 251.271 3
 -1 2 -8 1343.4 233.443 3
 1 2 -8 1111.17 169.236 17
 1 2 -9 1478 159.829 33
 -1 2 -9 1574.22 157.623 33
 -1 -2 -9 1584.71 134.572 27
 1 -2 -9 997.344 139.238 35
 -1 -2 -9 1489.07 153.643 33
 -1 2 9 1696.53 152.093 14
 -1 -2 9 1778.22 149.004 14
 -1 2 -9 2066.39 164.385 3
 1 2 -9 1946.58 165.588 3
 -1 3 0 37.0953 73.5003 29
 -1 -3 0 68.5837 79.8019 29
 -1 -3 0 9.66324 158.696 34
 -1 -3 0 221.975 221.363 25
 1 -3 0 155.439 206.427 11
 1 3 0 26.8848 98.2817 39
 -1 3 0 -105.957 203.625 40
 1 -3 1 76755.5 3919.66 11
 1 -3 -1 76736.4 3918.68 11
 1 3 -1 74475.3 3912.34 39
 1 -3 -1 79040.8 3874.73 39
 -1 3 1 84483.4 3887.43 1
 -1 3 1 83862.9 3886.75 2
 -1 -3 1 80428.6 3883.78 2
 -1 -3 1 82950.8 3885.89 1
 -1 -3 -1 80515 3928.73 25
 1 -3 -1 81930.3 3934.21 25
 -1 -3 1 73145 3919.89 25
 1 -3 1 77857.5 3934.95 25
 -1 -3 -1 82993.7 3927.79 34
 -1 3 -1 78033 3921.79 40
 -1 3 1 82162.6 3923.82 40
 1 -3 1 81598.5 3928.34 41
 -1 3 -1 74967.8 3875.43 29
 -1 -3 -1 81890.5 3880.69 29
 1 -3 2 2572.09 255.097 11
 1 -3 -2 2987.74 257.536 11
 1 -3 -2 3116.27 293.765 34
 -1 -3 -2 2925.37 314.781 34
 -1 3 -2 2585.02 260.22 29
 -1 -3 -2 2927.71 259.339 29
 1 -3 2 1926.5 262.992 25
 1 -3 -2 3183.37 276.372 25
 -1 -3 -2 2911.27 272.492 25
 -1 -3 2 2204.81 269.448 25
 -1 3 -2 2265.29 263.784 40
 -1 3 2 2496.33 255.685 40
 1 3 -2 2878 353.672 39
 1 3 -2 2330.78 259.02 40
 -1 3 2 3101.93 298.206 1
 -1 -3 2 2821.53 289.199 1
 -1 3 2 3587.24 293.454 2
 -1 -3 2 3069.29 289.638 2
 1 -3 2 3251.66 341.172 41
 1 3 2 3153.01 248.306 40
 1 -3 3 26055.7 1242.48 2
 -1 3 3 26602.8 1238.09 2
 -1 -3 3 25335.3 1231.92 1
 -1 3 3 26146.3 1236.17 1
 1 3 3 24690.2 1223.99 1
 1 -3 3 25904.5 1235.87 1
 1 3 3 25835.4 1236.85 2
 -1 -3 3 26472.9 1240.55 2
 -1 -3 3 20704.8 1114.38 25
 1 -3 3 17237.8 1103 25
 1 -3 -3 19278.8 1095.83 25
 -1 -3 -3 18748.5 1098.99 25
 1 3 -3 20135.3 1106.55 40
 1 -3 3 22364.3 1258.79 41
 -1 -3 3 23082.2 1304.63 41
 -1 -3 -3 23448.7 1219.52 34
 1 3 -3 20485.5 1111.36 34
 1 -3 -3 21532.2 1172.82 34
 -1 3 -3 19737.4 1109.44 40
 1 3 -3 21990.3 1263.03 39
 -1 -3 -4 1873.74 330.551 34
 -1 3 -4 2399.32 322.353 34
 1 -3 -4 2164 300.439 34
 -1 3 4 2105.96 353.214 1
 1 -3 4 2710.8 397.459 2
 -1 -3 4 1918.25 360.758 1
 1 -3 4 2367.79 378.814 1
 -1 -3 4 2286.12 374.958 2
 -1 3 4 2976.91 411.247 2
 1 3 4 1763.61 353.59 2
 1 3 4 2448.24 389.485 1
 -1 -3 4 3113.52 455.077 41
 1 -3 4 1805.39 385.593 41
 -1 -3 -5 58534.3 3218.46 34
 1 -3 -5 58965.3 3062.37 42
 -1 -3 -5 56966.3 3062.59 42
 1 -3 5 58069.3 3337.54 41
 -1 -3 5 61244.7 3376.96 41
 1 3 5 65794.2 3309.93 1
 1 -3 5 68319.2 3328.44 1
 -1 -3 5 68900.6 3323.03 1
 -1 3 5 67201.3 3313.68 1
 -1 -3 5 66399.3 3308.35 2
 1 3 5 64524.2 3297.58 2
 -1 3 5 65018.9 3297.97 2
 1 -3 5 67998.1 3324.48 2
 1 3 -6 10828.5 645.421 22
 -1 3 -6 11224.4 631.213 22
 -1 -3 6 10710.6 632.67 16
 -1 3 -6 10329.7 619.351 17
 1 3 -6 11140.2 646.488 17
 1 3 -6 9927.43 637.511 21
 -1 3 -6 11079.6 631.684 21
 1 -3 -6 10249.6 615.785 38
 -1 -3 -6 10618.3 628.107 38
 -1 3 -6 11738.9 662.72 3
 1 3 -6 11687.6 659.499 3
 1 -3 -6 11719.2 656.933 3
 -1 -3 -6 10759.2 657.81 3
 1 -3 -6 10126.1 631.673 17
 -1 3 -6 11530.7 629.299 18
 1 3 -6 9886.85 641.088 18
 1 -3 -6 10513.2 639.035 18
 -1 -3 6 10535 617.299 6
 -1 -3 6 10187.1 626.014 15
 1 -3 -6 11040.5 666.914 42
 1 -3 6 9643.12 925.994 41
 -1 3 6 10828.6 964.416 41
 -1 -3 6 10089.3 968.944 41
 1 -3 6 10161 880.291 1
 1 -3 6 11177.2 907.482 2
 -1 -3 6 12032.5 912.911 1
 -1 3 6 11109.9 887.653 2
 -1 -3 6 10380.9 879.501 2
 1 3 6 10200.8 883.243 1
 -1 3 6 12880.9 924.516 1
 1 3 6 12653.2 928.112 2
 1 3 -6 10665.1 611.198 28
 -1 -3 -6 12296.6 634.94 28
 1 -3 -6 10974 630.241 27
 -1 -3 -6 10230.4 629.306 27
 -1 3 -6 10755.5 616.107 28
 -1 3 -6 11106 618.534 27
 -1 3 -7 33913.8 1878.53 22
 -1 3 -7 34186.2 1879.54 21
 -1 3 -7 36274.2 1911.15 3
 1 -3 -7 37153.7 1917.74 3
 -1 -3 -7 38130.2 1921.9 3
 1 3 -7 37832.2 1913.97 3
 1 3 -7 40032.4 1914.54 18
 -1 -3 -7 36354.1 1885 38
 1 -3 7 38566.5 1887.69 6
 1 -3 -7 38427.7 1927.44 42
 1 -3 -7 37753.3 1891.85 27
 -1 3 -7 36741.9 1878.12 27
 -1 3 -7 36751.2 1881.24 28
 -1 -3 -7 39103.1 1902.16 27
 1 -3 7 37478.9 1887.66 15
 -1 -3 7 37081.3 1884.33 15
 1 3 -7 37887.9 1905.94 17
 -1 -3 7 35705.9 1884.12 16
 1 -3 7 40375.7 1897.99 16
 -1 -3 -7 38363.7 1918.97 35
 -1 -3 -7 37989 1918.18 33
 1 -3 -8 1514.14 240.839 35
 -1 -3 -8 2219.61 237.712 33
 -1 -3 -8 1702.94 225.398 35
 1 3 -8 2002.61 204.716 17
 1 -3 8 1974.98 194.441 16
 -1 -3 8 2063.08 193.32 16
 -1 -3 8 2049.06 190.384 15
 1 -3 8 1695.26 185.994 15
 1 -3 8 1979.45 182.7 6
 -1 -3 -8 2020.56 217.494 27
 1 -3 -8 1779.61 202.062 27
 -1 3 -8 1743.94 179.935 27
 -1 3 -8 2479.26 254.414 3
 -1 -3 -8 1973.96 252.906 3
 1 -3 -8 2097.27 255.879 3
 1 3 -8 2084.21 245.876 3
 1 3 -8 1566.55 198.246 18
 -1 -3 -8 1863.19 183.794 38
 -1 -3 -9 17013.4 834.035 27
 -1 -3 -9 16215.4 838.869 33
 -1 3 -9 17000.7 846.311 33
 1 3 -9 17666.6 849.283 33
 -1 3 -9 18345.5 849.045 3
 1 3 -9 19428.3 851.552 3
 -1 -3 9 15899.7 832.728 14
 -1 3 9 17960.1 839.533 14
 1 -4 0 323.933 248.875 11
 1 -4 0 57.2215 272.201 25
 -1 -4 0 239.383 251.598 25
 -1 4 0 37.857 59.516 29
 -1 -4 0 43.7261 64.3547 29
 -1 4 0 241.993 230.949 40
 1 4 0 -141.569 123.938 39
 -1 4 -1 123498 6134.8 29
 -1 -4 -1 129444 6138.33 29
 1 -4 1 140664 6222.79 41
 -1 4 -1 130620 6218.34 40
 -1 4 1 132628 6211.42 40
 1 -4 -1 120556 6204.06 11
 1 -4 1 116141 6197.42 11
 1 4 -1 124231 6179.73 39
 1 -4 1 123989 6221.56 25
 -1 -4 1 126212 6219.67 25
 -1 -4 -1 136504 6223.28 25
 1 -4 -1 139823 6231.02 25
 -1 -4 1 127260 6139.88 2
 -1 4 1 129724 6142.66 2
 -1 4 1 122921 6140.48 1
 -1 -4 1 122526 6138.02 1
 1 4 2 15581.1 896.142 2
 1 -4 2 16554.8 904.707 2
 1 -4 2 15935.7 903.05 1
 -1 -4 2 16916.1 901.868 1
 -1 4 2 18095.9 907.679 1
 -1 -4 2 15828.5 895.779 2
 -1 4 2 16728.7 898.524 2
 1 4 2 16064.6 897.454 1
 1 4 -2 15780.5 945.324 39
 -1 4 2 16483.6 909.343 40
 -1 -4 -2 16193.6 923.762 25
 1 -4 2 15124.5 923.881 25
 -1 -4 2 15845 922.622 25
 1 -4 -2 17980.5 936.045 25
 -1 -4 -2 16038.4 956.389 34
 -1 4 -2 15484.8 919.234 40
 1 4 2 16966.6 906.246 40
 1 4 -2 15526.7 911.181 40
 1 -4 2 17647.7 977.422 41
 1 -4 3 6457.42 481.383 2
 1 4 3 6178.43 469.162 1
 -1 -4 3 6191.56 468.037 1
 -1 -4 3 5521.93 451.89 2
 1 -4 3 5902.41 468.362 1
 1 4 3 6090.24 470.792 2
 -1 4 3 6704.21 472.741 2
 -1 4 3 6224.86 460.041 1
 -1 4 3 5831.24 382.523 40
 -1 4 -3 5319.83 397.113 40
 1 4 -3 5879.86 543.547 39
 1 -4 3 5516.14 404.234 25
 -1 -4 -3 4516.12 383.438 25
 1 -4 -3 4889.85 385.059 25
 -1 -4 3 4985.84 397.752 25
 -1 -4 -3 5649.21 503.321 34
 -1 -4 3 4679.85 540.032 41
 1 4 3 5119.17 364.862 40
 1 -4 3 5801.63 528.803 41
 1 4 -3 4821.55 381.362 40
 -1 -4 -4 30235.7 1603.01 34
 -1 4 -4 25361.9 1526.04 34
 -1 -4 4 27872.3 1591.07 1
 -1 4 4 28584.4 1586.32 1
 -1 -4 4 27577.4 1588.25 2
 1 4 4 26880.3 1588.62 2
 1 -4 4 29197.9 1606.07 1
 1 4 4 30328.6 1608.29 1
 -1 4 4 29792.8 1597.19 2
 1 -4 4 26959.9 1586.12 2
 -1 -4 4 28153.1 1685.12 41
 1 -4 4 27504.9 1657.42 41
 -1 -4 -5 22425.2 1472.26 34
 1 -4 5 24576.1 1594.76 41
 -1 -4 5 24528.7 1620.71 41
 -1 -4 -5 24249.4 1317.37 42
 1 -4 5 25542.4 1540.63 2
 1 4 5 26432.1 1551.06 1
 -1 4 5 25999.7 1527.22 1
 1 -4 5 28311.3 1574.16 1
 1 4 5 25839.5 1540.67 2
 -1 -4 5 27620.9 1557.29 1
 -1 -4 5 25203.7 1527.3 2
 -1 4 5 25878.9 1524.03 2
 -1 4 -6 29566.1 1537.3 17
 -1 -4 6 28761.8 1542.06 16
 1 4 -6 31238.8 1559.18 17
 1 4 -6 30096.1 1559.27 22
 -1 4 -6 29612.1 1544.39 22
 -1 -4 6 30416.6 1535.46 6
 -1 -4 6 28397.1 1538.17 15
 -1 -4 -6 30265.5 1566.15 42
 1 -4 -6 30401.4 1567.79 42
 -1 -4 6 27937.3 1901.93 41
 1 -4 6 24806.3 1843.97 41
 -1 4 -6 29986.5 1544.69 21
 1 4 -6 29941 1557.38 21
 1 -4 -6 30469.9 1565.06 3
 -1 4 -6 30857.5 1561.07 3
 -1 -4 -6 30182.6 1561.93 3
 1 4 -6 30983.2 1559.92 3
 1 4 6 32685 1846.48 1
 -1 -4 6 30959 1839.94 1
 -1 4 6 31861.2 1827.54 1
 1 -4 6 31830.1 1838.89 2
 1 -4 6 33705.5 1868.2 1
 -1 -4 6 32170.5 1848.89 2
 1 4 6 29871.6 1810.38 2
 -1 4 6 30940.8 1812.51 2
 -1 -4 -6 31992.7 1572.74 35
 -1 -4 -6 30155.9 1559.21 33
 1 4 -6 30302.6 1559.14 18
 -1 4 -6 27935 1534.61 18
 -1 -4 -6 30590.6 1535.25 28
 -1 4 -6 29795.6 1522.38 28
 -1 -4 -6 31077.6 1545.81 27
 1 -4 -6 30254.1 1541.35 27
 1 4 -6 28316.6 1512.88 28
 -1 4 -6 28781 1522.7 27
 -1 -4 -6 29120.2 1539.94 38
 1 -4 -6 28847.7 1530.74 38
 -1 -4 -7 1639.57 256.429 35
 -1 4 -7 1502.79 217.822 22
 1 4 -7 1667.16 247.322 22
 1 -4 7 1967.03 229.928 6
 -1 -4 7 1404.89 202.676 6
 -1 -4 -7 1957.78 268.181 33
 1 4 -7 1354.48 238.063 21
 -1 4 -7 1681.96 229.39 21
 1 4 -7 1509.06 244.783 18
 -1 4 -7 1665.18 209.534 18
 1 -4 -7 1698.06 268.656 42
 -1 4 -7 1720.22 203.921 28
 -1 -4 -7 2102.01 250.505 27
 -1 4 -7 1870.02 204.765 27
 1 -4 -7 2059.46 236.049 27
 -1 -4 7 1614.56 225.589 15
 1 -4 7 1966.17 237.769 15
 -1 -4 -7 1718.7 259.61 3
 -1 4 -7 2144.97 272.71 3
 1 4 -7 2101.8 277.564 3
 1 -4 -7 1464.48 257.853 3
 1 -4 -7 1694.34 212.151 38
 -1 -4 -7 1771.36 233.155 38
 1 4 -7 1910.46 247.517 17
 1 -4 7 2171.47 241.178 16
 -1 -4 7 1649.96 230.165 16
 -1 4 -7 1988.47 210.927 17
 1 -4 8 594.629 135.831 6
 -1 -4 8 398.403 143.003 16
 1 4 -8 466.676 145.855 17
 1 -4 8 483.587 148.918 16
 1 4 -8 508.722 156.95 18
 1 -4 -8 -21.0857 141.596 24
 1 -4 -8 738.709 154.222 27
 -1 -4 -8 826.089 179.427 27
 -1 4 -8 546.763 119.012 27
 1 -4 -8 473.344 197.837 35
 -1 -4 -8 679.983 178.739 33
 -1 -4 -8 518.201 177.943 35
 -1 -4 8 386.963 137.607 15
 1 -4 8 507.549 143.025 15
 1 -4 -8 623.904 205.817 3
 -1 4 -8 1022.06 197.995 3
 1 4 -8 662.966 198.623 3
 -1 -4 -8 614.767 206.318 3
 -1 -4 -8 488.399 143.679 38
 -1 4 -9 1131.45 123.746 33
 1 4 -9 1068.79 124.165 33
 -1 -4 -9 1012.06 108.378 27
 1 4 -9 1200.01 123.561 3
 -1 4 -9 1404.49 123.942 3
 1 -4 9 868.327 90.2456 14
 -1 4 9 971.627 97.4416 14
 -1 -4 9 668.54 87.0468 14
 1 -4 -9 921.395 115.993 35
 -1 -4 -9 970.825 109.708 33
 1 -5 0 43.1304 258.213 11
 1 5 0 123.357 113.19 39
 -1 5 0 21.7332 269.195 40
 1 -5 0 192.048 277.161 25
 -1 -5 0 94.0578 285.831 25
 1 5 -1 9777.27 615.213 39
 1 -5 1 11272.3 736.064 25
 -1 -5 -1 11451.7 719.916 25
 -1 -5 1 9215.32 683.771 25
 1 -5 -1 10580.4 713.897 25
 1 5 1 10612.3 562.533 2
 -1 5 1 11497.2 562.695 2
 -1 -5 1 10834.9 557.914 2
 -1 -5 1 10233.5 554.464 1
 1 5 1 10571.3 563.396 1
 1 -5 1 10343.9 560.519 1
 -1 5 1 10809.8 560.272 1
 1 -5 1 9717.02 557.297 2
 1 5 1 11577.8 684.594 40
 -1 5 1 10833.9 693.799 40
 1 5 -1 10186.7 667.358 40
 -1 5 -1 9099.19 660.84 40
 1 -5 1 10916.7 683.761 41
 -1 -5 2 18635.9 952.895 1
 1 -5 2 16132.9 948.59 2
 -1 5 2 17303.3 944.436 2
 -1 -5 2 17936.1 947.494 2
 1 -5 2 17969.5 955.723 1
 1 5 2 16893.2 945.07 1
 1 5 2 16912 943.529 2
 -1 5 2 19389.9 956.037 1
 1 5 -2 15308.8 989.68 39
 1 -5 -2 17920.8 1014.44 25
 -1 -5 -2 19330.4 1026.79 25
 -1 -5 2 16157.1 1009.49 25
 1 -5 2 17751.4 1026.18 25
 -1 -5 -2 16337.6 1022.84 34
 1 5 -2 16187 992.297 40
 -1 -5 2 18913 1078.2 41
 1 5 2 17583.4 989.012 40
 -1 5 -2 17798.8 1012.5 40
 -1 5 2 18019.3 1001.25 40
 1 -5 2 17092 1038.9 41
 1 5 3 10115.3 619.472 1
 -1 -5 3 9329.2 606.39 1
 -1 5 3 9784.32 606.731 1
 1 -5 3 10255.4 625.222 1
 1 5 3 9342.54 604.103 2
 -1 -5 3 10951.9 626.195 2
 -1 5 3 9769 609.879 2
 1 -5 3 10422.4 626.722 2
 1 5 -3 7178.53 651.972 39
 -1 5 -3 8214.89 577.546 40
 -1 5 3 8281.71 557.445 40
 1 -5 3 6880.2 565.948 25
 -1 -5 -3 7536.39 566.943 25
 -1 -5 3 7767.49 582.999 25
 1 -5 -3 9183.01 586.656 25
 1 -5 3 8757.7 677.988 41
 1 5 3 7990.45 545.351 40
 1 5 -3 7963.28 568.476 40
 -1 -5 3 8547.52 728.06 41
 -1 -5 -3 7995.79 630.891 34
 -1 -5 4 8435.43 783.985 41
 1 -5 4 8846.44 768.582 41
 1 5 4 9466.62 697.148 1
 -1 -5 4 9620.77 695.408 2
 -1 -5 4 8877.84 685.221 1
 -1 5 4 9748.75 688.202 1
 1 -5 4 9966.23 714.687 1
 1 -5 4 9372.08 698.083 2
 -1 5 4 9651.92 687.236 2
 1 5 4 9872.43 702.33 2
 -1 5 -4 8422.32 646.781 34
 -1 -5 -4 9771.97 726.982 34
 -1 -5 -5 13160.2 739.783 38
 -1 -5 -5 12714.7 934.472 34
 -1 -5 -5 13342.2 757.891 35
 1 5 -5 13309.6 747.869 22
 1 -5 -5 13491.2 734.289 27
 1 5 -5 13172.6 745.735 21
 1 -5 -5 12609.1 742.947 3
 1 5 -5 13419.5 744.664 3
 -1 5 -5 14105 750.507 3
 -1 -5 -5 12824.9 747.301 3
 1 5 -5 14173.5 753.064 18
 1 5 -5 13862.8 747.988 17
 -1 -5 5 11638.3 729.622 16
 -1 -5 5 12541.6 731.936 15
 -1 -5 -5 12979.2 747.947 42
 1 -5 5 11373.1 1007.9 41
 -1 -5 5 12484.8 1043.75 41
 1 -5 -5 12989.7 749.319 42
 -1 -5 5 14564.9 964.207 2
 -1 5 5 14802.7 961.536 1
 -1 -5 5 13155.4 955.008 1
 1 -5 5 15118.5 991.476 1
 1 5 5 15111.9 982.636 1
 -1 5 5 13195.2 937.964 2
 1 -5 5 14996.1 984.952 2
 1 5 5 13285.4 947.877 2
 1 -5 -6 3331.44 295.492 38
 -1 -5 -6 3532.43 310.202 38
 -1 -5 -6 4131.39 332.013 33
 -1 -5 -6 3894.56 332.398 35
 -1 5 -6 3050.09 302.731 22
 1 5 -6 3601.97 321.998 22
 -1 -5 6 3606.41 298.997 6
 1 -5 6 3461.29 305.922 6
 1 -5 -6 3608.37 310.922 27
 -1 5 -6 3421.99 270.794 28
 -1 -5 -6 4470.42 321.425 27
 1 5 -6 3213.09 319.02 21
 -1 5 -6 3578.17 308.608 21
 1 5 -6 3450.08 328.711 3
 -1 5 -6 3534.52 327.004 3
 -1 -5 -6 3450 335.974 3
 1 -5 -6 2949.06 314.602 3
 -1 5 -6 3427.46 291.772 18
 1 5 -6 3447.33 327.885 18
 1 5 -6 3438.98 320.052 17
 -1 5 -6 3518.17 290.035 17
 -1 -5 6 3641.32 316.698 16
 -1 -5 6 3643.5 308.392 15
 1 -5 6 4118.21 589.917 41
 -1 -5 -6 3647.45 340.414 42
 -1 -5 6 2528.08 532.42 41
 1 -5 6 4477.9 518.26 1
 1 5 6 4022.52 497.947 1
 -1 -5 6 2196.23 428.781 1
 -1 -5 6 4853.83 528.195 2
 1 -5 6 3076.42 469.112 2
 1 5 6 3777.08 496.945 2
 -1 5 6 3032.21 455.223 1
 -1 5 6 3227.79 462.622 2
 -1 5 -7 2927.61 284.399 21
 1 5 -7 2774.2 298.105 21
 1 5 -7 4174.41 327.613 3
 -1 -5 -7 3667.67 333.915 3
 -1 5 -7 2914.24 312.669 3
 1 -5 -7 3199.01 320.815 3
 -1 -5 7 3189.92 295.644 15
 1 -5 7 3118.13 293.988 15
 -1 5 -7 2795.78 284.27 22
 1 5 -7 2754.23 294.371 22
 -1 -5 -7 1989.51 257.925 24
 1 -5 -7 3567.44 335.54 35
 -1 -5 -7 3782.22 313.574 33
 -1 -5 -7 2968.77 309.234 35
 -1 -5 7 3244.19 299.678 16
 1 -5 7 3181.16 296.214 16
 1 5 -7 3756.91 308.465 17
 -1 5 -7 3144.01 266.132 17
 -1 5 -7 3323.33 254.057 27
 -1 -5 -7 3370.48 306.568 27
 -1 5 -7 3140.65 253.701 28
 1 -5 -7 3598.76 296.361 27
 -1 -5 7 3349.55 275.959 6
 1 -5 7 3926.88 295.542 6
 -1 -5 -7 3050.36 286.232 38
 1 -5 -7 2894.96 271.691 38
 -1 5 -7 3212.69 271.15 18
 1 5 -7 2690.21 295.553 18
 1 -5 8 970.753 148.481 6
 -1 -5 8 705.442 125.398 6
 -1 5 -8 1016.47 199.868 3
 1 5 -8 931.84 196.281 3
 -1 -5 -8 768.876 151.531 38
 1 5 -8 859.593 160.177 18
 -1 -5 -8 980.07 186.007 35
 1 -5 -8 1201.17 207.794 35
 -1 -5 -8 918.036 185.563 33
 1 -5 -8 395.862 151.531 24
 -1 -5 8 889.59 158.35 15
 1 -5 8 690.564 150.867 15
 1 -5 8 988.405 164.927 16
 1 5 -8 759.617 157.491 17
 -1 -5 8 1130.21 159.574 16
 1 -5 -8 964.967 169.822 27
 -1 -5 -8 736.816 169.343 27
 1 -5 -9 2151.71 149.4 33
 -1 5 -9 2002.6 146.83 33
 1 5 -9 1905.44 144.075 33
 1 -5 -9 1653.61 139.935 35
 -1 -5 -9 1920.14 135.739 27
 1 5 -9 1683.13 141.449 3
 -1 5 -9 2217.4 145.076 3
 1 6 0 38.1008 123.03 39
 1 6 0 411.603 299.093 40
 -1 6 0 266.626 295.223 40
 1 -6 0 -116.816 324.184 25
 -1 -6 0 233.65 308.097 25
 1 6 -1 192587 8433.73 39
 1 6 1 202763 8386.61 39
 1 6 1 208176 8530.64 40
 1 6 -1 194319 8526.61 40
 -1 6 1 202450 8534.06 40
 -1 6 -1 200064 8536.81 40
 -1 -6 1 125901 8344.53 29
 1 -6 -1 211753 8561.18 25
 1 -6 1 218303 8572.53 25
 -1 -6 1 204388 8559.54 25
 -1 -6 -1 212346 8564.52 25
 -1 -6 1 163732 8344.32 1
 -1 6 1 193092 8358.81 1
 1 -6 1 161879 8347.11 2
 1 -6 1 169977 8348.45 1
 -1 6 1 175894 8357.49 2
 1 6 1 178491 8358.66 1
 -1 -6 1 179586 8347.86 2
 1 6 1 172899 8357.28 2
 -1 6 2 57445.6 2687.94 1
 -1 6 2 58195.2 2687.22 2
 -1 -6 2 56667.1 2683.03 1
 1 6 2 52959 2685.67 1
 -1 -6 2 53561.9 2677.01 2
 1 -6 2 53285 2684.83 1
 1 6 2 52224.8 2684.56 2
 1 -6 2 51521.7 2682.79 2
 1 6 -2 47289.6 2734.37 39
 1 -6 -2 55602.9 2789.2 25
 1 -6 2 52357.3 2785.47 25
 -1 -6 -2 56727 2800.17 25
 -1 -6 2 52316.7 2786.36 25
 -1 -6 -2 54649.8 2791.15 34
 -1 -6 2 52858.4 2830.88 41
 -1 6 2 50780.3 2757.62 40
 -1 6 -2 52938.7 2777.07 40
 1 6 2 52307.3 2756.66 40
 1 6 -2 54694.1 2777.57 40
 1 -6 2 57064.2 2820.24 41
 1 6 3 9560.89 574.792 1
 1 6 3 8582.93 564.266 2
 1 -6 3 9550.87 581.43 1
 1 -6 3 6864.43 548.494 2
 -1 6 3 8671.24 563.546 2
 -1 -6 3 8112.16 556.012 1
 -1 6 3 7967.28 549.666 1
 -1 -6 3 8058.22 550.39 2
 1 6 -3 7042.55 627.033 39
 -1 6 3 8331.7 568.265 40
 -1 6 -3 7491.37 578.277 40
 -1 -6 -3 8440.34 590.28 25
 1 -6 -3 8476.55 590.265 25
 -1 -6 3 6831.81 577.838 25
 1 -6 3 8156.69 602.691 25
 1 -6 3 6983.16 672.487 41
 1 6 -3 7626.93 572.491 40
 -1 -6 3 9377.87 731.379 41
 1 6 3 7420.39 545.931 40
 -1 -6 -3 8737.33 666.719 34
 1 -6 4 45188.4 2708.99 41
 -1 -6 4 44994.7 2736.86 41
 -1 -6 4 50051.6 2610.47 1
 1 6 4 50368.4 2614.38 1
 -1 6 4 50246.3 2605.3 1
 1 -6 4 49728.1 2615.51 1
 -1 6 4 50073.6 2600.89 2
 1 -6 4 48271.1 2604.72 2
 1 6 4 52378.6 2619.5 2
 -1 -6 4 49955.5 2607.59 2
 -1 -6 -4 49987.8 2672.19 34
 -1 -6 -5 28765.7 1485.52 27
 1 -6 -5 28362.7 1482.71 27
 1 -6 -5 29125.5 1506.73 33
 -1 -6 -5 32033.2 1522.79 35
 -1 -6 -5 31279.9 1503.68 33
 1 -6 -5 29345.5 1486.53 38
 -1 -6 -5 27820.1 1488.21 38
 -1 6 -5 28162 1492.41 22
 1 6 -5 28507 1497.96 22
 1 6 -5 28292 1496.64 21
 -1 6 -5 29144.4 1494.34 21
 -1 -6 5 28141 1486.52 6
 -1 -6 -5 29444.3 1501.97 3
 -1 6 -5 28383.9 1494.34 3
 1 -6 -5 29577.6 1501.72 3
 1 6 -5 28494.7 1494.41 3
 1 6 -5 28417.6 1496.65 18
 -1 6 -5 28697.9 1488.58 18
 -1 -6 5 26978 1492.1 16
 1 6 -5 28784.5 1495.06 17
 -1 6 -5 27062.6 1480.59 17
 -1 -6 5 27272.3 1488.75 15
 -1 -6 -5 29041.3 1499.01 42
 -1 -6 5 29206.7 1845.3 41
 1 -6 5 27351.6 1808.33 41
 1 -6 -5 29530.7 1507.32 42
 1 -6 5 30055.1 1713.38 1
 1 6 5 31889.6 1712.55 1
 -1 6 5 30280.6 1693.8 1
 -1 -6 5 28112 1680.95 2
 -1 6 5 32247 1703.59 2
 -1 -6 5 29698.4 1697.41 1
 1 -6 5 32232.5 1723.15 2
 1 6 5 31878.6 1709.6 2
 -1 -6 -6 34826.2 2005.09 24
 -1 6 -6 40165.3 2013.27 22
 1 6 -6 39905.2 2019.57 22
 -1 -6 6 41576.2 2008.3 6
 1 -6 6 41109.3 2011.64 6
 -1 -6 -6 38364 2004.96 38
 1 -6 -6 38586.8 1997.34 38
 1 6 -6 41139.7 2021.6 21
 -1 6 -6 38865.8 2008.37 21
 1 6 -6 40888.1 2020.08 3
 -1 -6 -6 38263.3 2018.66 3
 -1 6 -6 41680.2 2021.02 3
 1 -6 -6 39594.2 2021.06 3
 -1 6 -6 39534.6 2004.23 18
 1 6 -6 42578.9 2025.55 18
 1 -6 6 37802.8 2005.48 15
 -1 -6 6 38111.6 2005.57 15
 1 -6 -6 38451.3 2001.48 27
 -1 6 -6 37469 1970.52 28
 -1 -6 -6 40771.7 2033.37 35
 -1 -6 -6 39500.6 2017.97 33
 1 -6 -6 39972.9 2028.18 33
 -1 -6 6 38913.1 2008.99 16
 -1 6 -6 38594.3 1999.45 17
 1 6 -6 41856.7 2020.27 17
 1 -6 6 38277 2010.51 16
 -1 -6 -6 40558.1 2024.2 42
 1 -6 -6 40705.2 2026.11 42
 -1 6 -7 307.994 180.133 22
 1 6 -7 -15.9692 197.7 22
 -1 -6 -7 472.349 172.438 24
 -1 6 -7 189.462 176.374 21
 1 6 -7 206.663 202.382 21
 -1 6 -7 207.018 209.304 3
 1 6 -7 333.497 221.624 3
 -1 -6 -7 450.724 180.778 38
 1 -6 -7 322.806 164.202 38
 1 -6 7 140.501 180.675 6
 -1 -6 7 472.755 178.892 6
 1 -6 -7 350.845 191.773 27
 -1 6 -7 141.595 128.318 28
 -1 -6 -7 216.654 183.583 27
 -1 6 -7 147.835 162.358 18
 1 6 -7 94.7039 194.209 18
 -1 -6 7 279.493 195.841 16
 -1 6 -7 170.989 159.936 17
 1 6 -7 262.447 187.986 17
 1 -6 7 550.763 204.053 16
 -1 -6 -7 289.579 212.132 35
 -1 -6 -7 31.1581 190.498 33
 1 -6 -7 265.534 214.097 33
 1 -6 7 231.287 191.778 15
 -1 -6 7 85.6162 183.831 15
 1 -6 8 5350.22 314.253 6
 1 6 -8 4765.45 340.93 3
 -1 6 -8 5223.49 343.17 3
 1 -6 -8 4736.52 316.1 27
 -1 -6 -8 5134.07 329.449 27
 1 6 -8 4843.75 316.915 18
 -1 -6 8 5007.46 298.605 6
 1 6 -8 4711.08 316.701 17
 -1 -6 8 4986.9 319.988 16
 1 -6 8 5302.59 322.007 16
 1 -6 -8 4774.74 340.012 33
 -1 -6 -8 5322.23 335.944 35
 1 -6 -8 4727.35 344.467 35
 -1 -6 -8 4603.01 324.229 33
 -1 -6 -8 4664.53 309.144 38
 1 -6 8 5006.58 316.577 15
 -1 -6 8 5567.48 322.5 15
 1 -7 0 175.935 363.731 25
 -1 -7 0 -35.5727 364.459 25
 -1 7 0 128.478 298.061 40
 1 7 0 -124.915 317.066 40
 1 7 -1 56067.6 2831.43 40
 1 7 1 54938.4 2822.89 40
 -1 7 1 55458 2832.29 40
 -1 7 -1 56960.5 2848.78 40
 -1 -7 -1 59317 2872.8 25
 1 -7 -1 57661 2862.25 25
 -1 -7 1 54959.6 2857.66 25
 1 -7 1 57842.7 2862.27 25
 1 7 -1 46986 2696.16 39
 -1 7 -2 47418 2602.12 40
 1 7 2 52319.4 2604.13 40
 1 7 -2 49957.2 2610.84 40
 1 -7 2 50378.3 2638.16 41
 -1 -7 2 51710.7 2670.11 41
 -1 7 2 48814.8 2593.46 40
 -1 -7 2 49764.7 2636.43 25
 -1 -7 -2 52783.9 2644.15 25
 1 -7 -2 53126.5 2637.74 25
 1 -7 2 47487.1 2617.47 25
 1 7 -2 44818.8 2536.03 39
 -1 -7 -3 7999.34 630.407 25
 1 -7 3 8379.01 646.722 25
 1 -7 -3 9784.42 660.183 25
 -1 -7 3 8168.84 644.481 25
 -1 7 3 8434.59 612.028 40
 -1 7 -3 7359.8 612.945 40
 1 7 -3 8234.01 653.364 39
 1 7 3 7528.25 590.858 40
 -1 -7 3 8090.58 725.262 41
 1 -7 3 8506.63 719.655 41
 1 7 -3 8716.88 634.891 40
 -1 -7 3 9128.13 561.414 1
 1 -7 3 8973.59 564.321 1
 -1 -7 3 8812.07 555.076 2
 1 -7 3 7072.88 540.68 2
 -1 -7 -4 4529.56 320.537 42
 -1 -7 4 3683.83 571.204 41
 1 -7 4 4632.06 577.206 41
 -1 -7 4 4344.24 417.019 1
 1 -7 4 4425.82 427.77 1
 -1 -7 4 4373.55 412.092 2
 1 -7 4 4353.44 423.278 2
 1 7 -5 354.152 198.116 17
 -1 7 -5 418.027 167.162 17
 1 -7 -5 547.923 205.446 35
 1 -7 -5 439.32 197.198 33
 -1 -7 -5 652.354 198.669 33
 -1 -7 -5 762.511 229.095 35
 -1 -7 -5 337.6 197.94 24
 -1 7 -5 362.535 183.704 21
 -1 7 -5 462.462 186.254 22
 1 -7 5 383.706 168.557 5
 -1 -7 5 365.452 179.597 6
 1 -7 5 576.6 192.266 6
 -1 7 -5 428.746 182.895 3
 1 7 -5 443.198 192.403 3
 -1 7 -5 413.363 178.092 18
 1 7 -5 478.202 192.506 18
 -1 -7 -5 275.509 169.996 27
 1 -7 -5 483.921 192.999 27
 -1 -7 -5 474.503 196.907 38
 1 -7 -5 654.516 192.517 38
 1 -7 5 359.774 157.975 7
 1 -7 5 415.342 380.864 41
 -1 -7 5 745.808 435.061 41
 1 -7 -5 704.083 199.243 42
 -1 -7 -5 428.199 170.582 42
 -1 -7 -6 22867.9 1247.45 24
 1 7 -6 23163.5 1249.24 22
 -1 7 -6 22635.2 1241.12 22
 -1 -7 6 24333.5 1242.77 6
 1 -7 6 24044.1 1243.74 6
 1 -7 -6 22255.1 1230.03 38
 -1 -7 -6 22463.4 1235.79 38
 -1 7 -6 22951.2 1241.36 21
 1 7 -6 23386.9 1250.82 21
 -1 7 -6 22360.6 1247.84 3
 1 7 -6 22927.3 1246.98 3
 1 7 -6 22870.3 1249.57 18
 -1 7 -6 21614.1 1227.7 18
 1 -7 -6 23632.9 1237.19 27
 1 -7 6 23842.2 1244.86 15
 -1 -7 6 23681.1 1241.21 15
 1 -7 -6 25516.8 1278.6 35
 -1 -7 -6 22704.5 1244.46 33
 1 -7 -6 23955.6 1258.97 33
 -1 -7 -6 23804.8 1262.47 35
 -1 7 -6 23589 1234.8 17
 1 -7 6 23826.2 1247.68 16
 -1 -7 6 25012.7 1251.71 16
 1 7 -6 23122 1249.23 17
 1 -7 -6 24300 1264.28 42
 -1 -7 -6 23770.5 1253.66 42
 1 7 -7 148.569 183.074 17
 -1 -7 7 99.948 191.313 16
 -1 7 -7 102.206 155.528 17
 1 -7 7 245.826 196.442 16
 -1 -7 7 290.923 190.445 15
 1 -7 7 407.14 196.493 15
 1 -7 -7 146.664 208.915 24
 1 7 -7 261.966 202.426 22
 -1 7 -7 186.314 178.438 22
 -1 -7 -7 135.691 165.156 24
 1 7 -7 183.931 203.174 21
 -1 7 -7 327.529 181.564 21
 -1 7 -7 422.679 213.608 3
 1 7 -7 256.155 211.537 3
 1 7 -7 243.044 186.395 18
 -1 7 -7 -104.448 162.265 18
 -1 -7 -7 342.736 190.651 38
 1 -7 -7 190.028 189.987 27
 -1 -7 7 271.777 184.904 6
 1 -7 7 -27.3642 180.758 6
 -1 -7 -7 412.32 213.446 35
 -1 -7 -7 102.895 175.81 33
 1 -7 -7 221.924 210.483 33
 1 -7 -7 97.5645 202.397 42
 1 -7 8 18312.1 872.272 6
 -1 7 -8 18256.8 889.692 3
 1 7 -8 18111.8 890.005 3
 1 -7 8 18579.3 879.446 15
 -1 -7 8 18744.6 879.895 15
 -1 -7 8 17814.2 877.739 16
 1 7 -8 15865.4 868.409 17
 1 -7 8 18407.1 881.152 16
 -1 -7 -8 17517.5 888.497 35
 1 -7 -8 17962.8 897.975 35
 1 -7 -8 16424.2 885.942 33
 -1 -7 -8 16912.5 876.299 33
 -1 -7 8 17992.1 864.083 6
 -1 -7 -8 17629.7 880.638 27
 1 -7 -8 17398.3 875.823 27
 1 7 -8 16094.9 870.71 18
 -1 -8 0 -128.317 386.638 25
 1 -8 0 41.8862 378.628 25
 -1 8 0 -38.1638 356.722 40
 1 8 0 149.651 334.267 40
 -1 -8 -1 7107.04 647.29 25
 -1 -8 1 5939.25 629.997 25
 1 -8 1 6177.17 627.003 25
 1 -8 -1 6521.33 637.476 25
 -1 8 1 6299.99 582.25 40
 1 8 1 6089.4 560.737 40
 -1 8 -1 5426.61 587.626 40
 1 8 -1 5092.81 567.888 40
 -1 -8 -2 32787.7 1693.07 25
 1 -8 2 29445 1663.5 25
 1 -8 -2 31623.9 1667.64 25
 -1 -8 2 27759.1 1652.17 25
 -1 8 2 26070.1 1607.07 40
 1 8 -2 28669.3 1630.69 40
 1 8 2 29048.1 1620.52 40
 -1 -8 2 30294.2 1691.42 41
 -1 8 -2 26442.5 1608.8 40
 1 8 -2 24920.7 1514.49 39
 1 -8 3 20936 1256.6 25
 1 -8 -3 20825.8 1248.61 25
 -1 -8 -3 21528.9 1249.13 25
 -1 -8 3 17504.5 1220.55 25
 -1 8 3 20462 1202.31 40
 -1 8 -3 18037.7 1211.19 40
 -1 -8 3 21378.1 1352.66 41
 1 -8 3 19297.3 1287.21 41
 1 8 -3 19338.5 1214.43 40
 1 8 3 20387.5 1200.69 40
 1 8 -4 28103 1468.75 22
 1 8 -4 27366.3 1464.99 21
 1 -8 4 27151 1458.42 6
 -1 8 -4 29901.8 1467.75 3
 1 8 -4 27469.3 1459.7 3
 -1 -8 4 28820.6 1805.57 41
 -1 -8 -4 29442.8 1461.15 42
 1 -8 4 27075.6 1757.48 41
 1 -8 -4 29803.3 1484.6 35
 1 -8 -4 29435.5 1476.09 33
 -1 -8 4 25820.7 1454.79 16
 -1 -8 4 27739.6 1458.46 15
 1 -8 -4 29595.7 1463.48 38
 -1 -8 -4 29825.6 1466 38
 1 -8 -5 9965.82 611.833 33
 1 -8 -5 10588.3 616.55 35
 -1 -8 -5 10556 598.458 33
 -1 -8 5 8707 580.049 15
 -1 -8 -5 10015.6 588.841 27
 1 -8 5 7704.92 564.627 12
 -1 -8 5 8187.65 570.737 12
 -1 -8 -5 10506 621.158 24
 1 -8 -5 10407.1 588.301 38
 -1 -8 -5 9335.05 589.574 38
 1 8 -5 10458.4 604.59 22
 -1 8 -5 9712.65 594.637 22
 -1 8 -5 10459.4 604.263 21
 1 8 -5 9290.68 591.37 21
 -1 -8 5 10073.5 593.885 6
 1 -8 5 8740.48 571.558 5
 -1 8 -5 9783.19 595.833 3
 1 8 -5 9515.27 594.727 3
 1 8 -5 10071.2 603.296 18
 -1 8 -5 10595 591.753 18
 -1 -8 5 9539.63 591.856 16
 1 8 -5 9479.06 594.888 17
 -1 8 -5 10111.5 586.325 17
 1 -8 -5 9344.58 566.463 36
 -1 -8 -5 8760.21 558.587 36
 1 -8 5 9695.65 580.71 7
 1 -8 -5 10362.3 605.463 42
 -1 -8 -5 10992.1 593.02 42
 -1 -8 5 8514.97 882.454 41
 1 -8 5 8115 853.925 41
 -1 8 -6 25435.1 1276.91 22
 1 -8 6 23455.3 1262.72 6
 -1 -8 6 23722 1260.75 6
 1 -8 -6 23645 1255.87 27
 -1 -8 -6 23469.4 1259.71 27
 1 -8 -6 23030.8 1254.48 38
 -1 -8 -6 23781.7 1262.14 38
 -1 8 -6 24201.7 1268.76 21
 1 8 -6 22977.5 1265.87 3
 -1 8 -6 25406.2 1272.2 3
 -1 8 -6 21495.3 1250.88 18
 1 8 -6 23791.1 1272.36 18
 1 8 -6 23184.1 1268.62 17
 -1 8 -6 22684.3 1251.41 17
 1 -8 -6 25456.2 1297.69 35
 1 -8 -6 23868.5 1278.05 33
 -1 -8 -6 23085.1 1281.76 35
 -1 -8 -6 24990.9 1269.8 33
 -1 -8 -6 23451.2 1270.95 24
 1 -8 -6 25237.6 1299.59 24
 -1 -8 -6 23927.1 1267.07 42
 1 -8 -6 25397 1284 42
 -1 -8 -7 12333.1 776.181 24
 1 -8 -7 14319.3 808.261 24
 -1 -8 -7 14058.7 789.569 38
 1 8 -7 13062.4 795.256 22
 -1 8 -7 14107 791.691 22
 1 8 -7 13382.3 797.218 21
 -1 8 -7 13094.8 786.478 21
 -1 8 -7 15537 806.604 3
 1 8 -7 15415.3 806.159 3
 -1 8 -7 13117.6 773.726 18
 1 8 -7 13590.8 792.539 18
 -1 8 -7 13639.7 774.14 17
 -1 -8 7 14905.8 800.108 16
 1 -8 7 15877.4 806.018 16
 1 8 -7 14059.9 792.787 17
 1 -8 -7 15933.3 825.82 35
 -1 -8 -7 14369.3 812.779 35
 -1 -8 -7 13545.4 787.859 33
 1 -8 -7 14119.1 802.299 33
 -1 -8 7 15782.6 792.972 6
 1 -8 7 15504.3 795.928 6
 1 -8 -7 14702.3 790.908 27
 -1 -8 7 15537 800.32 15
 1 -8 7 15667.7 802.123 15
 1 -8 -7 14049.2 801.343 42
 1 -8 8 17301.5 847.758 6
 -1 8 -8 17435.6 856.707 3
 1 8 -8 17325.7 857.518 3
 1 -8 8 18571 855.949 15
 -1 -8 8 18279.7 853.384 15
 -1 -8 -8 17670.8 861.785 35
 1 -8 -8 17190.2 860.515 33
 -1 -8 8 17279.5 841.004 6
 1 8 -8 14908.6 840.881 18
 1 -8 -8 17067.2 849.953 27
 1 8 -8 14973.5 840.308 17
 -1 -8 8 17185.5 851.289 16
 1 -8 8 18162 857.759 16
 1 -9 0 350.241 396.707 25
 -1 -9 0 101.327 374.681 25
 -1 9 0 134.124 341.853 40
 1 9 0 -88.1576 340.647 40
 1 -9 1 15168.9 1076.83 25
 1 -9 -1 15847.5 1071.82 25
 -1 -9 -1 15588 1088.34 25
 -1 -9 1 14118.7 1066.52 25
 1 9 -1 14895.9 1027.28 40
 -1 9 1 14664 1029.04 40
 1 9 1 14621 1018.57 40
 -1 9 -1 15019.6 1037.99 40
 -1 -9 -2 7386.73 670.57 25
 1 -9 2 6488.48 663.122 25
 1 -9 -2 7606.63 670.765 25
 -1 -9 2 5924.03 642.311 25
 -1 9 2 5815.5 597.875 40
 1 9 2 6737.76 617.528 40
 1 9 -2 6522.63 625.747 40
 -1 9 -2 5973.17 597.843 40
 -1 -9 -3 32710.1 1698.93 25
 -1 -9 3 26270.2 1643.54 25
 1 -9 3 25643 1648.54 25
 1 -9 -3 31953.7 1686.83 25
 -1 9 -3 25259.3 1617.35 40
 -1 9 3 26807 1595.38 40
 1 9 3 26704.9 1598.07 40
 -1 -9 3 27336.4 1736.65 41
 1 9 -3 27728.2 1638.17 40
 -1 -9 -4 8921.54 545.5 36
 1 -9 -4 10026.7 572.44 33
 1 -9 -4 9696.42 572.76 35
 -1 -9 -4 10145.9 583.749 35
 -1 -9 -4 9068.35 551.825 33
 -1 -9 -4 8350.86 561.998 32
 1 -9 -4 9629.49 548.418 27
 -1 -9 -4 9332.37 536.632 27
 -1 -9 4 7447.73 543.269 12
 1 -9 4 7534.79 540.971 12
 1 -9 -4 8904.66 545.894 38
 -1 -9 -4 9327.67 550.072 38
 -1 -9 -4 9635.72 581.245 24
 1 9 -4 8670.65 546.91 22
 -1 9 -4 9653.73 557.962 22
 1 -9 4 9761.79 554.438 6
 -1 -9 4 9157.57 550.727 6
 1 -9 -4 8375.36 529.362 4
 -1 -9 4 8264.47 540.591 5
 1 -9 4 8486.61 552.467 5
 -1 9 -4 8651.1 547.776 21
 1 9 -4 8867.6 548.538 21
 1 9 -4 9056.83 547.181 3
 -1 9 -4 9629.99 550.087 3
 -1 9 -4 8425.59 541.427 18
 1 -9 4 8823.4 556.659 7
 -1 -9 4 8087.41 541.283 7
 -1 -9 4 8148.98 538.682 16
 -1 9 -4 9005.3 544.789 17
 -1 -9 4 8872.98 539.913 15
 1 -9 4 8612.41 831.88 41
 -1 -9 -4 9577.77 538.174 42
 -1 -9 4 8951.33 859.939 41
 1 -9 -5 48084.5 2449.81 36
 -1 -9 -5 46647 2443.34 36
 1 -9 -5 50710.1 2476.57 33
 -1 -9 -5 50225.6 2467.8 33
 1 -9 -5 50490.9 2484.32 35
 -1 -9 -5 44074.3 2455.43 32
 -1 -9 -5 51905.3 2460.57 27
 -1 -9 5 46703.2 2455.72 12
 1 -9 5 46408 2455.61 12
 -1 -9 -5 55402.6 2501.11 24
 1 -9 -5 57340.9 2514.2 24
 1 -9 -5 52042.1 2467.32 38
 1 9 -5 48899.3 2472.49 22
 1 9 -5 49673 2471.91 21
 1 -9 5 43610.4 2447.45 5
 -1 -9 5 42055.2 2437.23 5
 -1 -9 5 50653.2 2465.71 6
 -1 9 -5 52495.1 2472.26 3
 1 9 -5 50251 2467.31 3
 1 9 -5 52542.9 2479.06 18
 -1 9 -5 49887.4 2464.05 18
 1 -9 5 45530.9 2452.29 7
 -1 -9 5 42399.9 2439.61 7
 1 9 -5 47961.6 2465.42 17
 1 -9 5 49607.9 2468.08 16
 -1 9 -5 49810.5 2462 17
 -1 -9 5 50113.3 2467.71 16
 -1 -9 5 51708.3 2467.71 15
 1 -9 5 50800.9 2467.55 15
 1 -9 -5 54576 2481.86 42
 -1 -9 5 39871.7 2784.33 41
 -1 -9 -5 49290 2458.46 42
 1 -9 5 48110.6 2818.58 41
 1 -9 -6 14170 800.69 27
 -1 -9 -6 14383.8 799.449 27
 -1 -9 -6 14279.6 805.267 38
 -1 -9 -6 14774.6 818.548 24
 1 -9 -6 15144.7 844.126 24
 1 -9 6 12907 771.167 7
 -1 9 -6 14429.6 812.905 21
 -1 -9 6 14523.4 804.027 6
 1 -9 6 12812.2 769.342 5
 1 -9 6 14868.2 810.283 6
 1 -9 -6 12792.6 806.054 32
 -1 9 -6 15069.1 817.675 3
 1 9 -6 14699.7 817.14 3
 -1 9 -6 13765.5 796.567 18
 1 9 -6 13637 810.618 18
 -1 9 -6 14642.5 799.943 17
 1 9 -6 14097.4 810.201 17
 -1 -9 -6 14777.7 837.65 35
 1 -9 -6 15315.9 825.554 33
 1 -9 -6 15512.9 837.118 35
 -1 -9 -6 13253 798.129 33
 -1 9 -6 14101.1 814.725 22
 -1 -9 -6 14355.2 797.74 42
 1 -9 -6 14489.8 814.709 42
 1 9 -7 22142.2 1203.85 22
 -1 9 -7 22200.7 1198.58 22
 1 9 -7 21308.1 1200.68 21
 -1 9 -7 21807.1 1196.78 21
 1 9 -7 23334.7 1203.89 3
 -1 9 -7 23315.3 1203.48 3
 -1 9 -7 21459.4 1182.39 18
 1 9 -7 23650.3 1205.59 18
 -1 9 -7 22831.8 1185.22 17
 1 -9 7 24677.4 1206.39 16
 1 9 -7 22732.9 1199.41 17
 -1 -9 7 24503.4 1205.83 16
 -1 -9 -7 22991.3 1214.83 35
 1 -9 -7 22289.7 1205.17 33
 1 -9 -7 24035.8 1222.46 35
 -1 -9 -7 21336.7 1189.15 33
 1 -9 -7 23012.3 1213.26 24
 -1 -9 -7 23064.7 1193.84 24
 -1 -9 7 23584.3 1195.28 6
 1 -9 7 26302.3 1206.79 6
 -1 -9 -7 22697.8 1192.05 27
 1 -9 -7 23005.8 1195.16 27
 1 -9 -7 22848.3 1204.78 42
 -1 -9 7 24556.8 1202.59 15
 1 -9 7 23855.1 1200.25 15
 1 9 -8 4650.85 293.323 3
 -1 9 -8 4958.29 292.061 3
 -1 -9 8 5029.03 292.479 16
 1 9 -8 4181.47 276.31 17
 1 -9 8 5376.91 294.748 16
 -1 -9 8 5015.72 279.142 6
 1 9 -8 4276.02 277.634 18
 1 -9 8 5018.21 285.349 6
 -1 -9 8 4784.95 289.446 15
 1 -9 8 5332.92 294.519 15
 -1 -9 -8 4890.92 299.436 35
 1 10 0 205.346 345.36 40
 -1 10 0 103.783 346.662 40
 -1 -10 0 238.165 394.952 25
 1 -10 0 -293.962 447.086 25
 1 10 -1 56865.3 3201.94 40
 -1 10 -1 59794.9 3228.69 40
 1 10 1 61326.9 3227.71 40
 -1 10 1 56527.1 3208.63 40
 -1 -10 1 56716.8 3251.23 25
 1 -10 1 63467.6 3293.15 25
 -1 -10 -1 62771.9 3292.35 25
 1 -10 -1 63332.3 3286.74 25
 1 -10 -2 5485.27 596.637 25
 1 -10 2 5366.38 618.14 25
 -1 -10 -2 4341.48 544.763 25
 -1 -10 2 3721.13 569.319 25
 -1 10 -2 3925.92 530.759 40
 1 10 2 4064.19 514.752 40
 1 10 -2 3621.17 529.156 40
 -1 10 2 3879.01 518.366 40
 -1 -10 -3 26675.9 1263.21 35
 1 -10 -3 27442.4 1257.82 35
 -1 -10 -3 24620.3 1260.88 32
 1 -10 -3 24603.2 1228.84 27
 1 -10 3 22826.9 1247.49 12
 -1 -10 3 21173.2 1239.04 12
 -1 10 -3 24966.2 1480.42 40
 -1 -10 -3 25743.6 1232.44 38
 -1 -10 -3 22197.2 1491.6 25
 1 -10 -3 26743.4 1535.31 25
 1 -10 -3 26650.5 1273.12 24
 -1 -10 -3 25209.7 1264.8 24
 -1 -10 3 18383.8 1437.26 25
 1 -10 3 22258.9 1480.3 25
 1 10 -3 21821.1 1224.06 22
 -1 10 -3 23198.1 1230.11 22
 1 10 -3 22466.4 1226.65 21
 -1 10 -3 24684.6 1235.47 21
 -1 -10 3 21020.2 1233.32 5
 -1 -10 3 21673.6 1217.31 6
 -1 -10 -3 22311.8 1232.47 4
 1 -10 3 23332.7 1218.12 6
 1 -10 3 21368.3 1232.67 5
 1 -10 -3 23169.5 1234.65 4
 1 10 -3 24814.7 1240.24 18
 1 -10 3 22895.2 1240.57 7
 -1 -10 3 20299.2 1230.76 7
 1 10 -3 22234.5 1453.89 40
 -1 -10 -3 24229.6 1241.22 36
 -1 -10 -3 24183.7 1230.51 37
 1 10 -3 24943.2 1239.98 17
 -1 -10 -4 358.332 183.961 38
 -1 -10 -4 234.212 152.545 37
 -1 -10 -4 -37.4709 197.373 32
 -1 -10 -4 283.714 159.839 27
 1 -10 -4 225.963 175.476 27
 -1 -10 4 211.819 177.459 16
 -1 10 -4 208.438 184.986 17
 1 10 -4 463.227 201.803 17
 -1 -10 -4 342.591 227.62 35
 1 -10 -4 193.546 202.457 33
 -1 -10 -4 33.1112 183.158 36
 1 -10 -4 328.166 209.758 35
 -1 -10 -4 551.819 197.987 33
 1 -10 4 353.847 197.689 12
 -1 -10 4 195.319 212.392 12
 -1 -10 -4 336.8 226.261 24
 1 10 -4 -16.3448 189.451 21
 -1 10 -4 180.818 186.928 21
 -1 10 -4 282.917 199.103 22
 1 10 -4 297.616 193.423 22
 1 -10 4 224.378 207.826 5
 -1 -10 4 247.363 191.138 5
 1 -10 4 247.234 180.808 6
 -1 -10 4 141.558 190.263 6
 1 -10 -4 155.981 166.287 4
 -1 -10 -4 121.714 163.109 4
 1 10 -4 322.995 194.23 18
 -1 10 -4 379.351 189.822 18
 -1 -10 4 205.577 178.814 15
 -1 -10 -4 177.549 142.446 42
 1 10 -4 463.145 194.007 3
 -1 10 -4 223.628 186.885 3
 1 -10 4 174.796 194.827 7
 -1 -10 4 150.25 191.213 7
 1 -10 -5 2652.53 272.629 36
 1 -10 -5 1894.35 288.663 33
 1 -10 -5 2466.38 306.855 35
 -1 -10 -5 2730.94 280.418 33
 1 -10 -5 2259.63 306.115 32
 -1 -10 -5 2866.35 286.54 32
 1 -10 -5 2570.3 280.332 27
 -1 -10 -5 2583.81 265.914 27
 1 -10 5 2286.11 274.88 16
 -1 10 -5 2406.01 262.571 17
 -1 -10 5 2239.13 269.186 16
 -1 -10 5 2016.04 261.431 12
 1 -10 5 2254.06 273.928 12
 -1 -10 -5 2511.92 302.61 24
 1 -10 -5 3098.92 337.921 24
 1 10 -5 2598.74 293.216 22
 1 10 -5 2396.95 292 21
 1 -10 5 2435.57 271.662 5
 1 -10 5 2594.95 279.291 6
 -1 -10 5 2033.04 245.844 5
 -1 10 -5 2777.49 292.404 3
 1 10 -5 2509.22 285.038 3
 -1 10 -5 2689.27 272.498 18
 -1 -10 -5 2321.63 254.2 36
 -1 -10 5 2196.06 254.646 7
 1 -10 5 2265.76 265.999 7
 1 -10 -5 2435.01 272.954 42
 -1 -10 -5 2662.05 256.659 42
 -1 -10 5 2629.2 272.35 15
 1 -10 5 2837.33 277.583 15
 -1 -10 6 8911.07 546.972 16
 1 10 -6 9019.18 553.394 17
 -1 10 -6 8552.02 530.1 17
 1 -10 6 8969.18 548.615 16
 -1 -10 -6 8476.51 528.337 27
 1 -10 -6 8047.54 542.749 33
 -1 -10 -6 8416.28 535.196 33
 1 -10 -6 9211.28 570.926 35
 -1 -10 -6 9275.23 561.958 24
 1 -10 -6 9726.74 584.357 24
 -1 10 -6 8682.38 549.13 22
 1 10 -6 8107.97 550.332 22
 1 -10 6 8213.29 510.107 5
 -1 -10 6 8882.56 543.578 6
 1 -10 -6 7617.51 541.834 32
 -1 10 -6 8903.06 546.681 21
 1 10 -6 8454.17 554.133 21
 1 10 -6 8884.45 545.91 3
 -1 10 -6 8744.94 544.77 3
 -1 10 -6 8849.3 537.196 18
 1 10 -6 8432.08 549.285 18
 -1 -10 -6 8619.72 524.652 42
 1 -10 -6 8964.52 543.871 42
 -1 -10 -6 8899.04 546.289 38
 -1 -10 6 9349.84 544.65 15
 1 -10 6 8373.65 538.029 15
 1 -10 6 8062.6 511.187 7
 1 10 -7 516.61 175.53 3
 -1 10 -7 416.56 167.569 3
 1 10 -7 617.59 174.48 18
 -1 10 -7 419.494 144.546 18
 1 10 -7 424.975 163.376 17
 -1 10 -7 420.105 141.734 17
 1 -10 -7 845.313 205.409 35
 -1 -10 -7 525.754 194.815 35
 -1 10 -7 368.495 171.561 22
 1 -10 -7 460.001 185.836 24
 -1 -10 -7 396.673 145.795 24
 -1 10 -7 477.025 166.091 21
 1 -10 -7 219.51 154.373 42
 -1 -10 7 510.51 161.213 6
 1 -10 7 439.355 165.728 6
 -1 -10 -7 283.086 150.547 27
 1 -10 -7 341.105 158.582 27
 -1 10 -8 539.644 89.281 3
 1 10 -8 588.41 90.0803 3
 -1 -10 8 486.056 93.7144 16
 1 -10 8 625.047 91.2665 16
 1 -10 8 665.656 89.0691 6
 -1 -10 8 721.652 80.9745 6
 1 -10 -8 682.064 109.783 35
 -1 -10 -8 553.819 99.1436 35
 1 -10 8 659.651 90.7458 15
 -1 -10 8 562.329 93.6044 15
 1 -11 0 -67.9718 417.472 25
 -1 -11 0 206.525 433.254 25
 -1 11 0 -177.681 363.778 40
 1 11 0 -294.414 387.833 40
 -1 -11 1 755.858 451.343 25
 1 -11 -1 540.91 440.935 25
 1 -11 1 1492.51 464.73 25
 -1 -11 -1 1028.19 423.199 25
 -1 11 -1 955.799 392.97 40
 -1 11 1 763.836 369.375 40
 1 11 -1 829.802 401.109 40
 1 11 1 994.176 406.539 40
 1 -11 2 2612.81 264.646 12
 -1 -11 2 2291.18 266.081 12
 1 -11 2 2500.91 261.609 5
 -1 -11 -2 2838.78 543.775 25
 1 -11 2 2766.22 498.892 25
 -1 -11 2 2859.54 506.123 25
 1 -11 -2 2343.26 517.491 25
 -1 -11 2 903.952 251.815 24
 1 -11 -2 1958.38 267.177 24
 -1 -11 -2 2870.15 297.971 24
 -1 -11 -2 1862.95 261.057 10
 1 -11 -2 2465.53 259.676 10
 -1 11 -2 2486.99 235.482 21
 -1 11 -2 2174.46 229.17 22
 -1 -11 -2 2357.24 264.545 9
 1 -11 -2 2437.9 258.657 9
 1 -11 -2 2088.87 263.75 4
 -1 -11 -2 2299.35 267.926 4
 1 11 2 1492.86 415.989 40
 -1 11 -2 1551.23 423.345 40
 -1 11 2 2300.37 443.205 40
 1 11 -2 2427.23 457.905 40
 1 -11 2 2401.12 264.381 7
 1 -11 2 2359.43 274.859 8
 -1 -11 -2 1885.36 245.082 36
 -1 -11 -2 2100.46 254.914 35
 -1 -11 -2 2277.24 286.03 32
 -1 -11 -2 2675.91 307.235 31
 1 11 -3 -283.339 301.441 40
 -1 11 -3 -114.173 289.862 40
 -1 -11 -3 300.385 176.476 37
 -1 -11 -3 -92.3764 217.835 35
 1 -11 -3 -85.7769 197.66 35
 -1 -11 -3 -121.877 197.249 36
 -1 -11 -3 157.588 203.115 31
 -1 -11 -3 197.437 210.678 32
 1 -11 -3 124.234 235.689 32
 1 -11 -3 200.134 166.679 27
 -1 -11 -3 129.673 149.105 27
 -1 -11 3 366.603 211.682 12
 1 -11 3 365.573 191.253 12
 1 -11 3 105.627 202.83 5
 -1 -11 3 310.239 185.957 5
 -1 -11 3 203.022 163.921 6
 1 -11 3 317.177 158.175 6
 1 -11 3 -63.6972 311.362 25
 1 -11 -3 437.206 343.121 25
 -1 -11 -3 -63.9102 382.589 25
 -1 -11 -3 89.7821 189.496 23
 -1 -11 -3 398.436 228.961 24
 1 -11 -3 373.749 218.977 24
 1 -11 -3 17.274 183.329 10
 -1 -11 -3 283.42 179.881 10
 -1 11 -3 -30.9903 180.233 21
 1 11 -3 76.4813 165.503 22
 -1 11 -3 173.546 182.651 22
 1 11 -3 300.814 167.478 21
 1 -11 -3 -17.0867 183.855 9
 -1 -11 -3 33.1213 161.453 9
 -1 -11 -3 -120.08 186.574 8
 -1 -11 -3 138.039 187.169 4
 1 -11 -3 224.353 202.571 4
 1 11 -3 142.916 174.551 17
 -1 -11 3 194.131 147.751 16
 1 -11 3 182.531 148.843 16
 1 11 -3 195.973 190.385 18
 1 -11 -3 -116.414 186.096 8
 -1 -11 3 17.444 179.358 7
 1 -11 3 213.943 205.409 7
 -1 -11 3 50.2145 142.977 15
 1 -11 3 126.558 142.383 15
 1 -11 -4 18854.3 958.971 42
 -1 -11 -4 17636.3 956.727 38
 -1 -11 -4 17205.7 939.839 37
 1 -11 -4 18528.1 971.348 36
 -1 -11 -4 16682 958.172 36
 1 -11 -4 18657.4 982.613 35
 -1 -11 -4 18874.2 994.511 35
 -1 -11 -4 18236.1 987.805 32
 1 -11 -4 20181.1 1014.77 32
 -1 -11 -4 16470.6 961.216 31
 1 -11 -4 16993 952.748 27
 -1 -11 -4 18313.4 946.458 27
 1 -11 4 16923.2 971.437 12
 -1 -11 4 16360 970.663 12
 1 -11 4 18653.9 958.839 6
 -1 -11 -4 14129 938.33 4
 1 -11 -4 17897.5 959.828 4
 -1 -11 4 16683.5 951.249 6
 -1 -11 4 16487.1 958.043 5
 1 -11 4 17748.8 972.427 5
 1 -11 -4 20359 1019.56 24
 -1 -11 -4 18437.1 1000.68 24
 1 11 -4 17709.4 965.873 22
 -1 -11 -4 17023.5 951.026 23
 -1 11 -4 16153.2 957.701 22
 1 -11 -4 16032.3 947.964 10
 1 11 -4 18887.2 971.384 21
 -1 11 -4 17476.4 966.013 21
 1 -11 -4 16684.4 951.263 9
 -1 11 -4 17262.4 958.435 17
 1 -11 4 16178.8 941.741 16
 1 11 -4 17762.8 964.67 17
 -1 -11 4 16441.1 942.924 16
 -1 -11 4 16587.4 940.058 15
 1 -11 4 16518.4 939.487 15
 -1 11 -4 17533.7 958.844 3
 1 11 -4 18339.6 961.452 3
 1 -11 4 17080.6 973.009 7
 -1 -11 4 17144.5 961.986 7
 -1 11 -4 19059.3 972.577 18
 1 11 -4 18200.3 969.941 18
 -1 -11 -5 31497.2 1636.39 36
 1 -11 -5 31847.5 1638.15 36
 -1 -11 -5 31243.8 1649.92 32
 1 -11 -5 32353.7 1673.34 32
 -1 -11 -5 31372.3 1626.88 27
 1 -11 -5 31408 1633.13 27
 -1 -11 5 30860.4 1645.34 12
 1 -11 5 30695.1 1643.62 12
 1 -11 -5 33077.2 1668.89 35
 -1 -11 -5 33406.6 1677.27 35
 -1 -11 -5 33143.3 1673.72 24
 1 11 -5 31029.3 1649.45 22
 -1 11 -5 33824.7 1657.26 22
 -1 11 -5 30785.9 1645.97 21
 1 11 -5 32349.7 1652.66 21
 -1 -11 5 29373.8 1627.24 5
 1 -11 5 33832.5 1645.07 6
 -1 -11 5 33731.2 1647.83 6
 1 -11 5 31993.7 1642.98 5
 1 -11 -5 33391.2 1642.43 42
 -1 -11 -5 30003 1613.64 42
 1 -11 5 31201.4 1637.73 16
 -1 11 -5 31470.2 1641.18 17
 -1 -11 5 32980.1 1640.01 16
 -1 11 -5 32521.2 1648.87 3
 1 11 -5 30795.9 1644 3
 1 -11 5 30898.1 1641.19 7
 -1 -11 5 30271.4 1631.13 7
 1 -11 5 32174.8 1636.91 15
 -1 -11 5 31630.7 1632.51 15
 -1 11 -5 33337 1649.94 18
 1 -11 -6 2367.06 208.663 36
 1 -11 -6 2623.58 287.741 35
 -1 -11 -6 2606.05 242.359 27
 1 -11 -6 2012.21 256.245 32
 1 -11 6 2280.47 224.237 12
 -1 -11 6 2248.52 227.329 12
 1 -11 -6 1977.68 291.396 24
 -1 -11 -6 1979.84 270.848 24
 1 11 -6 2539.19 278.178 22
 -1 -11 6 2400 261.931 6
 1 -11 6 1945.24 215.777 5
 1 -11 6 2373.3 257.742 6
 1 11 -6 2504.27 273.858 21
 1 11 -6 2439.79 265.155 17
 1 -11 6 2528.06 256.738 16
 -1 11 -6 2391.63 249.445 17
 -1 -11 6 1776.2 245.058 16
 -1 11 -6 2041.42 246.66 18
 1 11 -6 2351.91 267.449 18
 1 -11 6 2106.58 243.862 15
 -1 -11 6 2374.36 251.368 15
 -1 11 -6 2414.59 261.708 3
 1 11 -6 2845 277.498 3
 1 -11 6 2379.28 226.097 7
 1 -11 -6 2354.2 240.118 42
 -1 -11 -7 19358.8 1017.66 27
 -1 -11 -7 19254.9 1020.59 24
 1 -11 -7 20943.8 1040.3 24
 -1 11 -7 19668.9 1027.9 22
 -1 11 -7 18344.1 1013.29 18
 1 11 -7 19366.5 1027.22 18
 -1 11 -7 18874.8 1026.23 21
 1 -11 7 22027.6 1029.43 6
 -1 -11 7 20939.7 1025.02 6
 -1 -11 7 20538.3 1024.27 16
 -1 11 -7 18629.7 1012.89 17
 1 -11 7 19685.4 1023.51 16
 1 11 -7 19625.7 1026.66 17
 1 -11 -7 20012.8 1037.9 35
 1 -11 7 21141.3 1025.06 15
 -1 -11 7 21107 1023.96 15
 -1 11 -7 20324.2 1028.08 3
 1 11 -7 20368.8 1028 3
 -1 -12 0 82.3303 224.952 32
 1 -12 0 156.67 220.693 32
 -1 -12 0 -231.202 227.283 31
 1 -12 0 -135.081 162.752 12
 -1 -12 0 -238.454 179.997 12
 1 -12 0 -28.3206 151.486 5
 -1 -12 0 149.397 166.274 5
 -1 -12 0 -390.136 510.128 25
 1 -12 0 -540.17 515.514 25
 1 -12 0 -159.574 191.736 24
 -1 -12 0 138.74 218.887 24
 1 -12 0 50.2751 178.282 4
 -1 -12 0 -86.9931 185.604 4
 1 -12 0 -110.582 201.434 10
 1 -12 0 -140.208 181.194 20
 -1 -12 0 -41.3555 236.453 8
 1 -12 0 36.5663 207.056 9
 1 -12 0 -34.1872 180.326 19
 1 12 0 -264.097 402.081 40
 -1 12 0 -530.078 466.921 40
 -1 -12 0 -88.4858 151.129 36
 -1 -12 0 122.105 182.974 35
 1 -12 0 14.4917 165.73 36
 1 -12 0 -57.3331 158.308 7
 -1 -12 0 -90.5262 165.777 7
 1 -12 0 -117.865 227.32 8
 -1 -12 -1 46390.5 2273.93 35
 1 -12 -1 43973.3 2254.42 35
 -1 -12 1 42990.5 2261.06 12
 1 -12 1 44542.3 2266.8 12
 1 -12 -1 46977.6 2276.85 4
 -1 -12 1 42030.7 2259.39 4
 -1 -12 -1 44818.7 2274.29 4
 1 -12 1 43227.6 2253.21 4
 -1 -12 -1 46593.2 2243.99 5
 1 -12 1 44950.8 2260.96 5
 -1 -12 1 45750.4 2264.09 5
 1 -12 1 43290.8 2280.73 32
 -1 -12 -1 47318.4 2314.97 31
 1 -12 1 50750.3 2304.76 31
 1 -12 -1 46134.6 2296.2 32
 -1 -12 1 46454.9 2301.36 31
 1 -12 -1 46058.4 2281.36 24
 1 -12 -1 53905.8 2752.61 25
 1 -12 1 53674.5 2728.02 25
 -1 -12 -1 51236.5 2727.43 25
 1 -12 1 42882.2 2270 24
 -1 -12 -1 46469.2 2294.04 24
 -1 -12 1 39144.9 2277.5 24
 -1 -12 1 47987 2693.6 25
 -1 -12 1 47617.5 2278.78 23
 -1 12 -1 46302.2 2246.1 22
 -1 12 -1 46052.1 2243.16 21
 1 -12 1 40647.3 2267.47 10
 -1 -12 -1 32667.2 2275.97 10
 1 -12 1 45255.2 2280.34 19
 1 -12 1 45123.1 2284.27 20
 -1 -12 -1 48149.9 2269.53 36
 -1 -12 -1 30407.2 2276.09 9
 -1 -12 -1 45204.7 2293.17 8
 1 -12 1 46576.5 2287.99 8
 1 -12 -1 48212 2291.07 8
 1 -12 1 42509.5 2270.02 9
 -1 -12 1 46333 2297.49 8
 -1 -12 -1 45158.4 2241.95 7
 -1 -12 1 46396.5 2267.54 7
 1 -12 1 47799.6 2269.19 7
 -1 12 1 44885.4 2589.05 40
 -1 12 -1 48720.7 2638.99 40
 1 12 1 50281.5 2628.04 40
 1 12 -1 46031.5 2616.24 40
 -1 -12 -2 12013.8 722.084 32
 -1 -12 2 10827.8 708.648 31
 -1 -12 -2 11861 725.215 31
 1 -12 2 11104.3 696.36 31
 -1 -12 2 12360.3 703.994 12
 1 -12 2 11449.6 692.821 12
 1 -12 -2 12803.8 706.666 4
 1 -12 2 11938.6 694.008 5
 -1 -12 -2 11963 708.042 4
 -1 -12 2 9918.67 989.105 25
 -1 -12 -2 14030.1 732.185 24
 1 -12 -2 13336.6 717.598 24
 -1 -12 -2 11821.9 1033.04 25
 1 -12 2 11624.3 1015.1 25
 1 -12 -2 12627.6 1023.07 25
 -1 -12 2 6581.82 683.615 24
 -1 12 -2 12166.4 672.052 22
 1 12 -2 10769.5 654.756 22
 -1 12 -2 11645.7 663.743 21
 1 12 -2 11213.6 657.168 21
 1 -12 -2 12107.7 706.218 10
 -1 -12 -2 9710.45 697.427 10
 1 -12 -2 12035.1 702.835 8
 1 -12 2 12191.2 703.722 8
 1 -12 -2 12466.6 709.68 9
 -1 -12 2 11781.7 711.023 8
 -1 -12 -2 10097.6 699.703 9
 -1 -12 -2 10336.3 696.485 8
 -1 -12 2 11893.8 653.815 6
 1 -12 2 11907.4 694.017 7
 1 -12 -2 12403.8 684.86 35
 -1 -12 -2 12486.4 700.897 35
 -1 -12 -2 11640 685.901 37
 -1 -12 -2 11936.3 695.201 36
 -1 12 -2 8962.95 922.3 40
 -1 12 2 10989.2 953.266 40
 1 12 2 9774.04 927.016 40
 1 12 -2 9805.71 939.328 40
 -1 -12 -3 938.942 246.13 35
 1 -12 -3 682.078 226.258 35
 -1 -12 -3 757.456 215.498 36
 -1 -12 -3 568.827 245.027 31
 1 -12 -3 547.671 272.346 32
 -1 -12 -3 531.213 246.515 32
 -1 -12 -3 672.565 191.553 30
 -1 -12 -3 673.883 172.355 27
 1 -12 3 407.205 215.893 5
 -1 -12 3 801.696 222.206 5
 -1 -12 3 1032.41 196.561 6
 1 -12 3 799.332 168.855 6
 1 12 -3 889.021 214.05 18
 -1 -12 3 620.971 236.324 12
 1 -12 3 1084.38 249.43 12
 -1 -12 -3 537.294 224.142 23
 1 -12 -3 642.457 259.45 24
 -1 12 -3 855.917 207.304 21
 1 12 -3 945.728 207.42 21
 1 12 -3 1050.81 203.021 22
 -1 12 -3 721.789 206.84 22
 1 -12 -3 961.656 220.151 10
 1 -12 -3 824.161 221.433 9
 1 -12 3 704.2 214.121 8
 1 -12 -3 447.093 201.931 8
 -1 -12 -3 54.8579 191.004 8
 -1 -12 3 737.321 228.04 7
 1 -12 3 655.801 233.616 7
 1 12 -3 581.685 205.295 17
 -1 -12 -3 775.165 204.183 37
 1 12 -3 606.783 309.93 40
 -1 12 -3 731.767 333.21 40
 1 -12 -3 762.821 230.125 4
 -1 -12 -3 686.594 222.35 4
 1 -12 -4 1373.36 217.187 42
 1 -12 -4 1184.76 195.203 37
 -1 -12 -4 1274.43 208.128 37
 -1 -12 -4 1615.37 297.143 35
 1 -12 -4 1786.3 257.971 35
 1 -12 -4 1674.63 254.048 36
 -1 -12 -4 1127.76 253.094 36
 -1 -12 -4 1646.96 261.254 31
 -1 -12 -4 1253.93 267.6 32
 1 -12 -4 1704.96 305.916 32
 -1 -12 -4 1745.92 215.102 27
 1 -12 -4 1971.78 250.467 27
 -1 -12 4 2089.73 266.79 5
 1 -12 4 2052.46 267.537 5
 1 -12 4 1912.51 238.13 6
 -1 -12 4 1640.46 245.06 6
 -1 -12 4 1232.31 215.014 16
 1 12 -4 1916.19 263.324 17
 -1 12 -4 1577.07 244.247 17
 1 -12 4 1676.53 217.013 16
 -1 -12 4 1633.66 282.825 12
 1 -12 4 1816.5 281.005 12
 -1 -12 -4 1342.1 231.212 23
 -1 -12 -4 1911.6 303.73 24
 1 -12 -4 1483.7 297.496 24
 1 -12 -4 1434.87 229.141 10
 -1 12 -4 1877.57 246.955 22
 -1 12 -4 1316.05 236.205 21
 1 12 -4 2138.89 260.41 21
 1 12 -4 1430.64 245.952 22
 1 -12 -4 1341.51 232.369 9
 1 12 -4 1880.04 270.893 18
 -1 12 -4 1535.23 249.314 18
 -1 -12 4 1901.29 262.224 7
 1 -12 4 2078.06 256.478 7
 1 -12 4 1435.83 212.851 15
 -1 -12 4 1588.73 218.568 15
 1 12 -4 2008.06 256.219 3
 -1 12 -4 2069.46 264.842 3
 -1 -12 -4 1564.21 237.747 4
 1 -12 -4 1680.12 238.576 4
 1 -12 5 1166.17 203.274 16
 -1 -12 5 1184.79 208.169 16
 -1 12 -5 1055.39 223.191 17
 1 -12 -5 1568.11 221.884 36
 -1 -12 -5 1444.96 264.462 35
 1 -12 -5 1382.42 269.173 35
 1 -12 -5 1051.05 209.513 31
 1 -12 -5 1563.9 271.216 32
 -1 -12 -5 1221.18 232.895 32
 1 -12 -5 1142.07 210.745 27
 -1 -12 -5 1204.44 205.822 27
 -1 -12 -5 1498.75 225.095 36
 -1 -12 5 1341.66 248.816 12
 1 -12 5 1559.76 244.294 12
 -1 -12 -5 1065.83 266.223 24
 -1 12 -5 1057.72 235.857 21
 -1 12 -5 1261.24 242.333 22
 1 12 -5 1515.67 235.822 22
 1 12 -5 1185.37 232.422 21
 1 -12 5 1468.92 225.785 6
 -1 -12 5 1579.35 224.593 5
 1 -12 5 1069.99 220.964 5
 -1 -12 5 1470.5 235.759 6
 1 -12 -5 898.712 174.846 4
 -1 12 -5 1176.54 235.133 18
 -1 -12 5 1611.7 214.865 15
 1 -12 5 1704.53 215.926 15
 -1 12 -5 1352.07 235.131 3
 1 12 -5 1492.31 239.633 3
 1 -12 -5 1623.62 205.263 42
 1 -12 5 1083.57 233.05 7
 -1 -12 5 1285.58 221.869 7
 1 -12 -6 4710.35 313.945 36
 -1 -12 -6 4913.16 381.216 35
 1 -12 -6 4837.35 374.89 35
 -1 -12 -6 4899.6 334.153 27
 -1 -12 -6 4990.47 376.085 24
 1 -12 -6 5496.95 393.68 24
 1 -12 6 4755.8 328.82 5
 1 -12 6 5543.04 352.185 6
 -1 -12 6 4468.38 310.933 5
 1 12 -6 5489.29 367.002 22
 1 -12 -6 4788.48 326.642 42
 1 12 -6 5052.64 360.884 21
 1 12 -6 5737.05 372.873 18
 -1 12 -6 4947.17 349.475 18
 1 -12 6 5281.04 332.536 7
 -1 -12 6 4765.08 315.67 7
 1 -12 -6 4744.7 357.061 32
 -1 -12 6 5848.3 350.005 15
 1 -12 6 5260.41 342.86 15
 -1 12 -6 5039.38 357.556 3
 1 12 -6 5236.66 356.391 3
 -1 -12 6 4204.53 324.698 12
 1 -12 6 4475.83 328.214 12
 -1 12 -6 5394.63 349.569 17
 1 12 -6 4871.95 359.347 17
 1 -12 6 5302.02 343.556 16
 -1 -12 6 6097.23 354.333 16
 -1 12 -7 14033.6 750.507 22
 1 12 -7 14465.6 754.329 22
 1 12 -7 14444.4 751.669 18
 -1 12 -7 12979.3 735.582 18
 -1 12 -7 13595.5 749.102 21
 1 12 -7 14042.4 753.211 21
 -1 -12 7 15594 746.759 15
 1 -12 7 15316.8 746.004 15
 1 -12 7 15287.4 747.995 16
 1 12 -7 15224.1 751.982 17
 -1 -12 7 15535.7 747.503 16
 -1 12 -7 13205.1 734.759 17
 1 -12 -7 14217.2 759.011 24
 1 -12 -7 13552 756.3 35
 -1 12 -7 14442.6 749.978 3
 1 12 -7 15281.5 751.329 3
 -1 -12 7 16185.6 752.439 6
 1 -13 0 -191.007 177.588 12
 -1 -13 0 -237.087 169.07 12
 -1 -13 0 -15.9706 181.304 5
 1 -13 0 -105.193 163.375 5
 1 -13 0 252.886 481.926 25
 -1 -13 0 255.892 443.452 25
 -1 -13 0 100.581 211.593 23
 -1 -13 0 218.52 233.734 24
 1 -13 0 -136.288 219.941 24
 -1 -13 0 170.396 208.542 4
 1 -13 0 309.35 202.505 4
 1 -13 0 60.4733 226.023 10
 1 -13 0 80.0184 229.297 9
 -1 -13 0 179.793 249.461 8
 -1 -13 0 141.887 174.555 36
 1 -13 0 -15.3951 167.815 36
 -1 -13 0 94.1326 215.795 35
 1 -13 0 182.439 165.724 7
 1 -13 0 -172.925 246.573 8
 -1 -13 0 96.7649 191.38 7
 1 -13 0 311.936 252.932 31
 -1 -13 0 344.022 264.759 31
 -1 -13 0 -89.5509 253.522 32
 1 -13 0 470.558 251.532 32
 -1 13 0 -71.9681 382.759 40
 1 13 0 502.075 372.893 40
 1 -13 1 1023.58 237.434 12
 -1 -13 1 608.558 217.614 12
 -1 -13 -1 928.447 178.791 5
 -1 -13 1 924.633 228.739 5
 1 -13 1 609.232 197.144 5
 -1 -13 1 775.258 218.814 4
 1 -13 -1 692.791 237.511 4
 -1 -13 -1 649.361 243.244 4
 1 -13 1 877.2 207.17 4
 -1 -13 1 433.578 206.315 23
 1 -13 -1 1396.18 260.781 24
 -1 -13 -1 396.097 240.963 23
 -1 -13 -1 803.098 264.469 24
 1 -13 1 329.341 242.981 10
 -1 -13 1 254.349 421.247 25
 1 -13 -1 -83.5363 474.279 25
 -1 -13 1 700.745 264.526 24
 1 -13 1 582.943 429.331 25
 -1 -13 -1 677.739 471.474 25
 1 -13 1 892.131 237.867 24
 -1 13 -1 655.048 182.63 21
 -1 13 -1 783.376 180.939 22
 -1 -13 1 425.571 257.299 8
 1 -13 1 596.905 233.186 9
 -1 -13 -1 425.947 266.564 8
 -1 -13 -1 885.806 224.671 37
 1 -13 -1 920.694 207.048 35
 1 -13 -1 777.082 211.932 36
 -1 -13 -1 1147.49 260.162 35
 -1 -13 -1 821.071 212.083 36
 -1 -13 -1 879.525 181.288 7
 1 -13 1 274.085 187.075 7
 -1 -13 1 1004.31 233.483 7
 1 -13 -1 1149.46 268.147 8
 1 -13 1 953.455 264.598 8
 1 -13 -1 724.218 250.997 32
 -1 -13 1 722.258 282.299 31
 1 -13 1 826.615 263.238 31
 1 13 1 211.629 404.836 40
 -1 13 -1 358.679 391.493 40
 -1 13 1 636.126 424.533 40
 1 13 -1 857.034 432.661 40
 -1 -13 2 5603.03 433.979 12
 1 -13 2 5755.99 428.187 12
 -1 -13 -2 4802.76 419.213 4
 1 -13 2 5081.44 412.5 5
 -1 -13 -2 6397.87 748.232 25
 1 -13 -2 5803.5 442.103 24
 1 -13 2 5131.23 725.092 25
 -1 -13 -2 6739.66 460.731 24
 -1 -13 2 4958.59 705.055 25
 1 -13 -2 4695.09 689.299 25
 -1 -13 -2 6959.06 448.677 23
 -1 13 -2 5740.81 389.885 22
 1 13 -2 5764.57 378.915 22
 -1 -13 2 5845.39 407.402 23
 1 -13 -2 4701.58 434.851 10
 1 13 -2 5415.63 371.834 21
 -1 13 -2 5943.52 391.198 21
 1 -13 -2 5429.21 445.017 9
 -1 -13 -2 2376.4 422.687 8
 1 -13 -2 4790 436.532 8
 1 -13 2 5625.55 446.546 8
 -1 -13 2 3425.59 436.448 8
 1 -13 -2 5882.67 428.941 36
 -1 -13 2 4821.34 381.808 37
 -1 -13 -2 5476.51 421.504 37
 -1 -13 -2 5764.06 427.324 36
 -1 -13 -2 6012.89 432.343 35
 1 -13 -2 5557.77 408.076 35
 1 13 -2 4213.68 599.229 40
 -1 13 -2 4922.19 665.411 40
 -1 13 2 3349.42 562.305 40
 1 13 2 5502.87 642.907 40
 -1 -13 2 5024.36 437.749 31
 -1 -13 -2 5739.82 470.245 31
 -1 -13 -2 5783.98 468.838 32
 1 -13 2 4909.04 420.945 31
 1 -13 -2 5882.43 458.382 32
 -1 -13 2 5084.89 365.072 6
 1 -13 2 5330.17 422.121 7
 -1 -13 -3 27356.4 1419 32
 1 -13 -3 29645.9 1440.39 32
 -1 -13 -3 26372.4 1370.98 30
 -1 -13 -3 26267.4 1411.75 31
 -1 -13 3 25408.4 1370.39 30
 1 -13 3 26332.9 1400.05 12
 -1 -13 3 25927.5 1396.98 12
 -1 -13 3 26833.4 1393.99 5
 -1 -13 -3 25880.1 1397.84 4
 1 -13 3 26827.7 1393.09 5
 1 -13 -3 27771.2 1400.27 4
 1 -13 3 25322.3 1343.54 6
 1 13 -3 28295.4 1382.03 17
 1 -13 -3 29281 1423.25 24
 1 13 -3 26509.7 1364.74 22
 -1 13 -3 26641.6 1374.32 22
 -1 -13 -3 26485.9 1398.8 23
 1 13 -3 27854.5 1369.22 21
 -1 13 -3 27340.3 1375.27 21
 1 -13 -3 24999.8 1393.05 10
 1 -13 -3 25859 1383.01 8
 1 -13 3 24236.9 1381.42 8
 -1 -13 -3 16875.4 1348.61 8
 -1 -13 3 20912.9 1377.46 8
 1 -13 -3 23725.3 1384.98 9
 -1 13 -3 27353 1375.3 3
 1 13 -3 25985.1 1371.44 3
 1 13 -3 27476.6 1381.19 18
 -1 -13 -3 28502.7 1410.51 35
 1 -13 -3 27039.4 1389.85 35
 1 -13 3 26958.3 1395.79 7
 -1 -13 3 27077.4 1395.9 7
 -1 -13 3 25839.2 1355.96 6
 1 -13 -3 27252 1375.55 37
 -1 -13 -3 27253.2 1382.11 37
 1 -13 -4 1699.19 196.058 42
 1 13 -4 1996.45 257.56 17
 1 -13 4 1551.24 197.176 16
 -1 -13 4 1577.75 196.147 16
 1 -13 -4 1618.84 297.939 32
 -1 -13 -4 1977 300.208 32
 1 -13 -4 1580.05 282.683 31
 -1 -13 -4 2032.94 275.41 31
 1 -13 4 2133.99 275.313 12
 -1 -13 4 1274.95 268.536 12
 -1 -13 -4 1798.34 268.765 36
 -1 -13 -4 2044.14 232.894 37
 1 -13 -4 1859.55 218.033 37
 -1 -13 4 1769.98 234.762 6
 1 -13 4 1539.37 223.116 6
 1 -13 4 1505.09 256.152 5
 -1 -13 4 2334.77 278.157 5
 -1 -13 4 2239.29 274.493 7
 1 -13 4 2321.53 275.646 7
 1 -13 -4 1629.93 244.125 23
 -1 -13 -4 2411.62 320.918 24
 1 -13 -4 2357.03 317.527 24
 -1 -13 -4 1631.13 242.755 23
 -1 13 -4 2336.63 258.179 21
 1 13 -4 1551.01 244.644 22
 1 13 -4 1906.26 254.775 21
 -1 13 -4 2153.29 257.363 22
 1 -13 -4 1037 228.567 10
 1 -13 -4 997.793 228.381 9
 1 -13 -4 1111.79 234.585 4
 1 -13 4 1883.61 200.419 15
 -1 -13 4 1506.85 191.131 15
 1 13 -4 2134.62 261.099 18
 1 13 -4 1686.31 258.008 3
 -1 13 -4 1837.49 257.207 3
 1 -13 -4 2129.94 277.113 35
 1 -13 -4 1648.02 263.98 36
 -1 -13 -4 1989.41 293.844 35
 -1 -13 5 695.664 191.846 6
 1 -13 5 564.691 180.907 6
 -1 -13 5 478.124 181.895 5
 1 -13 5 449.212 196.504 5
 1 -13 -5 495.942 172.762 31
 1 -13 -5 732.191 229.06 32
 -1 -13 -5 676.264 205.679 32
 -1 -13 -5 418.552 231.244 24
 1 13 -5 743.422 204.98 22
 -1 -13 -5 617.001 191.399 36
 -1 13 -5 864.403 206.434 21
 -1 13 -5 616.036 206.492 22
 1 13 -5 416.871 192.985 21
 1 -13 5 611.123 201.12 7
 -1 -13 5 53.6907 169.694 7
 1 13 -5 762.718 211.626 3
 -1 13 -5 352.706 192.737 3
 1 -13 5 511.869 158.399 15
 -1 -13 5 465.931 148.456 15
 1 13 -5 501.078 208.1 18
 -1 13 -5 811.726 209.884 18
 1 -13 5 543.389 205.085 12
 -1 -13 5 679.276 206.525 12
 1 -13 5 460.457 157.769 16
 -1 13 -5 625.389 196.438 17
 -1 -13 5 680.651 158.271 16
 1 13 -5 503.167 207.198 17
 1 -13 -5 344.495 189.211 36
 -1 -13 -5 891.328 246.934 35
 1 -13 -5 718.061 222.298 35
 1 -13 6 1151.09 153.016 12
 -1 -13 6 1274.1 173.03 6
 1 -13 6 1421.43 175.592 6
 -1 -13 6 947.483 131.465 5
 1 -13 6 1185.36 150.666 5
 1 -13 6 890.47 148.687 16
 -1 -13 6 1222.16 156.42 16
 -1 13 -6 1159.77 167.1 17
 -1 13 -6 821.188 167.759 3
 1 13 -6 1564.03 192.123 3
 -1 -13 -6 1167.84 211.889 35
 1 -13 -6 1382.38 199.129 35
 -1 -13 6 958.54 150.906 15
 1 -13 6 1149.53 152.955 15
 -1 13 -6 1176.56 186.76 21
 1 13 -6 1506.43 182.115 21
 -1 13 -6 1177.57 169.784 18
 1 -13 6 965.62 148.968 7
 -1 -13 6 781.153 127.43 7
 1 -13 -6 1273.2 174.929 32
 1 -13 -6 1187.48 214.91 24
 -1 -13 -6 1072.53 204.163 24
 -1 13 -6 1124.08 184.203 22
 1 13 -6 1080.21 178.726 22
 1 13 -7 2059.89 142.391 18
 -1 13 -7 1859.88 137.272 3
 1 13 -7 2203.63 141.671 3
 1 -13 -7 2039.65 149.446 24
 1 13 -7 1894.45 139.776 17
 1 -13 7 2171.6 139.74 6
 -1 -14 0 -23.1232 261.839 24
 1 -14 0 -30.4628 167.326 5
 -1 -14 0 114.294 186.245 5
 -1 -14 0 -41.8444 214.357 23
 1 -14 0 83.3437 237.667 24
 1 -14 0 -93.824 186.788 36
 1 -14 0 105.532 242.49 10
 1 -14 0 41.9463 233.383 9
 -1 -14 0 -213.516 282.756 8
 1 -14 0 -19.1009 219.972 4
 -1 -14 0 -39.3591 218.988 4
 1 -14 0 16.0801 183.863 12
 -1 -14 0 -175.415 185.812 12
 1 -14 0 45.7827 250.161 8
 -1 -14 0 -82.4331 189.415 7
 1 -14 0 107.687 177.585 7
 -1 -14 0 24.1009 262.685 31
 1 -14 0 44.7847 268.651 32
 1 -14 0 92.9873 265.807 31
 -1 -14 0 -96.8821 192.876 36
 -1 -14 0 56.0949 227.735 37
 -1 -14 1 7179.87 503.664 23
 -1 -14 -1 7813.13 539.257 23
 -1 14 -1 7121.69 453.461 22
 -1 -14 -1 6824.63 516.504 35
 1 -14 -1 7247.2 477.606 35
 -1 14 -1 6237.44 441.884 21
 -1 -14 -1 5951.25 561.806 8
 1 -14 -1 7191.49 555.826 8
 -1 -14 1 6267.36 552.493 8
 1 -14 1 6749.47 547.09 8
 1 -14 -1 7978.48 569.197 31
 -1 -14 1 8260.36 551.172 31
 1 -14 -1 6720.84 524.591 32
 1 -14 1 7184.8 532.128 31
 1 -14 -1 8564.23 532.063 24
 -1 -14 -1 6402.32 538.876 24
 -1 -14 1 6255.9 536.449 24
 1 -14 1 6234.65 496.928 24
 -1 -14 1 7981.27 501.132 5
 1 -14 1 6527.01 487.172 4
 1 -14 1 6912.49 480.213 5
 1 -14 -1 7625.84 517.851 4
 -1 -14 -1 6546.23 526.62 4
 -1 -14 -1 6782.65 449.315 5
 -1 -14 1 7417.15 495.646 12
 1 -14 1 7386.03 498.365 12
 -1 -14 -1 8325.41 506.07 36
 -1 -14 1 6684.94 487.802 37
 -1 -14 -1 7724.26 518.855 37
 1 -14 -1 7465.04 492.676 36
 -1 -14 1 7484.72 500.352 7
 -1 -14 -1 7229.69 454.205 7
 1 -14 1 7757.42 492.132 7
 -1 -14 2 4428.39 383.588 12
 1 -14 2 4852.74 390.207 12
 1 -14 -2 5699.85 426.675 24
 -1 -14 -2 4751.08 424.125 24
 -1 14 -2 4033.58 334.782 22
 -1 -14 -2 4684.05 401.589 23
 -1 -14 2 4117.62 348.3 23
 1 -14 -2 2923.7 392.417 10
 1 -14 -2 3994.93 356.102 35
 -1 -14 -2 5028.54 400.783 35
 -1 14 -2 4404.4 335.34 21
 1 -14 -2 4846.89 416.357 8
 1 -14 2 4079 397.681 8
 1 -14 -2 3989.88 401.177 9
 -1 -14 2 4961.99 436.679 8
 -1 -14 -2 4252.11 419.914 8
 1 14 -2 4848.57 353.999 18
 -1 -14 -2 4241.66 375.538 36
 -1 -14 -2 4961.51 388.814 37
 1 -14 -2 4606.81 386.541 36
 -1 -14 2 3273.65 321.68 37
 1 14 -2 4842.21 353.726 17
 -1 -14 -2 4017.84 425.424 31
 1 -14 -2 4501.54 428.263 32
 1 -14 2 3496.79 364.086 31
 1 -14 -2 4540.02 434.582 31
 -1 -14 2 3406.69 392.804 31
 -1 -14 -2 3693.16 417.674 32
 1 -14 2 4149.91 362.747 5
 -1 -14 -2 3024.98 405.752 4
 -1 -14 2 4439.75 371.175 5
 -1 -14 2 3875.76 303.208 6
 -1 -14 2 5026.74 380.783 7
 1 -14 2 4680.41 373.61 7
 1 -14 -3 16.1044 187.227 37
 -1 -14 -3 -168.803 209.061 37
 -1 -14 -3 21.2073 238.382 31
 -1 -14 3 -146.696 181.851 30
 -1 -14 -3 64.6085 261.752 32
 1 -14 -3 375.548 268.495 31
 -1 -14 -3 -16.0217 178.3 30
 1 -14 -3 -36.6363 230.555 36
 1 -14 -3 34.2859 199.762 35
 -1 -14 -3 -116.088 234.658 35
 1 -14 3 160.865 139.372 6
 -1 -14 3 71.874 227.05 5
 -1 -14 3 90.989 157.659 6
 1 -14 -3 268.458 249.383 24
 -1 -14 -3 19.2481 229.422 23
 1 14 -3 212.759 168.694 21
 1 14 -3 100.38 166.33 22
 -1 14 -3 -45.9268 190.764 21
 -1 14 -3 -15.4972 185.128 22
 1 -14 -3 186.811 225.601 10
 -1 -14 3 273.88 205.752 8
 -1 -14 -3 145.501 210.95 8
 1 -14 -3 -111.279 224.938 9
 1 -14 -3 17.7895 202.441 8
 1 -14 3 215.04 213.121 8
 1 -14 -3 187.475 234.079 4
 -1 -14 -3 -130.867 226.258 4
 -1 -14 3 -272.314 229.848 7
 1 14 -3 -16.0576 189.697 17
 -1 14 -3 212.506 191.364 17
 -1 14 -3 420.381 201.753 18
 1 14 -3 -264.208 204.093 18
 1 14 -3 142.96 203.466 3
 -1 14 -3 -63.224 203.236 3
 1 -14 -4 11626.3 694.377 24
 -1 -14 -4 10410.7 687.877 24
 -1 -14 -4 11681.8 682.349 35
 1 -14 -4 11745.5 660.544 35
 -1 14 -4 11537.1 646.453 21
 1 14 -4 10944.9 635.984 21
 1 -14 -4 10968.8 651.819 4
 1 -14 4 11718.1 665.282 5
 -1 -14 4 11676.4 660.58 5
 1 14 -4 10781.3 636.264 22
 -1 14 -4 11860.4 651.551 22
 1 -14 -4 10547.6 642.568 23
 -1 -14 -4 11511.2 649.779 23
 1 14 -4 11841.2 659.212 18
 1 -14 4 11087 672.989 12
 -1 -14 4 10844.8 668.947 12
 -1 -14 -4 10015.3 668.212 32
 1 -14 -4 10944.8 688.834 32
 -1 -14 -4 10312.4 656.19 31
 1 -14 -4 10435 670.542 31
 1 14 -4 11825.6 657.724 17
 1 -14 -4 10338.2 652.357 36
 -1 -14 -4 10072.5 624.268 37
 1 -14 -4 10375.3 615.07 37
 -1 -14 -4 10057 652.698 36
 1 -14 4 10727.8 657.014 7
 1 -14 4 10429.8 611.62 6
 -1 -14 4 11134 662.169 7
 -1 -14 4 10703.2 625.153 6
 1 14 -4 11222 653.418 3
 -1 14 -4 12239.2 659.142 3
 1 -14 -5 3264.15 272.459 35
 -1 -14 -5 2912.62 290.191 35
 1 -14 -5 2342.31 298.886 24
 -1 14 -5 2632.78 254.817 22
 -1 -14 -5 2608.34 298.926 24
 1 14 -5 2624.24 251.613 22
 1 -14 5 2909.86 261.298 5
 -1 -14 5 2571.52 247.146 5
 1 -14 -5 2488.73 281.797 32
 -1 -14 -5 2400.71 253.797 32
 1 14 -5 3116.85 251.495 21
 -1 14 -5 2820.45 259.534 21
 1 14 -5 2804.34 264.625 18
 -1 14 -5 3007.78 262.036 18
 -1 -14 -5 2649.99 251.949 36
 1 -14 -5 2647.7 251.325 36
 1 -14 5 2875.75 268.589 12
 -1 -14 5 2957.25 267.418 12
 1 14 -5 2992.52 263.699 17
 -1 14 -5 2639.21 253.362 17
 1 -14 5 3366.13 240.257 6
 -1 -14 5 2427.74 243.211 7
 -1 -14 5 2578.68 236.167 6
 1 -14 5 2458.59 256.787 7
 -1 14 -5 2735.65 259.044 3
 1 14 -5 2705.82 260.84 3
 1 14 -6 7950.5 443.383 21
 -1 14 -6 8321.49 446.969 21
 -1 14 -6 8194.67 440.623 18
 -1 14 -6 8412.16 442.561 3
 1 14 -6 8031.97 442.655 3
 1 -14 -6 7920.51 466.73 24
 -1 -14 -6 6836.14 451.252 24
 -1 -14 -6 7308.15 457.799 35
 1 -14 -6 8893.08 453.011 35
 -1 14 -6 8290.93 438.69 17
 1 -14 6 7253.96 422.24 5
 1 -14 6 6739.55 420.262 7
 1 -14 6 8987.6 436.324 6
 -1 -14 6 8451.64 437.104 6
 1 -14 6 7596.29 422.763 12
 -1 14 -6 7889.94 445.194 22
 1 14 -6 7472.87 439.998 22
 -1 -15 0 -41.2799 244.919 23
 -1 -15 0 311.96 302.022 31
 1 -15 0 344.97 271.677 31
 -1 -15 0 213.183 295.149 8
 1 -15 0 -232.355 278.167 8
 1 -15 0 320.288 223.568 4
 -1 -15 0 -78.1622 185.919 36
 -1 -15 0 73.777 223.22 37
 1 -15 0 -151.241 167.884 12
 -1 -15 0 -149.931 171.448 12
 1 -15 0 -89.479 169.3 36
 -1 -15 0 62.8884 176.292 5
 1 -15 0 101.109 157.032 5
 1 -15 0 -218.811 165.198 7
 -1 -15 0 -348.843 183.486 7
 -1 -15 0 23.4965 284.968 24
 1 -15 0 -41.0756 233.143 24
 -1 -15 1 1896.83 287.292 23
 -1 -15 -1 1672.68 331.347 24
 -1 -15 -1 1759.49 290.51 23
 1 -15 -1 1921.95 308.758 24
 1 -15 1 1399.02 253.147 23
 -1 -15 1 1565.25 318.199 31
 1 -15 -1 1883.13 334.935 31
 1 -15 1 2041.19 303.354 31
 1 -15 -1 1994.98 331.739 32
 1 -15 1 2000.61 253.243 5
 -1 -15 1 2026.73 262.553 5
 -1 -15 -1 1952.63 214.66 5
 -1 -15 1 2308.75 347.729 8
 1 -15 -1 1780.95 323.652 8
 1 -15 1 1709.9 312.538 8
 -1 -15 -1 1435.62 327.765 8
 -1 -15 -1 1784.52 297.272 4
 1 -15 1 1427.11 248.142 4
 1 -15 -1 1765.86 295.119 4
 1 -15 1 1350.91 274.941 24
 -1 -15 1 1543.86 313.122 24
 -1 -15 -1 1746.05 272.683 37
 -1 -15 -1 1694.45 271.841 36
 -1 -15 1 1565.43 253.269 37
 -1 -15 -1 1899.2 210.7 7
 1 -15 1 1540.54 243.082 7
 -1 -15 1 2133.53 265.603 7
 1 -15 -1 1452.69 254.109 36
 -1 -15 -1 1410.4 272.27 35
 1 -15 1 1931.27 264.544 12
 -1 -15 1 1649.05 255.237 12
 -1 -15 -2 1343.78 264.89 35
 1 -15 -2 1966.57 263.385 36
 1 -15 -2 1341.43 243.218 35
 1 -15 -2 1993.92 289.841 23
 -1 -15 -2 1749.44 296.444 23
 -1 -15 -2 1173.52 305.103 24
 1 -15 -2 1592.96 296.669 24
 -1 -15 2 1196.77 217.606 23
 -1 -15 2 1207.35 245.487 5
 1 -15 2 1196.44 243.276 5
 1 -15 -2 1171.97 302.189 32
 -1 -15 -2 1380.79 323.605 32
 1 -15 2 1292.24 257.978 31
 -1 -15 2 1187.44 285.154 31
 -1 -15 -2 1701.7 318.938 31
 -1 -15 -2 1485.09 249.96 30
 -1 -15 2 1678.09 269.455 30
 1 -15 -2 1667.63 323.561 31
 -1 15 -2 1408.98 203.635 22
 -1 15 -2 1485.13 209.412 21
 -1 -15 -2 1045.99 296.64 8
 -1 -15 2 875.28 274.499 8
 1 -15 2 1325.07 285.383 8
 1 -15 -2 1470.03 291.696 8
 1 15 -2 1814.93 242.473 18
 1 15 -2 1673.32 232.222 17
 1 -15 2 1640 267.662 12
 -1 -15 2 1002.19 246.548 12
 -1 -15 -2 1341.13 264.892 37
 -1 -15 2 1165.95 207.731 37
 1 -15 -2 1344.38 257.2 37
 -1 -15 -2 1697.93 266.659 36
 1 -15 2 1381.94 254.295 7
 -1 -15 2 1679.27 254.835 7
 -1 -15 -3 6889.68 482.031 35
 1 -15 -3 7400.39 460.773 35
 1 -15 -3 8371.58 513.221 24
 -1 -15 -3 6856.35 505.946 24
 -1 15 -3 6595.11 429.506 22
 -1 -15 -3 6480.31 469.147 23
 1 -15 -3 7038.29 474.191 23
 1 15 -3 6355.19 413.587 22
 1 -15 -3 7176.97 483.464 4
 -1 -15 3 7092.23 475.634 5
 -1 -15 -3 6140.11 481.136 31
 1 -15 -3 7618.02 519.15 31
 1 -15 -3 5310.4 420.042 30
 -1 -15 3 5703.7 431.699 30
 -1 -15 -3 5675.84 426.149 30
 -1 -15 -3 5943.67 493.786 32
 -1 15 -3 6492.97 428.306 21
 1 15 -3 6057.76 410.384 21
 1 -15 -3 5321.35 441.271 8
 1 -15 3 5137.54 439.84 8
 1 15 -3 6745.19 451.956 3
 -1 15 -3 7103.26 453.45 3
 1 15 -3 7597.1 453.425 17
 -1 15 -3 7365.49 461.487 17
 -1 -15 3 7480.89 482.747 7
 -1 -15 3 6120.59 399.225 6
 -1 15 -3 7272.93 460.479 18
 1 15 -3 7124.47 451.508 18
 1 -15 -3 6837.3 443.04 37
 1 -15 -3 6105.28 461.965 36
 -1 -15 -3 6903.34 452.482 37
 -1 -15 -3 6696.99 469.146 36
 -1 -15 4 132.526 206.66 12
 1 -15 4 249.373 210.422 12
 -1 -15 -4 181.67 183.196 31
 1 -15 -4 154.422 206.076 31
 -1 -15 -4 79.0752 208.046 32
 1 -15 -4 51.0415 229.815 32
 -1 -15 -4 198.681 214.483 35
 1 -15 -4 92.8692 180.183 35
 -1 -15 -4 205.697 166.384 23
 1 -15 -4 -103.352 169.689 23
 1 15 -4 190.136 147.483 22
 1 -15 -4 301.78 242.294 24
 -1 15 -4 72.2406 157.299 21
 1 15 -4 -33.2454 146.132 21
 -1 15 -4 85.227 159.646 22
 1 -15 4 -60.125 117.174 6
 -1 -15 4 367.937 143.61 6
 -1 -15 4 202.81 197.781 5
 1 -15 4 467.707 205.027 5
 1 15 -4 157.316 175.606 18
 1 -15 -4 280.276 204.081 36
 -1 -15 -4 144.12 148.808 37
 -1 -15 -4 185.113 196.638 36
 1 -15 -4 227.525 135.118 37
 1 -15 4 319.947 198.028 7
 -1 -15 4 163.983 189.959 7
 1 15 -4 204.619 182.921 17
 1 -15 -4 -52.6979 169.535 4
 -1 15 -4 366.571 187.229 3
 1 15 -4 147.646 182.108 3
 -1 -15 -5 13878 783.038 24
 1 -15 -5 13119.9 778.558 24
 1 -15 -5 14362.5 761.386 35
 -1 -15 -5 14689.6 777.225 35
 -1 15 -5 14583 755.427 21
 1 15 -5 13560.1 747.325 21
 1 -15 5 14534 757.509 5
 -1 -15 5 14119.3 750.47 5
 -1 15 -5 14598.6 760.858 18
 1 15 -5 14011.8 759.82 18
 1 -15 5 14622.9 763.58 12
 -1 -15 5 14569 765.985 12
 1 15 -5 14461.3 760.214 17
 -1 15 -5 14915.8 760.347 17
 1 -15 -5 14686.3 756.107 36
 -1 -15 -5 14660 758.801 36
 -1 15 -5 14760.2 757.383 3
 1 15 -5 14639.8 757.893 3
 1 15 -5 13102.3 746.27 22
 -1 15 -5 14610.5 757.189 22
 -1 -15 5 14218.3 740.463 6
 1 -15 5 14165.3 756.987 7
 -1 -15 5 14128.8 751.394 7
 1 -15 5 14505.3 732.529 6
 1 -15 -5 12043 763.963 32
 1 15 -6 1711.56 132.192 3
 -1 15 -6 1805.65 129.948 3
 -1 15 -6 2077.01 137.308 22
 -1 15 -6 1744.17 129.094 17
 -1 15 -6 1778.63 133.734 21
 -1 15 -6 1816.02 130.113 18
 -1 -16 0 222.628 281.303 8
 1 -16 0 -130.375 278.849 8
 1 -16 0 -34.6027 207.577 4
 -1 -16 0 216.617 267.164 24
 1 -16 0 93.2789 227.222 24
 -1 -16 0 211.02 172.793 7
 1 -16 0 37.9706 148.844 7
 1 -16 0 117.504 153.886 36
 -1 -16 0 69.2379 168.305 36
 -1 -16 0 170.268 215.568 37
 -1 -16 0 125.654 169.69 5
 1 -16 0 50.1349 149.061 5
 -1 -16 0 247.33 287.439 31
 1 -16 0 149.353 262.06 31
 -1 -16 0 -39.6594 233.188 30
 -1 -16 0 114.954 231.365 23
 1 -16 0 -112.303 227.001 23
 -1 -16 0 -255.406 157.507 12
 1 -16 0 -116.234 148.386 12
 -1 -16 -1 8661.15 576.175 23
 -1 -16 1 9095.08 555.339 23
 1 -16 -1 10013.4 583.972 23
 1 -16 1 7526.21 531.325 23
 -1 -16 -1 8438.35 555.864 30
 1 -16 -1 9102.88 603.555 31
 -1 -16 1 8285.43 582.984 31
 -1 -16 1 8694.08 564.461 30
 1 -16 1 7472.36 559.669 31
 -1 -16 1 9484.93 536.382 5
 1 -16 -1 8233.75 569.466 4
 1 -16 1 8789.11 520.371 5
 -1 -16 1 6139.47 595.287 8
 -1 -16 -1 4600.94 597.051 8
 1 -16 1 7908.25 592.964 8
 1 -16 -1 6634.07 585.414 8
 1 16 -1 8343.06 504.509 18
 1 16 -1 8605.94 504.136 17
 1 -16 -1 8159.2 558.381 24
 -1 -16 -1 7551.57 587.99 24
 -1 -16 1 8072.02 523.401 7
 1 -16 1 8218.8 515.585 7
 -1 -16 1 7888.46 523.392 12
 1 -16 1 8884.6 532.772 12
 -1 -16 1 7983.41 522.8 37
 -1 -16 -1 9012.16 535.2 36
 -1 -16 -1 7488.05 538.531 37
 1 -16 -1 9594.46 534.445 36
 -1 -16 -2 2240.69 297.369 23
 -1 -16 -2 1848.06 317.538 24
 -1 -16 2 1687.11 219.569 23
 1 -16 -2 1586.82 283.603 24
 1 -16 2 1702.74 246.535 5
 -1 -16 2 1743.07 253.829 5
 -1 16 -2 1697.92 194.121 21
 -1 16 -2 1568.44 193.234 22
 -1 -16 2 1528.73 252.29 12
 1 -16 2 1736.13 256.104 12
 -1 -16 -2 1759.68 310.606 31
 -1 -16 -2 1282.1 247.616 30
 -1 -16 2 1503.26 251.135 30
 1 -16 2 1455.02 246.618 31
 1 -16 -2 2001.61 306.33 32
 -1 -16 2 742.101 270.619 8
 -1 -16 -2 1435.9 282.931 8
 1 -16 2 1052.72 278.189 8
 1 -16 -2 1291.01 268.398 8
 1 16 -2 1766.57 218.862 18
 -1 16 -2 1443.61 233.276 18
 -1 -16 -2 1966.51 266.612 36
 1 -16 -2 1856.88 257.786 36
 -1 -16 -2 1699.28 253.185 37
 -1 -16 2 1403.02 205.095 37
 1 -16 -2 2201.45 259.011 37
 1 -16 2 1641.31 219.515 37
 1 16 -2 1560.07 212.012 17
 -1 16 -2 2174.8 245.255 17
 1 -16 -2 998.092 214.411 35
 -1 -16 -2 1421.95 266.602 35
 -1 -16 2 1979.21 259.46 7
 1 -16 2 1660.23 240.382 7
 1 -16 -3 49.7941 163.966 37
 1 -16 -3 56.8857 190.346 36
 -1 -16 -3 -65.9001 169.785 37
 -1 -16 -3 102.103 208.477 36
 1 -16 -3 148.209 168.184 35
 -1 -16 -3 14.9395 202.398 35
 -1 -16 -3 -122.018 202.705 23
 1 -16 -3 269.904 228.928 24
 1 -16 -3 60.5609 194.665 23
 -1 -16 -3 90.5091 256.326 24
 1 -16 3 44.171 200.835 12
 -1 -16 3 29.5074 202.6 12
 1 -16 3 23.7778 148.14 30
 1 -16 -3 -52.0761 231.109 31
 1 -16 -3 45.3005 142.254 30
 -1 -16 3 -59.9252 148.429 30
 -1 -16 -3 134.438 217.703 31
 -1 -16 -3 -104.103 152.356 30
 -1 16 -3 -86.8871 138.847 21
 -1 16 -3 87.8394 140.099 22
 1 -16 3 158.672 177.598 8
 1 -16 -3 -13.0684 170.248 8
 1 -16 -3 74.1888 203.414 4
 -1 16 -3 -103.96 178.449 18
 1 16 -3 -112.112 164.965 18
 1 16 -3 181.813 164.212 17
 -1 16 -3 -101.071 173.202 17
 1 -16 3 250.301 196.29 7
 1 16 -3 -24.5363 178.82 3
 -1 16 -3 72.9848 181.452 3
 -1 -16 -4 72.746 176.465 35
 1 -16 -4 -59.5971 140.438 35
 1 -16 -4 -54.062 201.042 24
 1 -16 -4 29.7628 141.148 23
 1 16 -4 -38.8943 110.505 22
 -1 -16 -4 19.5246 137.592 23
 -1 -16 4 398.55 160.911 5
 1 -16 4 -43.6862 159.431 5
 1 -16 -4 -24.0648 172.51 31
 1 -16 -4 13.7012 191.875 32
 -1 16 -4 -100.208 133.769 21
 1 16 -4 54.0214 110.142 21
 -1 16 -4 -9.20422 127.658 22
 -1 16 -4 115.206 149.698 18
 1 16 -4 196.005 153.671 18
 -1 -16 4 58.7937 169.358 12
 1 -16 4 -70.2475 170.91 12
 1 16 -4 87.994 153.869 3
 -1 16 -4 174.281 149.448 3
 1 -16 4 22.0863 163.567 7
 -1 -16 4 152.486 157.821 7
 -1 -16 -4 -91.9656 172.691 36
 -1 -16 -4 57.9679 123.187 37
 -1 16 -4 -91.8573 145.659 17
 1 16 -4 60.3397 143.301 17
 1 16 -5 3458.72 230.312 22
 -1 16 -5 4311.71 250.615 22
 -1 -16 5 3792.95 248.611 5
 1 -16 5 4307.33 256.197 5
 1 -16 5 3980.42 252.15 7
 -1 -16 5 3972.96 250.17 7
 -1 16 -5 4060.07 249.974 21
 1 16 -5 3441.52 231.133 21
 1 16 -5 4297.7 263.51 18
 1 16 -5 4755.27 257.607 3
 -1 16 -5 4325.07 256.107 3
 1 16 -5 4097.81 258.539 17
 -1 -16 -5 3782.89 281.656 24
 1 -16 -5 4676.14 287.632 24
 1 -16 -5 3649.51 244.768 35
 -1 -16 -5 4134.08 271.314 35
 1 -16 5 4780.97 268.757 12
 -1 -16 -5 4266.61 256.544 36
 1 -16 -5 4233.23 256.764 36
 -1 -17 0 -78.4623 139.954 7
 1 -17 0 19.1852 113.069 7
 1 -17 0 66.6378 111.701 5
 -1 -17 0 77.9639 141.841 5
 1 -17 0 -91.9707 241.398 31
 -1 -17 0 136.179 238.001 30
 -1 -17 0 154.467 271.693 31
 -1 -17 0 -73.1872 241.432 24
 1 -17 0 -15.2421 195.231 24
 1 -17 0 44.0198 204.498 37
 -1 -17 0 -54.887 138.439 36
 -1 -17 0 87.3192 189.594 37
 1 -17 0 302.305 214.076 23
 -1 -17 0 32.7346 208.838 23
 1 -17 0 150.193 265.431 8
 -1 -17 0 19.2441 273.781 8
 -1 -17 1 -138.711 167.68 5
 1 -17 1 11.5996 154.532 5
 1 -17 1 182.047 162.818 12
 -1 -17 1 96.5799 167.247 12
 1 -17 1 277.025 223.465 31
 -1 -17 -1 32.2464 216.624 30
 1 -17 -1 111.886 272.662 31
 -1 -17 1 -17.669 238.616 31
 -1 -17 1 113.167 221.329 30
 1 -17 1 142.923 247.018 8
 1 -17 -1 322.375 253.664 8
 -1 -17 1 272.767 251.841 8
 1 17 -1 85.9454 136.922 18
 1 17 -1 62.6588 137.91 17
 -1 -17 -1 427.442 258.64 24
 1 -17 -1 290.38 209.452 24
 -1 -17 1 76.8648 172.751 37
 1 -17 1 238.446 184.101 37
 1 -17 -1 220.568 170.588 36
 -1 -17 -1 282.057 187.506 36
 -1 -17 -1 161.541 203.411 37
 -1 -17 1 14.2368 186.917 23
 1 -17 -1 32.7099 223.528 23
 1 -17 1 108.902 175.444 23
 -1 -17 -1 184.28 223.504 23
 -1 -17 1 254.224 171.409 7
 1 -17 1 -82.0243 152.469 7
 1 -17 -2 76.2798 204.652 24
 -1 -17 -2 17.1695 244.729 24
 -1 -17 2 107.451 178.941 30
 -1 -17 -2 -13.2559 174.086 30
 -1 -17 -2 205.162 238.358 31
 1 -17 2 159.853 179.968 30
 1 -17 -2 196.04 176.573 30
 -1 -17 -2 259.605 219.698 23
 1 -17 2 75.9803 172.27 12
 -1 -17 2 75.927 172.149 12
 1 -17 2 297.452 164.329 5
 -1 -17 2 499.667 190.354 5
 1 -17 2 237.531 206.998 8
 1 -17 -2 237.662 199.264 8
 1 17 -2 234.319 151.431 18
 -1 17 -2 269.352 167.766 18
 1 17 -2 51.8108 139.087 17
 -1 17 -2 261.689 165.723 17
 1 -17 -2 37.7092 173.877 36
 -1 -17 -2 172.309 186.915 37
 1 -17 -2 244.139 179.772 37
 -1 -17 2 27.5692 129.27 37
 1 -17 2 131.091 144.496 37
 -1 -17 -2 130.054 184.275 36
 1 -17 2 252.474 170.1 7
 -1 -17 2 -100.866 172.103 7
 1 17 -2 240.202 170.505 3
 -1 17 -2 -226.352 164.603 3
 -1 -17 -3 748.689 181.263 23
 1 -17 -3 803.228 183.81 23
 1 -17 -3 940.488 214.138 24
 1 -17 3 686.437 170.266 5
 -1 -17 3 760.628 183.356 12
 1 -17 3 838.297 180.085 12
 -1 -17 -3 362.7 188.999 31
 -1 -17 3 317.125 127.872 30
 1 -17 3 290.806 131.198 30
 1 -17 -3 587.119 210.439 31
 -1 17 -3 479.784 123.402 21
 -1 17 -3 484.603 120.296 22
 1 -17 3 875.377 175.976 7
 -1 17 -3 546.075 164.23 18
 1 17 -3 480.863 148.285 18
 1 17 -3 606.585 143.392 17
 -1 17 -3 797.092 159.759 17
 1 17 -3 793.641 163.841 3
 -1 17 -3 614.454 162.034 3
 -1 -17 -3 661.06 158.919 37
 1 -17 -3 415.932 145.213 37
 1 -17 -3 902.663 182.223 36
 -1 -17 -3 732.652 181.481 36
 -1 -17 -3 486.538 226.334 24
 -1 -17 4 130.332 115.008 7
 1 -17 4 294.692 119.853 7
 1 17 -4 119.48 102.626 18
 -1 17 -4 52.2014 114.503 18
 1 -17 -4 -107.132 117.645 31
 -1 17 -4 225.358 116.863 17
 1 17 -4 136.857 104.956 17
 1 -17 4 214.934 133.333 12
 -1 17 -4 152.304 86.6831 22
 1 -17 -4 249.841 153.962 24
 1 -17 4 153.3 120.933 5
 -1 -17 4 121.488 115.173 5
 -1 17 -4 244.759 111.423 3
 1 17 -4 -13.803 107.397 3
 -1 17 -4 91.677 83.3517 21
 -1 18 0 -75.7847 118.682 17
 1 -18 0 22.7637 161.679 37
 -1 -18 0 134.761 170.802 37
 -1 -18 0 40.0667 190.892 30
 1 -18 0 13.1895 185.89 30
 1 -18 0 199.309 210.557 31
 -1 -18 0 45.1588 216.142 31
 1 -18 0 44.559 218.093 8
 -1 18 0 -69.3145 123.08 18
 1 -18 0 109.552 175.845 23
 -1 -18 0 204.044 175.125 23
 1 -18 1 7.86313 111.525 5
 -1 -18 1 18.0683 129.922 5
 -1 18 -1 27.2211 128.088 18
 1 18 -1 -92.7362 107.316 18
 -1 -18 -1 140.807 206.452 24
 1 -18 -1 11.5205 174.263 24
 1 -18 1 -180.105 198.627 8
 1 -18 -1 -41.6272 194.319 8
 1 -18 1 -126.858 112.629 7
 -1 -18 1 -18.1956 131.63 7
 1 -18 1 -118.815 169.562 31
 1 -18 -1 174.48 214.428 31
 1 -18 -1 73.1314 173.675 30
 -1 -18 -1 172.967 175.498 30
 -1 -18 1 87.0372 179.08 30
 1 -18 1 172.37 182.099 30
 1 -18 -1 126.612 183.181 23
 -1 -18 1 228.621 150.801 23
 1 -18 1 29.2651 134.186 23
 -1 -18 -1 91.0656 192.686 23
 1 18 -1 20.8088 100.961 17
 -1 18 -1 17.6294 126.187 17
 1 -18 1 147.96 149.413 37
 -1 -18 -1 205.028 166.52 37
 -1 -18 -1 45.8687 133.721 36
 1 -18 -1 134.783 165.644 37
 1 -18 -1 -25.7249 122.189 36
 -1 -18 1 56.4598 142.341 37
 -1 -18 2 11100.6 579.288 5
 1 -18 2 10607.3 570.399 5
 1 18 -2 10953 556.879 17
 -1 18 -2 10982 571.782 17
 -1 18 -2 11390.4 575.699 3
 1 18 -2 11205.3 575.808 3
 -1 -18 -2 11209.1 589.635 37
 1 -18 -2 10991.8 579.573 36
 1 -18 2 8949.36 547.896 37
 1 -18 -2 10332.8 582.676 37
 -1 -18 -2 10631.6 579.987 36
 1 -18 2 10277.7 569.691 7
 -1 -18 2 11232.6 580.846 7
 -1 -18 2 9663.49 577.939 30
 -1 -18 -2 9492.94 604.635 31
 -1 -18 -2 9647.9 575.828 30
 1 -18 -2 10081 573.257 30
 1 -18 2 10410.9 581.936 30
 1 -18 -2 11429.4 599.629 24
 -1 -18 -2 10751.6 617.14 24
 -1 18 -2 10291.1 570.702 18
 1 18 -2 10426.3 556.75 18
 1 -18 2 10330.4 571.89 12
 1 -18 3 3452.5 224.871 5
 1 18 -3 3414.85 220.649 3
 -1 18 -3 3401.48 221.263 3
 1 -18 3 3626.21 230.982 12
 1 -18 -3 3012.91 246.583 31
 -1 -18 -3 2945.55 262.735 24
 1 -18 -3 3315.69 248.64 24
 -1 18 -3 3119.41 218.964 17
 1 18 -3 2991.77 208.427 17
 -1 18 -3 3189.54 221.072 18
 1 18 -3 2517.53 205.082 18
 1 -18 3 3419.04 223.391 7
 1 -18 -3 3229.38 211.894 37
 -1 -18 -3 3315.95 236.526 36
 1 -18 -3 3635.58 236.306 36
 -1 -18 -3 3132.68 220.06 37
 -1 -18 -3 3257.58 231.795 23
 1 -18 -3 3716.56 235.93 23
 -1 19 0 -16.9652 65.136 17
 -1 -19 0 9.07421 138.951 30
 -1 19 0 65.4309 69.0984 18
 1 -19 0 15.1104 118.755 37
 -1 -19 0 88.2574 113.528 37
 1 -19 0 54.8885 116.313 23
 -1 -19 0 82.9641 126.017 23
 -1 -19 -1 1025.36 158.786 23
 1 -19 -1 996.556 150.358 23
 -1 -19 -1 955.723 146.289 30
 1 -19 -1 1054.6 174.18 31
 -1 -19 1 915.944 141.722 30
 1 -19 1 872.526 144.21 30
 1 -19 -1 946.094 143.689 30
 -1 19 -1 833.238 121.646 3
 1 19 -1 1102.88 127.46 3
 1 -19 1 703.12 112.43 37
 1 -19 -1 974.642 134.728 37
 -1 -19 1 686.102 101.615 37
 -1 -19 -1 778.484 142.213 37
 -1 19 -1 761.098 103.652 18
 -1 19 -1 650.316 101.027 17
 -1 19 -2 9985.7 514.296 18
 -1 -19 -2 10867.1 528.918 37
 -1 -19 -2 9813.44 517.224 36
 1 -19 -2 10523.2 526.176 37
 1 19 -2 10726.5 521.473 3
 -1 19 -2 9674.25 519.137 3
 -1 -19 2 10093 515.987 5
 -1 19 -2 9306.58 511.906 17
 -1 -19 2 9714.35 514.996 7
 -2 0 0 63470.7 3052.8 29
 2 0 0 62338.7 3056.78 11
 -2 0 0 64358.9 3070.8 40
 -2 0 0 61078.5 3046.99 2
 -2 0 0 61077.6 3046.15 1
 -2 0 -1 606788 28399.9 29
 2 0 1 576495 28393.1 11
 2 0 -1 585657 28394.7 11
 -2 0 1 590318 28404.9 2
 -2 0 1 595615 28407 1
 -2 0 -2 963291 45396.4 34
 -2 0 -2 999999 45384.3 29
 2 0 2 926023 45336.5 11
 2 0 -2 897426 45335.9 11
 2 0 -2 975528 45414 39
 -2 0 2 952867 45391.9 1
 -2 0 2 953022 45393.3 2
 -2 0 -3 203729 9417.97 34
 -2 0 -3 215286 9413.5 29
 2 0 -3 206724 9467 39
 -2 0 3 210327 9433.07 1
 -2 0 3 217504 9440.12 2
 -2 0 -4 38901.1 2183.57 34
 2 0 4 46896.9 2272.83 41
 2 0 -4 42904.3 2304.72 39
 2 0 4 38963.6 2232.09 2
 2 0 4 38493.8 2237.81 1
 -2 0 4 42683.4 2250.03 1
 -2 0 4 41235.3 2230.91 2
 -2 0 5 67818.9 3408.93 1
 -2 0 5 66481.2 3409.92 2
 2 0 5 72421.7 3456.77 1
 2 0 5 72001.8 3443.29 2
 2 0 5 66839.4 3429.92 41
 2 0 -5 59254 3148.96 42
 -2 0 -5 61136 3321.83 34
 -2 0 -6 43112.1 2227.53 38
 -2 0 -6 45534.8 2253.73 3
 2 0 -6 42992.9 2248.59 3
 2 0 -6 46374.5 2260.68 18
 2 0 -6 42627.9 2243.58 42
 2 0 6 44504.4 2565.51 41
 -2 0 -6 51709.9 2259.8 26
 -2 0 -6 41655.4 2232.74 27
 -2 0 -6 44099.1 2230.94 28
 2 0 -6 44233.9 2252.8 17
 2 0 -7 49.8919 189.786 17
 2 0 -7 33.9514 196.505 18
 -2 0 -7 129.125 153.324 38
 -2 0 -7 103.024 208.765 3
 2 0 -7 135.758 209.371 3
 -2 0 -7 218.765 181.812 27
 -2 0 -7 154.358 178.095 28
 2 0 -8 1961.34 210.422 18
 2 0 -8 2483.02 261.141 33
 -2 0 -8 2136.1 216.165 27
 -2 0 -8 2142.23 249.372 3
 2 0 -8 2168.3 251.784 3
 2 0 -8 1496.8 202.853 17
 2 0 -9 3969.36 231.542 33
 -2 0 -9 3549.32 214.148 33
 -2 0 -9 3601.04 222.702 3
 2 0 -9 3446.02 222.664 3
 -2 0 -9 3766.02 206.923 27
 -2 -1 0 651699 32027.2 25
 2 1 0 678656 32005.8 39
 2 -1 0 684530 31996.4 39
 -2 1 0 680801 32023.7 40
 -2 1 0 667561 32001.6 29
 -2 -1 0 692901 31990.7 34
 -2 1 0 643126 31998.2 1
 -2 1 0 644376 31999.4 2
 2 -1 0 675692 32015.2 11
 -2 -1 0 648383 31977.2 41
 -2 -1 1 126.332 197.86 25
 -2 -1 -1 491.731 211.167 25
 -2 1 1 -129.387 166.275 2
 -2 1 1 422.074 186.674 1
 -2 1 -1 69.4521 166.384 29
 -2 -1 1 146.817 159.998 41
 2 -1 1 6.95771 113.429 41
 2 -1 1 52.2447 148.968 11
 2 -1 -1 177.411 162.632 11
 2 -1 -1 -98.8514 178.529 39
 -2 1 -1 186.619 179.141 40
 2 1 -1 -128.376 200.801 39
 -2 1 1 351.867 182.948 40
 -2 -1 2 150857 6492.94 41
 2 -1 2 136599 6443.37 41
 -2 1 2 136427 6456.77 1
 -2 1 2 136176 6454.82 2
 -2 1 -2 117703 6405.56 40
 2 -1 -2 134199 6465.33 39
 -2 1 2 133549 6410.27 40
 -2 1 -2 130367 6434.12 29
 2 -1 2 131124 6404.05 11
 2 1 2 131345 6396.96 11
 2 -1 -2 131892 6405.57 11
 2 1 -2 128139 6400.18 11
 -2 -1 -2 135853 6457.82 34
 2 -1 3 152147 4576.34 41
 -2 -1 3 154593 4649.06 41
 -2 1 3 147517 4573.98 1
 -2 1 3 147822 4567.89 2
 2 -1 -3 151996 4616.08 39
 -2 1 -3 153365 4539.36 29
 2 -1 -3 123911 4348.42 11
 2 1 -3 128326 4355.26 11
 -2 1 -3 153298 4557.54 34
 -2 -1 -3 156749 4570.44 34
 -2 1 -4 987.995 282.531 34
 -2 -1 -4 1349.37 308.559 34
 2 -1 4 1614.51 355.43 41
 2 -1 -4 1330.47 389.229 39
 -2 1 4 1036.29 334.788 1
 -2 1 4 1491.16 339.77 2
 2 1 4 1061.31 336.406 2
 2 1 4 1534.39 377.026 1
 -2 1 5 -47.8565 308.241 1
 -2 1 5 47.6203 297.28 2
 2 1 5 198.317 328.872 2
 2 1 5 49.8696 287.841 1
 -2 -1 -5 40.1307 242.312 34
 -2 1 -5 -382.962 261.187 34
 2 1 5 -53.124 339.566 41
 2 -1 -5 67.0958 149.714 42
 2 1 -5 -63.4608 149.601 42
 2 -1 5 52.7193 304.289 41
 2 1 -6 1668.14 238.859 18
 2 -1 -6 1144.14 225.409 18
 -2 1 -6 1002.14 178.054 38
 -2 -1 -6 1133.53 189.289 38
 -2 -1 6 1222.86 179.936 15
 -2 -1 6 1947.46 417.668 2
 -2 1 6 1291.48 371.481 2
 2 -1 6 971.048 386.727 2
 2 1 6 1695.85 417.52 2
 -2 1 6 1004.63 373.897 1
 2 -1 6 738.331 373.272 1
 -2 -1 6 2198.18 435.956 1
 2 1 6 614.005 356.264 1
 -2 -1 -6 864.816 218.772 3
 2 1 -6 1028.51 216.231 3
 2 -1 -6 1329.26 220.363 3
 -2 1 -6 1338.63 222.185 3
 2 -1 -6 1360.42 237.996 42
 2 1 -6 1094.15 207.403 42
 2 -1 6 924.745 389.604 41
 2 1 6 795.226 380.104 41
 -2 -1 6 1273.3 181.801 16
 2 -1 -6 1086.09 216.905 17
 2 1 -6 1430.56 231.03 17
 -2 1 -6 1641.07 199.885 28
 2 -1 -6 1469.35 178.001 27
 -2 -1 -6 1586.29 220.904 27
 -2 1 -6 1625.76 212.86 27
 -2 1 -7 6718.36 414.704 38
 -2 -1 -7 6413.48 423.504 38
 -2 -1 -7 4771.52 422.014 35
 2 1 -7 6837.28 460.946 17
 2 -1 -7 6766.32 453.999 18
 2 -1 -7 7103.41 455.916 17
 2 1 -7 6746.67 458.54 18
 -2 -1 -7 7075.98 440.405 28
 -2 1 -7 7092.45 443.958 28
 2 -1 -7 5386.65 405.104 27
 -2 -1 -7 6801.63 444.682 27
 -2 1 -7 7181.02 439.554 27
 2 -1 -7 7176.89 475.286 42
 2 1 -7 6460.48 455.53 3
 -2 1 -7 7301.43 473.365 3
 2 -1 -7 6364.82 460.728 3
 -2 -1 -7 6685.86 466.838 3
 2 -1 -8 8144.94 488.401 27
 -2 1 -8 10054.8 525.639 28
 -2 1 -8 9475.67 517.351 27
 -2 -1 -8 9295.29 522.68 27
 2 -1 -8 10183.3 554.095 33
 -2 -1 -8 9042.58 533.548 33
 2 1 -8 9746.54 544.185 3
 -2 -1 -8 9433.29 547.506 3
 2 -1 -8 9449.1 542.387 3
 -2 1 -8 10269.5 546.361 3
 -2 -1 -8 8208.11 491.278 38
 2 1 -8 8252.1 514.521 17
 2 -1 -8 7259.13 499.177 17
 2 -1 -8 7862.82 504.901 18
 2 1 -8 8749.22 520.768 18
 -2 1 9 10009.4 445.223 14
 -2 -1 9 10357.2 444.413 14
 2 1 -9 10270.6 446.75 3
 -2 1 -9 10347.6 446.424 3
 2 -1 -9 10769.1 456.299 33
 -2 -1 -9 8946.64 433.1 33
 -2 1 -9 8921.87 435.702 33
 2 1 -9 9789.89 448.1 33
 -2 -1 -9 9139.33 431.721 27
 -2 1 -9 8275.89 419.763 27
 -2 2 0 86730.4 4043.06 29
 -2 -2 0 73210.9 4036.43 29
 -2 -2 0 81529.6 4039.06 34
 -2 -2 0 82412.3 4083.4 25
 2 -2 0 84032.6 4076.1 11
 -2 2 0 82406.8 4040.64 2
 -2 2 0 78365.3 4036.43 1
 2 2 0 86228.3 4053.62 39
 2 -2 0 89807.3 4031.41 39
 -2 2 0 88589.1 4084.18 40
 -2 2 1 161126 7581.31 40
 2 2 -1 144376 7573.59 39
 -2 2 -1 155487 7582.68 40
 2 -2 -1 162681 7557.99 39
 2 -2 1 161080 7550.32 41
 -2 -2 1 163629 7584.03 41
 -2 -2 -1 145316 7579.62 25
 -2 -2 1 156559 7587.83 25
 -2 2 -1 150364 7549.18 29
 -2 -2 -1 163838 7559.1 29
 -2 2 1 157067 7559.94 2
 -2 -2 1 153859 7559.38 2
 -2 -2 1 152433 7558.39 1
 -2 2 1 152356 7557.39 1
 2 -2 1 157536 7575.95 11
 2 -2 -1 157612 7573.82 11
 2 -2 2 24273.3 1355.04 11
 2 -2 -2 26528.2 1362 11
 -2 -2 2 24025.4 1390.38 1
 -2 2 2 26856.6 1392.6 1
 -2 -2 2 24433.3 1385.78 2
 -2 2 2 26703.1 1394.2 2
 2 -2 2 26488.1 1388.72 41
 -2 -2 2 27809.7 1440.28 41
 -2 -2 2 25908.2 1378.65 25
 -2 -2 -2 23353.2 1369.22 25
 -2 2 -2 27609.8 1384.81 29
 -2 -2 -2 28094.6 1382.31 29
 -2 -2 -2 28310.7 1416.41 34
 2 -2 -2 27232.3 1402.7 39
 -2 2 2 28149.1 1365.94 40
 2 2 -2 26216.4 1438.75 39
 -2 2 -2 28070.3 1376.73 40
 2 -2 3 17093 941.802 11
 2 2 -3 19393.6 948.338 11
 2 -2 -3 19049.8 945.757 11
 -2 2 -3 20402.3 1049.17 29
 -2 -2 -3 20917.6 1058.73 29
 2 -2 3 21796.9 1101.78 41
 -2 -2 3 25300.8 1173.3 41
 -2 -2 3 23228.9 1097.03 1
 -2 2 3 23023.3 1095.66 1
 -2 2 3 21957.8 1086.67 2
 -2 -2 3 21566.2 1080.68 2
 -2 2 -3 20015.6 963.497 40
 2 2 -3 23884.4 1166.98 39
 2 -2 -3 25648.1 1140.23 39
 -2 -2 -3 23249.9 1102.59 34
 -2 2 -3 21671.9 1085.05 34
 2 -2 4 64731.9 3350.51 2
 -2 -2 4 66519.5 3344.59 1
 -2 2 4 66193.9 3337.03 1
 2 2 4 67286.6 3355 2
 2 2 4 64338.4 3346.44 1
 2 -2 4 64313 3346.06 1
 -2 -2 4 66981.7 3349.06 2
 -2 2 4 61796 3326.27 2
 2 -2 4 63917.2 3354.66 41
 2 2 -4 63428.4 3396.04 39
 -2 2 -4 62209.2 3295.16 34
 -2 -2 -4 61686 3307.47 34
 -2 2 -5 13096.2 899.128 34
 -2 -2 -5 13594.8 927.432 34
 2 2 5 17003.1 1035.72 2
 -2 -2 5 15434.3 1009.51 1
 -2 2 5 15415.1 990.402 1
 2 -2 5 14654.5 1018.69 2
 2 -2 5 14338.1 997.932 1
 2 2 5 15557.2 1016.6 1
 -2 -2 5 14567.9 993.439 2
 -2 2 5 14009.8 969.538 2
 2 -2 5 14368.2 1014.05 41
 2 2 -5 12119.4 738.485 42
 2 -2 -5 13359.7 756.682 42
 -2 -2 -5 12576.3 754.832 42
 2 2 -6 1677.81 239.273 22
 2 2 -6 1472.89 236.283 21
 2 2 -6 1555.19 237.555 3
 -2 2 -6 1622.87 231.259 3
 -2 -2 -6 1661.64 249.093 3
 2 -2 -6 1374.11 225.546 3
 2 -2 -6 1433.2 240.611 18
 2 2 -6 1792.13 234.599 18
 -2 2 6 1816.05 406.435 1
 2 2 6 1830.03 422.661 1
 -2 -2 6 1704.84 413.102 2
 -2 2 6 1513.06 406.461 2
 2 -2 6 2476.56 457.897 2
 2 2 6 1263.63 382.967 2
 2 -2 6 1347.22 407.238 1
 -2 -2 6 2189.8 433.934 1
 -2 -2 -6 1726.95 216.919 28
 2 2 -6 1541.32 187.084 28
 2 -2 -6 1062.88 189.395 27
 -2 -2 -6 1878.05 228.571 27
 -2 2 -6 1661.82 216.863 27
 -2 2 -6 1520.91 206.959 28
 -2 -2 -6 1216.21 205.73 38
 -2 -2 6 1313.53 201.314 15
 2 2 -6 2076.12 241.555 17
 -2 -2 6 1723.37 213.68 16
 2 -2 -6 1405.95 232.727 17
 2 -2 6 1464.01 408.658 41
 2 -2 -6 1586.22 245.801 42
 2 2 6 1211.6 433.385 41
 -2 -2 -7 736.441 216.666 3
 2 -2 -7 439.48 208.362 3
 -2 2 -7 356.295 214.678 3
 2 2 -7 823.078 215.069 3
 2 -2 -7 357.488 190.273 18
 2 2 -7 727.801 209.49 18
 2 -2 7 880.245 179.95 16
 -2 -2 7 580.848 163.14 16
 2 2 -7 678.494 201.143 17
 2 -2 -7 703.161 197.225 17
 -2 2 -7 623.255 183.994 28
 -2 2 -7 832.209 198.562 27
 -2 -2 -7 658.134 203.7 27
 2 -2 -7 511.62 169.165 27
 -2 -2 -7 601.675 190.189 38
 -2 -2 7 275.559 153.727 15
 2 -2 7 634.551 168.106 15
 -2 -2 -7 578.488 193.431 35
 2 -2 7 676.731 178.75 6
 2 -2 -7 772.891 221.686 42
 2 2 -8 617.925 163.628 17
 2 -2 -8 599.716 208.221 33
 -2 -2 -8 384.553 166.957 33
 2 2 -8 496.142 169.312 18
 -2 -2 -8 658.896 142.996 38
 2 2 -8 232.915 181.719 3
 2 -2 -8 260.33 180.73 3
 -2 2 -8 507.701 186.55 3
 -2 -2 -8 420.77 187.535 3
 2 -2 -8 481.178 136.449 27
 -2 -2 -8 575.473 179.976 27
 -2 2 -8 460.087 155.823 28
 -2 2 -8 492.783 152.831 27
 -2 -2 -8 320.42 138.632 35
 -2 2 -9 3107.24 182.127 3
 2 2 -9 2837.5 177.458 3
 -2 -2 9 2741.41 176.277 14
 -2 2 9 3096.48 177.807 14
 -2 -2 -9 2395.62 163.382 33
 2 -2 -9 2931.78 190.837 33
 -2 2 -9 3048.87 178.338 33
 2 2 -9 2994.6 187.472 33
 2 -2 -9 2134.6 171.766 35
 -2 2 -9 2172.57 143.899 27
 -2 -2 -9 2874.27 170.533 27
 -2 3 0 476844 22874.5 29
 -2 -3 0 419924 22872 29
 -2 -3 0 463632 22935.2 25
 2 -3 0 469354 22934.2 11
 -2 -3 0 488669 22892.9 34
 2 -3 0 514152 22860 39
 -2 3 0 470886 22932.6 40
 2 3 0 483189 22894.9 39
 -2 -3 -1 98530.5 4487.87 29
 -2 3 -1 93703.6 4481.07 29
 2 -3 1 91285 4497.01 41
 -2 -3 1 98574.9 4537.13 41
 -2 -3 1 85738.4 4481.98 2
 -2 3 1 94894.8 4489.58 2
 -2 -3 1 85327.3 4481.15 1
 -2 3 1 91468.7 4486.45 1
 -2 -3 1 87551.2 4534.43 25
 -2 -3 -1 89759.4 4536.04 25
 2 -3 1 94167.8 4527.9 11
 2 -3 -1 90070.3 4520.99 11
 2 -3 -1 92759.7 4476.54 39
 -2 3 -1 88493.2 4528.93 40
 -2 3 1 98568.1 4535.33 40
 2 3 -1 92681.4 4520.95 39
 2 -3 -2 25794.1 1340.16 11
 2 -3 2 24533.2 1337.08 11
 -2 3 -2 24611.2 1346.97 40
 2 -3 -2 25796.5 1346.69 39
 2 3 -2 24406.4 1397.27 39
 -2 3 2 27053.5 1345.19 40
 2 -3 2 23749 1359.41 41
 -2 -3 2 26682.9 1414.83 41
 -2 -3 -2 23633.2 1345.8 25
 -2 -3 2 24457.8 1352.02 25
 -2 3 2 26093.4 1349.95 1
 -2 -3 2 26800.8 1353.61 1
 -2 -3 2 27169.1 1354.12 2
 -2 3 2 26460.3 1348.27 2
 -2 -3 -2 27101.2 1383.02 34
 -2 -3 -2 26232.3 1336.27 29
 -2 3 -2 23399 1323.38 29
 2 3 3 80611.7 3792.8 11
 2 -3 3 59218.7 3804.55 25
 2 -3 -3 56120 3784.38 25
 -2 -3 3 75537.3 3821.95 25
 2 -3 3 84120.5 3922.39 41
 2 3 -3 72047.6 3803.39 40
 -2 -3 3 83365.4 3971.49 41
 2 3 3 71377.3 3794.22 40
 -2 -3 3 87991.8 3913.5 1
 -2 3 3 92126.1 3916.62 1
 -2 -3 3 91128.7 3919.04 2
 -2 3 3 88395.3 3905.83 2
 -2 -3 -3 87418.8 3921.66 34
 -2 3 -3 82805.7 3871.68 29
 -2 -3 -3 86660.2 3879.43 29
 2 -3 -3 86891.9 3922.33 39
 -2 3 -3 85742 3828.02 40
 -2 3 3 77581.5 3799.37 40
 2 3 -3 82494.5 3953.92 39
 2 3 -4 134433 7357.83 39
 2 3 4 152878 7312.65 1
 -2 -3 4 157033 7314.61 1
 -2 3 4 150041 7301.54 1
 2 3 4 144276 7297.59 2
 2 -3 4 144884 7298.45 2
 -2 3 4 154082 7304.44 2
 2 -3 4 147459 7307.76 1
 -2 -3 4 155213 7315.6 2
 2 -3 4 141174 7320.53 41
 -2 -3 -4 145047 7288.66 34
 -2 3 -4 137428 7259.83 34
 2 -3 5 2152.64 410.647 1
 -2 -3 5 1594.08 383.643 1
 2 3 5 1887.83 382.098 1
 2 -3 5 1589.37 361.146 2
 -2 3 5 1898.2 365.752 1
 -2 -3 5 1583.75 355.727 2
 2 3 5 1577.19 366.934 2
 -2 3 5 1084.55 345.815 2
 -2 -3 -5 1102.7 317.084 34
 -2 3 -5 1649.13 302.384 34
 -2 -3 -5 1960.92 224.226 42
 2 3 -5 1523.43 186.231 42
 2 -3 5 1221.35 363.731 41
 2 -3 -5 2106.83 233.561 42
 2 -3 -6 36054.1 1844.48 27
 -2 -3 -6 37155 1850.61 28
 -2 3 -6 37209.2 1844.24 28
 -2 -3 -6 37026 1859.33 27
 2 3 -6 35418.4 1829.74 28
 -2 -3 6 34914.6 1846.11 15
 -2 3 -6 35276.6 1843.93 22
 2 3 -6 38269.5 1875.4 22
 -2 3 -6 35404.3 1843.65 21
 2 3 -6 35600.7 1867.83 21
 2 -3 -6 36247.4 1868.28 3
 -2 -3 -6 34218.7 1867.68 3
 2 3 -6 35399.9 1865.9 3
 -2 3 -6 35903.2 1869.81 3
 2 -3 -6 38488.8 1878.32 18
 2 3 -6 36878.5 1879.57 18
 2 -3 -6 38205.3 1874.26 17
 -2 3 6 41459 2172.3 1
 2 3 6 42098.6 2186.08 2
 2 -3 6 38469.9 2175.12 1
 2 3 6 44847.8 2221.73 1
 -2 3 6 37975.2 2135.6 2
 -2 -3 6 38307.6 2157.5 1
 -2 -3 6 41250.6 2175.67 2
 2 -3 6 40712.8 2190.51 2
 -2 -3 -6 39240.1 1877.33 35
 -2 -3 6 34796.3 1848.52 16
 2 3 -6 37099.7 1876.35 17
 -2 -3 6 33113.6 1830.3 6
 -2 -3 -6 37455.4 1860.32 38
 2 -3 -6 37377 1877.74 42
 -2 -3 -6 35971.5 1875.7 42
 2 -3 6 31105.3 2142.08 41
 2 3 6 36539.1 2199.16 41
 2 -3 -7 5230.24 403.25 33
 -2 -3 -7 5368.9 393.911 33
 -2 -3 -7 4592.13 373.224 35
 2 -3 -7 4987.29 378.711 18
 2 -3 -7 5005.71 374.856 17
 2 3 -7 5761.04 405.506 18
 -2 -3 -7 5359.1 370.042 38
 -2 3 -7 5541.46 364.837 28
 -2 3 -7 4544.99 353.212 27
 2 -3 -7 5079.97 357.658 27
 -2 -3 -7 5350.95 383.724 27
 -2 -3 -7 5088.47 367.627 28
 2 -3 7 4939.73 366.783 6
 2 -3 7 5511.88 368.308 15
 -2 -3 7 4853.41 354.885 15
 -2 3 -7 5211.66 399.057 3
 -2 -3 -7 5879.6 410.359 3
 2 3 -7 5049.28 389.147 3
 2 -3 -7 5128.97 393.765 3
 -2 -3 7 4741.81 356.466 16
 2 -3 7 4902.02 362.271 16
 2 3 -7 5384.93 393.503 17
 2 -3 -7 5018.91 407.148 42
 2 3 -8 15705.2 859.01 17
 2 3 -8 16032.5 861.236 18
 -2 -3 -8 15221.1 841.502 38
 2 -3 8 15384.2 835.696 6
 -2 -3 -8 15982.1 860.211 27
 2 -3 -8 15422.3 836.845 27
 -2 3 -8 16210.3 844.916 28
 -2 3 -8 16079.3 842.263 27
 2 -3 8 16097.2 839.066 16
 -2 -3 8 16148.6 836.496 16
 -2 3 -8 17021 873.302 3
 -2 -3 -8 16749.5 878.541 3
 2 -3 -8 16318.7 872.599 3
 2 3 -8 16948.2 872.249 3
 -2 -3 -8 16880.5 864.112 33
 -2 -3 -8 15532.3 847.336 35
 2 -3 -8 14575.2 876.429 35
 2 -3 -8 17421.4 882.72 33
 -2 -3 8 15253.6 831.782 15
 2 -3 8 17418.6 841.447 15
 -2 -3 -9 67.2632 83.8673 27
 2 -3 -9 5.99611 100.281 35
 2 -3 -9 19.1793 109.649 33
 -2 3 9 5.01064 85.6624 14
 -2 -3 9 -46.9285 76.1577 14
 -2 3 -9 -16.5087 83.0072 3
 2 3 -9 -89.7812 86.1492 3
 -2 3 -9 60.0809 85.5158 33
 2 3 -9 23.5685 91.6585 33
 -2 -4 0 5369.68 374.157 29
 -2 4 0 7256.19 378.953 29
 2 -4 0 6277.35 476.304 11
 2 -4 0 6418.42 345.329 39
 2 4 0 6952.74 421.22 39
 -2 4 0 5929.62 496.292 40
 -2 -4 0 5863.64 508.259 25
 -2 -4 0 6839.77 438.564 34
 -2 -4 -1 8557.62 524.225 34
 -2 4 -1 7223.95 437.969 29
 -2 -4 -1 7793.93 444.683 29
 -2 -4 -1 7307.2 550.781 25
 -2 -4 1 6848.59 543.244 25
 2 -4 1 7136.28 525.317 11
 2 -4 -1 7964.09 532.306 11
 -2 -4 1 7588.69 525.604 41
 2 -4 1 7808.81 499.517 41
 -2 4 -1 6845.15 531.352 40
 2 4 -1 7376.31 508.588 39
 -2 4 1 7711.08 529.345 40
 2 -4 -1 7191.48 418.515 39
 -2 4 1 7660.5 450.01 2
 -2 -4 1 7487.08 445.164 1
 -2 -4 1 6922.51 440.866 2
 -2 4 1 7539.31 444.621 1
 -2 -4 -2 63502.6 2855.24 34
 -2 4 -2 54221.9 2776.44 29
 -2 -4 -2 58060.7 2783.36 29
 -2 -4 2 57184.8 2876.66 41
 2 -4 2 55902.5 2830.2 41
 -2 -4 2 53634.8 2827.23 25
 2 -4 -2 59120.9 2834.76 25
 -2 -4 -2 56383.8 2830.93 25
 2 -4 2 47274.4 2816.34 25
 -2 -4 2 56183 2794.43 1
 -2 4 2 60548.8 2802.32 1
 -2 -4 2 57405.1 2795.79 2
 -2 4 2 55643.3 2791.08 2
 -2 4 -2 52807.3 2819.05 40
 2 -4 -2 56029 2791.03 39
 2 4 -2 52511.3 2835.92 39
 -2 4 2 57372.5 2815.79 40
 2 -4 -2 54316.2 2808.33 11
 2 -4 2 51509.3 2803.47 11
 -2 -4 -3 1093.53 314.131 34
 -2 4 -3 1016.02 247.837 29
 -2 -4 -3 797.936 236.762 29
 2 -4 -3 789.816 204.803 25
 2 -4 3 710.304 213.174 25
 -2 -4 3 654.153 222.132 25
 -2 -4 -3 605.883 201.951 25
 2 -4 3 964.853 309.997 41
 -2 -4 3 958.442 268.025 1
 -2 4 3 1190.19 267.5 1
 -2 -4 3 1132.36 270.207 2
 -2 4 3 1333.64 262.08 2
 2 4 3 971.251 265.875 1
 2 -4 3 691.218 256.508 2
 2 4 3 842.993 268.428 2
 2 -4 3 529.794 236.802 1
 2 4 3 1129.88 195.68 40
 -2 4 -3 862.544 205.876 40
 2 4 -3 1240.25 345.974 39
 -2 4 3 842.613 194.384 40
 2 4 -3 984.374 204.615 40
 -2 -4 4 1312.17 301.571 1
 -2 4 4 462.673 267.687 1
 2 4 4 853.814 291.115 1
 -2 -4 4 1267.41 292.685 2
 -2 4 4 424.394 246.083 2
 2 4 4 925.86 281.393 2
 2 -4 4 1160.34 310.967 2
 2 -4 4 1013.01 311.69 1
 2 -4 4 573.782 299.593 41
 2 4 -4 806.955 353.282 39
 -2 -4 -4 618.539 302.941 34
 -2 4 -4 855.156 274.115 34
 -2 -4 -5 27191.5 1770.52 34
 -2 4 -5 30764.8 1740.71 34
 -2 -4 5 29291.5 1787.98 1
 -2 4 5 32429.3 1812.24 1
 2 -4 5 35381.8 1858.01 1
 2 4 5 34318.8 1848.99 1
 -2 -4 5 33346.1 1827.15 2
 2 -4 5 33524.4 1838.94 2
 -2 4 5 31274 1796.47 2
 2 4 5 31707.9 1818.8 2
 2 -4 -5 31759.6 1593.01 42
 -2 -4 -5 28817.3 1585.21 42
 2 -4 5 27733.8 1824.44 41
 -2 -4 -6 2119.39 245.27 28
 -2 4 -6 2278.67 237.031 28
 2 -4 -6 2296.96 253.191 27
 -2 -4 -6 2640.08 274.762 35
 -2 -4 6 2344.49 234.569 6
 -2 -4 6 2472.91 259.456 15
 -2 4 -6 2316.22 244.526 22
 2 4 -6 1995.83 267.623 22
 2 4 -6 2316.25 278.029 21
 -2 4 -6 2439.65 243.819 21
 -2 -4 6 2394.75 256.776 16
 2 4 -6 2777.86 282.864 17
 2 -4 -6 2088.15 256.96 17
 2 -4 -6 2354.48 279.893 3
 2 4 -6 2244.37 265.955 3
 -2 -4 -6 2491.95 270.906 3
 -2 4 -6 2434.36 273.328 3
 2 -4 -6 2443.54 272.12 18
 2 4 -6 2286.74 276.494 18
 2 4 6 2512.45 437.219 1
 -2 4 6 2543.09 414.297 1
 -2 -4 6 2850.81 448.376 2
 -2 4 6 2187 396.665 2
 2 -4 6 2613.89 463.171 2
 2 4 6 2311.42 420.435 2
 2 -4 6 1527.05 375.473 1
 -2 -4 6 2931.11 440.094 1
 2 -4 -6 2309.27 235.763 38
 -2 -4 -6 2783.28 274.359 38
 2 -4 -6 2484.12 287.923 33
 -2 -4 -6 2692.86 277.909 33
 2 -4 6 2465.43 495.926 41
 -2 -4 -6 2296.6 272.506 42
 2 -4 -6 2549 289.73 42
 -2 4 -7 3613.33 287.458 22
 -2 4 -7 3451.62 282.945 21
 2 -4 -7 2826.71 320.614 3
 -2 -4 -7 3185.86 324.752 3
 2 4 -7 3258 325.309 3
 -2 4 -7 3496.14 320.839 3
 2 4 -7 3614.87 329.62 18
 2 -4 -7 3376.92 294.989 27
 -2 4 -7 3573.61 289.245 27
 -2 4 -7 3493.82 288.409 28
 -2 -4 -7 3738.7 325.829 27
 2 -4 7 3688.01 312.333 16
 -2 -4 7 3245.19 298.502 16
 2 4 -7 3387.05 325.294 17
 -2 -4 -7 3088.99 298.409 38
 2 -4 7 4242.66 318.05 6
 -2 -4 7 3475.88 271.794 6
 2 -4 -7 3639.33 336.024 33
 -2 -4 -7 3975.19 332.127 35
 -2 -4 -7 3837.55 315.271 33
 -2 -4 7 3685.39 300.561 15
 2 -4 7 3892.3 312.078 15
 2 -4 -7 3760.5 354.785 42
 -2 -4 -8 175.747 145.627 35
 2 -4 -8 267.774 200.054 35
 -2 -4 -8 341.619 157.08 33
 2 -4 -8 472.193 198.12 33
 2 -4 8 575.457 141.489 6
 -2 -4 -8 224.494 138.242 38
 2 -4 8 425.924 138.429 15
 -2 -4 8 404.755 135.09 15
 -2 -4 -8 242.452 168.8 27
 2 -4 -8 256.829 134.62 27
 -2 4 -8 310.54 129.899 28
 -2 4 -8 297.21 123.493 27
 2 4 -8 475.724 180.336 3
 -2 4 -8 321.859 171.886 3
 2 4 -8 151.119 150.004 18
 2 -4 8 295.842 138.963 16
 2 4 -8 375.8 159.996 17
 -2 -4 8 360.339 132.386 16
 2 -4 -9 11018.5 543.208 33
 2 -4 -9 8846.46 533.41 35
 2 4 -9 10525.5 535.928 33
 -2 4 -9 10767.3 533.662 33
 -2 4 -9 10759.7 531.942 3
 2 4 -9 10248.3 533.722 3
 -2 4 9 9589.14 521.759 14
 -2 -4 -9 11322.2 534.598 27
 -2 -5 0 41811.3 2289.03 25
 2 -5 0 47611.5 2312.04 25
 2 -5 0 39697.5 2262.66 11
 2 5 0 45912.9 2200.41 39
 -2 5 0 42433.3 2283.11 40
 -2 5 0 43282.8 2148.91 29
 -2 -5 0 44499.7 2154.93 29
 2 -5 -1 83106.1 4160.39 11
 2 -5 1 79763.3 4153.31 11
 -2 -5 1 88234.1 4177.25 41
 -2 5 1 84952 4063.22 1
 -2 5 1 77507.8 4060.4 2
 -2 -5 1 84323.1 4062.31 1
 -2 -5 1 81015 4062.1 2
 -2 -5 -1 84031.8 4182.97 25
 2 -5 -1 88517.4 4192.96 25
 2 -5 1 89852.3 4206.31 25
 -2 -5 1 82163.5 4180.93 25
 -2 -5 -1 83447.8 4142.82 34
 2 5 1 85266 4083.48 39
 2 5 -1 80275 4113.57 39
 -2 5 1 85432.3 4163.59 40
 -2 5 -1 82750.6 4164.78 40
 -2 5 -1 79568 4051.76 29
 -2 -5 -1 87147.9 4060.12 29
 2 -5 2 76163.8 4327.67 11
 2 -5 -2 87139.3 4345.68 11
 -2 -5 2 81805.6 4356.52 25
 2 -5 -2 99017.4 4384.53 25
 2 -5 2 79100.5 4353.78 25
 -2 -5 -2 91182.7 4373.12 25
 -2 -5 -2 91418.3 4285.45 29
 -2 5 -2 82212.1 4273.11 29
 2 -5 2 88471.1 4362.75 41
 -2 -5 2 94429.3 4414.33 41
 -2 -5 -2 93407.8 4375.97 34
 -2 5 2 90562 4350.76 40
 2 5 -2 87991.1 4356.79 39
 -2 5 -2 84171 4347.82 40
 -2 -5 2 87193.2 4291.7 2
 -2 -5 2 81428.4 4286.19 1
 -2 5 2 88308.4 4293.99 2
 -2 5 2 91387.9 4299.51 1
 -2 -5 3 4944.65 419.17 1
 2 5 3 4885.28 416.456 2
 2 -5 3 4746.93 419.448 2
 -2 5 3 5580.68 425.098 1
 -2 5 3 5193.06 409.275 2
 -2 -5 3 5058.41 421.626 2
 2 5 3 5588.37 430.879 1
 2 -5 3 4711.68 418.892 1
 2 5 3 4199.6 372.971 40
 2 -5 3 4571.58 474.167 41
 2 5 -3 4209.07 391.73 40
 -2 -5 -3 4991.67 478.365 34
 -2 5 -3 3981.94 389.818 40
 -2 5 3 4385.36 387.839 40
 2 5 -3 4708.84 498.235 39
 2 -5 3 3362.21 401.448 25
 2 -5 -3 4276.59 398.253 25
 -2 -5 3 4014.46 410.859 25
 -2 -5 -3 4023.44 401.667 25
 2 -5 4 54182.1 3125.37 41
 2 5 -4 52908.2 3141.97 39
 -2 -5 -4 57188 3105.31 34
 -2 5 -4 58215.4 3069.99 34
 -2 -5 4 61019.3 3078.87 1
 -2 5 4 61769.3 3074.1 1
 2 5 4 57367.2 3069.9 2
 2 -5 4 61107.3 3089.77 2
 2 5 4 57627.8 3072.68 1
 2 -5 4 61196.4 3091.13 1
 -2 -5 4 58543.3 3068.45 2
 -2 5 4 62976.6 3077.48 2
 2 5 -5 21290.7 1071.18 17
 -2 -5 5 19351.8 1055.41 16
 -2 5 -5 20138.6 1053.89 22
 -2 -5 5 17808 1042.83 6
 -2 -5 5 17985.6 1047.62 15
 -2 5 -5 18998.7 1048.96 21
 -2 5 -5 19736.9 1059.2 3
 -2 -5 -5 20751.9 1068.96 3
 2 -5 -5 19306 1057.54 3
 2 5 -5 20898.2 1062.15 3
 2 5 -5 20699.5 1071.09 18
 2 -5 5 17735.5 1323.34 41
 -2 -5 -5 18715.2 1059.47 42
 -2 -5 -5 20552 1295.42 34
 2 -5 -5 20800.1 1072.72 33
 -2 -5 -5 19781 1068.66 35
 -2 -5 -5 18980.1 1054.46 33
 -2 -5 -5 21572.7 1064.14 38
 2 -5 -5 18709 1039.19 38
 -2 -5 5 19113.6 1264.59 1
 -2 5 5 19945.6 1257.25 1
 2 -5 5 19393.5 1269.33 1
 2 5 5 22677.9 1307.67 1
 -2 5 5 20828.6 1274.34 2
 2 -5 5 20578.2 1288.02 2
 -2 -5 5 20846.1 1275.63 2
 2 5 5 22324.7 1298.1 2
 2 -5 -5 19621.1 1046.3 27
 -2 -5 -5 19884.5 1036.8 28
 -2 -5 -5 22123.9 1058.94 27
 -2 5 -6 9201.11 556.751 17
 -2 -5 6 9000.91 581.303 16
 2 5 -6 10083.3 600.791 17
 2 5 -6 9194.19 598.055 22
 -2 5 -6 10090.5 578.488 22
 -2 -5 6 9051.31 563.829 6
 -2 -5 6 9386.14 577.619 15
 2 5 -6 8781.25 595.476 21
 -2 5 -6 9061.59 569.038 21
 -2 5 -6 9188.83 589.664 3
 2 5 -6 9695.86 591.523 3
 2 -5 -6 10410.8 597.665 3
 -2 -5 -6 10444.7 608.038 3
 -2 5 -6 10605.9 572.1 18
 2 5 -6 10042.5 604.279 18
 2 -5 -6 9262.06 570.325 27
 -2 -5 -6 9477.62 560.512 28
 -2 5 -6 8997.06 548.859 28
 -2 -5 -6 9377.68 592.596 35
 -2 -5 -6 8798.14 583.77 33
 2 -5 -6 9444.08 602.381 33
 2 -5 -6 9260.18 557.596 38
 -2 -5 -6 9411.33 583.186 38
 -2 -5 6 8362.45 888.119 41
 2 -5 -6 9997.05 615.411 42
 2 -5 6 8097.65 826.639 41
 -2 -5 -6 9757.65 598.655 42
 -2 5 6 9663.72 793.212 1
 -2 -5 6 10082.2 811.095 2
 2 -5 6 10467.4 815.763 1
 2 5 6 9479.61 796.738 1
 -2 -5 6 9272.77 788.876 1
 -2 5 6 11435.7 833.692 2
 2 -5 6 9483.18 802.365 2
 2 5 6 9340.97 800.589 2
 -2 -5 -7 562.295 216.925 35
 -2 -5 -7 812.925 202.559 33
 2 -5 -7 980.187 256.808 33
 2 -5 7 602.996 192.776 15
 -2 -5 7 698.751 192.328 15
 -2 5 -7 604.836 172.51 22
 2 -5 7 514.569 194.608 6
 -2 -5 7 861.2 173.997 6
 -2 5 -7 873.133 170.798 28
 -2 5 -7 677.855 172.277 27
 2 -5 -7 824.796 184.419 27
 -2 5 -7 560.995 167.841 21
 2 5 -7 818.839 162.173 20
 2 5 -7 520.86 147.852 19
 2 5 -7 726.865 230.326 18
 -2 -5 -7 697.569 194.722 38
 2 -5 -7 1047.63 243.325 42
 2 5 -7 711.192 201.762 3
 -2 5 -7 572.444 216.234 3
 -2 -5 -7 788.097 209.794 3
 2 -5 -7 711.911 218.052 3
 2 -5 7 680.196 194.171 16
 2 5 -7 661.645 224.344 17
 -2 -5 7 705.651 197.682 16
 -2 -5 8 619.346 127.522 14
 -2 5 8 414.842 131.4 14
 2 -5 -8 76.8168 150.801 24
 -2 -5 -8 391.444 150.667 33
 -2 -5 -8 211.879 138.184 35
 2 -5 -8 579.118 189.018 33
 2 -5 8 424.327 135.246 6
 2 5 -8 595.03 158.792 18
 -2 -5 8 594.619 141.97 15
 2 -5 8 536.625 145.904 15
 2 -5 8 448.196 144.874 16
 -2 -5 8 379.421 138.361 16
 2 5 -8 355.618 151.305 17
 -2 -5 -8 237.549 143.577 38
 2 5 -8 443.754 164.385 3
 -2 5 -8 754.308 169.466 3
 -2 5 -8 238.699 116.475 28
 2 -5 -8 447.281 141.875 27
 -2 5 -8 405.688 113.783 27
 -2 -5 -8 584.757 168.648 27
 2 -5 -9 1313.84 116.193 33
 2 -5 -9 1085.99 109.726 35
 -2 -5 -9 1351.55 105.919 27
 -2 -6 0 206982 9924.09 25
 2 -6 0 234325 9959.52 25
 2 -6 0 210591 9911.1 11
 -2 6 0 188830 9729.8 29
 -2 -6 0 205645 9738.37 29
 2 6 0 214324 9803.96 39
 -2 6 0 210573 9913.53 40
 -2 6 -1 20925.3 1120.72 40
 2 6 -1 18359.1 1023.92 39
 2 6 1 21084.5 988.155 39
 -2 6 1 20006.6 1112.91 40
 -2 -6 -1 21893.5 1107.01 34
 -2 -6 -1 19295.4 943.692 29
 -2 6 -1 17282.9 934.224 29
 -2 6 1 18768.2 947.707 29
 -2 -6 1 15380.3 941.207 29
 2 -6 -1 22492.2 1160.7 25
 2 -6 1 19879.3 1137.85 25
 -2 -6 1 19161.4 1129.59 25
 -2 -6 -1 19193.1 1139.37 25
 -2 -6 1 20436.2 1128.02 41
 -2 6 1 18263.4 944.4 1
 -2 6 1 17966.8 944.902 2
 -2 -6 1 16369.9 937.782 1
 -2 -6 1 17142.4 941.446 2
 2 -6 -1 18969.1 1104.33 11
 2 -6 1 18931 1109.48 11
 -2 -6 2 160858 7417.67 41
 2 -6 2 156616 7369.08 41
 2 6 2 149985 7345.81 40
 2 6 -2 149896 7353.85 40
 2 -6 -2 163852 7388.86 25
 2 -6 2 155273 7382.44 25
 -2 -6 -2 158544 7387.99 25
 -2 -6 2 140639 7362.69 25
 -2 -6 -2 151126 7249.57 29
 2 6 2 136490 7258.51 2
 2 -6 2 140314 7256.32 2
 -2 -6 2 146264 7254.88 2
 -2 6 2 150569 7261.14 2
 -2 -6 2 156837 7262.42 1
 -2 6 2 151941 7261.34 1
 2 6 2 141408 7260.92 1
 2 -6 2 145609 7261.62 1
 -2 6 2 152119 7348.88 40
 2 6 -2 141087 7325.32 39
 -2 6 -2 156875 7372.56 40
 2 6 -3 72857.9 3829.84 40
 2 6 3 74716.6 3818.8 40
 2 -6 3 72284.2 3901.98 41
 -2 6 3 80155 3819.67 1
 2 -6 3 76644.1 3822.51 2
 2 6 3 76766 3821.28 2
 -2 -6 3 76618.3 3809.54 2
 2 -6 3 81384.5 3829.57 1
 -2 6 3 80116.1 3818.7 2
 2 6 3 77340.2 3821.57 1
 -2 -6 3 78203.7 3815.06 1
 2 -6 -3 75437.7 3844.45 25
 2 -6 3 67444.2 3841.31 25
 -2 -6 3 67535.3 3846.33 25
 -2 -6 -3 76812.6 3863.48 25
 -2 -6 -3 84044.8 3924.93 34
 -2 6 3 75124.1 3824.33 40
 -2 6 -3 72791.3 3840.18 40
 2 6 -3 72883.7 3897.12 39
 -2 -6 4 9586.19 726.593 1
 -2 6 4 10903.2 733.518 1
 -2 -6 4 10536.8 732.107 2
 2 -6 4 10682.5 747.271 1
 2 6 4 10658.4 748.585 1
 2 -6 4 11226.1 755.397 2
 -2 6 4 10437.3 721.048 2
 2 6 4 11379.5 754.802 2
 2 6 -4 7328.11 786.985 39
 -2 -6 -4 10200.1 794.54 34
 2 -6 4 9731.08 807.03 41
 -2 -6 5 134102 6801.73 15
 -2 -6 -5 146413 6805.17 27
 -2 -6 -5 136250 6782.23 28
 2 -6 -5 144421 6804.39 27
 2 6 -5 142413 6820.36 17
 -2 -6 5 131824 6803.14 16
 -2 6 -5 139302 6796.38 17
 -2 -6 -5 126267 6801.73 24
 -2 6 -5 143576 6808.28 22
 2 -6 5 127912 6792.4 5
 -2 -6 5 135555 6799.08 6
 2 -6 5 129723 6794.69 7
 -2 6 -5 140805 6805.77 21
 2 -6 -5 136973 6810.6 3
 -2 6 -5 142897 6810.18 3
 2 6 -5 139607 6808.58 3
 -2 -6 -5 137597 6814.75 3
 2 6 -5 142902 6823.15 18
 -2 6 -5 138620 6797.93 18
 -2 -6 -5 142116 7075.78 34
 -2 -6 -5 145068 6826.61 35
 -2 -6 -5 140657 6806.35 33
 2 -6 -5 149987 6824.61 33
 -2 -6 -5 145004 6812.82 38
 2 -6 -5 141190 6799.11 38
 -2 -6 5 154236 7050.91 1
 -2 6 5 152488 7033.44 1
 -2 6 5 149614 7023.67 2
 2 -6 5 149399 7043.27 1
 -2 -6 5 148607 7031.29 2
 2 6 5 152556 7054.95 1
 2 -6 5 146180 7036.56 2
 2 6 5 149408 7045.82 2
 -2 -6 -5 138490 6809.83 42
 2 -6 5 139537 7123.53 41
 2 6 -6 1104.29 241 22
 -2 -6 -6 812.78 193.848 24
 2 -6 6 1138.96 222.524 6
 -2 -6 6 996.137 207.622 6
 -2 -6 6 762.651 215.337 15
 2 6 -6 1528.98 251.943 21
 -2 6 -6 874.496 204.9 22
 -2 6 -6 944.095 206.688 21
 2 6 -6 554.132 208.268 3
 -2 6 -6 879.154 215.536 3
 2 -6 -6 969.506 225.53 3
 -2 -6 -6 878.885 227.98 3
 2 6 -6 1040.45 240.325 18
 -2 6 -6 794.618 182.985 18
 -2 -6 -6 750.129 228.765 35
 2 -6 -6 1101.75 240.895 33
 2 -6 -6 1165.92 261.226 35
 -2 -6 -6 579.519 204.942 33
 2 -6 -6 907.396 201.478 38
 -2 -6 -6 1232.14 229.449 38
 -2 6 -6 1433.08 182.35 28
 -2 -6 -6 1038.99 227.01 27
 2 -6 -6 1133.62 213.264 27
 -2 -6 -6 1331.29 240.96 42
 -2 6 -6 804.711 186.292 17
 -2 -6 6 1277.66 233.175 16
 2 6 -6 1284.93 242.303 17
 2 6 -7 20561.4 1134.12 22
 -2 6 -7 20294.5 1107.26 22
 2 -6 7 20542.9 1117.19 6
 -2 -6 7 20931.4 1102.15 6
 -2 6 -7 19957.6 1085.25 28
 -2 6 -7 19253.2 1085.48 27
 2 -6 -7 20204.5 1106.47 27
 -2 6 -7 21589.8 1112.34 21
 2 6 -7 20496.9 1132.36 21
 2 6 -7 21850.3 1131.41 3
 -2 6 -7 21898.5 1131.22 3
 2 6 -7 20302.6 1132.31 18
 2 6 -7 21835.1 1135.4 17
 -2 -6 7 22365 1125.27 16
 2 -6 7 23454.1 1133.95 16
 -2 -6 -7 21625 1121.53 38
 -2 -6 -7 20756.1 1116.3 33
 2 -6 -7 20916.8 1136.74 33
 -2 -6 -7 20682.1 1129.3 35
 2 -6 -7 21857 1153.5 35
 -2 -6 7 22384.7 1122.33 15
 2 -6 7 22673.2 1128.85 15
 -2 6 8 89.9841 101.397 14
 2 -6 -8 71.2132 141.821 24
 -2 -6 8 95.6242 127.503 15
 2 -6 8 -89.1007 130.109 15
 -2 6 -8 -40.2709 148.511 3
 2 6 -8 10.0956 148.275 3
 -2 -6 -8 -76.488 140.018 35
 -2 -6 -8 17.5381 121.265 33
 -2 -6 8 51.1466 93.2517 6
 2 -6 8 60.388 131.25 6
 2 -6 -8 161.003 124.652 27
 -2 -6 -8 183.145 148.423 27
 2 6 -8 152.952 141.457 18
 -2 -6 -8 260.958 139.296 38
 2 -6 8 358.134 135.662 16
 -2 -6 8 160.717 132.099 16
 2 6 -8 -149.59 141.257 17
 2 7 0 11699.7 682.277 39
 -2 7 0 11961.3 828.141 40
 2 -7 0 11281 834.48 11
 -2 -7 0 11373.3 868.551 25
 2 -7 0 13211.2 895.38 25
 2 -7 -1 21090.3 1230.89 25
 2 -7 1 18750.4 1227.3 25
 -2 -7 -1 19457.1 1221.68 25
 -2 -7 1 18678.6 1209.49 25
 2 7 1 20031.9 1193.25 40
 2 7 -1 20709.9 1205.59 40
 2 7 -1 18011.9 1077.52 39
 -2 7 1 20584.7 1207.47 40
 -2 7 -1 21458.2 1205.3 40
 2 7 1 19256.5 1039.04 39
 2 -7 -2 4688.16 483.452 25
 2 -7 2 3845.46 473.191 25
 -2 -7 -2 4597.06 482.44 25
 -2 -7 2 4515.21 496.525 25
 -2 -7 2 5255.47 518.983 41
 2 -7 2 3129.36 428.959 41
 2 -7 2 2860.16 282.026 2
 -2 -7 2 3750.2 291.368 2
 2 -7 2 4204.24 304.889 1
 -2 -7 2 3742.47 286.061 1
 2 7 2 4073.28 316.872 39
 -2 7 2 3915.99 439.123 40
 -2 7 -2 3905.41 447.456 40
 2 7 2 3493.73 405.211 40
 2 7 -2 3549.37 431.716 40
 2 7 -2 4069.89 399.837 39
 2 -7 3 4015.09 364.773 2
 2 -7 3 4095.3 367.744 1
 -2 -7 3 3925.09 354.639 2
 -2 -7 3 3949.41 357.696 1
 2 -7 3 3295.74 436.251 25
 2 -7 -3 5111.18 476.55 25
 -2 -7 -3 4102.04 458.711 25
 -2 -7 3 3612.46 446.511 25
 -2 7 3 4275.32 424.03 40
 2 7 -3 3845.89 458.51 39
 -2 7 -3 4659.45 448.515 40
 -2 -7 -3 6583.52 566.491 34
 2 7 -3 4553.18 441.115 40
 2 7 3 3824.03 386.469 40
 2 -7 3 5448.52 524.283 41
 -2 -7 -4 27739.8 1640.94 34
 2 7 -4 24075.9 1629.1 39
 2 -7 4 26060 1514.42 2
 2 -7 4 27830.2 1532.6 1
 -2 -7 4 27712.4 1520.47 2
 -2 -7 4 28222.6 1527.87 1
 -2 -7 -4 26793.9 1374.05 42
 2 -7 4 24507.9 1621.63 41
 2 -7 -5 1950.4 241.918 38
 -2 -7 -5 1750.49 245.862 24
 2 -7 5 2037.59 236.539 5
 -2 -7 5 2065.76 243.53 6
 2 -7 5 1973.04 235.477 7
 2 7 -5 2166.18 265.275 21
 -2 7 -5 1989.35 246.183 21
 -2 7 -5 2264.08 249.873 22
 2 7 -5 1930.39 262.267 22
 2 -7 -5 2213.31 256.401 42
 -2 -7 -5 1849.98 232.594 42
 2 -7 5 982.649 386.333 41
 -2 7 -5 1661.36 222.121 18
 -2 7 -5 2006.55 240.053 3
 2 7 -5 1743.25 244.611 3
 -2 7 -5 2046.51 197.54 28
 -2 -7 -5 2019.62 232.058 27
 2 -7 -5 2304.1 242.685 27
 -2 -7 -5 1910.37 269.596 35
 2 -7 -5 1804.27 264.869 35
 -2 -7 -5 2077.06 241.354 33
 2 -7 -5 1860.36 252.251 33
 -2 7 -5 2207.5 229.15 17
 -2 7 -6 16914.7 922.008 28
 -2 -7 -6 16904.1 959.197 27
 2 -7 -6 16650.4 951.143 27
 2 -7 -6 19081.3 998.14 35
 -2 -7 -6 17242.7 981.658 35
 -2 -7 -6 17346.8 960.551 33
 -2 -7 -6 16290.6 952.553 24
 -2 7 -6 17332.7 962.585 22
 -2 7 -6 17104.5 960.814 21
 -2 -7 6 17283.4 953.664 6
 2 -7 6 16916.9 961.741 6
 -2 7 -6 17538.1 971.779 3
 2 7 -6 16932.9 963.614 3
 -2 7 -6 18021.4 952.562 18
 2 7 -6 19992.8 994.847 18
 -2 -7 -6 17413.9 965.527 42
 2 -7 -6 18464.2 987.416 42
 -2 -7 6 17965.8 965.783 15
 -2 7 -6 17280.7 945.743 17
 2 7 -6 17452.5 975.737 17
 -2 -7 6 18820.3 974.63 16
 -2 -7 -6 18315.9 972.05 38
 2 7 -7 2126.42 264.411 22
 -2 7 -7 1886.36 227.683 22
 2 -7 -7 1903.84 278.323 24
 2 -7 7 2604.55 258.182 6
 -2 -7 7 2266.68 233.895 6
 2 -7 -7 2226.15 238.971 27
 -2 -7 -7 1989.2 244.557 27
 -2 7 -7 1877.97 187.384 28
 -2 7 -7 1896.49 186.69 27
 -2 -7 -7 2191.75 261.381 35
 2 -7 -7 2359.41 289.639 35
 -2 -7 -7 1614.5 221.92 33
 2 7 -7 2070.65 263.084 21
 -2 7 -7 2015.52 232.796 21
 -2 7 -7 2106.55 248.532 3
 2 7 -7 2016.05 254.96 3
 2 -7 7 2608.85 264.613 16
 2 7 -7 2104.65 256.723 17
 -2 -7 7 1874.26 250.129 16
 -2 7 -7 1732.72 196.258 17
 -2 -7 7 1837.42 178.224 14
 2 -7 7 2271.92 252.905 15
 -2 -7 7 2290.42 249.895 15
 -2 7 7 2503.37 198.226 14
 2 7 -7 2011.69 257.25 18
 -2 7 -7 1946.35 202.444 18
 -2 -7 -7 1869.05 234.456 38
 2 -7 -8 1135.75 191.93 24
 2 -7 8 2248.43 190.421 6
 2 7 -8 2305.45 205.515 3
 -2 7 -8 2579.78 206.617 3
 2 -7 8 2637.81 201.41 15
 -2 -7 8 2352.18 193.602 15
 2 7 -8 2343.35 200.882 17
 2 -7 8 2055.81 197.16 16
 -2 -7 8 2457.11 195.684 16
 -2 -7 -8 2008.3 191.225 35
 2 -7 -8 2347.88 226.735 35
 -2 -7 -8 1728.6 176.11 33
 2 7 -8 2104.17 198.159 18
 2 -7 -8 1860.3 181.448 27
 -2 -7 -8 1770.25 187.422 38
 -2 -7 8 2106.63 164.549 6
 2 8 0 65286.2 3449.75 40
 -2 8 0 67482.2 3462.69 40
 -2 -8 0 65358.6 3491.94 25
 2 -8 0 66969.8 3499.42 25
 2 8 1 18617.9 1126.33 40
 2 8 -1 18009.4 1139.47 40
 -2 8 -1 17522.9 1141.48 40
 -2 8 1 17107.2 1109.76 40
 2 8 -1 16013.8 980.58 39
 -2 -8 1 18075.4 1163.96 25
 2 -8 -1 17210.7 1162.53 25
 -2 -8 -1 18221.3 1162 25
 2 -8 1 19102.6 1199.4 25
 2 8 -2 20204.4 1241.07 40
 2 8 2 19015.3 1204.06 40
 -2 8 -2 20471.9 1239.87 40
 -2 8 2 21823.8 1239.74 40
 2 8 -2 17423.9 1133.17 39
 -2 -8 2 19062.8 1269.09 25
 2 -8 -2 21490.1 1274.26 25
 2 -8 2 21000.3 1278.28 25
 -2 -8 -2 19372.9 1270.22 25
 2 -8 3 1953.99 393.516 41
 2 -8 -3 2969.89 402.37 25
 2 -8 3 1989.3 371.675 25
 -2 -8 -3 2522.74 402.611 25
 -2 -8 3 1524.74 361.85 25
 2 8 -3 2719.43 385.436 39
 2 8 -3 2438.24 359.313 40
 2 8 3 2516.63 331.246 40
 -2 8 -3 1882.92 356.792 40
 -2 8 3 3389.32 397.876 40
 -2 -8 4 15170.3 931.901 15
 -2 -8 -4 17547.9 931.245 27
 2 -8 -4 17815.1 940.596 27
 2 -8 4 15736.2 936.665 12
 -2 -8 4 15520.9 939.768 12
 2 -8 -4 19154.5 969.071 35
 -2 -8 -4 18136.2 963.828 35
 -2 -8 -4 18832.7 968.007 24
 -2 8 -4 17648.8 945.222 22
 2 8 -4 17091 948.937 22
 2 8 -4 17164.2 948.329 21
 -2 8 -4 16074.7 934.185 21
 2 -8 4 17335.6 953.446 5
 -2 -8 4 15181.5 935.285 6
 2 8 -4 18646.7 944.506 3
 -2 8 -4 19062.4 947.473 3
 2 8 -4 18153.5 954.475 18
 -2 8 -4 19093.3 945.284 18
 -2 -8 -4 18404.4 934.065 42
 2 -8 4 14022.7 1172.53 41
 2 -8 4 16203 948.631 7
 -2 -8 4 16982.3 944.528 16
 -2 8 -4 18728.7 940.394 17
 2 8 -4 18919.4 952.897 17
 2 -8 -4 17329.6 938.441 38
 -2 -8 -4 18206.7 942.803 38
 2 -8 -5 11036.7 642.673 27
 -2 -8 -5 11166.9 637.504 27
 -2 -8 5 10524.9 634.584 12
 2 -8 5 10306.4 630.81 12
 -2 -8 -5 11000.1 658.993 24
 -2 8 -5 11207.5 646.306 22
 2 8 -5 11196.7 661.991 22
 2 -8 5 9926.46 632.586 5
 -2 -8 5 11145 647.616 6
 -2 -8 -5 10890.5 638.417 33
 -2 -8 -5 11118.2 672.946 35
 2 -8 -5 11443.5 677.756 35
 -2 8 -5 10964.8 642.883 21
 2 8 -5 10813.1 659.882 21
 -2 8 -5 10188.9 640.077 3
 2 8 -5 10744.3 645.673 3
 -2 8 -5 11011.1 639.558 18
 -2 -8 5 10232 638.419 15
 2 -8 5 10475.3 638.258 7
 2 -8 -5 11820.1 668.545 42
 -2 -8 -5 11013.2 638.43 42
 2 -8 5 9208.81 878.996 41
 -2 -8 5 11250.2 649.987 16
 -2 8 -5 10167.1 628.456 17
 -2 -8 -6 76.8662 171.161 33
 -2 -8 -6 297.783 227.704 35
 2 -8 -6 18.8521 234.489 35
 2 8 -6 142.179 210.486 22
 -2 -8 -6 179.417 194.051 24
 2 -8 6 97.0115 202.759 6
 -2 -8 6 -15.3538 190.227 6
 2 -8 6 40.8089 152.622 5
 2 -8 6 -137.739 161.332 7
 -2 8 -6 195.602 194.786 22
 -2 8 -6 -16.1319 191.499 21
 2 8 -6 141.055 208.356 21
 -2 8 -6 653.042 201.433 3
 2 8 -6 260.376 203.665 3
 2 8 -6 125.109 211.198 18
 -2 8 -6 176.684 165.179 18
 -2 -8 -6 15.6822 174.598 42
 2 -8 -6 197.295 219.445 42
 2 8 -6 262.039 215.527 17
 -2 8 -6 129.394 165.667 17
 -2 -8 -6 180.706 177.974 27
 2 -8 -6 -15.2762 190.811 27
 -2 -8 -6 112.693 212.884 38
 -2 -8 7 25629.6 1278.26 15
 2 -8 7 25480.2 1282.81 15
 -2 8 -7 22681.9 1265.08 22
 2 -8 7 24747.6 1277.13 6
 -2 -8 7 25198.9 1267.66 6
 2 -8 -7 25246.4 1302.54 24
 -2 8 -7 23113.4 1265.97 21
 2 8 -7 25054.6 1279.43 3
 -2 8 -7 24694.7 1279.1 3
 2 8 -7 24450 1287.27 18
 -2 8 -7 22968.8 1249.43 18
 -2 -8 -7 24259.3 1276.82 38
 2 -8 7 27995.9 1292.35 16
 2 8 -7 25120.8 1287.72 17
 -2 8 -7 23415.2 1249.02 17
 -2 -8 7 26138.9 1282.27 16
 2 -8 -7 24958.1 1292.49 42
 -2 -8 -7 23846.8 1264.59 33
 2 -8 -7 24703.6 1296.12 35
 -2 -8 -7 24844.5 1288.78 35
 2 -8 -7 23767.1 1269.63 27
 -2 -8 -7 25028.2 1274.83 27
 2 8 -8 -82.4671 111.683 3
 -2 8 -8 -14.7865 117.239 3
 2 -8 8 137.526 121.064 15
 -2 -8 8 -134.853 114.226 15
 -2 -8 -8 75.7486 120.568 35
 2 -8 -8 162.208 140.738 35
 2 8 -8 92.9051 114.678 18
 2 -8 -8 -138.318 112.181 24
 -2 -8 -8 65.709 113.29 27
 2 -8 8 55.704 108.609 6
 -2 -8 8 38.0213 88.1604 6
 2 -8 8 231.179 123.604 16
 2 8 -8 113.57 115.004 17
 -2 -8 8 -7.28146 112.544 16
 -2 9 0 109054 5785.85 40
 -2 -9 0 112168 5831.25 25
 2 -9 0 119079 5844.16 25
 2 9 0 116675 5795.37 40
 -2 9 -1 32379.4 1955.42 40
 -2 9 1 35109.7 1959.76 40
 -2 -9 -1 35458.5 2010.5 25
 -2 -9 1 32312.3 1983.05 25
 2 -9 -1 34129.6 1987.33 25
 2 -9 1 35178.8 2002.39 25
 2 9 -1 34851.7 1959.8 40
 2 9 1 33488.7 1951.19 40
 -2 9 2 20244 1322.72 40
 -2 9 -2 21433.6 1366.65 40
 -2 -9 2 18770.6 1347.4 25
 2 -9 -2 21696.2 1390.79 25
 2 -9 2 22400.1 1392.39 25
 -2 -9 -2 21670.7 1393.46 25
 2 9 -2 22939.5 1356.87 40
 2 9 2 22085.7 1332.6 40
 -2 9 -3 43165.8 2446.18 40
 -2 9 3 45731.5 2430.35 40
 2 9 3 44915.6 2428.4 40
 2 9 -3 44204.9 2441.21 40
 2 -9 -3 47855.1 2493.35 25
 2 -9 3 43665.2 2472.58 25
 -2 -9 3 39941.1 2455.95 25
 -2 -9 -3 46199 2489.77 25
 -2 -9 -4 65801.7 3019.19 38
 -2 -9 -4 60427.5 2999.85 37
 -2 -9 -4 59877.3 3013.98 36
 -2 -9 -4 67718.6 3049.93 35
 2 -9 -4 63872.1 3034.18 35
 -2 -9 -4 62728.4 3012.22 33
 -2 -9 -4 59081.2 3019.12 32
 -2 -9 -4 63179.5 3003.35 27
 -2 -9 4 55462.2 3014.5 12
 2 -9 4 57368.8 3017.24 12
 2 -9 4 63090.7 3017.14 6
 2 -9 4 59344.7 3022.82 5
 -2 -9 4 56596.2 3005.59 5
 -2 -9 -4 66841.8 3043.95 24
 2 9 -4 62522.5 3022.55 22
 2 9 -4 60851.4 3017.65 21
 2 -9 -4 57601 3001.79 10
 2 -9 -4 58391.3 3001.59 9
 -2 -9 4 57133.6 3002.6 15
 -2 -9 4 57390.1 3006 16
 2 9 -4 63815.3 3025.1 17
 -2 9 -4 62553.7 3014.63 17
 -2 9 -4 61559.7 3016.06 18
 2 9 -4 64023.8 3029.21 18
 2 -9 4 61043.6 3027.54 7
 -2 -9 4 54993.7 3004.99 7
 -2 9 -4 61278.2 3012.9 3
 2 -9 -4 57951.7 3003.78 4
 2 9 -4 62211.7 3014.85 3
 -2 -9 5 239.686 183.275 15
 2 -9 -5 521.769 206.481 27
 -2 -9 -5 518.61 188.146 27
 -2 9 -5 387.878 174.12 17
 -2 -9 5 329.498 188.023 16
 -2 -9 5 179.206 184.138 12
 2 -9 5 257.242 187.024 12
 -2 -9 -5 186.159 206.074 24
 2 9 -5 369.968 212.776 21
 2 9 -5 266.766 209.155 22
 -2 9 -5 339.451 202.356 22
 -2 9 -5 167.768 199.592 21
 2 -9 5 378.169 204.963 6
 2 -9 5 498.765 203.002 5
 -2 -9 5 310.073 208.322 6
 -2 9 -5 459.014 192.876 3
 2 9 -5 670.758 210.439 3
 -2 9 -5 111.507 173.303 18
 -2 -9 -5 204.474 164.39 36
 -2 -9 -5 163.553 204.298 38
 -2 -9 -5 -39.0502 213.861 35
 2 -9 -5 338.096 217.812 35
 -2 -9 -5 407.49 196.994 33
 2 -9 -5 373.886 215.019 42
 -2 -9 -5 234.228 170 42
 2 -9 5 117.876 194.921 7
 2 -9 -6 26075 1325.72 24
 -2 -9 -6 23559.4 1285.4 24
 -2 -9 -6 24689.5 1305.8 35
 2 -9 -6 25900.3 1310.58 35
 -2 -9 -6 23042.4 1269.19 33
 2 9 -6 24107.6 1296.42 22
 -2 9 -6 24358.1 1285.07 22
 -2 -9 6 24315.1 1281.96 6
 2 -9 6 23885 1262.76 5
 2 -9 6 23674.8 1282.84 15
 2 9 -6 24241.6 1294.07 21
 -2 9 -6 23174.9 1278.71 21
 -2 9 -6 23730.9 1282.68 3
 2 9 -6 25469.8 1288.41 3
 2 9 -6 25172.4 1301.38 18
 -2 9 -6 24251.8 1271.04 18
 2 9 -6 26253 1302.53 17
 -2 9 -6 23337 1266.79 17
 2 -9 -6 24584.5 1279.97 27
 -2 -9 -6 25807.7 1277.32 27
 2 -9 6 22119.7 1258.88 7
 2 -9 -6 25965 1301.23 42
 -2 -9 -6 24420.2 1272.4 42
 -2 9 -7 5876.26 384.428 17
 2 -9 7 7571.52 432.994 16
 2 9 -7 6637.23 425.983 17
 -2 -9 7 6298.36 420.583 16
 -2 -9 -7 6356.21 408.869 27
 2 -9 -7 6596.09 413.233 27
 2 -9 -7 6254.5 437.576 35
 -2 -9 -7 6582.72 433.917 35
 2 -9 -7 6927.17 444.206 24
 -2 -9 7 7254.41 422.683 15
 2 -9 7 6590.76 422.495 15
 -2 9 -7 6110.03 408.086 22
 -2 9 -7 6531.96 411.282 21
 -2 9 -7 6388.36 415.791 3
 2 9 -7 6763.87 421.11 3
 -2 9 -7 5932.88 386.999 18
 2 9 -7 6619.18 428.937 18
 2 -9 -7 6458.28 424.824 42
 2 -9 7 7114.01 423.732 6
 2 -9 -7 5659.66 402.954 32
 -2 -9 7 6758.24 410.023 6
 -2 -9 -7 6519.73 421.807 38
 2 9 -8 19850.3 954.231 3
 -2 9 -8 19553 952.596 3
 -2 -9 -8 18578.6 954.616 35
 2 -9 -8 20486.1 967.293 35
 -2 -9 8 20393.7 956.408 16
 2 -9 8 20099.5 958.62 16
 2 9 -8 20050.4 954.873 17
 2 9 -8 18085 951.83 18
 2 -9 8 21255.4 958.703 15
 -2 -9 8 20309.6 954.632 15
 -2 -9 -8 20364.5 955.137 27
 2 -9 8 20709.1 955.746 6
 -2 -9 8 17605.9 940.896 6
 2 10 0 3126.14 504.888 40
 -2 10 0 3028.2 510.798 40
 2 -10 0 4701.55 560.617 25
 -2 -10 0 3228.81 567.871 25
 -2 -10 0 2664.47 310.677 43
 -2 10 -1 7762.93 690.078 40
 -2 10 1 6546.53 629.735 40
 2 -10 1 7298.9 718.802 25
 -2 -10 1 7194.59 726.349 25
 2 -10 -1 7628.7 713.081 25
 -2 -10 -1 8173.22 749.563 25
 -2 -10 1 4173.51 421.215 43
 2 10 -1 6680.53 657.058 40
 2 10 1 6917.51 658.694 40
 -2 -10 -1 5002.59 427.499 43
 -2 10 2 2484.29 433.208 40
 2 10 2 2933.43 458.797 40
 -2 10 -2 2256.55 461.992 40
 2 10 -2 3016.15 484.052 40
 -2 -10 2 2750.64 531.621 25
 2 -10 2 3074.01 511.534 25
 2 -10 -2 2404.28 463.566 25
 -2 -10 -2 3288.37 525.575 25
 2 10 -3 11239.5 864.291 40
 -2 10 -3 10655.2 865.792 40
 -2 -10 -3 12667.2 632.37 38
 -2 -10 -3 11318.4 631.979 37
 -2 -10 -3 10969.5 640.48 36
 -2 -10 -3 11693.8 666.875 35
 2 -10 -3 12008 646.297 35
 -2 -10 -3 10727.5 656.448 32
 -2 -10 -3 9228.97 643.428 31
 2 -10 -3 12485.2 637.385 27
 -2 -10 -3 11205.4 609.062 27
 -2 -10 3 10536.8 651.362 12
 2 -10 3 10206.2 648.23 12
 2 -10 3 10695.6 616.332 6
 -2 -10 -3 8608.6 630.756 4
 2 -10 3 10702.8 645.792 5
 -2 -10 3 10322.5 637.101 5
 -2 -10 3 10474.1 628.731 6
 2 -10 -3 12483.7 673.035 24
 2 -10 -3 11453 921.799 25
 2 -10 3 9139.02 856.676 25
 -2 -10 -3 10975.1 658.644 24
 -2 -10 -3 10684 890.665 25
 -2 -10 3 8823.47 863.693 25
 -2 10 -3 11377.7 636.522 22
 -2 -10 -3 10552.8 641.481 23
 2 10 -3 10552.6 630.112 22
 2 -10 -3 10914 643.194 10
 2 10 -3 10700.8 630.087 21
 -2 10 -3 11019.6 632.096 21
 2 -10 -3 10512.7 638.316 9
 2 -10 -3 11216.5 645.463 4
 2 -10 3 10976.9 651.147 7
 -2 -10 3 9798.1 636.657 7
 -2 -10 3 9536.18 608.568 16
 2 10 -3 10994.1 632.701 17
 -2 -10 3 10643.6 613.359 15
 2 10 -3 11440.5 638.475 18
 -2 -10 -4 5051.92 361.554 38
 -2 -10 -4 4209.92 338.132 37
 -2 -10 -4 4477.14 360.796 36
 2 -10 -4 5538.48 384.351 35
 -2 -10 -4 4337.03 367.481 32
 -2 -10 -4 5210.18 344.815 27
 -2 -10 4 4206.56 378.953 12
 2 -10 4 3844.41 364.399 12
 -2 -10 4 5518.79 377.871 6
 -2 -10 4 3982.62 350.997 5
 2 -10 4 4842.85 382.725 5
 2 -10 4 5008.55 359.692 6
 -2 -10 -4 5195.48 407.648 24
 2 -10 -4 5321.62 405.095 24
 2 10 -4 4246.77 361.022 22
 2 -10 -4 4253.98 342.732 10
 2 10 -4 4397.96 366.784 21
 2 -10 -4 4079.32 338.164 9
 -2 10 -4 4687.05 366.116 18
 2 10 -4 4781.43 373.816 18
 -2 -10 4 4817.76 354.722 15
 2 -10 4 4024.66 368.229 7
 -2 -10 4 4683.65 366.076 7
 2 10 -4 4840.96 369.944 17
 -2 10 -4 4918.82 358.839 17
 -2 -10 4 4420.99 356.615 16
 -2 10 -4 4958.42 365.256 3
 2 10 -4 4753.63 363.99 3
 2 -10 -4 4830.62 351.449 4
 -2 -10 -5 8583.72 575.493 35
 2 -10 -5 9265.2 560.847 35
 -2 -10 -5 8233.04 523.235 33
 -2 -10 5 7772.83 524.568 15
 -2 -10 -5 8656.46 522.792 27
 -2 -10 5 7998.93 536.165 12
 2 -10 5 7926.91 530.313 12
 -2 -10 -5 8559.72 562.12 24
 2 10 -5 8198.35 538.976 22
 -2 10 -5 8915.26 553.122 22
 -2 -10 5 7065.25 505.106 5
 -2 -10 5 8661.94 541.195 6
 2 -10 5 8307.7 538.813 5
 2 -10 5 8878.32 541.101 6
 -2 -10 5 7106.66 504.692 7
 2 -10 5 8227.26 534.95 7
 2 10 -5 8034.61 536.556 21
 -2 10 -5 9082.74 552.216 21
 -2 10 -5 7997.8 532.764 3
 2 10 -5 8129.77 531.413 3
 -2 10 -5 8590.07 535.861 18
 2 10 -5 8994.46 559.315 18
 -2 -10 5 8092.79 531.486 16
 -2 10 -5 9290.86 538.45 17
 2 10 -5 8828.88 553.126 17
 2 -10 -5 8577.12 530.357 36
 -2 -10 -5 8255.01 524.682 36
 2 -10 -5 9169.24 550.492 42
 -2 -10 -5 8967.62 537.152 38
 -2 -10 -6 2850.91 270.029 27
 2 -10 -6 2818.39 289.099 27
 2 -10 -6 3038.55 314.197 32
 2 -10 6 3430.05 288.591 15
 -2 -10 6 2579.6 275.27 15
 2 10 -6 2840.41 305.091 21
 -2 10 -6 3036.34 294.57 21
 -2 10 -6 3038.3 287.98 22
 2 -10 6 2396.31 250.936 5
 -2 -10 6 2175.04 270.598 6
 2 10 -6 2842.97 297.147 22
 2 -10 -6 3287.6 329.784 24
 -2 -10 -6 2597.35 286.448 24
 2 10 -6 2859.93 279.825 3
 -2 10 -6 2814.02 284.255 3
 -2 10 -6 2782.73 265.425 18
 2 -10 -6 3219.75 294.942 42
 2 -10 -6 2493.69 303.701 35
 2 -10 -6 2402.85 227.546 36
 -2 -10 -6 3516.12 322.859 35
 2 -10 6 2009.48 241.58 7
 2 -10 6 3195.29 285.409 16
 -2 10 -6 2969.31 264.294 17
 -2 -10 6 2600.43 278.691 16
 2 10 -7 30.4719 146.481 3
 -2 10 -7 161.272 148.835 3
 2 10 -7 193.73 169.193 18
 2 10 -7 167.078 160.352 17
 -2 -10 -7 167.688 176.287 35
 2 -10 -7 345.918 181.323 35
 -2 10 -7 41.0488 145.281 22
 2 -10 -7 -62.0238 172.481 24
 2 10 -7 204.006 171.832 22
 -2 -10 7 326.254 149.074 6
 2 -10 7 423.022 162.059 6
 -2 -10 -7 37.4158 138.149 27
 2 10 -7 90.2962 166.622 21
 -2 10 -7 81.5567 151.179 21
 2 -10 -7 253.484 156.241 42
 2 -10 -8 1006.76 108.471 35
 -2 -10 8 1121.95 99.8205 16
 2 -10 8 1144.89 103.009 16
 2 -10 8 825.198 95.0515 6
 2 -10 8 1058.71 100.443 15
 -2 -10 8 1103.56 97.6119 15
 2 -11 0 14711 1093.83 25
 -2 -11 0 12217.1 1074.02 25
 2 11 0 13400.2 1030.02 40
 -2 11 0 11995.4 1006.88 40
 -2 -11 -1 81581.2 4148.75 25
 -2 -11 1 72251.9 4091.63 25
 2 -11 -1 82469.3 4133.17 25
 2 -11 1 80276.2 4145.46 25
 -2 11 -1 72287.3 4050.12 40
 -2 11 1 72177.3 4029.75 40
 2 11 1 74593.7 4036.84 40
 2 11 -1 74232.6 4041.81 40
 -2 -11 -2 18339.6 891.357 35
 -2 -11 2 14618.1 884.258 31
 -2 -11 -2 14940.8 878.379 32
 2 -11 -2 18398.6 905.394 32
 -2 -11 -2 15722.4 886.786 31
 2 -11 2 16246 869.36 12
 -2 -11 2 14976.6 861.487 12
 -2 -11 -2 14387.5 862.777 4
 2 -11 2 15224.6 862.015 5
 -2 -11 2 15797.6 864.389 5
 -2 -11 -2 17683.4 900.304 24
 2 -11 -2 15159.6 1189.99 25
 -2 -11 2 14996 1177.4 25
 -2 -11 2 9966.44 854.287 24
 2 -11 -2 16613.7 878.172 24
 2 -11 2 15942.1 1196.75 25
 -2 -11 -2 17680 1229.57 25
 -2 -11 -2 15668.7 879.012 23
 -2 11 -2 15723.5 845.857 22
 2 -11 -2 16153 868.159 10
 -2 11 -2 15785.1 846.922 21
 2 -11 -2 15456.8 862.353 8
 -2 -11 2 15671.3 887.033 8
 2 -11 2 14192.2 854.629 8
 2 -11 -2 16561.5 869.052 9
 -2 -11 -2 9586.32 835.405 8
 2 -11 -2 14145 856.479 4
 -2 -11 -2 16883.9 867.878 37
 -2 -11 -2 15983.5 860.811 36
 -2 11 2 16637.2 1143.14 40
 -2 11 -2 18213.1 1175.88 40
 2 11 -2 18543.8 1172.99 40
 2 11 2 15893.7 1120.45 40
 -2 -11 2 16273 867.441 7
 2 -11 2 14516 859.349 7
 -2 -11 2 15082.1 831.104 6
 2 11 -3 1151.95 369.024 40
 -2 11 -3 759.413 314.846 40
 -2 -11 -3 2372.38 225.868 38
 -2 -11 -3 1570.12 222.341 37
 -2 -11 -3 2292.68 280.554 35
 2 -11 -3 1835.62 249.551 35
 -2 -11 -3 1707.03 263.406 36
 -2 -11 -3 1898.27 268.303 32
 -2 -11 -3 1947.98 229.133 30
 -2 -11 -3 2061.13 270.864 31
 -2 -11 -3 1790.45 196.232 27
 2 -11 3 1976.68 264.909 12
 -2 -11 3 1785.03 272.115 12
 2 -11 3 1648.95 212.716 6
 -2 -11 3 1767.91 238.12 6
 2 -11 3 2117.16 263.476 5
 -2 -11 3 1894.34 246.137 5
 -2 -11 -3 1254.67 397.046 25
 2 -11 -3 2020.59 432.823 25
 -2 -11 -3 1903.06 294.71 24
 -2 -11 -3 1518.99 255.479 23
 2 -11 -3 1623.98 283.776 24
 2 -11 -3 1713.13 246.454 10
 -2 11 -3 1788.42 231.3 21
 2 11 -3 1574.25 219.884 21
 -2 11 -3 1953.4 246.227 22
 2 11 -3 1442.15 216.559 22
 2 -11 -3 1728.87 250.297 9
 -2 -11 -3 317.262 217.525 8
 -2 -11 -3 2061.72 271.072 4
 2 -11 -3 1952.31 244.111 4
 2 -11 3 1744.56 264.965 7
 2 -11 -3 1626.7 226.998 8
 -2 -11 3 2038.15 250.946 7
 -2 -11 3 1488.37 196.495 16
 2 11 -3 1782.94 240.889 17
 -2 -11 3 1671.32 202.375 15
 2 11 -3 2389.37 257.531 18
 -2 -11 -4 58276.4 2805.72 38
 -2 -11 -4 52964.7 2792.91 37
 -2 -11 -4 57088.8 2818.59 36
 2 -11 -4 57319.8 2821.98 35
 -2 -11 -4 54052.8 2820.6 32
 2 -11 -4 60941.3 2861.36 32
 2 -11 -4 56788.7 2804.78 27
 -2 -11 -4 59306.4 2792.43 27
 2 -11 4 57122.6 2826.21 12
 -2 -11 4 53114.4 2819.06 12
 2 -11 -4 57263 2810.4 4
 -2 -11 4 54950.4 2809.87 5
 -2 -11 4 55142.1 2807.56 6
 2 -11 4 57630.4 2825.02 5
 2 -11 4 55175.5 2796.88 6
 -2 -11 -4 58897 2843.99 24
 2 -11 -4 59346.6 2844.24 24
 -2 -11 -4 55383.1 2805.74 23
 -2 11 -4 55295.8 2813.07 22
 2 11 -4 54585.9 2806.61 22
 2 -11 -4 53341.9 2803.11 10
 -2 11 -4 55368.7 2811.97 21
 2 11 -4 55083.1 2806.64 21
 2 -11 -4 55650.1 2805.34 9
 2 11 -4 54585 2813.94 18
 -2 11 -4 57139.3 2812.21 18
 -2 -11 4 54473.2 2790.15 15
 -2 -11 4 54251.9 2809.12 7
 2 -11 4 56239.7 2823.63 7
 -2 -11 4 55566.7 2795.08 16
 -2 11 -4 57352.9 2810.83 17
 2 11 -4 58318 2818.56 17
 -2 11 -4 57187.9 2807.49 3
 2 11 -4 56628.6 2806.39 3
 -2 -11 -5 3933.31 335.788 38
 -2 -11 -5 3806.2 328.87 36
 2 -11 -5 4244.03 337.927 36
 2 -11 -5 4343.03 400.858 32
 -2 -11 -5 3661.21 329.873 32
 -2 -11 -5 4397.55 322.321 27
 2 -11 5 4286.49 357.115 12
 -2 -11 5 3583.67 345.942 12
 2 -11 -5 4503.14 373.794 35
 -2 -11 -5 3997.43 375.078 24
 2 -11 -5 4579.16 395.722 24
 2 11 -5 4635.41 366.745 22
 2 11 -5 4929.23 371.436 21
 -2 -11 5 3998.63 328.676 5
 2 -11 5 4494.18 361.23 5
 2 -11 5 4732.51 351.717 6
 2 -11 -5 3912.24 309.441 4
 2 -11 -5 4271.79 347.775 42
 2 -11 5 4247.42 343.651 16
 -2 -11 5 4262.47 338.185 16
 2 11 -5 4196.67 366.03 17
 -2 11 -5 3785.2 335.164 17
 2 -11 5 4078.6 339.926 15
 -2 -11 5 4485.47 337.139 15
 2 11 -5 3842.05 349.133 3
 -2 11 -5 4113.37 348.516 3
 2 -11 5 4786.62 363.482 7
 -2 -11 5 4258.64 329.529 7
 2 11 -5 4110.71 367.818 18
 -2 11 -5 4611.25 353.067 18
 2 -11 -6 9728.7 557.774 36
 -2 -11 -6 9742.7 612.732 35
 2 -11 -6 10368.9 608.766 35
 -2 -11 -6 10389.1 576.279 27
 2 -11 -6 9667.13 590.649 27
 2 -11 6 9647.22 564.633 12
 -2 -11 -6 9924.87 595.752 24
 -2 11 -6 9493.02 591.174 22
 2 11 -6 9695.52 599.678 22
 2 -11 6 10791.5 594.822 6
 2 -11 6 9878.51 574.164 5
 2 -11 -6 10007 607.867 32
 -2 11 -6 9980.43 593.915 21
 2 11 -6 8708.77 591.34 21
 2 -11 6 10372.6 589.915 16
 -2 -11 6 11159.3 592.997 16
 -2 11 -6 9527.25 572.208 17
 -2 11 -6 9943.99 578.117 18
 -2 -11 6 10703.3 586.44 15
 2 -11 6 10695.5 589.592 15
 2 -11 6 9885.87 573.123 7
 -2 -11 6 11042.1 601.368 6
 2 -11 -6 9607.92 588.304 42
 2 11 -6 10415.3 589.79 3
 -2 11 -6 9144.74 582.868 3
 -2 -11 -7 924.235 137.864 27
 2 -11 -7 953.498 179.467 24
 -2 11 -7 865.457 152.902 22
 2 -11 -7 796.022 139.465 42
 -2 11 -7 732.012 149.394 21
 -2 -11 7 973.344 149.144 6
 2 11 -7 736.904 145.661 3
 -2 11 -7 922.158 147.625 3
 -2 -11 -7 931.087 175.123 35
 2 -11 -7 974.106 169.66 35
 2 11 -7 1129.93 166.775 17
 2 -11 7 932.621 149.22 16
 -2 -11 7 879.97 150.522 16
 -2 -11 7 816.916 146.496 15
 2 -11 7 961.646 146.726 15
 2 11 -7 833.864 159.957 18
 -2 -12 0 3500.14 313.8 12
 2 -12 0 3794.59 321.113 12
 -2 -12 0 3480.85 343.078 4
 -2 -12 0 4028.68 319.85 5
 2 -12 0 3957.95 311.813 5
 2 -12 0 3742.22 329.539 4
 2 12 0 4643.16 639.213 40
 -2 12 0 3660.79 577.262 40
 -2 -12 0 4261.59 645.38 25
 2 -12 0 3668.27 328.08 24
 2 -12 0 5426.22 679.411 25
 -2 -12 0 4604.38 398.588 24
 -2 -12 0 4229.83 365.461 23
 -2 12 0 4106.57 303.339 22
 -2 12 0 4037.85 302.45 21
 2 -12 0 4354.29 352.436 10
 2 -12 0 4403.51 362.977 20
 2 -12 0 4149.89 352.301 19
 -2 -12 0 4882.21 354.595 37
 -2 -12 0 4830.55 340.786 36
 -2 -12 0 3811.93 370.12 35
 -2 -12 0 4325.33 387.443 8
 2 -12 0 4280.53 366.809 8
 2 -12 0 4543.91 354.277 9
 -2 -12 0 3973.08 320.315 7
 2 -12 0 3710.03 310.538 7
 -2 -12 0 3940.47 383.045 31
 2 -12 0 4843.42 380.8 32
 -2 -12 -1 217242 10321.1 35
 -2 -12 -1 210065 10333.4 32
 2 -12 1 219766 10329.2 31
 2 -12 -1 230205 10339.4 32
 -2 -12 1 219807 10343.4 31
 -2 -12 -1 227720 10349.1 31
 2 -12 1 200374 10310.9 32
 -2 -12 1 212486 10306.5 12
 2 -12 1 216304 10309.4 12
 2 -12 1 216218 10300.8 5
 -2 -12 -1 203863 10318.2 4
 2 -12 1 190187 10286.1 4
 -2 -12 -1 210551 10285 5
 -2 -12 1 206650 10299.7 5
 -2 12 1 226616 10671.4 40
 -2 12 -1 214363 10657.8 40
 2 -12 -1 215484 10314.1 24
 2 -12 -1 236749 10779.1 25
 2 -12 1 235608 10779.7 25
 -2 -12 1 191277 10333.1 24
 -2 -12 -1 225523 10339.8 24
 -2 -12 -1 238703 10790 25
 -2 -12 1 231571 10787.7 25
 -2 -12 1 219794 10319.9 23
 -2 12 -1 216745 10290.6 22
 2 -12 1 210050 10312.5 10
 -2 12 -1 212726 10286.5 21
 2 -12 1 212473 10324 19
 2 -12 1 213235 10327.7 20
 2 -12 -1 200941 10295 19
 2 -12 -1 201695 10297.4 20
 2 -12 1 226794 10332.4 8
 2 -12 -1 219312 10329.1 8
 2 -12 1 204462 10309.1 9
 -2 -12 1 203865 10343.6 8
 -2 -12 -1 192327 10328.9 8
 -2 -12 -1 217238 10313.1 37
 -2 -12 -1 226231 10312.8 36
 -2 -12 1 214339 10300.7 37
 2 12 -1 226390 10675.9 40
 2 12 1 233213 10686.8 40
 2 -12 -1 208435 10308.6 4
 2 -12 1 219324 10304.3 7
 -2 -12 1 207976 10301.7 7
 -2 -12 1 204908 10267.4 6
 -2 -12 -1 214948 10288.5 7
 -2 12 2 12840.3 1036.7 40
 -2 12 -2 12662.6 1057.46 40
 -2 -12 -2 14182.2 781.889 36
 -2 -12 -2 13503.6 779.909 37
 -2 -12 -2 15832.8 811.058 35
 -2 -12 2 11811.6 804.692 31
 -2 -12 -2 14197.8 805.246 32
 2 -12 -2 14872 821.859 32
 -2 -12 -2 12900.6 808.15 31
 2 -12 2 12731.5 777.77 12
 -2 -12 2 12557.4 775.438 12
 -2 -12 -2 12163 785.188 4
 -2 -12 2 14166.7 785.052 5
 2 -12 2 12970.8 775.682 5
 2 -12 -2 14720.6 1138.53 25
 2 -12 2 15171.2 1169.78 25
 -2 -12 2 8428.94 771.626 24
 2 -12 -2 14451.7 801.049 24
 -2 -12 2 13204.9 1110.44 25
 -2 -12 -2 14318.6 1139.6 25
 -2 12 -2 13591.4 758.697 22
 -2 -12 2 12884.3 764.088 23
 -2 -12 -2 14014.9 793.182 23
 2 -12 -2 14187.4 795.837 10
 -2 12 -2 13651.9 754.621 21
 2 -12 2 12850.5 797.289 19
 2 -12 2 14526.4 814.434 20
 2 12 -2 13959.5 761.509 18
 2 12 -2 15310.4 1106.71 40
 2 12 2 13185.6 1031.61 40
 2 12 -2 13771.5 757.197 17
 -2 -12 2 13594.4 781.1 7
 -2 -12 2 13400.3 740.308 6
 2 -12 2 13726.6 783.16 7
 2 -12 2 13367 788.725 8
 2 -12 -2 13962.3 789.84 8
 2 -12 -2 14027.2 790.767 9
 -2 -12 -2 9920.66 774.021 8
 -2 -12 2 12001.1 804.442 8
 -2 12 -3 12467 1009.78 40
 -2 -12 -3 14311 778.046 37
 -2 -12 -3 13868.8 790.062 36
 2 -12 -3 15245.6 781.468 35
 -2 -12 -3 16084.1 825.686 35
 -2 -12 -3 14239.1 771.735 30
 -2 -12 3 13810.7 769.05 30
 -2 -12 -3 13481.2 808.496 32
 -2 -12 -3 13931.5 802.493 31
 -2 -12 -3 14268.7 735.709 27
 2 -12 3 14234.4 796.795 12
 -2 -12 3 12675.2 788.385 12
 2 -12 -3 14851.1 794.958 4
 2 -12 3 14087.4 743.842 6
 -2 -12 3 14559.9 788.129 5
 -2 -12 -3 12227.1 787.327 4
 2 -12 -3 15569.2 817.036 24
 -2 -12 -3 15015.6 819.878 24
 -2 12 -3 13492.8 772.522 22
 -2 -12 -3 14119.8 791.572 23
 2 12 -3 12981.3 752.321 22
 2 -12 -3 15146.5 796.94 10
 2 12 -3 14378.5 760.008 21
 -2 12 -3 14811.2 778.063 21
 2 -12 -3 14251.8 791.349 9
 2 -12 -3 11654.4 763.555 8
 2 -12 3 12033.7 764.102 8
 -2 -12 3 13416.2 786.951 8
 2 12 -3 14442.6 778.099 18
 2 12 -3 14063.3 772.684 17
 -2 -12 3 12731.9 776.521 7
 -2 -12 3 14078.7 762.623 6
 2 12 -3 13864.1 768.625 3
 -2 12 -3 13952.8 767.317 3
 2 12 -3 12033.1 1007.06 40
 -2 -12 -4 30762.3 1604.39 37
 -2 -12 -4 30198.4 1622.12 36
 2 -12 -4 31796.1 1626.13 36
 -2 -12 -4 33634.2 1654.58 35
 2 -12 -4 32762.4 1627.09 35
 2 -12 -4 34995 1673.51 32
 -2 -12 -4 28376.7 1622.94 32
 -2 -12 -4 27949.1 1608.83 31
 -2 -12 -4 31501.5 1587.22 27
 -2 -12 4 31046.7 1634.27 12
 2 -12 4 32131.1 1637.69 12
 2 -12 4 32395.7 1601.4 6
 -2 -12 4 31107.7 1618.16 5
 2 -12 4 29832.2 1626.18 5
 2 -12 -4 30868.9 1614.09 4
 -2 -12 -4 32414.9 1651.68 24
 2 -12 -4 35162.3 1661.66 24
 2 12 -4 29518 1606.39 22
 -2 12 -4 32171 1621.98 22
 -2 -12 -4 30877.9 1613.15 23
 2 -12 -4 28585.6 1605.46 10
 -2 12 -4 32078.1 1620.03 21
 2 12 -4 30983.6 1609.6 21
 2 -12 -4 28919.8 1604.88 9
 -2 -12 4 30350.3 1591.89 16
 2 -12 4 30863.8 1595.89 16
 -2 12 -4 32666.3 1618.31 17
 2 12 -4 33317.2 1625.15 17
 2 -12 4 30644.1 1591.23 15
 -2 -12 4 29899.9 1588.19 15
 2 12 -4 32196.5 1618.3 3
 -2 12 -4 32582 1616.62 3
 -2 -12 4 30075.8 1614.9 7
 2 -12 4 31509.6 1632.28 7
 -2 -12 4 30182 1607.13 6
 2 12 -4 32486.2 1625.7 18
 -2 12 -4 31459.5 1619.02 18
 2 -12 -5 20036.3 1062.91 35
 -2 -12 -5 16587.3 1030.35 32
 2 -12 -5 20314.6 1086.08 32
 -2 -12 -5 19453.7 1023.23 27
 2 -12 5 18887.9 1048.39 12
 -2 -12 5 19200.8 1053.89 12
 -2 -12 -5 18868.6 1041.6 36
 2 -12 -5 19717.9 1046.02 36
 -2 -12 -5 18988.1 1069.81 24
 2 -12 -5 21148.4 1086.33 24
 2 12 -5 19381 1049.29 22
 -2 12 -5 20040.2 1056.93 22
 2 12 -5 19531 1049.67 21
 -2 12 -5 20356.9 1056.67 21
 2 -12 5 19263.3 1033.96 6
 -2 -12 5 18748.5 1032.62 5
 2 -12 -5 17608.9 1018.33 4
 2 -12 5 19708.9 1052.54 5
 2 -12 -5 19838.7 1041.49 42
 2 12 -5 20454.9 1057.47 17
 2 -12 5 20250.8 1036.8 16
 -2 12 -5 19160 1041.76 17
 -2 -12 5 19488.8 1033.42 16
 2 -12 5 19822.8 1053.71 7
 -2 -12 5 17785.6 1029.03 7
 -2 -12 5 20389.3 1051.8 6
 2 12 -5 20362.1 1047.79 3
 -2 12 -5 20407.5 1049.47 3
 -2 -12 5 19479.9 1029.9 15
 2 -12 5 19516.5 1030.8 15
 -2 12 -5 20186 1048.75 18
 2 12 -5 20147.1 1059.34 18
 2 -12 -6 2237.24 245.043 35
 2 -12 -6 1658.13 230.751 32
 -2 -12 -6 2174.83 199.036 27
 2 -12 6 2521.26 226.147 6
 2 -12 6 2044.04 206.092 5
 -2 -12 6 1787.08 204.595 15
 2 -12 6 2144.24 212.693 15
 -2 -12 -6 2264 238.902 24
 2 12 -6 1706.4 225.761 22
 2 12 -6 2024.26 230.04 21
 2 -12 -6 2110.32 212.265 42
 -2 12 -6 1988.54 206.068 17
 2 -12 6 2378.7 217.759 16
 -2 -12 6 2255.81 215.991 16
 2 -12 -6 1820 183.804 36
 -2 12 -6 2381.42 218.534 18
 2 -12 6 1931.79 199.252 12
 2 -12 6 1769.7 202.675 7
 -2 12 -6 2330.13 227.005 3
 2 12 -6 2507.59 228.808 3
 -2 -12 7 1412.6 142.643 6
 2 -12 -7 2027.64 171.535 24
 -2 12 -7 1350 151.903 22
 2 12 -7 1311.47 127.764 19
 2 12 -7 1394.74 156.419 18
 -2 12 -7 1439.92 150.25 21
 2 12 -7 1709.21 134.841 20
 -2 -12 7 1778.06 140.622 15
 2 -12 7 1359.05 138.004 15
 2 12 -7 1582.49 156.402 17
 2 -12 7 1682.32 144.534 16
 -2 -12 7 1566.28 139.674 16
 2 -12 -7 1294.07 151.865 35
 -2 -12 -7 1540.01 164.76 35
 2 -12 7 1840.24 149.07 6
 -2 12 -7 1289.19 139.708 3
 2 12 -7 1287.35 139.991 3
 2 -13 0 76934.3 3880.78 32
 -2 -13 0 79777.4 3910.29 31
 2 -13 0 77210.9 3847.36 12
 -2 -13 0 76478.8 3845.62 12
 -2 -13 0 83572.8 3858.64 5
 2 -13 0 78834.7 3865.96 4
 2 -13 0 78908.9 3840.37 5
 -2 13 0 78247.8 4226.13 40
 2 -13 0 76822.4 3861.47 24
 -2 -13 0 69307.9 3898.68 24
 -2 -13 0 85347.5 4372.09 25
 -2 -13 0 83046.6 3893.39 23
 -2 13 0 79072.9 3836.08 22
 2 -13 0 78847.4 3878.42 10
 -2 13 0 78293.7 3832.77 21
 2 -13 0 76389.3 3871.02 20
 2 -13 0 75593.8 3866.1 19
 2 -13 0 76101.4 3875.71 9
 -2 -13 0 77680.7 3909.5 8
 2 -13 0 85615.1 3900.95 8
 2 -13 0 82409.2 3853.17 36
 -2 -13 0 81202.8 3854.54 36
 -2 -13 0 77585.2 3864.46 37
 2 13 0 86089.6 4271.23 40
 -2 -13 0 81792 3857.79 7
 2 -13 0 79831.6 3842.18 7
 -2 -13 -1 -221.324 227.896 35
 -2 -13 1 634.219 264.732 31
 -2 -13 -1 -94.2272 257.486 31
 2 -13 -1 86.0873 237.715 32
 2 -13 1 268.275 233.166 31
 -2 -13 -1 204.459 238.318 32
 -2 -13 1 -72.1445 204.801 12
 2 -13 1 -36.1954 188.792 12
 -2 -13 -1 74.3227 157.757 5
 -2 -13 1 17.7926 199.061 5
 2 -13 1 83.7424 178.719 5
 -2 -13 -1 124.874 207.445 36
 -2 -13 1 236.042 189.109 37
 -2 -13 -1 -130.291 213.908 37
 -2 -13 1 -173.178 439.598 25
 -2 -13 -1 -86.6005 434.262 25
 2 -13 -1 587.895 456.509 25
 2 -13 1 1010.87 452.995 25
 -2 -13 1 215.784 283.268 24
 -2 -13 -1 126.478 223.03 23
 -2 -13 -1 159.076 245.772 24
 -2 -13 1 424.276 216.291 23
 2 -13 -1 -37.5934 190.914 24
 2 -13 1 191.067 199.31 10
 2 -13 -1 184.355 220.948 10
 -2 13 -1 226.087 161.737 22
 -2 13 -1 44.0735 158.935 21
 2 -13 -1 191.491 184.21 20
 2 -13 1 169.261 243.713 20
 -2 -13 -1 99.9813 210.979 4
 2 -13 1 116.52 175.652 4
 2 -13 -1 76.447 205.599 4
 2 -13 -1 135.868 178.198 19
 2 -13 1 82.5511 227.367 19
 2 -13 1 152.624 180.455 7
 2 -13 -1 148.717 235.266 8
 -2 -13 -1 104.819 157.134 7
 -2 -13 1 233.575 196.419 7
 2 -13 1 233.505 246.251 8
 2 -13 1 -132.74 200.646 9
 -2 -13 -1 -45.866 243.309 8
 -2 -13 1 91.6377 246.429 8
 2 -13 -1 263.806 220.068 9
 -2 13 1 214.321 371.442 40
 -2 13 -1 72.618 345.474 40
 2 13 -1 -72.3396 344.15 40
 2 13 1 -214.722 384.898 40
 -2 -13 -2 2191.63 293.551 36
 -2 -13 2 1471.87 216.115 37
 -2 -13 -2 2145.53 262.463 37
 -2 -13 -2 2053.79 304.53 35
 -2 -13 -2 1476.01 302.546 32
 -2 -13 -2 1839.92 303.454 31
 -2 -13 -2 2218.56 283.776 30
 -2 -13 2 2052.03 302.768 31
 -2 -13 2 1363.77 251.545 30
 2 -13 -2 2475.99 326.706 32
 -2 -13 2 2095.8 284.705 12
 2 -13 2 1802.63 281.902 12
 -2 -13 2 1374.42 202.955 6
 2 -13 2 1420.09 255.96 5
 -2 -13 -2 2065.55 526.58 25
 -2 -13 2 1654.95 489.261 25
 2 -13 2 1842.51 514.906 25
 2 -13 -2 1904.82 474.062 25
 -2 -13 -2 1887.75 298.959 23
 2 -13 -2 1975.61 282.547 24
 -2 -13 2 2031.13 246.128 23
 -2 13 -2 2032.93 249.773 21
 -2 13 -2 1720.15 241.796 22
 2 -13 -2 2006.08 291.43 10
 -2 -13 -2 784.281 276.008 8
 2 -13 -2 1824.8 283.014 9
 -2 -13 2 1633.11 303.162 8
 -2 -13 -2 1484.04 293.42 4
 2 -13 2 1474.52 260.846 7
 2 -13 2 1584.14 276.032 8
 2 -13 -2 1623.7 276.805 8
 2 13 -2 1775.89 229.518 18
 2 13 -2 1694.88 227.053 17
 -2 13 2 1823.98 423.178 40
 2 13 -2 1527.32 423.847 40
 2 13 2 1353.46 395.796 40
 -2 13 -2 1957.69 464.66 40
 2 -13 -3 16.5603 184.755 35
 -2 -13 -3 224.925 264.901 35
 -2 -13 -3 316.129 233.93 31
 -2 -13 -3 -83.5615 180.712 30
 -2 -13 3 -219.774 186.693 30
 -2 -13 -3 -21.3231 237.284 32
 2 -13 3 235.477 235.435 12
 -2 -13 3 -19.7065 228.561 12
 2 13 -3 134.801 194.978 18
 -2 -13 3 -55.0509 214.812 5
 -2 -13 3 162.195 171.021 6
 2 -13 3 61.3118 143.553 6
 2 -13 -3 102.274 225.881 24
 -2 -13 -3 21.9248 244.597 24
 -2 -13 -3 -39.2011 220.32 23
 2 13 -3 88.4204 172.515 22
 -2 13 -3 -33.2479 191.001 22
 -2 13 -3 -98.1906 195.919 21
 2 13 -3 -58.3164 168.305 21
 2 -13 -3 -134.536 217.641 10
 2 -13 -3 190.297 232.758 9
 2 -13 -3 -89.4722 192.45 8
 2 -13 3 180.582 198.905 8
 2 -13 -3 360.748 229.287 4
 -2 -13 3 37.0737 211.451 7
 -2 -13 -3 158.649 209.64 37
 2 13 -3 114.767 190.159 17
 -2 13 -3 47.8245 182.725 3
 2 13 -3 16.0635 189.762 3
 2 -13 -4 15876.7 862.497 36
 -2 -13 -4 15444.2 858.255 36
 -2 -13 -4 14739 829.542 37
 2 -13 -4 14128.1 806.734 37
 -2 -13 -4 17574.1 896.229 35
 2 -13 -4 15608.5 851.863 35
 -2 -13 -4 13997.2 858.169 32
 2 -13 -4 16549.6 901.878 32
 -2 -13 -4 13611.5 842.086 31
 2 -13 4 14405.2 864.038 12
 -2 -13 4 14914.9 867.36 12
 2 -13 -4 14670.8 843.389 4
 -2 -13 4 15458.2 853.456 5
 2 -13 4 15549.8 819.48 6
 2 -13 4 15678.9 863.636 5
 2 -13 -4 16202.7 833.143 42
 -2 -13 -4 16073.6 894.108 24
 2 -13 -4 17275.3 896.601 24
 -2 13 -4 15401.7 851.034 22
 -2 -13 -4 14484.2 839.17 23
 2 13 -4 15197.8 837.163 22
 2 13 -4 14953.2 835.406 21
 -2 13 -4 15688.1 850.022 21
 2 -13 -4 12505.8 832.288 10
 2 -13 -4 13381.5 835.774 9
 2 -13 4 14216.6 806.519 16
 -2 -13 4 15279.4 810.392 16
 2 13 -4 15050.4 847.136 17
 -2 13 -4 15381.2 843.937 17
 2 13 -4 15655.8 844.846 3
 -2 13 -4 15325.4 841.223 3
 2 -13 4 15172.3 860.311 7
 -2 -13 4 14700.9 849.345 7
 -2 -13 4 13933.5 834.311 6
 2 -13 4 14363.2 805.356 15
 -2 -13 4 15505.6 809.307 15
 2 13 -4 14371.9 844.18 18
 -2 13 -4 15912 854.684 18
 -2 -13 -5 -93.565 175.426 36
 2 -13 -5 -14.2199 187.982 35
 2 -13 -5 40.3165 177.018 36
 -2 -13 -5 -82.758 232.538 35
 -2 -13 5 173.701 165.491 5
 2 -13 5 97.4953 190.63 5
 -2 -13 5 -12.7272 173.613 6
 2 -13 5 115.031 159.806 6
 -2 -13 -5 76.7452 155.138 32
 2 -13 -5 70.2685 175.83 31
 2 -13 -5 -51.4458 228.724 32
 2 -13 -5 136.623 244.096 24
 -2 -13 -5 66.9689 211.138 24
 2 13 -5 26.6879 167.62 22
 2 -13 -5 -59.064 142.971 42
 -2 13 -5 -151.331 193.899 21
 2 13 -5 225.041 169.89 21
 -2 13 -5 -27.8276 191.393 22
 -2 -13 5 107.715 141.375 16
 2 13 -5 280.511 199.236 17
 -2 13 -5 103.776 164.242 17
 2 -13 5 76.0511 141.287 16
 -2 -13 5 125.388 156.564 7
 2 -13 5 -42.326 185.84 7
 -2 13 -5 346.173 187.166 3
 2 13 -5 103.499 173.17 3
 2 -13 -5 -11.0802 136.953 4
 -2 -13 5 172.438 190.306 12
 2 -13 5 -28.4106 180.559 12
 2 -13 5 -52.6977 138.583 15
 -2 -13 5 -41.881 137.171 15
 2 13 -5 -86.2899 199.79 18
 -2 13 -5 -13.3062 172.713 18
 2 -13 6 1647.56 170.909 12
 2 -13 6 2071.51 183.713 6
 2 -13 6 1818.48 178.139 5
 2 -13 -6 1865.17 204.144 35
 2 13 -6 1858.47 210.645 18
 -2 13 -6 2019.13 186.503 18
 2 13 -6 2074.53 194.028 3
 -2 13 -6 1740.27 189.264 3
 2 -13 -6 1866.9 213.049 32
 2 -13 6 1697.7 174.87 7
 -2 13 -6 1699.48 178.78 17
 2 13 -6 1713.45 201.693 17
 2 -13 6 1796.49 172.868 16
 -2 -13 6 2175.72 180.125 16
 2 13 -6 1803.83 194.389 21
 2 -13 6 2064.47 173.311 15
 -2 -13 6 1806.88 170.017 15
 2 13 -6 2015.04 201.177 22
 -2 -13 -6 1695.63 204.781 24
 -2 -13 7 765.724 79.6038 6
 -2 -13 -7 301.556 86.6331 35
 -2 14 0 35126.3 1801.32 22
 -2 -14 0 39799 1874.8 23
 2 -14 0 33192.2 1857.36 10
 2 -14 0 36825.3 1819.05 36
 -2 -14 0 38316 1831.21 36
 -2 -14 0 36801.9 1845.76 37
 -2 14 0 35122.7 1798.98 21
 2 -14 0 33136.2 1839.06 20
 2 -14 0 34027.9 1837.88 19
 2 -14 0 38060.4 1872.13 8
 2 -14 0 34175.9 1860.6 9
 -2 -14 0 36244.8 1892.98 8
 2 -14 0 36364.6 1810.86 7
 -2 -14 0 38147.4 1832.78 7
 2 -14 0 39121.4 1887.45 31
 2 -14 0 32862.5 1850.35 32
 -2 -14 0 37575 1899.1 31
 -2 -14 0 36530.7 1826.63 5
 2 -14 0 34066.6 1834.79 4
 2 -14 0 35364.5 1807.65 5
 2 -14 0 34213.3 1815.3 12
 -2 -14 0 32403.2 1808.11 12
 -2 -14 0 32905.8 1885.92 24
 2 -14 0 35342.9 1839.07 24
 -2 -14 1 13360.6 777.26 12
 2 -14 1 13347.7 772.866 12
 -2 -14 1 14032.4 778.119 5
 2 -14 1 14304.8 771.02 5
 2 -14 -1 13873.5 799.479 4
 2 -14 1 12733.7 765.196 4
 -2 -14 -1 12577.4 739.471 5
 -2 -14 1 13722.1 775.257 37
 2 -14 -1 14824.7 783.513 36
 -2 -14 -1 15098.4 793.166 36
 -2 -14 -1 14193.3 790.025 37
 -2 -14 1 11660.1 825.364 24
 -2 -14 -1 14139.5 837.816 24
 2 -14 -1 15467.3 804.904 24
 -2 -14 -1 14501.5 822.3 23
 -2 -14 1 14724.4 800.481 23
 -2 14 -1 13539.3 750.464 22
 2 -14 -1 12385.4 809.228 10
 2 -14 1 8570.91 779.132 10
 -2 14 -1 13350.1 745.137 21
 2 -14 -1 10947.5 747.457 20
 2 -14 -1 11144.8 747.811 19
 -2 -14 -1 14131.8 805.615 30
 -2 -14 -1 14139.8 836.242 31
 -2 -14 1 12679.6 799.017 30
 2 -14 -1 14030.1 821.3 32
 -2 -14 1 13897.2 838.593 31
 2 -14 1 13026 791.073 31
 -2 -14 -1 10292.8 792.233 35
 2 14 -1 14813.7 755.506 18
 2 -14 1 15368.7 825.24 8
 2 -14 1 9180.49 780.104 9
 2 -14 -1 14747.5 821.931 8
 2 -14 -1 12848.9 811.928 9
 -2 -14 -1 10965.6 803.501 8
 -2 -14 1 13787.7 840.711 8
 -2 -14 1 14261 780.295 7
 -2 -14 -1 14104.1 750.292 7
 2 -14 1 13346.5 766.986 7
 2 -14 2 1018.11 252.937 12
 -2 -14 2 807.407 250.816 12
 2 -14 -2 1215.63 232.964 36
 -2 -14 -2 1114.3 293.014 35
 2 -14 -2 578.175 260.815 24
 -2 -14 -2 782.826 270.709 23
 -2 -14 2 963.028 218.047 23
 2 -14 -2 743.824 259.921 10
 -2 -14 2 948.411 172.216 6
 2 -14 2 1377.48 245.258 5
 -2 14 -2 1200.19 213.121 21
 -2 14 -2 657.949 202.094 22
 2 -14 -2 901.309 264.316 9
 -2 -14 2 832.462 286.98 8
 -2 -14 -2 461.382 267.014 8
 2 14 -2 614.355 196.439 17
 -2 -14 2 604.846 272.122 31
 2 -14 2 790.025 229.185 31
 2 -14 -2 1301.76 302.884 32
 -2 -14 -2 915.64 261.029 30
 -2 -14 2 780.352 230.24 30
 -2 -14 -2 1064.62 292.14 32
 -2 -14 -2 606.32 283.611 31
 2 -14 2 1195.64 249.924 7
 2 -14 -2 584.968 255.858 8
 2 -14 2 1295.34 277.969 8
 -2 -14 -2 681.571 247.124 36
 -2 -14 -2 730.386 244.983 37
 -2 -14 2 763.025 188.455 37
 2 14 -2 1280.01 222.914 18
 -2 -14 -3 37743.6 2046.21 32
 -2 -14 -3 38283.5 2048.92 31
 -2 -14 -3 38643.9 2010.29 30
 -2 -14 3 39113.8 2015.76 30
 -2 -14 3 40680.6 2034.03 5
 2 -14 -3 41334.8 2039.99 4
 -2 -14 -3 42179.3 2054.84 35
 2 -14 -3 38994.9 2009.63 35
 2 -14 -3 43661.3 2058.42 24
 -2 -14 -3 44376.5 2076.7 24
 -2 14 -3 39367.6 2011.26 22
 2 14 -3 37674.9 1990.86 22
 -2 -14 -3 41245.1 2045.87 23
 2 14 -3 38453 1991.86 21
 -2 14 -3 40306.7 2013.09 21
 2 -14 -3 37032 2038.52 10
 2 -14 -3 35988.1 2032.83 9
 2 -14 -3 37755.2 2021.27 8
 2 -14 3 34097.1 2018.72 8
 2 14 -3 42149.8 2019.14 3
 -2 14 -3 41908.9 2017.13 3
 2 14 -3 41812.5 2022.6 18
 -2 -14 3 40385.5 2032.86 7
 -2 -14 3 38386.3 1994.69 6
 2 -14 -3 41879.2 2039.17 36
 2 -14 -3 39459.9 2012.34 37
 -2 -14 -3 41171.2 2026.04 37
 2 14 -3 40283.4 2014.69 17
 2 -14 -4 7236.45 479.975 31
 2 -14 -4 7441.11 498.334 32
 -2 -14 -4 5938.75 429.621 31
 -2 -14 -4 4767.61 438.32 32
 2 -14 4 6472.75 451.255 12
 -2 -14 4 6723.47 463.826 12
 -2 -14 4 6820.09 446.293 5
 2 -14 4 6377.49 391.136 6
 2 -14 -4 6906.29 442.306 4
 2 -14 4 7487.28 460.808 5
 2 -14 -4 5745.92 420.589 35
 -2 -14 -4 7056.42 486.392 35
 2 -14 -4 7635.66 488.366 24
 -2 -14 -4 5767.78 477.22 24
 2 -14 -4 6090.49 433.422 23
 -2 14 -4 7027.95 441.867 22
 -2 -14 -4 6422.48 428.894 23
 2 14 -4 6473.28 416.333 22
 2 14 -4 5407.41 405.901 21
 -2 14 -4 7332 441.666 21
 2 -14 -4 4596.73 421.874 10
 2 -14 -4 4030.31 419.765 9
 -2 14 -4 6543.77 430.576 3
 2 14 -4 7066.77 438.869 3
 2 14 -4 7250.65 446.991 18
 -2 14 -4 6300.31 433.297 18
 -2 -14 -4 5931.45 414.102 37
 2 -14 -4 6265.27 394.627 37
 -2 -14 -4 6046.44 444.353 36
 2 -14 -4 6097.12 442.831 36
 2 14 -4 6655.48 436.11 17
 -2 14 -4 6557.49 435.986 17
 2 -14 4 7009.98 455.479 7
 -2 -14 4 6708.86 444.068 7
 -2 -14 4 6992.51 423.093 6
 -2 -14 5 16034.8 807.337 12
 2 -14 5 14983.3 798.584 12
 2 -14 5 15217.4 800.995 5
 -2 -14 5 14027.8 779.283 5
 -2 14 -5 15494.5 800.033 22
 2 14 -5 14390.3 784.626 22
 2 -14 -5 15427.2 796.526 35
 -2 -14 -5 16353.2 830.111 35
 -2 14 -5 14850.2 795.777 21
 2 14 -5 12761.5 776.262 21
 2 -14 5 15138 801.02 7
 -2 -14 5 13764.3 779.766 7
 -2 -14 5 14616 785.231 6
 2 -14 5 14687.7 769.431 6
 -2 14 -5 15844.9 794.014 17
 2 14 -5 14905.2 797.762 17
 -2 14 -5 14418.2 785.261 3
 2 14 -5 14356.5 788.6 3
 -2 -14 -5 14268.2 790.653 36
 2 -14 -5 15098.1 796.124 36
 2 -14 -5 14040.5 817.237 32
 2 -14 -5 14308.3 788.26 31
 2 -14 -5 14892.1 822.729 24
 -2 -14 -5 12387.2 805.657 24
 2 14 -5 15160.6 802.463 18
 -2 14 -5 15243.6 795.273 18
 -2 -14 6 51.9294 107.098 6
 2 -14 6 -59.1935 83.7251 6
 2 -14 6 86.548 87.7661 5
 -2 14 -6 171.8 119.04 22
 -2 -14 -6 7.59691 117.419 24
 2 -14 -6 61.4264 107.961 35
 -2 14 -6 88.8921 117.468 21
 2 14 -6 174.175 119.484 17
 -2 14 -6 37.0056 96.8244 17
 -2 14 -6 25.687 103.101 3
 2 14 -6 52.5097 100.648 3
 2 -14 -6 -53.2474 110.556 32
 2 -14 6 -105.116 87.2467 7
 -2 14 -6 126.046 99.4417 18
 2 14 -6 31.0289 121.151 18
 2 -14 6 25.3914 78.6018 12
 2 -15 0 41880 2652.63 10
 2 -15 0 52747.1 2604.47 7
 -2 -15 0 55279 2628.54 7
 2 -15 0 57616 2685.5 8
 2 -15 0 38174.5 2650.18 9
 -2 -15 0 50387.4 2687.12 8
 2 -15 0 57926.1 2685.19 31
 -2 -15 0 55499.6 2669.73 30
 -2 -15 0 55039.2 2695.27 31
 -2 -15 0 48248.6 2679.12 24
 2 -15 0 52293.3 2637.56 24
 -2 -15 0 55862 2628.09 5
 2 -15 0 51784 2601.82 5
 2 -15 0 50061.6 2637.47 4
 -2 -15 0 48759.3 2605.09 12
 2 -15 0 52095.8 2614.19 12
 -2 -15 0 59201.1 2675.78 23
 -2 -15 0 54813.6 2626.94 36
 -2 -15 0 56542 2648.07 37
 2 -15 0 54224.5 2613.86 36
 2 -15 -1 4042.78 368.032 24
 -2 -15 1 2959.7 415.034 24
 -2 -15 -1 3811.25 431.097 24
 2 -15 1 3113.63 323.597 4
 2 -15 -1 4179.85 383.629 4
 -2 -15 -1 3687.32 309.174 5
 -2 -15 1 4375.37 360.478 5
 2 -15 1 4147.5 341.703 5
 -2 -15 1 4349.14 360.385 7
 2 -15 1 4159.38 340.905 7
 -2 -15 -1 3889.66 316.272 7
 -2 -15 -1 4494.09 401.695 23
 -2 -15 1 4269.97 373.508 23
 -2 15 -1 3939.17 311.486 22
 -2 15 -1 3998.34 312.266 21
 2 -15 -1 3534.12 402.901 10
 2 -15 -1 2973.54 391.012 9
 2 -15 -1 4139.17 400.918 8
 2 -15 1 3934.96 398.926 8
 -2 -15 -1 3070.65 416.334 8
 -2 -15 1 3842.16 438.957 8
 2 15 -1 4468.94 315.226 17
 -2 -15 -1 5044.17 374.79 36
 -2 -15 -1 4594.14 375.696 37
 -2 -15 1 4787.35 357.319 37
 2 -15 -1 4222.77 351.664 36
 -2 -15 1 4004.33 350.257 12
 2 -15 1 4044.84 351.936 12
 2 15 -1 3631.02 311.155 18
 -2 -15 1 4385.74 432.58 31
 -2 -15 -1 4193.95 432.965 31
 2 -15 -1 4190.64 425.366 31
 -2 -15 -1 4527.55 384.17 30
 2 -15 1 4573.39 398.318 31
 2 -15 -1 4498.78 407.669 32
 -2 -15 1 3887.03 384.329 30
 2 -15 2 41254.5 2086.81 12
 -2 -15 2 41213.5 2087.05 12
 -2 -15 -2 44034.5 2137.78 24
 2 -15 -2 45783.6 2105.86 24
 -2 -15 -2 39277.7 2101.81 35
 -2 15 -2 41567.2 2058.21 22
 -2 -15 2 40233.4 2067.89 23
 -2 -15 -2 43847.1 2116.24 23
 2 -15 -2 34345.8 2092.95 10
 2 -15 2 43402.1 2081.27 5
 -2 15 -2 39901.2 2052.35 21
 2 -15 2 39501.3 2106.91 8
 2 -15 -2 39909.2 2106 8
 2 -15 -2 36668.2 2094.07 9
 2 15 -2 42452.8 2059.41 17
 2 -15 -2 42077.6 2119.49 32
 2 -15 2 37365.8 2066.78 31
 -2 -15 -2 42367.9 2090.61 30
 -2 -15 -2 40430.3 2114.5 31
 -2 -15 2 42140.1 2093.65 30
 2 -15 2 41095.5 2076.36 7
 -2 -15 2 36298.4 2021.54 6
 -2 -15 -2 44427.2 2094.83 37
 -2 -15 2 39148.5 2047.38 37
 -2 -15 -2 42099.8 2090.73 36
 2 -15 -2 43605.5 2087.54 36
 2 15 -2 42749 2064.57 18
 2 -15 -3 5026.86 431.057 31
 -2 -15 3 4463.64 359.168 30
 2 -15 -3 4318.81 433.235 32
 -2 -15 -3 5011.01 361.655 30
 -2 -15 -3 4627.24 409.628 31
 -2 -15 3 6322.46 412.948 5
 2 -15 -3 5563.54 411.135 4
 2 -15 3 5489.4 397.207 5
 -2 -15 -3 5821.65 431.678 35
 2 -15 -3 4497.97 352.761 35
 2 -15 -3 5457.78 424.601 24
 -2 15 -3 5657.49 375.057 22
 -2 -15 -3 5257.08 411.049 23
 -2 15 -3 5261.25 367.628 21
 2 -15 -3 3016.41 388.186 10
 2 -15 -3 3683.07 390.947 9
 2 -15 3 3929.49 365.642 8
 2 -15 -3 5191.97 376.593 8
 2 15 -3 5433.06 376.341 3
 -2 15 -3 5480.91 369.062 3
 2 15 -3 5509.22 369.211 18
 -2 -15 -3 5030.12 406.626 36
 -2 -15 -3 4931.48 379.412 37
 2 -15 -3 5518.26 398.321 36
 2 -15 -3 4984.22 362.947 37
 2 -15 3 5364.4 394.618 7
 -2 -15 3 4952.48 397.08 7
 -2 -15 3 4885.25 337.614 6
 2 15 -3 5362.29 365.503 17
 2 -15 -4 47701.9 2245.1 24
 -2 -15 -4 40735 2235.97 24
 -2 -15 -4 47812.1 2244.32 35
 2 -15 -4 44717.4 2202.4 35
 -2 -15 -4 44377.1 2207.96 23
 2 15 -4 41079.5 2185.6 22
 -2 15 -4 44853.1 2209.61 22
 2 -15 -4 43113.5 2207.4 23
 -2 -15 4 45993.2 2216.24 5
 2 -15 -4 42124.5 2212.98 4
 2 -15 4 43876.1 2218.43 5
 2 -15 -4 41133.1 2234.56 32
 2 -15 -4 46158.9 2235.94 31
 -2 15 -4 43874 2206.94 21
 2 15 -4 41157.4 2185.33 21
 -2 15 -4 44339.6 2210.33 17
 2 15 -4 44645.3 2208.4 17
 -2 15 -4 46921.8 2207.75 3
 2 15 -4 45688.1 2206.69 3
 -2 -15 4 44784.1 2193.69 6
 -2 -15 4 43083.1 2213.02 7
 2 -15 4 44050.3 2218.95 7
 -2 -15 -4 44903.4 2200.02 37
 2 -15 -4 44594.1 2220.52 36
 -2 -15 -4 43007.9 2220.39 36
 -2 15 -4 44530.9 2212.66 18
 2 15 -4 44651.1 2211.08 18
 -2 -15 4 46187.9 2229.21 12
 2 -15 4 45222.6 2225.25 12
 -2 -15 -5 3518.87 288.73 24
 2 -15 -5 3542.54 294.642 24
 2 -15 -5 3217.11 246.348 35
 -2 -15 -5 3507.72 290.956 35
 2 15 -5 3376.32 236.83 22
 -2 15 -5 3675.49 260.324 22
 -2 -15 5 3222.75 243.379 5
 2 -15 5 3341.5 259.743 5
 -2 15 -5 3476.35 258.359 21
 2 15 -5 3255.41 234.196 21
 2 -15 -5 3344.93 287.521 32
 -2 15 -5 3755.9 251.031 3
 2 15 -5 3636.44 253.172 3
 2 15 -5 4155.12 269.575 18
 -2 15 -5 3648.44 257.424 18
 2 -15 5 3768.29 265.695 12
 -2 15 -5 3722.67 254.775 17
 2 15 -5 3826.43 263.841 17
 2 -15 -5 3611.87 261.991 36
 -2 -15 -5 3231.31 257.402 36
 2 -15 5 3416.95 263.207 7
 -2 -15 5 3838.04 246.111 6
 -2 -15 5 3374.38 246.575 7
 2 15 -6 6231.42 303.156 17
 2 15 -6 6457.71 304.558 18
 -2 15 -6 6336.31 302.926 22
 -2 -15 -6 3935.39 301.025 35
 -2 15 -6 6565.44 304.51 21
 -2 -16 0 28.4852 170.877 5
 2 -16 0 22.7159 135.674 5
 -2 -16 0 -111.722 295.369 31
 2 -16 0 -61.2332 242.734 31
 -2 -16 0 409.268 269.401 30
 -2 -16 0 -87.9909 283.905 8
 2 -16 0 168.268 276.536 8
 2 -16 0 -216.003 199.348 4
 -2 -16 0 66.9956 281.06 24
 -2 -16 0 308.245 178.427 36
 2 -16 0 -49.5752 149.668 36
 -2 -16 0 282.385 228.86 37
 -2 -16 0 -24.7167 149.882 12
 2 -16 0 100.946 149.394 12
 -2 -16 0 -190.179 243.121 23
 2 -16 0 -109.245 222.229 23
 2 -16 0 -22.9382 138.203 7
 -2 -16 0 14.3379 177.566 7
 2 -16 1 134.857 188.958 12
 -2 -16 1 89.2442 180.775 12
 2 -16 -1 217.292 182.678 36
 -2 -16 -1 132.626 285.28 24
 2 -16 -1 68.5691 211.422 24
 -2 -16 -1 104.945 135.24 7
 -2 -16 1 46.6313 197.559 7
 2 -16 1 -110.037 166.457 7
 2 -16 1 47.7499 196.711 23
 -2 -16 1 51.3936 209.532 23
 -2 -16 -1 135.693 246.854 23
 -2 16 -1 -91.1272 143.647 21
 -2 16 -1 173.495 143.534 22
 -2 -16 -1 -243.487 142.706 5
 -2 -16 1 30.8452 192.556 5
 2 -16 1 -136.148 169.642 5
 2 -16 -1 -40.2875 255.025 8
 2 -16 1 20.1104 256.096 8
 2 -16 1 -42.516 170.029 4
 2 -16 -1 122.689 228.751 4
 2 16 -1 -12.0067 143.105 18
 -2 -16 -1 -62.3031 192.498 36
 -2 -16 1 59.269 183.876 37
 -2 -16 -1 -304.786 223.427 37
 -2 -16 1 211.215 261.572 31
 2 -16 -1 229.889 255.615 31
 2 -16 -1 98.6523 253.681 32
 -2 -16 -1 -56.0902 241.757 30
 2 -16 1 128.091 226.616 31
 -2 -16 1 243.069 232.974 30
 2 16 -1 23.3455 140.046 17
 2 -16 -2 104.751 194.288 37
 -2 -16 2 45.36 141.101 37
 -2 -16 -2 78.9773 207.352 37
 -2 -16 -2 157.708 220.201 36
 -2 -16 2 123.85 200.993 12
 2 -16 2 232.237 207.282 12
 -2 -16 -2 -17.1162 231.938 35
 2 -16 -2 552.208 214.026 36
 -2 -16 -2 223.835 276.663 24
 -2 -16 -2 18.0084 231.594 23
 -2 -16 2 -175.442 170.26 23
 2 -16 -2 283.774 221.506 24
 2 -16 2 -14.2019 192.139 5
 -2 -16 2 106.48 207.546 5
 -2 -16 -2 198.602 265.861 31
 2 -16 -2 57.2718 250.584 32
 -2 -16 2 -48.4574 204.155 30
 -2 -16 -2 289.289 209.43 30
 -2 16 -2 59.6545 148.745 22
 -2 16 -2 -70.7259 149.904 21
 2 -16 -2 69.8757 217.722 8
 2 -16 2 104.829 231.008 8
 2 -16 -2 269.039 244.052 4
 2 16 -2 61.6622 157.128 18
 -2 16 -2 52.0252 186.819 3
 2 16 -2 397.131 189.56 3
 2 -16 2 358.76 186.321 7
 -2 -16 2 15.3504 197.804 7
 2 16 -2 155.994 147.774 17
 -2 -16 -3 78.2948 177.208 37
 2 -16 -3 81.0575 154.851 37
 -2 -16 -3 285.285 211.671 36
 -2 -16 -3 368.072 224.952 35
 2 -16 -3 519.081 203.003 36
 2 -16 -3 197.052 207.207 24
 -2 -16 -3 191.957 195.649 23
 2 -16 -3 -87.7624 191.367 23
 -2 -16 3 444.466 208.532 5
 2 -16 3 105.052 188.663 5
 -2 -16 3 285.269 201.761 12
 2 -16 3 170.411 201.193 12
 -2 -16 -3 203.602 212.28 31
 2 -16 -3 339.581 239.381 31
 -2 -16 -3 267.57 145.117 30
 -2 -16 3 45.9151 151.331 30
 2 -16 -3 340.931 247.077 32
 2 -16 -3 117.664 139.503 30
 2 -16 3 90.8295 146.954 30
 -2 16 -3 -44.1424 147.589 21
 -2 16 -3 111.626 152.656 22
 2 -16 -3 -98.5391 156.688 8
 2 -16 3 25.0632 163.384 8
 2 -16 -3 316.435 215.861 4
 2 16 -3 258.347 154.895 17
 -2 16 -3 -24.5229 172.107 17
 2 16 -3 126.697 152.12 18
 -2 16 -3 -12.6115 173.016 18
 2 -16 3 66.3901 186.95 7
 -2 -16 3 244.736 190.211 7
 -2 16 -3 11.3496 160.594 3
 2 16 -3 196.495 172.296 3
 -2 -16 -4 -12.162 179.377 35
 -2 -16 -4 109.221 128.507 23
 -2 -16 -4 69.3847 198.357 24
 2 -16 -4 -148.369 177.821 24
 2 -16 -4 -37.5636 135.278 23
 -2 -16 4 101.359 151.006 5
 2 -16 4 10.428 155.576 5
 -2 -16 4 13.3731 102.008 6
 2 -16 -4 166.902 175.068 31
 2 -16 -4 53.0939 202.714 32
 -2 16 -4 173.95 136.787 22
 -2 16 -4 163.001 134.343 21
 2 16 -4 184.331 133.769 17
 -2 -16 -4 -132.684 164.023 36
 -2 -16 -4 115.732 115.24 37
 2 16 -4 123.003 138.956 18
 2 -16 4 289.747 170.2 12
 -2 -16 4 22.5168 161.183 12
 -2 -16 4 -92.0483 148.879 7
 2 -16 4 210.91 154.64 7
 -2 16 -4 -53.0127 131.639 3
 2 16 -4 -45.1388 135.073 3
 2 -16 -5 5354.24 314.82 24
 -2 -16 -5 3637.68 305.096 24
 -2 -16 -5 4536.86 310.561 35
 -2 16 -5 5522.51 292.184 22
 -2 -16 5 4176.47 275.403 5
 2 -16 5 5184.32 292.358 5
 2 -16 5 5647.47 300.612 12
 -2 16 -5 5583.02 292.272 21
 -2 16 -5 5261.14 283.093 3
 2 16 -5 5284.75 285.79 3
 2 16 -5 4812.35 290.35 18
 -2 16 -5 5572.83 292.695 18
 -2 16 -5 6015.95 294.308 17
 2 16 -5 5073.05 291.691 17
 2 -16 -5 4815.79 308.771 32
 2 -16 -5 5661.75 295.422 36
 -2 -16 -5 5088.19 291.455 36
 2 -16 5 5495.39 294.531 7
 -2 -16 5 4083.44 274.168 7
 -2 -16 5 3961.33 265.093 6
 2 -17 0 32663.9 1568.76 8
 -2 -17 0 28142.5 1559.28 24
 -2 -17 0 31817.8 1554.15 30
 -2 -17 0 30100.7 1571.63 31
 2 -17 0 30370.6 1553.13 31
 -2 -17 0 30040.2 1540.17 23
 2 -17 0 31408.1 1539.64 23
 -2 -17 0 31617.4 1529.84 37
 2 -17 0 29653.3 1527.18 37
 -2 -17 0 28672.4 1496.74 36
 2 -17 0 24416.1 1516.81 4
 -2 -17 0 30153.8 1503.25 5
 -2 -17 0 28523.5 1500.49 7
 2 -17 1 13549.7 753.753 8
 2 -17 -1 13584.8 753.86 8
 -2 -17 1 12766.3 703.075 37
 2 -17 1 12850.2 713.692 37
 -2 -17 -1 12600.3 707.732 36
 2 -17 -1 12386.7 695.746 36
 -2 -17 -1 12806.1 726.231 37
 -2 -17 -1 13965.2 773.775 24
 2 -17 -1 11048.5 708.276 24
 2 -17 1 11487.5 718.732 31
 -2 -17 -1 12933.7 737.625 30
 -2 -17 1 13253 741.992 30
 2 -17 -1 13980.2 767.761 31
 2 -17 1 12730.6 690.043 7
 -2 -17 1 12192.7 705.165 7
 2 -17 1 12533.5 696.112 12
 2 -17 -1 12554.7 735.011 23
 -2 -17 1 12585.9 719.185 23
 -2 -17 -1 13001.1 743.599 23
 2 -17 1 12385.9 706.069 23
 -2 -17 1 13212.6 709.702 5
 2 -17 1 11928.3 685.477 5
 2 -17 -1 12764.1 735.464 4
 -2 -17 -2 48018.4 2306.27 24
 2 -17 -2 46017.4 2272.39 24
 -2 17 -2 43256.4 2232.39 22
 -2 -17 -2 45324.9 2281.99 23
 2 -17 -2 42025.7 2275.12 4
 -2 -17 2 47705.8 2266.52 5
 2 -17 2 45774 2254.53 5
 -2 -17 2 45976.3 2269.26 30
 -2 -17 -2 46394.9 2267.92 30
 -2 -17 -2 42607.9 2288.97 31
 -2 17 -2 43452.6 2232.46 21
 2 -17 -2 42629.2 2276.65 8
 2 -17 2 43706.2 2272.56 8
 2 17 -2 46023.9 2253.44 3
 -2 17 -2 46223.1 2250.78 3
 -2 17 -2 46414.4 2260.1 18
 2 17 -2 44428.2 2238.08 18
 2 -17 -2 47401.6 2263.16 36
 2 -17 2 43379.6 2243.58 37
 2 -17 -2 46032.1 2263.5 37
 -2 -17 -2 47034 2271.09 36
 2 -17 2 45957 2262.8 12
 -2 -17 2 44538.9 2261.14 12
 2 17 -2 44944.3 2236.69 17
 -2 17 -2 48413 2261.63 17
 2 -17 2 46237.9 2255.18 7
 -2 -17 2 46642.7 2265.54 7
 -2 -17 -3 879.451 181.728 23
 2 -17 -3 793.128 193.265 24
 2 -17 -3 806.196 183.177 23
 -2 -17 3 755.559 174.102 5
 2 -17 3 976.399 171.529 5
 2 -17 3 1098.39 183.876 12
 -2 17 -3 817.009 135.735 21
 -2 17 -3 794.566 131.048 22
 2 -17 -3 607.242 141.29 37
 2 -17 -3 943.458 176.968 36
 -2 -17 -3 849.433 167.388 37
 -2 -17 -3 1250.82 197.571 36
 -2 -17 3 1263.57 184.317 7
 2 -17 3 1256.42 176.687 7
 2 -17 3 719.19 128.275 30
 2 -17 -3 1158.48 213.805 31
 2 -17 -3 1086.11 223.358 32
 -2 -17 -3 1010.7 194.062 31
 -2 -17 3 1049.77 141.579 30
 -2 17 -3 1031.12 151.989 3
 2 17 -3 836.814 155.005 3
 2 17 -3 897.431 145.473 18
 -2 17 -3 1155.88 169.463 18
 2 17 -3 914.379 143.359 17
 -2 17 -3 1379.15 173.582 17
 -2 17 -4 13609.7 737.404 22
 -2 -17 4 15596.3 753.846 5
 -2 17 -4 13848.7 738.234 21
 -2 -17 4 15535.9 754.236 7
 2 17 -4 15943.6 747.053 3
 -2 17 -4 15374.1 744.424 3
 2 17 -4 13452.4 738.596 17
 -2 -17 -4 15338.6 761.142 36
 2 -17 4 16275.8 762.293 12
 2 -17 -4 15125.8 766.589 24
 -2 -17 -4 12811.6 769.687 24
 2 17 -4 13725.8 741.181 18
 2 -17 -4 13532.2 754.186 31
 2 -18 0 17405.5 990.507 31
 -2 -18 0 17453.6 987.529 30
 -2 -18 0 19404.2 992.563 23
 2 -18 0 18447.2 979.512 23
 -2 -18 0 19263.9 976.713 37
 2 -18 0 18503.5 976.314 37
 2 -18 0 19986.1 1008.87 8
 2 -18 -1 36924.4 1859.54 31
 2 -18 1 31915.3 1824.28 31
 2 -18 1 37970.7 1848.19 30
 2 -18 -1 37846.1 1845.09 30
 -2 -18 -1 37203.8 1846.71 30
 -2 -18 1 37857.1 1849 30
 -2 -18 1 36311.2 1831.27 23
 -2 -18 -1 37641.1 1855.15 23
 2 -18 1 34854.2 1819.27 23
 2 -18 -1 38964 1851.14 23
 -2 -18 -1 35312.9 1860.46 24
 -2 -18 1 37089.7 1823.4 5
 2 -18 -1 39349.3 1858.65 8
 2 -18 1 39734.8 1859.9 8
 -2 18 -1 36860 1821.38 3
 2 18 -1 37050.2 1823.17 3
 -2 18 -1 35931.5 1821.97 17
 -2 -18 -1 37811.6 1840.22 37
 2 -18 1 37083 1829.63 37
 -2 -18 -1 36380.4 1822.26 36
 -2 -18 1 36448.9 1819.31 37
 2 -18 -1 34972.5 1810.72 36
 -2 18 -1 36970.6 1824.77 18
 -2 -18 1 35970.4 1822 7
 -2 -18 2 1597.66 183.536 30
 2 -18 2 1637.26 188.962 30
 2 -18 -2 1636.02 174.696 30
 -2 -18 -2 1999.24 183.483 30
 -2 -18 -2 2040.52 223.427 23
 -2 18 -2 1614.88 169.267 3
 2 -18 2 1822.62 165.156 5
 -2 -18 2 2218.89 189.941 5
 -2 -18 -2 1903.16 245.698 24
 2 -18 -2 1965.14 184.973 24
 2 -18 2 1771.77 174.09 12
 2 -18 2 1322.56 193.905 8
 2 -18 -2 1027.63 182.357 8
 -2 18 -2 2003.62 179.158 17
 2 -18 -2 2076.07 182.106 36
 2 -18 -2 2123.75 195.784 37
 2 -18 2 1619.76 152.46 37
 -2 -18 -2 2285.27 196.658 36
 -2 18 -2 1920.92 181.129 18
 2 18 -2 1980.57 174.281 3
 2 -18 2 1899.22 166.84 7
 -2 -18 2 1773.05 182.105 7
 2 -18 3 16870.8 851.778 5
 -2 18 -3 17012.7 845.877 3
 2 18 -3 17029 848.199 3
 2 -18 3 18119.8 861.038 12
 2 -18 3 17606.5 854.251 7
 2 -18 -3 16806.3 873.699 31
 -2 -18 -3 17392.7 860.021 23
 2 -18 -3 16955.1 861.764 23
 -2 18 -3 18666.2 856.04 17
 -2 18 -3 19153.3 858.631 18
 -2 -18 -3 14889.8 875.637 24
 2 -18 -3 14096.2 851.004 24
 -2 -18 -3 16580.4 853.604 37
 2 -18 -3 14218 834.893 37
 -2 -18 -3 18293.4 867.204 36
 2 -18 -3 17431.5 858.669 36
 -2 -19 0 1180.42 161.533 30
 2 -19 0 1047.56 146.35 31
 2 -19 0 1108.37 141.684 37
 -2 -19 0 1074.88 137.305 37
 -2 19 0 677.5 102.363 17
 -2 19 0 891.345 105.737 18
 2 19 0 1002.57 124.41 3
 -2 19 0 1302.54 121.641 3
 -2 -19 0 1204.63 147.344 23
 2 -19 0 817.554 135.06 23
 -2 -19 1 2243.01 170.667 5
 2 -19 -1 2841.45 205.047 30
 -2 -19 1 3017.3 216.806 30
 -2 -19 -1 3273.95 216.778 30
 2 -19 1 2820.93 211.114 30
 2 -19 -1 2913.72 228.421 31
 -2 19 -1 2746.02 182.994 17
 -2 19 -1 2937.27 187.053 18
 -2 -19 1 2266.65 170.651 7
 -2 19 -1 3011.7 185.562 3
 2 19 -1 3030.28 191.748 3
 2 -19 1 3058.16 189.239 37
 -2 -19 -1 3154.62 211.858 37
 -2 -19 -1 2978.56 226.385 23
 2 -19 -1 3337.96 216.603 23
 -2 19 -2 849.805 93.1864 18
 2 -19 -2 820.428 131.212 31
 -2 19 -2 913.219 94.4883 17
 -2 -19 2 753.701 92.021 7
 2 19 -2 878.286 87.7309 3
 2 -19 -2 1014.38 99.9184 37
 -2 -19 2 877.613 94.0585 5
 -2 -19 -2 1121 125.184 23
 -3 0 0 -91.1991 184.819 29
 3 0 0 243.161 197.763 11
 -3 0 0 24.9634 183.583 1
 -3 0 0 217.135 196.661 2
 3 0 1 42535.9 2211.67 41
 -3 0 1 48612.7 2265.95 41
 -3 0 -1 46778.8 2284.36 29
 -3 0 -1 45388.9 2294.14 34
 3 0 -1 46232.7 2297.7 39
 3 0 1 48159.5 2289.15 11
 3 0 -1 47493.9 2291.54 11
 -3 0 1 48078 2292.92 2
 -3 0 1 43062.1 2280.55 1
 -3 0 -2 127085 6222.94 29
 -3 0 -2 127609 6260.68 34
 3 0 -2 132220 6263.97 39
 3 0 2 134395 6204.7 11
 3 0 -2 118395 6196.12 11
 -3 0 2 130446 6239.52 2
 -3 0 2 122171 6233.59 1
 -3 0 -3 12177.9 752.316 29
 -3 0 -3 12089 775.067 34
 3 0 -3 11106.2 811.99 39
 3 0 -3 11450 658.408 11
 3 0 3 10934.9 651.719 11
 -3 0 3 13646.7 822.493 1
 -3 0 3 12080.2 800.304 2
 -3 0 -4 72027.4 3657.85 29
 3 0 -4 69774.1 3729.31 39
 -3 0 4 70310.9 3681.27 1
 -3 0 4 69876.5 3676.81 2
 -3 0 4 75448.9 3750.21 41
 3 0 4 70760.7 3671.94 41
 -3 0 -4 71679.4 3673.92 34
 -3 0 5 955.059 382.395 1
 3 0 5 1302.67 371.633 1
 -3 0 5 1248.21 365.162 2
 3 0 5 1091.69 366.178 2
 -3 0 5 1293.84 415.566 41
 3 0 5 352.496 298.933 41
 3 0 -5 1503.11 185.848 42
 -3 0 -5 1253.69 341.614 34
 -3 0 -6 10220 548.471 26
 -3 0 -6 8165.49 520.116 27
 3 0 -6 10033.4 567.576 18
 -3 0 -6 7725.1 530.623 3
 3 0 -6 7722.59 533.443 3
 -3 0 -6 8380.9 528.663 38
 3 0 -6 7754.41 528.696 42
 -3 0 6 8953.86 870.26 41
 3 0 6 7914.18 777.152 41
 3 0 -6 8889.86 553.322 17
 3 0 -7 4143.88 351.198 3
 -3 0 -7 4058.68 349.762 3
 -3 0 -7 4516.39 335.533 28
 -3 0 -7 4038.81 330.507 27
 3 0 -7 4262.12 355.174 18
 3 0 -7 4093.38 351.932 17
 3 0 -7 3876.73 336.693 42
 -3 0 -7 4324.72 321.198 38
 -3 0 -8 4325.37 304.904 27
 -3 0 -8 4593.77 304.751 28
 -3 0 -8 3485.32 267.889 38
 3 0 -8 3672.6 300.662 18
 3 0 -8 3735.77 298.505 17
 -3 0 -8 4144.76 307.789 3
 3 0 -8 4252.92 309.83 3
 -3 0 -8 4033.9 298.594 33
 3 0 -8 4197 315.391 33
 3 0 -9 11915.7 462.552 33
 -3 0 -9 11658.1 453.172 27
 -3 1 0 181.182 186.143 29
 -3 -1 0 115.971 148.224 34
 3 1 0 105.275 188.121 39
 3 -1 0 -125.869 170.004 39
 -3 1 0 239.007 244.782 40
 3 -1 0 15.1662 201.595 11
 3 1 0 115.074 206.885 11
 3 -1 1 63812.6 3236.35 41
 -3 -1 1 68642.5 3295.2 41
 -3 1 -1 72115.6 3310.38 29
 -3 -1 1 59747.6 3223.21 34
 -3 -1 -1 70666.4 3319.19 34
 3 -1 -1 70383.6 3315.33 39
 -3 1 -1 70791.4 3337.53 40
 -3 1 1 70917.8 3336.11 40
 3 1 -1 71027.6 3317.38 11
 3 -1 -1 70949.7 3319.21 11
 3 -1 1 74852.3 3324.24 11
 3 1 1 71779 3313.22 11
 -3 1 1 72961.4 3320.18 2
 -3 1 1 70332.2 3315.35 1
 -3 -1 2 147652 6696.11 41
 3 -1 2 134841 6632.22 41
 -3 1 -2 133977 6658.17 29
 -3 1 -2 142655 6695.73 34
 -3 -1 -2 138428 6690.46 34
 -3 1 -2 140419 6658.44 40
 3 -1 -2 142365 6695.01 39
 3 1 2 125502 6630.08 11
 3 1 -2 134762 6639.31 11
 3 -1 2 137736 6645.03 11
 3 -1 -2 131427 6642.41 11
 -3 1 2 136771 6677.82 2
 -3 1 2 135031 6678.01 1
 -3 -1 3 21937.8 1162.39 41
 3 -1 3 20188.8 1081.4 41
 -3 1 3 20713.6 1120.03 1
 -3 1 3 20769.7 1117.34 2
 -3 1 -3 18895 1076.98 29
 3 -1 -3 19985.2 1142.36 39
 3 1 3 18035.5 986.496 11
 3 -1 -3 17500.8 994.428 11
 3 1 -3 18036.3 990.468 11
 3 -1 3 16778 990.747 11
 -3 -1 -3 19381.3 1120.98 34
 -3 1 -3 18885.6 1114.84 34
 -3 1 -4 33.5492 248.092 29
 3 -1 -4 264.969 324.686 39
 -3 -1 -4 -260.557 278.401 34
 -3 1 -4 72.5261 271.225 34
 3 -1 4 -36.7614 274.953 41
 -3 -1 4 280.661 329.622 41
 -3 1 4 -38.1866 302.748 1
 -3 1 4 37.9306 308.145 2
 3 1 -5 425.147 385.332 39
 -3 1 5 1051.67 335.792 1
 3 1 5 1041.42 381.532 1
 3 1 5 1662.38 393.797 2
 -3 -1 5 1352.89 382.124 2
 -3 1 5 1492.32 369.01 2
 -3 -1 5 1262.73 389.282 1
 -3 -1 -5 1281.15 328.149 34
 -3 1 -5 1240.65 325.68 34
 -3 1 5 799.209 380.718 41
 -3 -1 5 808.986 406.809 41
 3 1 5 768.416 315.8 41
 3 1 -5 960.535 167.368 42
 3 -1 5 1007.56 323.27 41
 3 -1 -5 885.048 189.045 42
 -3 -1 -6 8667.57 545.678 3
 3 -1 -6 8499.66 540.389 3
 -3 1 -6 8224.63 542.545 3
 3 1 -6 8125.71 538.295 3
 3 -1 -6 8953.18 569.495 18
 3 1 -6 9305.04 569.402 18
 -3 1 -6 8622.32 523.086 28
 -3 1 -6 10551 557.653 26
 -3 -1 -6 9609.65 536.519 28
 -3 1 -6 8330 532.117 27
 -3 -1 -6 8988.14 539.634 27
 -3 -1 6 10590.6 826.95 1
 -3 1 6 7684.13 768.364 1
 3 -1 6 10050.2 840.411 1
 3 1 6 8018.62 785.754 1
 -3 -1 6 9362.57 798.217 2
 -3 1 6 7866.69 768.738 2
 3 -1 6 8517.28 801.435 2
 3 1 6 9258.6 830.942 2
 -3 -1 -6 8394.04 728.487 34
 -3 1 -6 9157.01 531.596 38
 -3 -1 -6 8397.36 539.127 38
 -3 -1 6 8032.79 509.611 15
 3 1 -6 8827.03 539.187 42
 3 1 6 6787.77 750.929 41
 -3 -1 6 7368.54 827.84 41
 3 -1 -6 8923.95 554.408 42
 -3 1 6 7410.99 825.29 41
 -3 -1 6 8096.83 511.94 16
 3 -1 -6 8268.34 559.469 17
 3 1 -6 9628.05 569.723 17
 -3 -1 -7 3085.56 286.905 38
 -3 1 -7 3135.59 267.95 38
 3 -1 -7 3356.62 314.648 42
 -3 1 -7 3224.95 294.221 28
 -3 1 -7 3539.3 299.93 27
 -3 -1 -7 3409.45 293.272 27
 -3 -1 -7 3118 307.197 3
 -3 1 -7 2655.57 295.775 3
 3 -1 -7 3052.55 308.711 3
 3 1 -7 3540.35 302.15 3
 3 1 -7 2868.1 311.018 17
 3 -1 -7 3145.27 311.964 17
 3 -1 -7 3255.98 321.236 18
 3 1 -7 3053.35 309.127 18
 3 1 -8 8902.15 517.371 33
 3 -1 -8 8617.93 519.942 33
 -3 -1 -8 8431.51 499.229 33
 -3 -1 -8 8255.46 482.004 38
 3 1 -8 7940.06 505.557 18
 3 -1 -8 8127.58 500.561 17
 3 1 -8 8580.47 509.339 17
 3 -1 -8 8333.55 503.672 18
 -3 -1 -8 8850.03 510.867 3
 3 -1 -8 9224.4 510.106 3
 -3 1 -8 8745.84 508.277 3
 3 1 -8 8173.66 505.249 3
 -3 1 -8 8377.18 496.168 27
 -3 1 -8 8358.05 497.343 28
 -3 -1 -8 8608.38 506.885 27
 -3 -1 -9 146.084 84.9017 27
 -3 1 -9 71.1321 72.8513 27
 3 1 -9 -5.53671 89.7215 33
 3 -1 -9 70.098 89.7669 33
 3 -1 -9 -5.91945 92.6418 35
 3 1 -9 -16.0367 87.6602 35
 -3 1 9 201.59 92.3216 14
 -3 -1 9 182.57 86.1833 14
 -3 -2 0 145.884 188.099 29
 -3 2 0 12.8144 170.012 29
 -3 -2 0 40.6097 254.539 25
 -3 -2 0 62.7062 154.804 34
 3 -2 0 240.767 248.441 11
 -3 2 0 -74.9991 237.385 40
 3 2 0 -85.27 198.39 39
 3 -2 0 32.3342 158.499 39
 3 -2 -1 8644.28 487.913 39
 -3 2 -1 7343.51 515.012 40
 -3 2 1 8315.5 532.632 40
 3 2 -1 8101.54 539.933 39
 3 -2 1 6759.89 414.477 41
 -3 -2 1 7616.33 481.196 41
 -3 2 1 7545.16 486.138 2
 -3 -2 1 6943.42 489.446 1
 -3 2 1 7296.82 476.604 1
 -3 -2 1 6678.97 483.978 2
 -3 -2 -1 9153.05 493.019 29
 -3 2 -1 7810.69 480.324 29
 -3 -2 1 6385.78 384.753 34
 -3 -2 -1 9376.57 521.665 34
 3 -2 1 7313.21 516.148 11
 3 -2 -1 8020.9 508.791 11
 -3 -2 -1 7693.71 544.973 25
 -3 -2 1 8288.72 546.543 25
 -3 2 2 3401.21 357.007 40
 -3 2 -2 3866.76 362.469 40
 3 -2 -2 5142.9 417.739 39
 3 2 -2 3877.96 448.88 39
 3 -2 2 3836.72 339.786 41
 -3 -2 2 4347.69 411.711 41
 -3 2 2 5028.57 398.307 2
 -3 -2 2 4412.29 401.581 2
 -3 -2 2 5146.93 406.76 1
 -3 2 2 5107.82 407.253 1
 -3 -2 -2 5172.13 382.557 29
 -3 2 -2 4381.1 373.645 29
 3 2 2 4268.12 331.936 11
 3 -2 -2 5131.76 375.44 11
 3 2 -2 4379.23 347.8 11
 3 -2 2 4604.57 373.969 11
 -3 -2 -2 4517.41 406.205 34
 -3 -2 -3 2756.49 385.805 34
 -3 2 -3 2901.52 383.952 34
 -3 -2 3 2738.04 410.1 2
 -3 2 3 2862.01 381.538 2
 -3 -2 3 2503.9 378.985 1
 -3 2 3 3360.83 390.556 1
 -3 -2 -3 2379.58 330.802 29
 -3 2 -3 2728.68 359.086 29
 -3 -2 3 3991.7 435.709 41
 3 -2 3 2876.32 329.734 41
 3 -2 -3 2595.99 258.68 11
 3 2 -3 2848.82 257.046 11
 3 2 3 2778.92 238.32 11
 3 -2 3 2359.41 263.305 11
 3 2 -3 3235.85 443.598 39
 3 -2 -3 3348.17 406.953 39
 -3 2 -4 68302.7 3609.92 29
 -3 -2 -4 68960.8 3609.05 29
 3 2 4 71720.6 3654.47 1
 3 -2 4 72922.3 3664.96 1
 -3 -2 4 76319.7 3669.04 1
 -3 2 4 74125.1 3658.01 1
 3 2 4 70355.6 3657.98 2
 3 -2 4 72906.5 3675.05 2
 -3 -2 4 68955.4 3640.47 2
 -3 2 4 75258.4 3660.12 2
 -3 -2 -4 71650.4 3651.61 34
 -3 2 -4 65242.4 3621.16 34
 3 -2 4 63518.1 3611.66 41
 -3 -2 4 69574.9 3699.78 41
 3 -2 -4 70640.3 3684.64 39
 3 -2 5 10056.9 781.335 2
 3 2 5 9605.14 772.74 2
 -3 -2 5 8962.29 753.729 1
 -3 2 5 8239.17 733.708 1
 3 -2 5 9610.25 776.054 1
 3 2 5 8794.97 760.729 1
 -3 -2 5 10347.5 773.456 2
 -3 2 5 9511.7 755.695 2
 -3 -2 -5 6939.01 678.064 34
 -3 2 -5 8361.74 685.476 34
 3 -2 -5 7955.34 521.123 42
 -3 -2 5 8500.5 813.285 41
 3 -2 5 7479.65 702.453 41
 3 2 -6 90.2484 198.416 17
 -3 -2 6 110.531 159.652 16
 3 -2 -6 161.854 188.75 17
 -3 -2 -6 290.573 182.014 38
 -3 2 -6 96.2603 161.501 38
 -3 -2 -6 208.905 265.224 34
 -3 -2 -6 43.6156 161.941 35
 3 2 -6 99.0046 145.085 20
 3 2 -6 230.937 144.675 19
 3 -2 -6 -55.0018 195.687 18
 3 2 -6 202.907 199.579 18
 -3 2 -6 165.157 175.498 26
 -3 -2 -6 120.961 171.785 26
 3 -2 6 251.196 348.589 1
 3 2 6 501.388 354.919 1
 -3 -2 6 -180.283 281.955 2
 -3 2 6 415.939 305.385 2
 3 2 6 186.292 333.982 2
 3 -2 6 248.884 341.841 2
 -3 -2 6 242.237 292.135 1
 -3 2 6 -119.729 288.787 1
 -3 -2 6 321.79 162.071 15
 -3 2 -6 -16.1867 180.264 3
 3 2 -6 302.965 189.764 3
 -3 -2 -6 81.7443 176.444 3
 3 -2 -6 -80.2648 180.58 3
 3 -2 -6 124.233 143.59 27
 -3 -2 -6 424.884 172.988 28
 -3 2 -6 136.193 164.267 28
 3 2 6 379.512 325.069 41
 -3 -2 6 538.849 418.459 41
 -3 2 6 225.763 386.724 41
 3 -2 -6 202.889 181.969 42
 3 2 -6 101.295 151.071 42
 3 -2 -7 9673 616.855 17
 3 2 -7 9674.36 631.435 18
 3 -2 -7 10438.7 628.999 18
 -3 -2 -7 9696.02 586.86 35
 3 -2 -7 9696.49 623.449 33
 -3 -2 -7 10100.4 606.782 38
 -3 2 -7 10072.7 579.24 38
 -3 2 -7 10597.6 601.087 28
 -3 2 -7 10994.9 606.967 27
 3 -2 -7 9665.97 572.094 27
 -3 -2 -7 10421.1 611.63 27
 -3 -2 -7 10871.4 604.235 28
 3 -2 7 10086.5 589.542 15
 -3 -2 7 9153.45 574.691 15
 -3 -2 -7 10540.4 617.798 3
 3 -2 -7 10883.7 621.984 3
 -3 2 -7 10786.7 618.684 3
 3 2 -7 10482.1 618.218 3
 3 2 -7 10046 631.506 17
 3 -2 7 10265.5 593.574 16
 -3 -2 7 10194.5 585.184 16
 3 -2 -7 9604.64 620.407 42
 3 2 -8 3785.94 288.387 3
 -3 2 -8 3921.45 290.674 3
 3 -2 -8 3700.72 290.591 3
 -3 -2 -8 3343.68 286.667 3
 3 -2 -8 3718.65 301.77 33
 -3 -2 -8 3531.42 272.089 33
 3 2 -8 3438.78 289.586 17
 3 2 -8 3527.42 293.137 18
 -3 -2 -8 3588.92 267.952 38
 -3 2 -8 3595.76 279.437 28
 -3 -2 -8 4154.96 295.995 27
 -3 2 -8 3536.07 273.482 27
 -3 -2 8 4309.39 294.406 14
 3 -2 8 3583.91 254.709 6
 -3 -2 9 2846.44 162.502 14
 -3 2 9 3329.41 167.039 14
 -3 2 -9 2070.94 143.485 3
 3 2 -9 2611.64 151.906 3
 -3 2 -9 2435.69 143.346 27
 -3 -2 -9 2866.79 167.57 27
 3 -2 -9 2808.05 173.772 33
 3 2 -9 2783.63 165.082 33
 3 -2 -9 1812.1 162.267 35
 3 3 0 107.771 209.393 39
 3 -3 0 89.7096 139.069 39
 -3 3 0 425.223 283.138 40
 -3 -3 0 110.097 160.086 34
 -3 -3 0 367.061 302.782 25
 -3 -3 0 13.3551 166.535 29
 -3 3 0 190.501 170.107 29
 3 -3 0 180.875 242.779 11
 3 -3 1 13270.6 892.499 11
 3 -3 -1 16070.8 916.965 11
 -3 -3 1 15440.1 864.1 1
 -3 3 1 16125.5 867.911 2
 -3 -3 1 15286.6 864.584 2
 -3 3 1 14435.6 852.851 1
 -3 -3 1 15829.5 894.641 41
 -3 -3 -1 15047.8 937.902 25
 -3 -3 1 15861.9 938.177 25
 -3 3 -1 15327 853.482 29
 -3 -3 -1 17192.1 865.404 29
 -3 -3 -1 16332 896.891 34
 -3 3 -1 14272.2 903.402 40
 3 -3 -1 16345.6 852.859 39
 3 3 -1 16395.2 916.688 39
 -3 3 1 16334.6 914.345 40
 3 -3 -2 13461.8 835.569 39
 -3 3 2 14364.4 841.392 40
 3 3 -2 13323.9 890.411 39
 -3 3 -2 14414.8 859.907 40
 -3 -3 2 13679 879.491 41
 3 -3 2 13022.2 809.976 41
 -3 -3 -2 13056.5 863.704 25
 -3 -3 2 12624.7 851.535 25
 -3 -3 -2 14487.2 823.542 29
 -3 3 -2 14776.5 823.623 29
 -3 -3 2 15152.2 853.488 2
 -3 3 2 14883.8 841.021 2
 -3 -3 2 15289.9 854.14 1
 -3 3 2 15783.8 849.139 1
 3 -3 2 14815.1 848.359 11
 3 -3 -2 15074.6 849.664 11
 3 3 -3 39550.8 2016.83 11
 3 -3 3 38068.7 2024.6 11
 3 3 3 42403.1 2015.72 11
 3 -3 -3 39707.7 2024.51 11
 -3 -3 -3 43028.1 2084.71 29
 -3 3 -3 37840.5 2054.54 29
 3 -3 3 40043.4 2085.25 41
 -3 -3 3 41515.4 2167.37 41
 -3 -3 3 43580.6 2111.48 1
 -3 3 3 44184 2110.02 1
 -3 -3 3 44767.2 2115 2
 -3 3 3 44033.2 2106.43 2
 3 3 -3 40626.1 2162.52 39
 -3 3 3 38464.9 2022.2 40
 3 -3 -3 45620.2 2124.55 39
 -3 3 -3 39245.7 2039.05 40
 -3 -3 -3 46077.6 2142.15 34
 -3 -3 4 13393.3 919.222 1
 -3 3 4 13292.5 920.311 1
 3 3 4 14802.7 945.544 2
 3 -3 4 13769.7 926.477 2
 -3 -3 4 13557.2 914.01 2
 -3 3 4 14589.9 935.697 2
 3 3 4 13758.5 931.644 1
 3 -3 4 13480.9 928.031 1
 3 -3 4 11617.7 884.602 41
 -3 -3 4 12768.3 977.326 41
 3 3 -4 13773.5 998.574 39
 3 -3 -4 14599.4 957.352 39
 -3 -3 -4 13632.3 929.25 34
 -3 3 -4 13422.7 914.057 34
 -3 -3 5 -301.315 325.895 2
 -3 3 5 -147.719 304.896 2
 3 -3 5 -156.265 330.37 2
 3 3 5 570.067 346.205 2
 3 3 5 -103.891 321.651 1
 3 -3 5 -52.2097 323.286 1
 -3 -3 5 101.25 283.805 1
 -3 3 5 49.6288 297.059 1
 -3 -3 -5 -196.538 306.728 34
 -3 3 -5 178.641 274.263 34
 3 3 -5 -253.25 358.464 39
 3 -3 -5 89.5073 162.597 42
 -3 -3 -5 44.4543 175.829 42
 -3 -3 5 -66.1654 351.891 41
 3 -3 5 368.421 270.423 41
 3 -3 -6 26056.2 1415.17 33
 -3 -3 -6 23162.1 1605.13 34
 -3 -3 -6 26094.5 1397.15 35
 3 3 -6 26977.2 1416.72 22
 3 3 -6 24892.1 1408.2 21
 -3 3 -6 28656.1 1411.64 3
 -3 -3 -6 27537 1409.23 3
 3 3 -6 25850.4 1401.54 3
 3 -3 -6 25892.6 1401.47 3
 3 -3 -6 27043 1425.91 18
 3 -3 -6 27121.4 1424.53 17
 3 3 -6 27116.5 1426.89 18
 3 3 -6 27245.2 1424.43 17
 -3 -3 6 24550.1 1386.51 16
 -3 3 -6 26317.8 1385.2 38
 -3 -3 -6 31994.1 1416.03 26
 -3 3 -6 26688 1387.18 28
 3 -3 -6 25020.2 1381 27
 -3 -3 -6 27975.9 1391.97 28
 -3 3 -6 29742.2 1406.47 26
 -3 -3 -6 26609 1403.72 38
 3 -3 6 27884.8 1720.47 1
 3 3 6 30415.4 1738.15 1
 -3 -3 6 28479 1690.08 2
 -3 3 6 29026.3 1706.3 2
 3 -3 6 29715.5 1735.52 2
 3 3 6 29156.2 1722.79 2
 -3 -3 6 28222.7 1692.95 1
 -3 3 6 28181.2 1695.75 1
 -3 -3 6 25456.7 1387.01 15
 -3 -3 6 24839.9 1757.71 41
 3 -3 -6 26809.6 1415.02 42
 -3 3 6 28000 1789.82 41
 3 3 6 23510.3 1671.62 41
 -3 -3 -7 781.994 180.318 35
 -3 -3 -7 636.054 202.897 3
 -3 3 -7 1176.35 217.67 3
 3 -3 -7 999.685 219.279 3
 3 3 -7 1008.38 206.077 3
 3 -3 -7 970.678 218.691 18
 3 3 -7 1303.03 248.812 18
 -3 3 -7 1274.3 197.904 27
 -3 -3 -7 949.007 227.389 27
 3 -3 -7 843.078 173.576 27
 -3 -3 -7 963.879 192.742 28
 -3 3 -7 970.033 198.724 28
 -3 -3 -7 1024.3 209.964 38
 -3 -3 -7 1023.13 207.807 33
 3 -3 -7 971.63 227.2 33
 3 3 -7 943.402 238.546 17
 3 -3 -7 1005.67 227.912 17
 -3 -3 7 862.359 187.021 16
 -3 -3 7 941.475 185.27 15
 3 -3 -7 1449.14 242.996 42
 3 -3 -8 4762.89 345.66 33
 -3 -3 -8 3922.64 310.483 33
 3 -3 -8 4204.1 289.214 27
 -3 3 -8 4889.44 318.54 28
 -3 -3 -8 5122.54 338.385 27
 -3 3 -8 4244.68 310.222 27
 3 -3 8 4899.03 309.238 6
 -3 -3 -8 4438.34 315.68 38
 3 3 -8 4716.02 341.051 18
 3 3 -8 4432.81 334.062 17
 3 -3 -8 4784.76 331.856 3
 3 3 -8 5166.52 333.296 3
 -3 3 -8 5063.02 332.271 3
 3 -3 8 5035.01 306.664 16
 -3 -3 8 5044.4 303.059 16
 -3 3 8 5758.38 336.519 14
 -3 -3 8 4696.02 298.09 15
 -3 -3 8 5492.44 330.741 14
 3 -3 8 4679.09 302.272 15
 -3 -3 9 3.81727 61.1788 14
 -3 3 9 -4.17915 66.0621 14
 -3 -3 -9 121.615 78.8791 27
 3 -3 -9 228.242 89.9956 35
 3 3 -9 -4.29241 67.85 33
 3 -3 -9 94.6146 82.65 33
 3 4 0 66.9987 197.872 39
 3 -4 0 54.0537 122.072 39
 -3 4 0 73.6885 256.886 40
 -3 -4 0 -29.9875 175.528 34
 -3 4 0 37.5735 148.962 29
 -3 -4 0 105.927 152.142 29
 3 -4 0 -47.7944 274.563 11
 -3 -4 0 106.482 296.983 25
 -3 -4 1 1050.41 301.498 25
 -3 -4 -1 1177.58 332.408 25
 -3 -4 1 1332.92 216.116 2
 -3 4 1 1210.6 207.752 2
 -3 -4 1 1042.25 203.618 1
 -3 4 1 870.95 195.457 1
 -3 -4 1 502.645 203.169 29
 -3 -4 -1 1210.9 196.002 29
 -3 4 -1 988.899 191.275 29
 -3 -4 1 812.884 259.555 41
 -3 -4 -1 1389.92 261.728 34
 3 -4 -1 1228.66 288.845 11
 3 -4 1 797.148 291.49 11
 3 -4 -1 873.623 175.381 39
 -3 4 -1 853.594 314.818 40
 3 4 -1 1319.76 284.221 39
 -3 4 1 1294.42 291.422 40
 3 4 -2 23580.5 1378.56 39
 -3 4 2 24090.4 1347.06 40
 -3 4 -2 22691.2 1349.5 40
 3 -4 -2 25001.7 1306.5 39
 -3 -4 2 25376.2 1331.9 2
 -3 4 2 24566.1 1319.98 2
 -3 -4 2 24876.1 1326.36 1
 -3 4 2 23808.5 1316.03 1
 -3 -4 -2 26545.3 1316.01 29
 -3 4 -2 24691.3 1306.67 29
 -3 -4 2 24746.9 1382.43 25
 -3 -4 -2 25524.9 1383.13 25
 3 -4 -2 25602.9 1358.88 11
 3 -4 2 21989.2 1334.57 11
 -3 -4 2 26161.5 1406.83 41
 3 -4 2 22260.1 1316.85 41
 -3 -4 3 14127.4 885.044 41
 3 -4 3 10913 752.659 41
 -3 -4 3 12347.3 764.255 2
 -3 4 3 13333.4 776.578 2
 -3 -4 3 12622.1 775.603 1
 -3 4 3 13513.6 776.593 1
 -3 4 -3 10742.4 714.081 29
 -3 -4 -3 11913.3 727.541 29
 3 -4 -3 8660.5 693.359 25
 -3 -4 3 10520.4 726.034 25
 -3 -4 -3 10061.6 718.625 25
 -3 -4 -3 12536.3 817.185 34
 3 -4 3 10378.6 698.404 11
 3 4 3 12589.5 690.277 11
 3 -4 -3 13016.1 716.03 11
 3 -4 -3 11670.6 747.215 39
 3 4 -3 11779.5 835.721 39
 -3 4 -3 12018.1 731.699 40
 -3 4 3 12164.9 710.079 40
 3 4 4 477.475 295.376 1
 -3 -4 4 1129.16 309.777 2
 -3 4 4 681.106 281.012 2
 3 -4 4 360.775 278.266 1
 3 -4 4 843.347 321.023 2
 3 4 4 279.028 276.718 2
 -3 -4 4 784.856 293.006 1
 -3 4 4 381.372 281.588 1
 -3 -4 -4 215.021 294.432 34
 -3 4 -4 400.27 279.666 34
 3 4 -4 455.189 348.221 39
 3 -4 4 504.003 283.73 41
 -3 -4 4 757.16 367.261 41
 -3 4 -5 817.945 287.585 34
 -3 -4 -5 362.471 308.734 34
 3 -4 -5 845.197 186.89 33
 -3 -4 -5 653.684 165.337 27
 -3 -4 -5 695.893 153.061 28
 3 -4 -5 832.456 158.728 27
 -3 -4 -5 820.087 187.151 38
 -3 -4 -5 542.404 156.265 26
 -3 4 -5 739.241 157.251 26
 3 -4 5 1090.46 360.196 2
 -3 -4 5 350.054 298.264 2
 -3 4 5 634.679 322.972 2
 3 4 5 671.06 318.477 2
 3 -4 5 470.008 300.127 1
 3 4 5 623.045 317.658 1
 -3 -4 5 705.704 321.171 1
 -3 4 5 983.747 334.588 1
 3 4 -5 588.615 156.183 3
 3 -4 -5 443.243 163.993 3
 -3 -4 -5 727.978 171.999 3
 -3 4 -5 568.448 166.498 3
 3 -4 -5 623.03 194.495 18
 3 -4 5 980.809 324.724 41
 3 -4 -5 579.925 187.66 42
 -3 -4 -5 522.95 183.772 42
 -3 -4 5 619.039 382.944 41
 -3 -4 5 546.931 172.093 16
 3 -4 -5 529.982 192.277 17
 3 4 -5 838.053 403.596 39
 -3 -4 5 408.099 172.576 15
 -3 -4 6 11482.3 677.969 16
 3 4 -6 11496.1 697.96 17
 -3 4 -6 11311 661.679 22
 3 4 -6 11663.7 698.765 22
 -3 4 -6 10974.6 658.164 21
 3 4 -6 11269.8 694.573 21
 3 -4 -6 11574.7 686.317 3
 -3 -4 -6 11169.8 688.853 3
 3 4 -6 10953.7 678.354 3
 -3 4 -6 12247.6 690.335 3
 3 -4 -6 11328.6 699.458 18
 3 4 -6 12766.6 714.827 18
 3 -4 -6 11568.2 697.33 17
 -3 -4 -6 11099.6 898.046 34
 3 -4 -6 11951.8 699.404 33
 -3 -4 -6 11343.2 679.02 35
 -3 -4 -6 11502 677.63 33
 3 -4 6 12222.5 944.159 1
 3 4 6 12923.3 964.559 1
 -3 -4 6 13017.3 951.261 2
 -3 4 6 12092.6 926.661 2
 -3 -4 6 11673.5 919.703 1
 -3 4 6 11508.2 916.595 1
 3 -4 6 13068.1 952.383 2
 3 4 6 11679.9 930.07 2
 -3 -4 6 10572.5 670.527 15
 -3 4 -6 11568 659.819 28
 -3 -4 -6 14157.9 688.161 26
 3 -4 -6 11120.6 663.705 27
 -3 -4 -6 11676 685.986 27
 -3 -4 -6 12809.6 672.821 28
 -3 -4 -6 12377.6 686.828 38
 -3 -4 6 9711.23 986.805 41
 3 -4 -6 12432.8 705.21 42
 3 4 6 13044.8 995.285 41
 -3 4 6 11129.7 1007.61 41
 -3 -4 6 10605.1 648.887 6
 3 -4 7 8933.01 546.93 6
 3 4 -7 9520.7 574.474 17
 -3 -4 7 8231.9 534.184 16
 3 -4 7 9082.54 550.011 16
 -3 4 -7 9677.98 534.46 28
 3 -4 -7 8983.14 528.518 27
 -3 4 -7 9077.25 537.496 27
 -3 -4 -7 8851.78 532.255 28
 -3 -4 -7 9376.81 553.986 38
 3 4 -7 8592.17 520.955 20
 3 -4 -7 8855.18 558.859 3
 3 4 -7 9561.26 561.862 3
 -3 -4 -7 9069.26 562.576 3
 -3 4 -7 8754.95 553.87 3
 3 -4 -7 9514.66 578.808 42
 3 -4 -7 8790.98 566.679 33
 -3 -4 -7 8255.52 533.187 33
 -3 -4 -7 9350.42 546.148 35
 3 4 -7 8251.45 516.444 19
 3 4 -7 9781.77 580.452 18
 -3 -4 7 8354.97 532.078 15
 3 -4 7 8350.29 539.69 15
 3 -4 8 441.492 134.371 6
 -3 -4 -8 302.635 129.174 33
 3 -4 -8 318.475 171.202 33
 -3 -4 8 399.901 127.084 16
 3 4 -8 597.708 172.769 17
 3 -4 8 455.184 133.513 16
 3 -4 8 485.172 134.874 15
 -3 -4 8 389.635 123.04 15
 -3 -4 -8 514.338 146.714 38
 -3 4 -8 597.271 137.01 28
 -3 -4 -8 606.279 169.956 27
 -3 4 -8 450.251 130.173 27
 3 -4 -8 400.779 115.872 27
 -3 4 8 334.064 139.266 14
 -3 -4 8 439.853 140.039 14
 -3 4 -8 614.902 159.283 3
 3 4 -8 470.118 152.629 3
 3 4 -8 293.384 163.605 18
 3 -4 -9 3192.12 204.486 33
 -3 -4 -9 3493.39 202.079 27
 -3 4 9 3558.35 197.248 13
 -3 5 0 83.2419 134.99 29
 -3 -5 0 -25.6791 139.204 29
 -3 -5 0 154.64 322.512 25
 3 -5 0 -140.749 289.269 11
 3 -5 0 -14.8027 96.78 39
 -3 5 0 -28.5043 288.52 40
 3 5 0 239.099 206.732 39
 -3 -5 0 -36.7514 198.69 34
 -3 -5 1 6689.64 488.01 41
 -3 -5 -1 6265.5 465.826 34
 -3 5 -1 5970.81 374.618 29
 -3 -5 -1 6380.55 384.539 29
 -3 5 1 6124.41 391.205 29
 -3 -5 1 3362 384.604 29
 -3 -5 1 4938.66 520.181 25
 -3 -5 -1 5909.75 566.041 25
 3 -5 1 5922.69 502.45 11
 3 -5 -1 5850.77 491.377 11
 3 5 1 5266.69 401.14 39
 3 5 -1 5275.6 450.41 39
 -3 5 -1 5420.96 507.754 40
 -3 5 1 6529.47 509.613 40
 3 -5 -1 5389.57 333.082 39
 -3 -5 1 5103.62 378.01 2
 -3 5 1 5399.2 377.413 2
 -3 -5 1 4498.34 367.084 1
 -3 5 1 4932.94 368.405 1
 -3 5 -2 29.8651 263.691 40
 -3 5 2 -84.8454 245.656 40
 3 5 -2 150.774 286.914 39
 3 -5 -2 145.428 156.428 39
 -3 -5 -2 18.7107 169.831 29
 -3 5 -2 -18.1464 166.587 29
 -3 -5 2 124.324 198.536 2
 -3 5 2 182.122 188.508 2
 -3 -5 2 266.312 202.241 1
 -3 5 2 259.948 185.599 1
 3 -5 -2 -127.664 287.419 25
 3 -5 2 32.5517 322.359 25
 -3 -5 2 226.157 316.856 25
 -3 -5 -2 95.5584 284.619 25
 -3 -5 2 34.0037 301.433 41
 3 -5 2 125.749 210.109 41
 3 -5 2 -28.698 247.184 11
 3 -5 -2 -142.38 253.448 11
 3 -5 -3 13122.4 772.175 11
 3 -5 3 10460.2 752.296 11
 -3 5 3 11340.1 756.153 40
 -3 5 -3 11619 772.146 40
 3 5 -3 10275.7 822.169 39
 -3 5 -3 12473.6 760.482 29
 -3 -5 -3 13426.5 771.779 29
 3 -5 -3 11375.8 771.409 25
 3 -5 3 9216.28 765.654 25
 -3 -5 -3 10831.5 778.156 25
 -3 -5 3 11716.9 794.84 25
 -3 -5 3 13462.8 800.87 2
 -3 5 3 12584.8 779.144 2
 -3 -5 3 12968.9 789.577 1
 -3 5 3 13779.8 791.733 1
 -3 -5 3 12372.5 886.992 41
 3 -5 3 11704.5 803.779 41
 -3 -5 -3 14471.1 881.339 34
 3 5 -4 4119.23 563.274 39
 -3 -5 -4 4452.66 538.208 34
 -3 5 -4 4229.84 485.447 34
 3 -5 4 4770 526.13 41
 -3 -5 4 4807.65 577.648 41
 3 5 4 4377.6 471.371 1
 3 -5 4 4935.59 493.25 2
 3 5 4 4776.61 488.059 2
 -3 -5 4 4317.97 472.272 2
 3 -5 4 4171.9 482.764 1
 -3 5 4 5121.5 485.052 2
 -3 -5 4 4885.52 488.968 1
 -3 5 4 4969 485.982 1
 3 -5 -5 1760.01 201.762 38
 -3 -5 -5 2084.04 245.95 38
 -3 -5 -5 1480.56 380.576 34
 -3 -5 -5 1474.66 227.439 35
 -3 5 -5 1445.63 348.834 34
 -3 -5 -5 1507.77 207.209 33
 3 -5 -5 2033.86 245.738 33
 -3 -5 -5 1877.7 218.18 27
 -3 -5 -5 1703.88 188.625 28
 3 -5 -5 1816.5 207.368 27
 3 -5 5 1690.05 209.513 5
 -3 -5 5 1611.33 205.159 6
 3 5 -5 1960.46 476.415 39
 -3 5 -5 1876.66 200.419 26
 -3 -5 -5 2248.62 210.671 26
 3 5 -5 1340.4 224.533 22
 -3 5 -5 1407.9 198.662 21
 3 5 -5 1658.26 240.204 21
 -3 5 -5 1547.57 200.577 22
 3 -5 5 1746.87 206.622 7
 3 -5 -5 2028.36 246.772 18
 3 -5 5 1693.99 377.733 1
 3 5 5 2502.51 407.302 1
 -3 -5 5 1480.21 355.278 2
 -3 5 5 2596.3 388.218 2
 3 -5 5 1884.71 359.422 2
 3 5 5 1823.95 379.49 2
 -3 -5 5 1487 336.781 1
 -3 5 5 1737.34 356.239 1
 -3 -5 5 1868.63 227.589 16
 3 -5 -5 1639.7 236.278 17
 -3 -5 5 1970.78 225.457 15
 -3 -5 5 1652.79 459.731 41
 3 -5 5 1356.81 368.016 41
 3 -5 -5 2253.15 255.307 42
 -3 -5 -5 1473.46 221.835 42
 -3 -5 -5 1783.06 222.146 3
 3 -5 -5 1587.44 209.958 3
 3 5 -5 1501.02 213.597 3
 -3 5 -5 1548.4 207.234 3
 -3 -5 6 1507.85 210.873 6
 -3 -5 -6 1971.43 246.02 38
 3 -5 -6 1807.74 277.51 42
 -3 5 -6 1536.01 210.96 22
 -3 5 -6 1347.95 205.318 21
 3 5 -6 1440.97 263.365 18
 -3 -5 -6 1593.99 235.236 35
 3 -5 -6 1540.59 246.091 33
 -3 -5 6 1438.85 232.618 15
 -3 -5 -6 1704.46 238.016 27
 3 -5 -6 1825.91 226.933 27
 -3 5 -6 1574.98 208.448 28
 -3 -5 -6 1547.65 197.614 28
 -3 -5 -6 1350.11 214.464 33
 -3 -5 6 2041.25 248.823 16
 3 5 -6 2140.72 274.215 17
 3 -5 -6 1545.37 237.887 3
 3 5 -6 1401.99 234.379 3
 -3 5 -6 1970.64 238.358 3
 -3 -5 -6 1442.31 226.327 3
 -3 5 -7 2006.45 227.129 27
 3 -5 -7 1907.15 222.252 27
 -3 5 -7 2109.18 223.466 28
 -3 -5 -7 1946.06 237.583 35
 3 -5 -7 2530.9 286.625 33
 3 -5 -7 2751.76 298.368 35
 -3 -5 -7 1893.61 227.586 33
 3 -5 7 2547.66 269.52 6
 -3 -5 7 2391.77 217.276 6
 -3 5 -7 2170.28 213.781 22
 -3 5 -7 1865.31 209.535 21
 3 5 -7 2407.34 227.92 19
 3 5 -7 2280.81 283.86 18
 -3 -5 -7 2190.33 257.225 38
 3 5 -7 1875.78 219.254 20
 -3 -5 7 2254.98 242.495 15
 3 -5 7 2029.22 243.202 15
 3 5 -7 2168.76 247.162 3
 -3 5 -7 2771.58 263.078 3
 -3 -5 7 2182.83 244.411 16
 3 -5 7 2377.29 255.015 16
 3 5 -7 1898.58 265.121 17
 3 -5 -7 2878.82 297.204 42
 -3 -5 8 7129.19 420.099 14
 -3 -5 8 7799.22 430.817 15
 3 -5 8 7679.84 435.379 15
 -3 5 8 7803.81 428.352 14
 -3 5 -8 7273.36 440.738 3
 3 5 -8 7314.38 442.752 3
 -3 -5 -8 7341.23 439.182 38
 3 -5 8 8196.1 440.424 16
 -3 -5 8 7442.66 429.206 16
 3 5 -8 8185.83 457.694 17
 3 -5 8 8128.83 439.148 6
 3 -5 -8 7542.04 458.618 33
 3 -5 -8 8188.05 474.348 35
 3 -5 -8 7077.29 419.321 27
 -3 5 -8 6716.47 419.778 27
 -3 5 -8 7277.27 421.791 28
 3 5 -8 7385.41 452.824 18
 3 -6 0 429.613 328.294 11
 3 -6 0 186.518 358.582 25
 -3 -6 0 36.424 352.5 25
 -3 -6 0 59.787 126.141 29
 -3 6 0 21.7873 119.38 29
 3 6 0 -100.082 206.92 39
 -3 6 0 66.1921 339.089 40
 3 6 1 -57.753 149.626 39
 -3 6 -1 -101.259 305.152 40
 3 6 -1 97.3702 230.03 39
 -3 6 1 -329.314 315.509 40
 -3 -6 -1 -13.4708 125.106 29
 -3 -6 1 182.271 153.827 29
 -3 6 1 251.676 145.467 29
 -3 6 -1 113.951 124.67 29
 3 -6 -1 186.714 328.383 25
 3 -6 1 -263.129 360.13 25
 -3 -6 1 735.125 328.439 25
 -3 -6 -1 36.5605 317.561 25
 -3 -6 -1 136.419 256.903 34
 -3 6 1 236.019 138.009 1
 -3 6 1 42.7019 141.489 2
 3 -6 -1 530.531 318.768 11
 3 -6 1 132.931 270.026 11
 -3 6 -2 42842.1 2269.56 29
 -3 -6 -2 47628.9 2284.45 29
 -3 -6 2 43127.9 2290.11 2
 -3 6 2 43966.7 2290.08 2
 -3 -6 2 44587.1 2290.22 1
 -3 6 2 45991.8 2293.11 1
 3 -6 -2 46718 2425.37 25
 3 -6 2 46379 2440.35 25
 -3 -6 -2 43526.9 2416.54 25
 -3 -6 2 42541.2 2408.74 25
 3 -6 -2 47038.3 2392.67 11
 3 -6 2 42751.5 2382.53 11
 -3 -6 2 48703.5 2442.49 41
 3 -6 2 43771.3 2354.4 41
 -3 6 2 46703.5 2385.86 40
 -3 6 -2 47415.9 2404.99 40
 3 6 -2 42183.6 2365.15 39
 -3 -6 -3 21224 1283.33 34
 3 -6 -3 20449 1225.11 25
 3 -6 3 17757.1 1218.11 25
 -3 -6 -3 19639.8 1232.22 25
 -3 -6 3 18915.6 1223.32 25
 -3 6 -3 20121.6 1225.47 40
 -3 6 3 18652.7 1187.88 40
 3 6 -3 19688.3 1265.16 39
 3 6 3 18733.6 1180.56 40
 3 -6 3 19596.8 1235.85 41
 -3 -6 3 21129.3 1327.84 41
 3 6 -3 20880.4 1214.6 40
 3 6 3 21491.6 1200.31 2
 3 -6 3 21758.4 1202.75 2
 -3 6 3 23887.7 1209.13 2
 -3 -6 3 20958.1 1189.92 2
 -3 -6 3 22242.3 1199.86 1
 -3 6 3 22253.4 1197.24 1
 3 6 3 19956.1 1186.15 1
 3 -6 3 22939.8 1211.18 1
 -3 -6 -3 20855.8 1162.4 29
 -3 -6 4 248.518 359.088 41
 3 -6 4 193.696 277.479 41
 -3 -6 4 268.048 225.928 2
 -3 6 4 482.541 245.168 2
 3 -6 4 870.411 272.294 2
 -3 -6 4 421.142 243.551 1
 3 6 4 353.786 250.027 2
 -3 6 4 223.515 221.81 1
 3 -6 4 713.73 276.491 1
 3 6 4 275.813 256.385 1
 -3 -6 -4 201.547 302.179 34
 3 6 -4 539.465 350.586 39
 -3 -6 -5 2144.44 200.936 26
 3 6 -5 1009.53 231.701 22
 -3 6 -5 1555.58 206.725 22
 3 6 -5 1375.06 243.814 21
 -3 6 -5 1552.03 204.614 21
 -3 -6 -5 2441.37 442.992 34
 3 -6 -5 1789.93 248.83 33
 -3 -6 -5 1607.07 239.62 35
 -3 6 -5 1678.18 351.562 34
 -3 -6 -5 1438.13 202.286 33
 3 -6 -5 1373.85 214.107 3
 3 6 -5 1563.42 219.459 3
 -3 6 -5 1518.65 223.308 3
 -3 -6 -5 1022.34 202.921 3
 -3 -6 5 1449.73 224.815 15
 -3 -6 5 1571.68 483.684 41
 3 -6 5 469.362 326.79 41
 -3 -6 -5 1366.91 210.682 42
 3 -6 5 1295.99 210.271 5
 -3 -6 5 1343.52 214.325 6
 3 6 5 2226.1 364.378 1
 -3 -6 5 1768.68 340.139 2
 -3 6 5 2381.28 371.515 2
 3 -6 5 933.138 294.91 2
 3 6 5 2205.57 371.453 2
 -3 -6 5 1768.17 346.32 1
 -3 6 5 1538.84 328.042 1
 3 -6 5 1140 315.114 1
 -3 -6 5 1712.6 225.412 16
 3 -6 5 1439.28 212.219 7
 -3 -6 -5 1276.89 203.38 27
 -3 -6 -5 1502.45 182.02 28
 3 -6 -5 1534.65 209.111 27
 3 -6 -6 1599.7 259.21 42
 -3 6 -6 1131.42 213.775 22
 -3 6 -6 1343.78 214.408 21
 3 6 -6 1200.58 252.138 18
 -3 -6 6 1722.52 235.712 15
 -3 -6 6 1628.9 244.152 16
 3 6 -6 1063.72 246.871 17
 -3 -6 6 1477.95 217.78 6
 -3 -6 -6 1626.62 249.465 35
 3 -6 -6 1196.73 251.058 33
 -3 -6 -6 1145.62 202.038 33
 -3 -6 -6 1220.51 226.236 27
 -3 6 -6 1314.71 183.402 28
 3 -6 -6 1656.66 231.344 27
 -3 -6 -6 1179.64 241.317 38
 -3 6 -6 1065.94 222.092 3
 3 6 -6 1233.31 223.676 3
 -3 -6 -7 4715.05 349.449 33
 3 -6 -7 5221.91 392.744 33
 -3 -6 -7 5588.07 375.878 35
 3 -6 -7 5568.34 407.706 35
 -3 6 -7 4851.35 331.98 28
 -3 6 -7 5257.94 346.796 27
 -3 -6 -7 5087.02 368.301 27
 3 -6 -7 5252.95 354.553 27
 -3 6 7 5259.15 336.033 14
 -3 -6 7 5580.16 374.703 15
 -3 -6 7 4622.95 334.121 14
 3 -6 7 5562.01 383.654 15
 3 -6 7 5179.08 378.811 6
 -3 6 -7 5081.62 345.11 22
 -3 6 -7 4269.05 336.132 21
 3 -6 7 5499.02 384.576 16
 -3 -6 7 4948.31 367.201 16
 3 6 -7 5437.9 391.561 17
 3 6 -7 5057.47 352.179 20
 3 6 -7 4860.73 369.882 3
 -3 6 -7 4750.24 366.707 3
 3 -6 -7 5498.35 400.94 42
 3 6 -7 5065.14 348.096 19
 3 6 -7 4886.22 389.826 18
 -3 -6 -7 5076.56 371.395 38
 -3 -6 7 4872.12 339.784 6
 -3 -6 8 5290.41 307.526 15
 -3 6 8 4900.95 283.736 14
 3 -6 8 5458.7 311.256 15
 -3 6 -8 4904.16 310.622 3
 3 6 -8 4883.48 309.71 3
 3 -6 -8 5427.96 334.932 33
 3 -6 -8 4943.63 337.938 35
 3 6 -8 5296.35 329.794 18
 -3 -6 -8 4981.91 312.089 38
 3 -6 8 5920.02 315.948 6
 3 -6 -8 4666.09 292.176 27
 -3 6 -8 4251.38 282.889 28
 -3 6 -8 4255.22 282.116 27
 3 -6 8 5614.71 315.232 16
 3 6 -8 5355.18 328.304 17
 -3 -6 8 5273.8 307.96 16
 -3 -7 0 -9.91103 91.3016 29
 3 -7 0 -231.198 321.859 11
 -3 7 0 -115.017 314.416 40
 3 7 0 64.4459 201.517 39
 3 -7 0 -86.1192 364.497 25
 -3 -7 0 42.5299 369.366 25
 3 -7 -1 49666.3 2335.29 25
 3 -7 1 49784 2325.13 25
 -3 -7 -1 43946.2 2277.52 25
 -3 -7 1 44188.8 2284.26 25
 3 -7 1 43894 2259.25 11
 3 -7 -1 42832.4 2250.56 11
 -3 7 -1 44855.4 2270.03 40
 3 7 -1 43614.3 2160.31 39
 3 7 1 48299.6 2129.3 39
 -3 7 1 42271.7 2247.72 40
 -3 -7 -1 40165.5 2044.26 29
 -3 -7 2 7878.57 515.427 2
 -3 -7 2 8517.24 518.286 1
 -3 -7 -2 7732.22 493.209 29
 3 7 2 8020.41 532.96 39
 3 7 -2 8817.04 628.075 39
 -3 7 -2 8468.75 665.122 40
 -3 7 2 9011.47 666.472 40
 -3 -7 2 8498.99 698.095 41
 3 -7 -2 9301.64 715.636 25
 3 -7 2 6989.81 679.66 25
 -3 -7 -2 8503.41 696.836 25
 -3 -7 2 7633.64 678.717 25
 -3 -7 -2 10896.3 722.452 34
 3 -7 -2 9032.17 668.459 11
 3 -7 2 6729.69 621.269 11
 -3 -7 2 5106.59 502.013 29
 -3 7 3 874.883 265.216 40
 3 7 -3 1091.31 275.186 40
 3 7 3 641.53 213.921 40
 3 7 -3 1382.58 338.362 39
 -3 7 -3 1150.02 301.347 40
 -3 -7 -3 784.222 341.879 34
 -3 -7 3 1037.17 210.855 2
 3 -7 3 1302.02 222.908 1
 -3 -7 3 885.77 215.008 1
 3 -7 3 849.627 212.616 2
 3 -7 -3 994.772 318.384 25
 3 -7 3 373.236 309.67 25
 -3 -7 3 654.848 308.69 25
 -3 -7 -3 981.27 337.595 25
 -3 -7 3 598.473 350.408 41
 3 -7 3 595.3 262.489 41
 3 -7 -4 13726.7 701.155 33
 -3 -7 -4 11653.9 928.878 34
 -3 -7 4 11401.9 673.91 6
 3 -7 4 12771.2 838.538 2
 3 -7 4 11987.5 825.346 1
 -3 -7 4 13084.4 833.926 2
 -3 -7 4 11779.7 814.556 1
 3 7 -4 12346.7 691.727 18
 -3 -7 4 11340.6 679.663 15
 -3 -7 4 11158.6 680.742 16
 3 7 -4 12617.9 689.2 17
 -3 -7 4 12525.8 1006.94 41
 3 -7 4 11786 905.114 41
 3 7 -4 9064.61 879.904 39
 -3 7 -5 4792.83 357.191 22
 3 7 -5 4184.82 371.828 22
 -3 -7 5 5278.98 367.467 6
 3 -7 5 4203.94 357.305 5
 -3 -7 -5 4977.44 353.734 27
 3 -7 -5 4731.43 358.723 27
 -3 7 -5 5186.16 356.926 3
 3 7 -5 4502.95 352.423 3
 -3 7 -5 4737.68 357.842 21
 3 7 -5 4867.02 383.422 21
 -3 -7 5 5273.58 682.831 41
 -3 -7 -5 4189.56 344.594 42
 -3 7 -5 4692.29 340.913 18
 3 7 -5 5359.47 394.635 18
 -3 -7 -5 4781.57 358.95 24
 -3 -7 -5 3857.62 564.871 34
 -3 -7 -5 4252.67 334.277 33
 3 -7 -5 5090.63 378.753 33
 -3 -7 -5 4634.32 380.716 35
 3 -7 -5 4779.36 380.087 35
 3 -7 5 4785.11 360.967 7
 3 7 -5 4203.78 373.292 17
 -3 7 -5 4615.14 335.056 17
 -3 -7 -6 1989.95 230.856 33
 -3 -7 -6 2130.91 277.014 35
 3 -7 -6 2125.43 279.747 33
 3 -7 -6 2073.81 292.599 35
 3 7 -6 1503.39 274.348 22
 3 -7 6 1751.12 224.306 5
 3 -7 6 1879.59 268.538 6
 -3 -7 6 1928.32 243.578 6
 -3 -7 6 2307.58 259.659 15
 -3 7 -6 2363.84 249.029 21
 -3 7 -6 1838.25 239.317 22
 3 7 -6 2360.06 288.322 21
 -3 7 -6 2151.85 219.439 17
 -3 -7 6 1873.08 257.249 16
 -3 7 -6 1795.29 211.864 18
 -3 -7 -6 2345.69 273.915 38
 -3 7 -6 2365.53 217.408 28
 3 -7 -6 2344.91 257.652 27
 -3 -7 -6 2021.52 251.917 27
 -3 7 -6 2240.73 256.583 3
 3 7 -6 1612.02 232.19 3
 3 -7 6 1943.91 230.25 7
 -3 7 7 1091.55 153.256 14
 -3 7 -7 1293.81 182.142 22
 -3 -7 -7 1576.26 220.425 35
 3 -7 -7 1672.97 253.519 35
 -3 -7 -7 1147.09 177.668 33
 3 -7 -7 1326.66 238.949 33
 -3 7 -7 1029.21 176.644 21
 3 7 -7 1487.64 190.565 20
 -3 -7 -7 1383.65 222.956 38
 -3 7 -7 1285.41 163.173 28
 3 -7 -7 1538.22 200.423 27
 -3 7 -7 1367.45 172.66 27
 -3 -7 -7 1229.1 206.489 27
 3 7 -7 1792.83 199.685 19
 3 7 -7 1400.8 238.865 18
 3 -7 7 1248.33 219.351 6
 -3 -7 7 980.377 178.799 6
 3 7 -7 1369.54 232.068 17
 3 -7 7 1160.18 218.088 16
 -3 -7 7 1320.97 216.263 16
 3 -7 7 1086.74 215.123 15
 -3 -7 7 1592.45 221.545 15
 -3 7 -7 1339.35 213.168 3
 3 7 -7 1105.79 201.721 3
 -3 -7 -8 3318.2 235.459 27
 -3 -7 8 3471.23 232.351 16
 3 -7 8 3455.95 236.33 16
 3 7 -8 3380.07 244.316 17
 -3 -7 -8 2942.76 232.074 38
 -3 7 -8 3235.53 223.622 3
 3 7 -8 2977.41 227.289 3
 3 -7 8 3685.29 237.187 15
 -3 -7 8 3567.79 233.477 15
 3 -7 -8 3606.43 258.938 35
 3 -7 -8 3604.15 253.257 33
 3 7 -8 3101.16 240.769 18
 3 -7 8 3634.01 234.896 6
 3 -8 0 -44.6667 322.64 11
 3 -8 0 99.3418 385.856 25
 -3 -8 0 198.863 386.204 25
 3 8 0 44.8304 163.878 39
 -3 8 0 220.981 359.063 40
 3 -8 -1 1028.35 347.275 11
 3 -8 1 896.127 363.955 11
 3 -8 -1 1332.54 402.134 25
 3 -8 1 1438.75 444.323 25
 -3 -8 -1 851.892 384.318 25
 -3 -8 1 1106.57 403.855 25
 -3 8 1 1274.78 365.595 40
 -3 8 -1 717.971 341.171 40
 3 8 1 889.329 365.037 40
 3 8 -1 1283.72 376.496 40
 3 8 -1 960.013 249.145 39
 3 -8 -2 48.6338 318.059 25
 3 -8 2 148.006 317.867 25
 -3 -8 2 254.672 340.358 25
 -3 -8 -2 -100.918 317.633 25
 3 8 -2 43.4463 284.157 40
 -3 8 2 436.983 311.909 40
 3 8 2 211.937 302.559 40
 3 8 -2 452.328 257.431 39
 -3 8 -2 45.7664 299.32 40
 -3 -8 -3 461.109 334.493 34
 3 8 3 947.129 249.189 40
 -3 8 3 1170.34 302.301 40
 -3 8 -3 949.694 306.425 40
 3 8 -3 910.346 275.236 40
 3 8 -3 488.175 304.877 39
 -3 -8 3 841.182 385.793 41
 3 -8 -3 505.546 296.035 25
 3 -8 3 521.29 311.978 25
 -3 -8 3 451.91 310.525 25
 -3 -8 -3 1036.14 340.738 25
 -3 -8 4 853.562 409.428 41
 3 -8 4 1010.47 356.447 41
 3 8 -4 221.085 322.541 39
 -3 -8 -4 967.032 185.674 38
 -3 -8 -4 897.186 175.571 36
 -3 -8 -4 1272.34 184.853 37
 -3 -8 -4 1597.46 395.325 34
 -3 -8 -4 1251.78 225.956 35
 3 -8 -4 1232.27 218.679 35
 3 -8 -4 949.501 204.16 33
 -3 -8 4 902.889 189.628 15
 3 -8 -4 1319.99 198.085 27
 -3 -8 -4 940.229 174.97 27
 -3 -8 4 937.541 171.517 5
 3 -8 4 1017.52 207.11 5
 -3 -8 4 1014.97 195.716 6
 -3 -8 4 1016.41 203.522 12
 3 -8 4 1267.64 206.017 12
 -3 -8 -4 912.122 213.586 24
 3 -8 -4 719.74 172.844 10
 -3 8 -4 884.1 185.663 21
 -3 8 -4 1170.57 194.774 22
 3 8 -4 1069.55 195.008 22
 3 8 -4 1153.06 195.652 21
 3 -8 -4 780.493 173.888 9
 3 -8 -4 1031.73 168.46 4
 3 -8 4 816.066 209.597 7
 -3 -8 4 603.602 164.273 7
 -3 8 -4 876.365 183.806 3
 3 8 -4 858.173 175.717 3
 -3 8 -4 1460.98 192.528 18
 3 8 -4 1144 215.228 18
 -3 -8 4 901.385 195.856 16
 3 8 -4 1069.53 215.1 17
 -3 8 -4 1014.56 178.069 17
 -3 -8 5 24626.6 1419.55 15
 3 -8 -5 27235.6 1426.92 27
 -3 -8 -5 29740.5 1425.16 27
 3 -8 5 25105.2 1416.13 12
 -3 -8 5 26347.4 1422.99 12
 -3 -8 -5 27016.7 1432.62 24
 -3 -8 -5 27239.9 1416.54 33
 3 -8 -5 28491 1452.49 33
 -3 -8 -5 29122.2 1454.75 35
 3 -8 -5 29198.5 1450.45 35
 3 8 -5 27213 1442.3 21
 -3 8 -5 27519.7 1429.88 21
 -3 -8 5 26439.3 1427.36 6
 3 -8 5 26497.6 1428.68 5
 -3 8 -5 29190.2 1437.76 22
 3 8 -5 25626.1 1437.17 22
 -3 -8 -5 30214.7 1443.15 38
 3 8 -5 28062 1449.36 18
 -3 8 -5 28020.4 1420 18
 3 -8 5 25670.4 1427.27 7
 -3 8 -5 28285 1428.58 3
 3 8 -5 26821.7 1425.82 3
 -3 -8 5 25929.5 1428.18 16
 -3 8 -5 27149.9 1413.75 17
 3 8 -5 28689.5 1447.17 17
 -3 -8 -5 28388.2 1418.36 42
 -3 -8 5 27457.6 1820.56 41
 3 8 -6 1776.59 269.522 22
 3 -8 6 1686.31 214.831 5
 -3 -8 6 1283.1 226.854 6
 -3 8 -6 1676.52 186.795 28
 -3 -8 -6 1725.23 227.59 27
 3 -8 -6 2077.16 244.855 27
 3 8 -6 997.203 242.967 21
 -3 8 -6 1560.35 231.694 21
 -3 8 -6 1746.01 235.535 22
 -3 8 -6 1536.48 240.256 3
 3 8 -6 1128.76 231.543 3
 -3 8 -6 1825.1 204.78 18
 3 -8 6 1480.3 214.887 7
 3 -8 -6 1423.78 264.279 42
 -3 -8 -6 2145.62 277.303 35
 3 -8 -6 2120.82 277.49 35
 -3 -8 -6 1479.02 205.666 33
 3 -8 -6 1648.09 259.203 33
 -3 8 -6 1515.57 202.755 17
 3 -8 -7 6484.42 427.418 27
 -3 8 -7 6162.15 391.873 28
 -3 8 -7 6433.35 399.64 27
 -3 -8 -7 6997.26 436.423 27
 -3 -8 -7 7067.48 446.295 35
 3 -8 -7 7467.05 465.501 35
 3 -8 -7 6401.13 453.56 33
 3 -8 -7 7053.37 476.849 24
 -3 8 -7 6741.79 426.582 21
 -3 -8 -7 7116.29 448.848 38
 3 -8 7 7878.24 458.782 16
 3 8 -7 7216.33 462.792 17
 -3 -8 7 7769 454.491 16
 -3 8 -7 6430 421.632 22
 -3 -8 7 7068.35 426.717 6
 3 8 -7 7353.54 468.041 18
 -3 8 -7 6742.1 433.855 3
 3 8 -7 7285.47 440.391 3
 3 -8 7 7475.6 451.462 6
 3 -8 7 7601.78 453.881 15
 -3 -8 7 7661.13 450.343 15
 -3 -8 8 62.2382 63.5089 6
 3 -8 8 141.421 108.41 6
 -3 8 -8 51.3216 90.5204 3
 3 8 -8 106.888 92.2259 3
 -3 8 8 150.278 75.0881 13
 3 8 -8 171.63 117.149 18
 3 -8 -8 97.1282 114.417 24
 3 -8 8 221.871 106.39 16
 -3 -8 8 304.892 109.881 16
 3 8 -8 131.267 109.113 17
 3 -8 -8 268.081 127.497 35
 -3 -8 8 88.5838 104.089 15
 3 -8 8 45.675 100.769 15
 -3 -8 -8 195.7 104.213 27
 3 -9 0 -112.794 379.397 25
 -3 -9 0 -57.6906 371.576 25
 3 9 0 48.7685 339.277 40
 -3 9 0 101.195 335.62 40
 3 -9 -1 787.728 399.57 25
 3 -9 1 339.222 408.925 25
 -3 -9 1 756.903 415.997 25
 -3 -9 -1 -116.114 371.714 25
 3 9 1 487.258 346.189 40
 3 9 -1 492.086 327.115 40
 -3 9 -1 563.654 359.431 40
 -3 9 1 351.831 345.763 40
 3 -9 -2 4686.68 562.202 25
 3 -9 2 4202.21 541.963 25
 -3 -9 -2 5172.73 598.428 25
 -3 -9 2 4391.88 575.064 25
 -3 -9 2 2862.96 314.074 43
 3 9 2 4669.31 510.654 40
 3 9 -2 3784.5 490.461 40
 -3 9 -2 4881.31 553.306 40
 -3 9 2 3082.17 473.627 40
 3 -9 -3 1005.53 182.988 27
 3 -9 3 645.499 200.445 12
 -3 -9 3 828.5 193.344 12
 -3 -9 -3 956.095 363.919 25
 -3 -9 3 684.648 343.285 25
 3 -9 -3 787.226 334.694 25
 3 -9 3 1192.81 381.238 25
 -3 -9 3 331.19 361.711 41
 3 -9 3 939.901 228.101 20
 3 -9 3 727.174 196.16 5
 -3 -9 3 458.362 161.868 6
 -3 -9 -3 867.604 213.283 35
 3 -9 -3 828.112 204.659 33
 3 -9 3 557.189 208.464 19
 3 -9 3 688.75 208.92 7
 3 9 -3 294.022 279.641 40
 -3 9 -3 761.972 324.076 40
 -3 -9 4 2868.13 530.632 41
 -3 -9 -4 2104.99 258.197 36
 -3 -9 -4 2709.61 260.64 37
 -3 -9 -4 3282.49 306.205 35
 3 -9 -4 2416.95 275.727 35
 3 -9 -4 2736.83 295.735 33
 -3 -9 4 2068.5 253.126 15
 -3 -9 -4 3039.35 253.25 27
 3 -9 -4 2808.19 278.626 27
 3 -9 4 2480.49 266.094 6
 -3 -9 4 2886.15 276.428 6
 -3 -9 4 2619.93 266.041 5
 3 -9 4 3006.68 303.131 5
 -3 -9 -4 3231.96 280.206 38
 3 -9 4 2477.41 276.917 12
 -3 -9 4 2475.61 284.058 12
 -3 9 -4 2927.84 275.912 22
 -3 -9 -4 2507.15 287.36 24
 -3 9 -4 2780.53 272.01 21
 3 9 -4 3005.74 281.31 21
 3 9 -4 2658.85 274.409 22
 3 -9 -4 2382.6 262.449 10
 3 -9 -4 2303.76 257.42 9
 3 9 -4 2315.02 253.678 3
 -3 9 -4 2943.03 264.429 3
 -3 -9 4 3046.3 273.194 16
 3 9 -4 2506.25 282.532 17
 -3 9 -4 2604.82 254.259 17
 -3 -9 4 2465 264.823 7
 3 -9 4 2871.56 304.029 7
 -3 9 -4 2933.72 264.249 18
 3 9 -4 3074.49 289.896 18
 3 -9 -4 2898.73 269.781 4
 -3 -9 -5 3161.24 325.719 35
 3 -9 -5 2577.1 289.724 35
 3 -9 -5 2971.97 313.078 33
 -3 -9 -5 2731.86 254.333 33
 -3 -9 5 2654.08 282.978 15
 -3 -9 -5 2638.98 264.754 27
 3 -9 -5 2518.14 274.634 27
 -3 -9 5 2538.7 288.404 16
 -3 9 -5 2703.16 262.763 17
 3 9 -5 2733.52 297.756 17
 -3 -9 5 2894.08 286.84 12
 3 -9 5 2611.94 274.447 12
 -3 9 -5 3115.26 287.552 22
 -3 -9 -5 2684.5 295.368 24
 3 9 -5 2634.93 288.989 22
 -3 9 -5 3128.58 279.762 21
 3 9 -5 2296.08 282.677 21
 3 -9 5 2393.55 288.239 5
 3 -9 5 2365.24 283.066 6
 -3 -9 5 2636.73 298.506 6
 3 9 -5 2896.24 283.863 3
 -3 9 -5 2550.56 258.459 18
 3 9 -5 3347.52 317.21 18
 3 -9 5 2476.73 284.375 7
 3 -9 -5 2606.11 312.033 42
 -3 9 -5 2774.37 271.547 3
 -3 -9 -5 2221.24 249.422 36
 -3 -9 -5 2823.67 280.144 38
 3 9 -6 28344.1 1471.89 22
 -3 9 -6 27453.8 1454.94 22
 3 -9 6 27296.1 1443.91 5
 -3 -9 -6 28410.9 1476.68 35
 -3 -9 -6 24935.8 1425.71 33
 3 -9 -6 30426.7 1480.91 35
 3 -9 -6 28036.6 1473.67 33
 3 9 -6 28868.8 1473.92 21
 -3 9 -6 29527.1 1460.22 21
 -3 9 -6 28618.7 1452.7 3
 3 9 -6 27381.9 1449.92 3
 -3 9 -6 27448.4 1435.27 18
 3 -9 -6 28868.7 1454.3 27
 -3 -9 -6 29294.2 1449.87 27
 3 -9 6 27526.1 1445.54 7
 -3 -9 6 29433.8 1457.6 6
 -3 -9 -6 26524.1 1444.37 24
 3 -9 -6 30452.7 1480.84 42
 -3 9 -6 27563.4 1433.95 17
 -3 -9 -7 587.519 159.695 27
 3 -9 -7 450.051 175.165 32
 -3 -9 7 645.712 170.67 15
 3 -9 7 519.08 178.27 15
 3 -9 -7 780.109 216.875 24
 -3 9 -7 507.238 154.006 22
 -3 9 -7 382.403 144.684 21
 3 9 -7 707.077 190.227 17
 -3 -9 7 574.759 174.711 16
 3 -9 7 523.101 178.698 16
 3 9 -7 1053.38 204.659 18
 3 -9 7 570.154 171.379 6
 -3 -9 7 668.066 155.693 6
 -3 9 -7 505.114 156.399 3
 3 9 -7 833.764 166.885 3
 -3 -9 -7 682.499 180.064 35
 3 -9 -7 903.738 197.256 35
 3 -9 -7 733.922 202.612 33
 3 -9 -7 440.144 175.791 42
 -3 -9 -7 771.656 186.242 38
 3 -9 -8 7658.99 428.55 35
 3 9 -8 7527.84 422.975 17
 -3 -9 8 9066.12 423.813 16
 3 -9 8 8891.25 427.73 16
 3 9 -8 7430.99 423.028 18
 3 -9 8 9116.95 427.167 15
 -3 -9 8 9007.41 421.938 15
 -3 -9 -8 8458.15 416.111 27
 3 9 -8 7245.79 407.8 3
 3 -9 8 8894.97 425.593 6
 3 10 0 -55.8099 334.058 40
 -3 10 0 -286.726 369.353 40
 -3 -10 0 69.8925 191.455 43
 3 -10 0 -63.9143 385.909 25
 -3 -10 0 133.282 377.311 25
 3 10 1 -222.467 327.04 40
 -3 10 1 227.372 360.556 40
 3 10 -1 -56.1431 341.926 40
 -3 10 -1 173.817 328.072 40
 -3 -10 1 283.786 197.42 43
 -3 -10 -1 -122.62 192.99 43
 3 -10 -1 761.182 420.777 25
 3 -10 1 254.856 440.387 25
 -3 -10 -1 133.012 376.572 25
 -3 -10 1 66.636 412.64 25
 3 10 -2 112.705 312.749 40
 3 10 2 -110.193 323.957 40
 -3 10 -2 -116.275 338.716 40
 -3 10 2 -334.656 336.778 40
 3 -10 -2 -249.554 328.105 25
 3 -10 2 126.336 361.143 25
 -3 -10 -2 66.0272 370.159 25
 -3 -10 2 -265.584 397.427 25
 -3 -10 -2 17.4083 185.184 43
 -3 -10 2 71.4355 198.743 43
 3 -10 -3 24103.1 1263.1 4
 3 10 -3 23912 1246.02 3
 -3 10 -3 25439.3 1250.23 3
 3 10 -3 21412.3 1476.66 40
 -3 -10 -3 27114.5 1247.72 38
 -3 10 -3 23454.4 1506.85 40
 -3 -10 -3 24309.5 1257.16 37
 -3 -10 -3 24395.8 1265.81 36
 -3 -10 -3 25491 1284.34 35
 3 -10 -3 23510.1 1250.55 35
 -3 -10 -3 21082.6 1253.99 32
 -3 -10 -3 21373.3 1258.21 31
 -3 -10 3 21868.8 1261.14 12
 3 -10 3 22963.1 1266.24 12
 -3 -10 3 22858.2 1254.07 5
 3 -10 3 24027.9 1270.3 5
 3 -10 3 22331.3 1235.1 6
 3 -10 -3 23811 1531.81 25
 3 -10 -3 25798.8 1285.82 24
 3 -10 3 22070.5 1534.6 25
 -3 -10 -3 26070.2 1284.35 24
 -3 -10 3 19902.5 1510.63 25
 -3 -10 -3 21569.4 1520.76 25
 3 10 -3 23869.6 1245.09 22
 -3 10 -3 23331.1 1256.19 22
 -3 -10 -3 23679.3 1269.93 23
 3 -10 -3 24580.3 1265.21 10
 -3 10 -3 23731.9 1254.24 21
 3 10 -3 24767.6 1247.18 21
 3 -10 3 23698.1 1284.84 19
 3 -10 3 22620.9 1284.37 20
 3 10 -3 24763.6 1256.46 18
 -3 -10 3 23567.5 1257.22 7
 3 -10 3 24775.1 1276.21 7
 -3 -10 3 24442.8 1253.02 6
 -3 -10 3 23329 1238.13 16
 3 10 -3 25752.2 1258.03 17
 -3 -10 3 22606.4 1232.03 15
 3 -10 -3 23725.4 1260.92 9
 -3 -10 -4 7060.12 468.247 36
 -3 -10 -4 6391.08 446.709 37
 -3 -10 -4 7055.42 495.664 35
 3 -10 -4 7429.31 478.587 35
 3 -10 -4 6391.54 484.022 33
 -3 -10 4 7228.01 458.267 15
 3 -10 -4 7623.72 466.452 27
 -3 -10 -4 7438.08 439.306 27
 3 -10 4 6607.34 478.69 12
 -3 -10 4 6820.27 476.696 12
 -3 -10 4 6162.82 449.752 5
 3 -10 4 6670.25 458.819 6
 3 -10 4 6638.87 478.702 5
 -3 -10 -4 6360.56 483.302 24
 3 -10 -4 8202.56 510.495 24
 3 10 -4 6831.33 469.35 22
 3 -10 -4 6662.02 458.851 10
 3 10 -4 6339.86 459.993 21
 3 -10 -4 7220.45 464.671 9
 -3 10 -4 6889.48 453.038 17
 -3 -10 4 6241.32 449.786 16
 3 10 -4 7187.88 478.301 17
 -3 10 -4 7370.43 460.494 18
 3 10 -4 6859.93 476.553 18
 -3 -10 4 6413.12 452.759 7
 3 -10 4 6691.98 482.332 7
 -3 -10 -4 7602.24 466.627 38
 3 -10 -4 7172.74 463.203 4
 3 10 -4 6409.71 449.957 3
 -3 10 -4 7333.32 457.26 3
 -3 -10 5 322.525 188.465 15
 3 -10 -5 328.69 209.689 27
 -3 -10 -5 243.792 170.367 27
 3 10 -5 243.83 219.821 17
 -3 10 -5 175.816 177.164 17
 -3 -10 5 300.732 199.809 16
 -3 -10 5 232.695 192.536 12
 3 -10 5 114.295 191.787 12
 3 -10 5 17.2939 198.427 7
 -3 -10 5 41.3609 148.552 7
 3 -10 -5 165.256 231.79 24
 3 10 -5 535.69 216.811 22
 -3 -10 -5 -17.7536 203.203 24
 -3 10 -5 531.869 199.184 22
 3 10 -5 240 208.991 21
 -3 10 -5 213.56 191.191 21
 3 -10 5 -125.872 194.268 6
 3 -10 5 358.489 206.348 5
 -3 -10 5 353.289 199.896 6
 -3 -10 5 218.461 155.261 5
 -3 10 -5 277.709 190.109 3
 3 10 -5 386.525 184.909 3
 3 10 -5 214.245 225.331 18
 -3 10 -5 -105.308 175.937 18
 -3 -10 -5 250.571 234.934 35
 3 -10 -5 209.273 209.429 35
 3 -10 -5 -18.2438 208.803 33
 -3 -10 -5 426.364 193.765 38
 -3 -10 -5 -60.0738 174.423 36
 3 -10 -5 248.072 232.296 42
 3 -10 -5 121.938 155.931 4
 3 -10 -6 173.828 188.771 27
 -3 -10 -6 -23.9703 158.175 27
 -3 -10 -6 375.649 205.2 38
 -3 10 6 -51.151 107.339 13
 3 10 -6 -15.2539 192.384 22
 -3 -10 -6 26.9535 163.472 24
 3 -10 -6 92.4273 198.085 42
 -3 10 -6 98.2595 183.229 22
 3 10 -6 212.383 199.472 21
 -3 10 -6 194.379 181.569 21
 3 10 -6 173.757 200.006 18
 -3 10 -6 118.94 147.33 18
 3 -10 6 -13.7241 184.677 6
 -3 -10 6 324.207 198.084 6
 3 -10 6 12.8876 165.414 5
 -3 10 -6 34.8481 136.01 17
 3 -10 6 28.247 189.057 16
 -3 -10 6 55.2302 186.122 16
 3 10 -6 123.449 203.639 17
 3 -10 6 -137.117 187.055 15
 -3 -10 6 26.8479 185.588 15
 -3 -10 -6 228.667 217.092 35
 3 -10 -6 184.399 210.331 35
 3 -10 -6 63.4221 130.135 36
 -3 10 -6 -26.3956 162.466 3
 3 10 -6 53.0861 170.014 3
 3 -10 6 13.056 164.996 7
 -3 -10 7 760.492 147.965 6
 -3 10 -7 532.911 136.942 22
 3 -10 -7 778.154 192.483 24
 -3 10 -7 736.891 145.188 3
 3 10 -7 707.675 142.444 3
 -3 10 -7 538.189 145.634 21
 3 10 -7 806.106 148.451 20
 3 10 -7 766.153 142.141 19
 3 -10 -7 543.942 163.175 32
 -3 -10 -7 863.661 171.145 35
 3 -10 -7 799.075 171.67 35
 -3 -10 -7 519.356 143.63 27
 3 -10 -7 549.977 156.412 42
 3 -11 0 71.7869 414.351 25
 -3 -11 0 376.681 409.485 25
 -3 -11 0 -35.9176 195.253 23
 -3 -11 0 -163.835 219.668 24
 3 11 0 126.001 353.201 40
 -3 11 0 -192.269 340.869 40
 3 -11 0 -67.0921 176.451 10
 -3 -11 0 -62.2796 172.411 37
 3 -11 0 -115.973 175.77 9
 -3 -11 0 -60.4264 217.816 8
 -3 -11 0 -108.617 204.012 35
 -3 -11 0 -79.7739 210.98 43
 3 -11 0 -36.3039 191.494 8
 -3 -11 0 -136.239 168.911 7
 -3 -11 0 -74.9747 161.298 5
 -3 -11 -1 4086.38 351.836 35
 -3 -11 -1 3592.98 359.086 31
 3 -11 -1 4449.14 364.769 32
 -3 -11 1 3527.93 367.554 31
 -3 -11 -1 3271.11 335.4 32
 -3 -11 -1 3944.2 344.613 30
 -3 -11 1 3759.65 333.468 30
 -3 -11 1 3823.16 320.536 12
 3 -11 1 3281.74 315.502 12
 3 -11 1 3835.36 308.446 5
 3 11 -1 4416.2 577.563 40
 3 11 1 4251.37 577.155 40
 -3 11 -1 5218.77 625.164 40
 -3 11 1 4428.47 583.336 40
 3 -11 -1 5126.18 639.792 25
 3 -11 1 5147.69 683.458 25
 -3 -11 1 3827.75 382.426 24
 -3 -11 1 3675.73 613.564 25
 -3 -11 -1 3672.07 638.394 25
 -3 -11 -1 5270.81 370.902 24
 -3 11 -1 3972.66 307.565 22
 -3 -11 1 3764.66 332.784 23
 3 -11 -1 3886.37 335.185 10
 3 -11 1 4039.06 324.016 10
 -3 11 -1 4799.45 315.668 21
 3 -11 1 3606.16 343.616 19
 3 -11 1 4198.66 359.117 20
 3 -11 -1 3646.07 320.757 4
 -3 -11 -1 2372.55 346.56 43
 -3 -11 1 2179.66 346.894 43
 3 -11 1 4237.07 315.982 7
 3 -11 -1 3662.68 332.95 9
 -3 -11 -1 3144.96 352.375 8
 3 -11 -1 3950.68 345.074 8
 3 -11 1 3714.26 338.369 8
 3 -11 1 4124.36 323.199 9
 -3 -11 1 3148.4 354.801 8
 -3 -11 -1 3750.15 326.1 36
 -3 -11 -1 3709.77 332.555 37
 -3 -11 -2 19021.2 975.453 35
 3 -11 -2 19063.1 993.502 32
 -3 -11 2 15722.4 978.857 31
 -3 -11 -2 15586.3 958.381 32
 -3 -11 -2 17267.5 953.255 30
 -3 -11 2 16675.8 954.706 30
 -3 -11 -2 16715.1 970.121 31
 -3 -11 2 16314.9 953.362 12
 3 -11 2 17527.5 954.717 5
 -3 -11 -2 18112.6 923.015 5
 -3 -11 2 17505.1 947.23 5
 3 11 -2 17360.3 1225.9 40
 3 11 2 18573 1234.4 40
 3 -11 -2 18421.1 1315.56 25
 3 -11 2 18429.9 1303.85 25
 3 -11 -2 19225.3 960.778 24
 -3 -11 -2 20121.4 1342.22 25
 -3 -11 2 15502 1247.82 25
 -3 -11 -2 19155.9 983.883 24
 -3 11 -2 15800.7 929.242 22
 -3 -11 2 17452.7 945.88 23
 -3 -11 -2 17703.4 967.624 23
 -3 11 -2 17294.1 937.169 21
 3 -11 -2 19686.3 971.183 10
 3 -11 -2 18492 961.476 9
 -3 -11 -2 10340.3 933.998 8
 3 -11 -2 18031.2 960.316 8
 3 -11 2 15930.5 946.919 8
 -3 -11 2 15292.5 971.797 8
 -3 -11 2 15798.2 937.661 7
 3 -11 2 17755.1 960.143 7
 -3 -11 -2 16922.9 917.925 7
 -3 -11 2 18249.6 930.804 6
 3 11 -2 17565 926.728 17
 -3 -11 -2 16700.3 943.394 37
 -3 -11 -2 17122 954.041 36
 3 11 -2 18590.9 935.327 18
 -3 11 -2 17691.6 1247.49 40
 -3 11 2 16631.5 1209.44 40
 3 11 -3 228.81 194.119 18
 3 11 -3 353.83 300.332 40
 -3 11 -3 481.227 313.649 40
 -3 -11 -3 682.224 215.147 37
 -3 -11 -3 712.088 171.284 38
 -3 -11 -3 467.991 217.751 36
 3 -11 -3 446.182 172.454 35
 -3 -11 -3 400.32 222.391 31
 -3 -11 -3 485.502 181.681 30
 -3 -11 -3 282.792 202.52 32
 -3 -11 3 378.922 214.834 12
 3 -11 3 451.372 222.462 12
 3 -11 3 489.068 160.052 6
 -3 -11 3 829.745 215.857 5
 -3 -11 3 743.72 199.526 6
 -3 -11 -3 479.705 352.924 25
 3 -11 -3 1037.74 378.629 25
 -3 -11 -3 223.775 225.924 24
 3 -11 -3 328.586 233.639 24
 -3 -11 -3 572.119 210.869 23
 3 11 -3 504.623 170.588 22
 -3 11 -3 532.988 184.463 21
 -3 11 -3 742.776 191.156 22
 3 11 -3 470.07 166.039 21
 3 -11 -3 511.827 201.724 10
 3 -11 -3 306.599 200.091 9
 3 11 -3 493.392 189.539 17
 -3 -11 3 357.673 156.92 16
 3 -11 -3 593.801 204.674 4
 3 -11 -3 491.272 186.533 8
 -3 -11 3 558.613 210.81 7
 -3 -11 3 360.13 150.404 15
 -3 11 -3 479.084 174.486 3
 3 11 -3 918.116 195.003 3
 -3 -11 -4 690.399 220.369 36
 -3 -11 -4 601.36 187.119 37
 -3 -11 -4 407.39 180.181 38
 -3 -11 -4 585.285 253.864 35
 3 -11 -4 834.315 221.359 35
 -3 -11 -4 519.168 205.208 32
 -3 -11 -4 349.523 157.453 27
 3 -11 4 649.825 193.846 6
 3 -11 4 592.254 231.187 5
 -3 -11 4 396.336 201.586 5
 -3 -11 4 749.34 215.791 6
 -3 11 -4 567.442 196.715 18
 3 11 -4 664.366 222.048 18
 3 -11 4 761.378 242.015 12
 -3 -11 4 413.788 221.244 12
 3 11 -4 474.078 201.264 22
 -3 -11 -4 880.618 195.297 23
 -3 -11 -4 676.449 239.113 24
 3 -11 -4 760.355 260.997 24
 3 11 -4 809.766 212.626 21
 3 -11 -4 545.882 197.296 10
 3 -11 -4 269.712 186.099 9
 -3 -11 4 700.455 208.218 7
 3 -11 4 374.974 219.546 7
 -3 -11 4 531.343 186.169 15
 3 -11 -4 270.385 201.361 4
 3 11 -4 255.915 201.45 17
 -3 11 -4 693.401 194.549 17
 -3 -11 4 488.041 187.26 16
 -3 11 -4 588.038 205.157 3
 3 11 -4 480.443 178.743 3
 3 -11 5 922.61 203.721 15
 -3 -11 5 1190.86 220.118 15
 -3 -11 -5 840.762 173.771 27
 3 11 -5 1224.85 239.465 17
 -3 11 -5 1234.97 193.12 17
 3 -11 5 1068.91 214.582 16
 -3 -11 5 1036.47 213.45 16
 -3 -11 5 1320.67 233.589 12
 3 -11 5 1010.01 227.079 12
 -3 -11 5 1018.74 192.558 7
 3 -11 5 1001.83 229.547 7
 3 -11 -5 1477.04 285.652 24
 3 11 -5 1035.07 229.316 22
 -3 -11 -5 993.343 240.587 24
 3 11 -5 962.619 228.301 21
 -3 11 -5 929.962 224.601 22
 -3 11 -5 1331.19 230.178 21
 3 -11 5 1206.9 213.917 6
 3 -11 5 1648.05 250.701 5
 -3 -11 5 968.265 193.172 5
 -3 -11 5 1185.51 231.536 6
 -3 11 -5 1154.59 214.621 3
 3 11 -5 1249.73 218.946 3
 3 11 -5 1238.88 245.571 18
 -3 11 -5 1282.58 203.189 18
 -3 -11 -5 1272.5 225.196 36
 -3 -11 -5 1470.2 231.124 38
 3 -11 -5 1227.72 187.603 4
 -3 -11 -5 1567.76 281.287 35
 3 -11 -5 1320.82 231.098 35
 3 -11 -5 1291.43 224.705 36
 3 -11 -5 1224.96 242.7 42
 3 -11 -6 1224.11 230.946 32
 -3 -11 -6 1103.4 165.217 27
 -3 -11 -6 1045.05 203.51 38
 3 -11 6 999.554 161.582 12
 -3 -11 -6 637.553 171.981 24
 3 -11 -6 1365.6 252.327 24
 3 11 -6 616.577 194 22
 3 -11 6 1315.06 199.093 6
 -3 -11 6 914.669 203.11 6
 3 -11 6 848.264 178.553 5
 3 -11 6 938.17 190.305 15
 -3 -11 6 1085.18 190.812 15
 3 11 -6 920.469 203.838 21
 -3 11 -6 614.191 193.319 22
 -3 11 -6 974.81 199.885 21
 3 -11 6 941.827 184.557 7
 -3 11 -6 1107.72 165.373 18
 3 11 -6 998.517 220.335 18
 3 -11 -6 1154.8 201.204 42
 -3 -11 -6 1132.22 226.144 35
 3 -11 -6 1179.39 207.747 35
 3 -11 -6 768.139 146.34 36
 3 11 -6 831.68 181.09 3
 -3 11 -6 915.073 185.678 3
 3 11 -6 1167.51 223.53 17
 3 -11 6 1039.57 193.476 16
 -3 11 -6 894.842 159.531 17
 -3 -11 6 1162.52 197.513 16
 3 -11 -7 205.276 126.943 35
 -3 -11 -7 -17.3054 129.276 35
 3 -11 -7 323.27 124.24 32
 -3 -11 -7 128.851 96.7875 27
 -3 11 -7 122.912 112.272 22
 3 -11 -7 73.2585 117.103 42
 -3 11 -7 208.245 113.669 21
 3 11 -7 190.424 119.506 20
 3 11 -7 176.744 104.898 3
 -3 11 -7 124.788 96.4308 3
 -3 -11 7 166.658 119.625 15
 3 -11 7 198.455 126.41 15
 3 -11 7 151.507 126.048 16
 -3 -11 7 96.5672 122.481 16
 3 11 -7 154.928 113.561 19
 -3 -11 7 185.256 114.616 6
 3 -11 7 111.267 120.601 6
 -3 -12 0 19.9186 226.108 35
 3 -12 0 131.537 212.264 32
 -3 -12 0 -59.889 221.581 30
 3 -12 0 15.9006 168.193 12
 -3 -12 0 -93.3217 156.471 12
 -3 -12 0 97.806 170.97 5
 3 -12 0 41.6113 141.689 5
 3 12 0 346.813 377.005 40
 -3 12 0 -70.0186 384.598 40
 -3 -12 0 -44.9586 254.551 24
 -3 -12 0 -167.632 435.746 25
 -3 -12 0 157.414 226.069 23
 -3 12 0 28.8746 147.923 22
 -3 12 0 154.009 153.412 21
 3 -12 0 36.966 196.603 10
 3 -12 0 293.578 217.793 20
 3 -12 0 36.5552 205.446 9
 -3 -12 0 -155.928 252.86 8
 -3 -12 0 -148.116 168.618 7
 3 -12 0 -42.1245 145.154 7
 3 -12 0 220.201 228.896 8
 3 -12 0 -152.698 209.688 19
 3 -12 0 51.2918 182.871 4
 -3 -12 0 144.882 178.683 36
 -3 -12 0 85.3487 192.822 37
 3 -12 1 5262.7 439.887 32
 3 -12 -1 6832.99 487.239 32
 -3 -12 1 5744.72 471.904 30
 -3 -12 1 6238.7 505.887 31
 -3 -12 -1 6819.57 474.844 30
 -3 -12 -1 6502.22 499.477 31
 -3 -12 1 6288.17 453.528 12
 3 -12 1 6520.97 456.734 12
 3 -12 1 6192.11 430.914 4
 -3 -12 -1 6503.3 428.394 5
 -3 -12 1 7248.93 472.191 5
 3 -12 1 6881.05 441.766 5
 3 12 -1 6845.66 745.898 40
 3 12 1 6785.26 720.25 40
 -3 12 -1 6932.39 737.179 40
 -3 12 1 6069.43 698.734 40
 3 -12 -1 6422.52 450.321 24
 -3 -12 1 5146.87 511.19 24
 -3 -12 -1 7803.61 835.865 25
 -3 -12 1 5395.79 779.512 25
 3 -12 -1 6960.63 821.353 25
 3 -12 1 8263.7 810.658 25
 -3 12 -1 6400.77 432.645 22
 -3 12 1 7189.97 422.879 22
 -3 -12 1 6926.17 468.441 23
 -3 12 1 6079.75 409.474 21
 -3 12 -1 6501.1 433.032 21
 3 -12 1 6275.19 451.195 10
 3 -12 -1 6893.1 475.446 10
 3 -12 -1 6069.84 454.45 20
 3 -12 1 6791.03 488.235 20
 3 -12 1 6886.35 488.809 19
 3 -12 -1 6057.27 451.403 19
 -3 -12 1 6342.48 437.077 37
 -3 -12 -1 6037.41 446.339 37
 -3 -12 -1 6926.4 458.254 36
 -3 -12 -1 6069.29 477.448 35
 3 -12 -1 7221.12 468.67 4
 3 -12 1 6660 439.551 7
 -3 -12 -1 6315.96 428.147 7
 -3 -12 1 7161.03 470.088 7
 -3 -12 1 6634.89 411.705 6
 -3 -12 -1 4961.25 479.675 8
 3 -12 1 7107.4 486.696 8
 3 -12 -1 7091.6 478.005 9
 3 -12 -1 7171.44 493.8 8
 -3 -12 1 6217.43 511.4 8
 3 -12 1 6130.58 448.614 9
 -3 -12 -2 9454.87 601.924 35
 -3 -12 -2 8280.08 605.248 32
 -3 -12 2 8953.94 617.918 31
 3 -12 -2 10434.3 627.391 32
 -3 -12 -2 9603.08 594.771 30
 -3 -12 2 9431.34 589.021 30
 -3 -12 -2 8686.23 604.555 31
 3 -12 2 8490.2 580.711 12
 -3 -12 2 9775.06 600.27 12
 -3 -12 -2 9256.38 540.724 5
 -3 -12 2 9690.76 589.2 5
 3 -12 2 8472.82 568.137 5
 -3 -12 2 9123.97 550.442 6
 -3 -12 2 9003.2 582.229 7
 3 -12 2 9754.32 580.728 7
 -3 -12 -2 8521.14 535.646 7
 3 -12 -2 10118.1 913.688 25
 3 -12 2 9927.11 931.876 25
 3 -12 -2 10383.9 598.708 24
 -3 -12 -2 10345 631.917 24
 -3 -12 -2 9143.92 924.194 25
 -3 -12 2 8995.05 900.691 25
 -3 -12 -2 10102 610.121 23
 -3 -12 2 9333.85 578.893 23
 -3 12 -2 9344.98 573.502 22
 -3 12 -2 9045.48 567.177 21
 3 -12 -2 8882.15 596.844 10
 3 -12 2 9328.13 590.923 8
 -3 -12 2 7909.84 625.984 8
 3 -12 -2 9219.58 589.982 8
 3 -12 -2 9254.32 597.144 9
 -3 -12 -2 4863.05 572.088 8
 3 12 -2 9569.67 560.65 18
 3 12 -2 9709.62 561.781 17
 -3 -12 -2 9836.13 587.903 37
 -3 -12 -2 9585.55 590.485 36
 3 12 -2 8083.65 822.089 40
 3 12 2 8372.03 826.199 40
 -3 12 2 8625.33 810.493 40
 -3 12 -2 7324.87 797.324 40
 -3 -12 -3 34912.7 1895.98 32
 -3 -12 3 36390.4 1879.09 30
 3 -12 -3 40777 1936.24 32
 -3 -12 -3 36629.5 1879.57 30
 -3 -12 -3 34618.7 1896.12 31
 3 -12 3 37621.8 1903.66 12
 -3 -12 3 36902.5 1902.6 12
 -3 -12 3 34973.5 1881.47 5
 3 -12 3 35677.9 1846.54 6
 3 -12 -3 41026.3 1916.38 24
 -3 -12 -3 37656.9 1918.77 24
 -3 12 -3 36906.8 1884.5 22
 3 12 -3 35110.5 1860.06 22
 -3 -12 -3 36218 1898.21 23
 3 -12 -3 38116.9 1900.16 10
 -3 12 -3 38487.8 1886.15 21
 3 12 -3 35298.8 1859.51 21
 3 -12 -3 36533.5 1880.38 8
 3 -12 3 33236.4 1874.63 8
 3 -12 -3 37751.5 1897.29 9
 3 12 -3 38344.7 1881.25 18
 -3 -12 3 35373.6 1883.97 7
 -3 -12 3 35488.1 1867.51 6
 -3 -12 -3 40063.3 1896.34 37
 -3 -12 -3 37157.4 1901.64 36
 3 12 -3 35682.7 1869.46 3
 3 -12 -3 36527.3 1891.48 4
 -3 12 -3 35827.6 1866.76 3
 3 12 -3 39377.5 1881.2 17
 -3 -12 -4 17597.2 931.402 37
 -3 -12 -4 17937.8 956.96 36
 3 -12 -4 17354.9 932.8 35
 -3 -12 -4 14624.3 932.306 32
 -3 -12 -4 16179.7 892.308 27
 3 -12 4 16998.1 955.19 12
 -3 -12 4 17135.9 960.487 12
 3 -12 -4 17224.3 940.745 4
 -3 -12 4 16297.9 929.754 5
 3 -12 4 17785.4 956.193 5
 3 -12 4 17510.5 915.997 6
 -3 -12 -4 16965.5 966.289 24
 3 -12 -4 18421.6 968.387 24
 -3 12 -4 17204.4 939.914 22
 -3 -12 -4 16638.1 934.158 23
 3 12 -4 16341.3 926.469 22
 3 -12 -4 16018 928.767 10
 3 12 -4 17985.8 933.738 21
 -3 12 -4 17475.6 942.501 21
 3 -12 -4 16817.4 932.908 9
 -3 -12 4 16179.4 908.153 16
 -3 12 -4 17983.6 934.958 17
 3 -12 4 15367.9 908.28 16
 3 12 -4 17432.8 938.258 17
 3 -12 4 16014.3 908.216 15
 -3 -12 4 17121.5 910.974 15
 -3 12 -4 16662.4 921.107 3
 3 12 -4 17707.3 931.093 3
 -3 -12 4 15661.4 929.923 7
 3 -12 4 17061.9 952.612 7
 -3 -12 4 18173.7 940.91 6
 3 12 -4 16732.2 936.08 18
 -3 12 -4 17443.8 936.552 18
 -3 -12 -5 37814.1 1867.08 35
 3 -12 -5 37020.7 1838.62 35
 3 -12 -5 38091.9 1876.6 32
 -3 -12 -5 34199.6 1802.65 27
 3 -12 5 36277.7 1841.29 12
 -3 -12 5 35669.2 1841.75 12
 3 -12 -5 36820.9 1836.21 36
 -3 -12 -5 35450.9 1832.56 36
 -3 -12 -5 35858.3 1850.59 24
 3 -12 -5 38231.5 1868.21 24
 3 12 -5 33887.1 1830.56 22
 3 12 -5 35161.7 1833.1 21
 3 -12 5 36267.3 1843.23 5
 -3 -12 5 33464 1814.93 5
 3 -12 5 37591.5 1825.95 6
 3 -12 -5 34616 1814.12 4
 -3 -12 5 34699.7 1818.82 7
 3 -12 5 35000.1 1841.55 7
 3 12 -5 36243.7 1845.47 18
 -3 12 -5 37909.4 1832.98 18
 3 -12 -5 39395.9 1845.12 42
 3 -12 5 37030.3 1823.97 15
 -3 -12 5 36982.3 1822.72 15
 -3 12 -5 35676.6 1825.57 3
 3 12 -5 35452 1827.69 3
 3 -12 5 36191.2 1825.35 16
 3 12 -5 36365.4 1842.86 17
 -3 12 -5 35445.1 1825.43 17
 -3 -12 5 37368.9 1826.16 16
 3 -12 -6 3834.58 307.172 32
 -3 -12 -6 2920.85 237.906 27
 -3 -12 -6 3382.53 273.873 24
 3 -12 -6 3712.65 310.707 24
 3 12 -6 3094.98 271.984 22
 -3 12 -6 3694.74 278.119 22
 3 -12 -6 3420.3 273.505 42
 -3 12 -6 3568.06 282.011 21
 3 12 -6 3665.17 280.345 21
 3 12 -6 3720.75 296.988 18
 -3 12 -6 3518.14 254.189 18
 3 -12 6 2944.56 244.563 12
 -3 -12 6 4048.81 269.218 15
 3 -12 6 3882.92 268.963 15
 -3 -12 6 3757.32 266.963 16
 3 -12 6 3517.19 265.315 16
 -3 12 -6 3120.53 248.237 17
 3 12 -6 3751.39 289.763 17
 3 -12 -6 3255.52 273.629 35
 -3 -12 -6 3396.86 303.025 35
 -3 12 -6 3856.77 265.012 3
 3 12 -6 3850.97 268.918 3
 3 -12 6 3794.41 271.136 5
 3 -12 6 3709.88 269.611 6
 -3 -12 6 3303.78 279.079 6
 3 -12 6 3563.54 264.51 7
 3 -12 7 9508.31 465.37 6
 -3 12 -7 8169.41 460.932 22
 3 12 -7 8761.38 459.834 19
 -3 12 -7 8651.12 462.923 21
 3 12 -7 9446.66 463.944 20
 -3 -12 7 9713.31 464.619 15
 3 -12 7 9744.88 463.681 15
 3 -12 -7 8406.32 461.655 35
 -3 -12 -7 7495.97 468.687 35
 -3 -12 7 9936.79 468.475 6
 3 -12 7 9204.01 462.583 16
 -3 -12 7 9160.92 463.052 16
 -3 12 -7 7702.58 449.736 3
 3 12 -7 8101.18 453.283 3
 -3 -13 0 -297.4 241.142 30
 3 -13 0 -120.13 220.528 32
 -3 -13 0 241.264 176.243 12
 3 -13 0 196.903 168.625 12
 -3 -13 0 68.6133 197.083 5
 3 -13 0 156.282 153.63 5
 3 -13 0 -139.382 215.882 19
 -3 -13 0 -89.779 408.89 25
 -3 -13 0 414.078 280.514 24
 -3 -13 0 398.936 242.953 23
 -3 13 0 87.2225 164.623 21
 -3 13 0 179.571 170.701 22
 3 -13 0 -119.666 223.625 10
 3 -13 0 285.852 219.588 20
 3 -13 0 18.1093 208.56 4
 3 13 0 814.67 393.886 40
 -3 13 0 -371.791 363.41 40
 -3 -13 0 -16.951 187.193 36
 -3 -13 0 -326.704 204.018 37
 3 -13 0 43.1562 149.151 7
 -3 -13 0 -51.8931 198.267 7
 3 -13 0 -86.4975 242.461 8
 3 -13 0 -138.32 238.625 9
 -3 -13 0 142.409 266.788 8
 -3 -13 -1 2054.41 332.479 35
 -3 -13 1 2200.91 331.651 31
 3 -13 -1 2405.93 332.301 32
 -3 -13 -1 2875.75 355.388 31
 3 -13 1 2804.71 325.53 31
 -3 -13 1 2568.92 318.295 30
 -3 -13 -1 3137.69 342.028 30
 -3 -13 1 2311.05 297.131 12
 3 -13 1 2234.53 284.656 12
 -3 -13 -1 3210.67 275.526 5
 -3 -13 1 2958.42 300.299 5
 -3 -13 1 2129.43 230.159 6
 3 -13 1 2645.77 272.413 5
 3 -13 -1 2412.92 286.44 19
 3 -13 1 2612.87 331.638 19
 -3 -13 1 1861 366.676 24
 -3 -13 -1 2312.35 585.258 25
 -3 -13 1 2738.14 577.183 25
 3 -13 1 1100.34 507.506 25
 3 -13 -1 3119.64 598.715 25
 -3 -13 1 3147.49 320.074 23
 3 -13 -1 2028.09 273.859 24
 -3 13 1 2232.76 236.287 21
 -3 13 -1 2443.41 264.129 21
 -3 13 1 2260.47 238.203 22
 -3 13 -1 2432.03 260.787 22
 3 -13 -1 2726.66 334.484 10
 3 -13 1 3115.37 302.022 10
 3 -13 -1 2343.74 288.307 20
 3 -13 1 2286.97 326.855 20
 3 13 1 2838.35 523.523 40
 3 13 -1 3964.85 594.345 40
 -3 13 -1 1551.89 473.061 40
 -3 13 1 2614.76 516.145 40
 -3 -13 1 1725.61 337.936 8
 3 -13 1 2606.43 288.515 9
 3 -13 -1 2981.4 337.55 9
 -3 -13 -1 1737.36 344.504 8
 3 -13 1 2434.97 269.841 4
 3 -13 -1 2964.59 305.77 4
 -3 -13 1 2299.97 273.183 37
 -3 -13 -1 2452.07 301.087 37
 -3 -13 -1 2810.73 304.073 36
 3 -13 1 2377.16 267.996 7
 3 -13 1 2822.6 313.36 8
 -3 -13 1 2583.92 290.288 7
 3 -13 -1 3440.4 327.256 8
 -3 -13 -1 2490.33 263.959 7
 -3 -13 2 3597.98 341.229 12
 3 -13 2 3683.04 361.243 12
 -3 -13 -2 3006.54 276.697 5
 -3 -13 2 4014.38 350.498 5
 3 -13 2 3369.03 328.536 5
 3 13 -2 3818.48 303.775 18
 -3 -13 -2 3705.53 391.37 24
 -3 -13 2 2919.27 313.002 23
 -3 13 -2 3265.66 304.517 22
 3 -13 -2 3414.73 327.4 24
 -3 -13 -2 3855.52 374.949 23
 3 -13 -2 3609.67 365.396 10
 -3 13 -2 3679.44 315.366 21
 3 -13 -2 3590.64 368.618 9
 3 13 -2 3788.47 301.258 17
 -3 -13 -2 3572.32 380.915 31
 -3 -13 2 2609.48 325.81 30
 -3 -13 -2 3538.87 377.671 32
 3 -13 -2 3680.48 368.039 32
 -3 -13 -2 3317.32 335.441 30
 -3 -13 -2 3576.5 373.623 35
 -3 -13 -2 3836.92 338.612 37
 -3 -13 -2 3631.14 339.109 36
 3 -13 2 4014.17 344.653 7
 -3 -13 -2 3020.66 277.732 7
 -3 -13 2 3621.84 349.678 7
 3 -13 2 3579.04 352.953 8
 3 -13 -2 3534.87 346.481 8
 -3 -13 2 3231.95 289.736 6
 -3 -13 -3 23665.5 1376.21 32
 3 -13 -3 29921.5 1424.5 32
 -3 -13 3 25390.6 1357.22 30
 -3 -13 -3 25395.8 1354.32 30
 -3 -13 -3 25300.2 1383.98 31
 -3 -13 3 24129 1374.22 12
 3 -13 3 25602.2 1378.25 12
 -3 -13 3 24457 1363.67 5
 3 -13 -3 25107.3 1372.63 4
 3 13 -3 26077.4 1353.96 18
 3 -13 -3 28922.9 1393.88 24
 -3 -13 -3 29244.6 1420.78 24
 -3 13 -3 24929 1354.45 22
 -3 -13 -3 26396 1384.58 23
 3 -13 -3 26174.6 1379.49 10
 -3 13 -3 25037.3 1354.08 21
 3 -13 -3 26640.6 1380.72 9
 3 -13 -3 25805.7 1361.3 8
 3 -13 3 22771.1 1351.59 8
 3 13 -3 27068.4 1354.82 17
 3 13 -3 24157.2 1341.02 3
 -3 13 -3 26124.1 1346.16 3
 -3 -13 -3 26946.4 1371.47 37
 -3 -13 3 25898.8 1369.74 7
 -3 -13 3 24910.8 1342.61 6
 -3 -13 -3 28210.2 1403.28 35
 -3 -13 4 2712.08 251.447 15
 3 -13 4 3283.8 258.92 15
 3 -13 4 3050.79 329.786 12
 -3 -13 4 3550.87 340.389 12
 3 -13 -4 3658.66 314.968 4
 -3 -13 4 2854.09 297.303 5
 3 -13 4 2704.33 257.393 6
 3 -13 4 2706.78 318.642 5
 -3 13 -4 3235.34 304.18 18
 3 13 -4 3264.37 301.648 18
 3 -13 -4 3846.21 345.322 24
 -3 -13 -4 3774.86 357.126 24
 3 13 -4 3488.3 286.925 22
 -3 -13 -4 3407.35 301.716 23
 -3 13 -4 3235.44 312.559 21
 -3 13 -4 3024 306.498 22
 3 13 -4 2964.22 281.302 21
 3 -13 -4 3503.48 309.071 10
 3 -13 -4 2610.83 290.356 9
 -3 -13 -4 3645.77 327.848 36
 -3 -13 -4 3653.91 301.974 37
 -3 13 -4 3726.61 291.605 3
 3 13 -4 3154.18 290.114 3
 3 -13 -4 3390.97 323.993 36
 3 -13 -4 3563.14 296.477 35
 3 -13 4 3268.72 261.166 16
 -3 -13 4 3035.09 252.07 16
 -3 13 -4 3146.37 299.609 17
 3 13 -4 3444.96 308.695 17
 -3 -13 4 3235 304.275 6
 3 -13 4 2999.9 317.954 7
 -3 -13 4 3374.57 312.174 7
 3 -13 -5 426.894 176.614 35
 3 -13 -5 856.158 187.055 36
 -3 -13 5 581.812 165.481 5
 3 -13 5 685.491 155.028 6
 -3 -13 5 697.747 195.195 6
 3 -13 5 511.25 193.834 5
 3 -13 -5 535.997 194.552 31
 3 -13 -5 752.183 241.477 32
 3 13 -5 642.267 170.159 22
 -3 -13 -5 621.533 210.893 24
 3 -13 -5 636.64 223.048 24
 3 -13 -5 374.106 163.701 42
 3 13 -5 614.61 178.174 21
 -3 13 -5 407.573 168.904 18
 3 13 -5 406.048 194.091 18
 3 13 -5 541.209 192.537 17
 -3 13 -5 350.571 163.189 17
 -3 -13 5 544.705 150.06 16
 3 -13 5 530.442 147.767 16
 -3 -13 -5 763.371 187.075 36
 3 -13 5 375.165 182.848 12
 -3 -13 5 815.78 152.435 15
 3 -13 5 395.944 144.389 15
 3 13 -5 396.896 168.956 3
 -3 13 -5 573.898 172.313 3
 3 -13 -5 543.466 151.35 4
 3 -13 5 640.734 196.954 7
 -3 -13 5 564.169 155.68 7
 3 -13 -6 569.855 164.44 32
 3 -13 6 476.798 111.785 12
 3 -13 6 776.242 125.73 6
 3 -13 6 943.96 134.256 5
 3 -13 -6 825.019 186.471 24
 3 -13 -6 718.256 126.484 42
 -3 13 -6 682.564 152.243 21
 -3 13 -6 537.139 149.87 22
 3 -13 6 824.381 125.235 15
 -3 -13 6 789.417 122.404 15
 -3 13 -6 658.195 123.285 3
 3 13 -6 496.055 125.517 3
 3 -13 -6 555.76 138.669 35
 -3 -13 -6 662.041 181.564 35
 3 13 -6 534.493 152.563 18
 -3 13 -6 754.285 122.402 18
 3 -13 6 584.146 126.501 7
 3 13 -6 549.73 148.358 17
 -3 13 -6 717.949 119.024 17
 3 -13 6 566.69 121.204 16
 -3 -13 6 637.756 119.347 16
 3 -14 0 -243.882 260.719 31
 3 -14 0 81.34 229.137 32
 -3 -14 0 24.8448 286.121 31
 -3 -14 0 281.676 233.651 30
 3 -14 0 -32.1973 176.856 12
 -3 -14 0 189.17 174.081 12
 -3 -14 0 -86.0137 198.584 5
 3 -14 0 -137.558 143.448 5
 3 -14 0 -73.3512 217.108 4
 -3 -14 0 100.789 298.985 24
 -3 -14 0 -21.4625 246.584 23
 -3 14 0 -185.104 167.822 21
 -3 14 0 -14.6333 167.323 22
 3 -14 0 20.4066 242.682 10
 3 -14 0 -60.8513 216.354 20
 3 -14 0 20.2393 230.864 9
 -3 -14 0 24.3582 267.59 8
 3 -14 0 -125.254 146.383 7
 -3 -14 0 190.647 201.481 7
 3 -14 0 -110.926 268.483 8
 3 -14 0 167.119 174.967 36
 3 -14 0 -39.5697 216.783 19
 -3 -14 0 -119.04 201.789 36
 -3 -14 0 -92.3721 222.614 37
 -3 -14 1 611.929 254.641 30
 -3 -14 1 513.139 278.715 31
 -3 -14 -1 293.24 278.731 31
 3 -14 1 1162.12 241.654 31
 -3 -14 -1 741.377 261.591 30
 3 -14 -1 1087.96 272.996 32
 3 -14 1 976.454 231.655 12
 -3 -14 1 899.214 230.881 12
 -3 -14 -1 1186.52 203.161 5
 -3 -14 1 746.361 241.494 5
 3 -14 1 1001.77 212.973 5
 -3 -14 1 882.218 161.131 6
 3 -14 1 654.554 201.037 4
 3 -14 -1 1284.46 268.517 4
 -3 -14 1 810.728 334.083 24
 -3 -14 1 744.567 247.858 23
 -3 -14 -1 1196.64 287.755 23
 3 -14 -1 1412.19 238.969 24
 3 -14 -1 1103.39 270.645 10
 3 -14 1 438.77 242.079 10
 -3 14 -1 1104.91 201.156 21
 -3 14 -1 914.627 200.221 22
 3 -14 1 649.418 242.32 20
 3 -14 -1 771.131 209.567 20
 3 -14 1 823.526 250.379 19
 3 -14 -1 874.83 217.89 19
 -3 -14 -1 1403.8 260.208 36
 -3 -14 1 927.886 216.277 37
 -3 -14 -1 993.332 255.746 37
 -3 -14 -1 945.657 199.092 7
 3 -14 1 965.314 221.325 7
 3 -14 -1 1685.67 297.936 8
 3 -14 1 1036.51 277.317 8
 -3 -14 1 716.051 231.457 7
 3 -14 -1 907.311 279.364 9
 3 -14 1 454.991 233.47 9
 -3 -14 -1 808.709 310.586 8
 -3 -14 1 403.209 292.701 8
 3 -14 -1 1172.8 227.17 36
 -3 -14 -1 642.826 287.539 35
 -3 -14 2 56.861 228.392 12
 3 -14 2 37.8422 226.515 12
 -3 -14 -2 75.5649 225.163 36
 -3 -14 -2 149.77 215.606 37
 -3 -14 2 35.114 198.328 23
 -3 -14 -2 -126.702 234.391 23
 -3 -14 -2 -46.8172 267.017 24
 3 -14 -2 92.3922 209.762 24
 3 -14 -2 20.3361 237.508 10
 3 -14 2 34.7517 207.56 5
 -3 -14 2 -26.2333 151.064 6
 -3 14 -2 -63.6121 182.717 22
 -3 14 -2 342.935 185.794 21
 3 -14 -2 -161.103 242.136 9
 3 14 -2 -85.9615 163.824 17
 -3 -14 -2 295.282 259.72 31
 -3 -14 2 38.7059 226.547 30
 -3 -14 -2 -116.156 210.452 30
 3 -14 -2 260.799 252.065 32
 3 14 -2 -176.729 173.192 18
 3 -14 2 399.265 254.719 8
 3 -14 2 228.714 212.46 7
 3 -14 -2 -19.942 232.906 8
 3 -14 -2 290.132 222.722 36
 -3 -14 -2 -209.032 259.932 35
 3 -14 -3 25292.7 1290.04 32
 -3 -14 -3 22987.4 1226.67 30
 -3 -14 3 22837.5 1228.01 30
 -3 -14 -3 19731 1242.54 31
 -3 -14 3 23630.4 1244.19 5
 3 -14 3 23659.2 1248.46 5
 3 -14 -3 24440.9 1255.75 4
 3 -14 -3 23552 1250.51 36
 -3 -14 -3 24742.9 1247.38 37
 3 -14 -3 22838.9 1251.73 24
 -3 -14 -3 21443.1 1273.65 24
 -3 14 -3 23798.3 1232.14 22
 -3 -14 -3 23075.1 1252.1 23
 -3 14 -3 22585 1225.11 21
 3 -14 -3 23015.6 1248.2 10
 3 -14 -3 22697.6 1244.9 9
 3 -14 -3 23439.6 1235.74 8
 3 -14 3 21407 1229.69 8
 -3 14 -3 23389.9 1221.13 3
 3 14 -3 24274.2 1224.44 3
 -3 -14 3 22510.7 1240.72 7
 3 -14 3 22760.5 1245.24 7
 -3 -14 3 23960.7 1216.78 6
 3 14 -3 24143.4 1224.26 17
 3 14 -3 23567 1224.25 18
 -3 -14 -3 24286 1275.52 35
 3 -14 4 351.994 224.211 7
 -3 -14 4 285.107 188.962 7
 3 -14 4 189.125 208.502 12
 -3 -14 4 415.214 224.152 12
 -3 -14 -4 92.2441 166.059 37
 -3 -14 -4 108.636 206.054 36
 -3 -14 4 127.11 189.876 5
 -3 -14 4 224.717 172.774 6
 3 -14 4 105.738 222.274 5
 3 -14 4 327.283 125.118 6
 3 -14 -4 101.076 181.197 4
 -3 -14 -4 363.762 243.149 24
 -3 -14 -4 138.937 167.624 23
 3 -14 -4 232.566 232.407 24
 3 14 -4 136.604 139.483 22
 -3 14 -4 69.1066 189.977 21
 -3 14 -4 139.838 190.922 22
 3 14 -4 101.785 141.732 21
 3 -14 -4 170.396 180.316 10
 3 -14 -4 28.129 184.426 9
 3 14 -4 68.6986 174.828 18
 -3 14 -4 285.413 181.779 18
 3 -14 -4 345.292 153.314 42
 3 14 -4 147.353 175.675 17
 -3 14 -4 39.6485 167.527 17
 3 -14 -4 30.2074 197.663 36
 -3 -14 -4 384.785 252.035 35
 3 -14 -4 286.703 164.526 35
 -3 14 -4 98.2793 161.142 3
 3 14 -4 50.0846 166.023 3
 3 -14 5 2078.17 223.736 12
 -3 -14 5 2067.89 196.538 5
 3 -14 5 2681.45 235.717 5
 -3 14 -5 2029.03 220.472 21
 -3 14 -5 1700.6 214.978 22
 3 14 -5 2044.54 201.716 21
 -3 -14 -5 2154.95 222.915 36
 3 14 -5 2049.88 216.127 17
 -3 14 -5 2475.87 206.897 17
 3 -14 5 2242.5 225.97 7
 -3 -14 5 1889.92 196.051 7
 3 -14 5 1940.96 173.964 6
 -3 -14 5 2327.78 216.844 6
 3 -14 -5 2242.9 217.925 36
 3 -14 -5 1969.14 199.737 35
 3 14 -5 1771.41 195.737 22
 -3 -14 -5 1862.96 239.195 24
 3 -14 -5 2810.04 261.885 24
 -3 14 -5 1890.5 202.064 18
 3 14 -5 2234.08 228.424 18
 -3 14 -5 2336.34 201.334 3
 3 14 -5 2227.42 206.22 3
 3 -14 -5 2198.12 222.971 31
 3 -14 -5 2199.09 263.335 32
 3 -14 -6 5941.76 322.593 24
 -3 -14 -6 5069 313.931 35
 -3 14 -6 4616.58 274.336 3
 3 14 -6 4555.5 278.021 3
 3 14 -6 5851.11 304.248 18
 3 -14 6 4708.14 282.172 5
 3 14 -6 5529.08 300.184 17
 3 -14 -6 5459.96 306.448 32
 3 -14 6 4645.26 282.264 7
 -3 -14 6 5683.6 297.096 6
 3 -14 6 4393.58 267.361 6
 -3 -15 0 -244.427 291.322 24
 -3 -15 0 -178.681 201.576 5
 3 -15 0 24.6549 136.128 5
 3 -15 0 -208.051 167.131 36
 -3 -15 0 373.742 260.8 23
 -3 15 0 53.2837 154.855 22
 -3 15 0 104.042 153.281 21
 3 -15 0 -334.894 242.961 10
 3 -15 0 351.775 241.03 9
 -3 -15 0 -15.9822 190.486 36
 -3 -15 0 141.648 215.65 37
 3 -15 0 -12.451 137.493 7
 -3 -15 0 -65.4052 187.412 7
 3 -15 0 107.874 282.101 8
 -3 -15 0 -240.377 297.075 31
 -3 -15 0 -41.8493 248.84 30
 3 -15 0 -84.6664 258.887 31
 3 -15 0 194.135 233.928 32
 3 -15 0 29.3723 168.729 12
 3 -15 0 -105.565 217.888 4
 -3 -15 -1 -71.2762 294.232 24
 -3 -15 -1 -42.4253 162.476 5
 -3 -15 1 -154.699 211.117 5
 3 -15 1 14.7634 170.825 5
 3 -15 -1 -31.8927 195.449 36
 -3 -15 -1 355.811 249.458 23
 3 -15 -1 68.06 204.138 24
 -3 -15 1 210.657 244.817 23
 -3 15 -1 -41.6721 166.655 21
 -3 15 -1 -28.3964 164.285 22
 3 -15 -1 262.229 238.815 10
 3 -15 -1 -80.028 238.983 9
 -3 -15 -1 17.4888 204.721 36
 -3 -15 1 79.6403 194.407 37
 -3 -15 -1 -54.8249 227.246 37
 -3 -15 1 16.6624 196.829 12
 3 -15 1 -50.362 210.859 12
 -3 -15 1 -186.211 276.192 31
 -3 -15 -1 234.924 289.739 31
 3 -15 -1 204.611 233.956 32
 3 -15 1 151.615 224.377 31
 3 -15 -1 -110.975 260.998 31
 -3 -15 1 -201.815 257.499 30
 -3 -15 -1 40.4228 234.957 30
 -3 -15 1 69.2861 204.614 7
 -3 -15 -1 85.3449 161.859 7
 3 -15 1 -232.743 263.101 8
 3 -15 1 -74.6936 174.871 7
 3 -15 -1 -232.953 249.599 8
 3 -15 1 122.869 178.545 4
 3 -15 -1 370.26 247.348 4
 3 -15 2 6081.37 438.713 12
 -3 -15 2 5642.81 434.503 12
 3 -15 -2 6448.57 442.56 24
 -3 -15 -2 5009.97 461.981 35
 -3 -15 2 5700.23 414.936 23
 -3 15 -2 5266.4 397.218 22
 -3 -15 -2 6442.06 468.368 23
 3 -15 -2 5338.07 454.151 10
 3 -15 -2 6175.58 458.07 4
 3 -15 2 5946.44 419.205 5
 -3 15 -2 5792.65 401.272 21
 3 -15 -2 5483.34 458.99 9
 3 -15 2 5783.68 451.1 8
 3 -15 -2 6590 456.18 8
 3 15 -2 6119.42 389.74 18
 3 -15 -2 5771.29 464.972 32
 3 -15 -2 5680.22 488.051 31
 -3 -15 -2 5566.99 429.28 30
 -3 -15 2 5710.66 434.097 30
 -3 -15 -2 4807.8 456.981 31
 3 -15 2 6323.15 424.076 7
 -3 -15 2 5327.57 363.837 6
 3 15 -2 5638.41 379.949 17
 -3 -15 -2 5579.38 437.175 36
 3 -15 -2 6089.94 436.508 36
 3 -15 -3 4004.8 374.991 31
 -3 -15 -3 3199.7 324.653 31
 -3 -15 -3 3262.67 283.057 30
 -3 -15 3 3042.52 285.793 30
 3 -15 -3 2984.88 357.012 32
 -3 -15 3 3810.72 322.985 5
 3 -15 3 3149.15 313.886 5
 -3 -15 -3 3239.36 352.856 35
 -3 -15 -3 4101.26 376.921 24
 3 -15 -3 3244.46 323.823 24
 -3 15 -3 3859.24 297.194 22
 -3 -15 -3 2849.13 315.124 23
 -3 15 -3 3898.97 300.273 21
 3 -15 -3 2579.76 324.449 10
 3 -15 -3 3231.6 292.775 8
 3 -15 3 2785.95 288.681 8
 3 -15 -3 2898.5 324.805 9
 3 15 -3 3158.44 276.125 18
 -3 15 -3 3282.21 293.351 18
 -3 15 -3 3626.32 284.961 3
 3 -15 -3 3203.38 320.965 4
 3 15 -3 3308.99 286.494 3
 3 15 -3 3042.27 273.86 17
 -3 15 -3 3616.54 299.306 17
 3 -15 -3 3275.31 317.396 36
 -3 -15 -3 3538.62 315.267 37
 3 -15 -3 3077.51 282.63 37
 -3 -15 3 3337.19 264.951 6
 3 -15 3 3462.91 315.741 7
 -3 -15 3 3723.01 318.561 7
 3 -15 -4 4962.77 354.414 24
 -3 -15 -4 4227.75 366.064 24
 -3 -15 4 4581.23 328.952 5
 3 -15 4 4276.6 336.786 5
 3 -15 -4 4076.21 320.049 4
 3 -15 4 4163.89 338.595 12
 3 -15 -4 3311.29 305.173 23
 -3 15 -4 4306.1 318.59 22
 -3 -15 -4 4831.02 318.283 23
 -3 -15 -4 4720.57 366.621 35
 -3 15 -4 4049.73 315.146 21
 -3 -15 -4 3661.75 301.558 37
 -3 -15 -4 4287.36 336.188 36
 -3 15 -4 4647.91 319.231 18
 3 15 -4 4005.58 308.877 18
 3 -15 -4 5016.9 363.712 31
 3 15 -4 4107.79 304.985 17
 -3 15 -4 4332.49 314.493 17
 -3 -15 4 4641.12 302.548 6
 3 -15 4 4775.09 342.401 7
 -3 -15 4 4297.97 325.326 7
 -3 15 -4 4721.28 305.56 3
 3 15 -4 4426.17 306.241 3
 3 -15 -5 496.422 168.723 24
 -3 -15 5 221.946 103.725 7
 3 -15 5 102.308 132.732 7
 -3 15 -5 609.369 136.78 21
 -3 15 -5 208.088 128.949 22
 3 15 -5 388.561 119.835 17
 -3 15 -5 342.749 114.514 17
 3 -15 -5 330.593 135.179 36
 -3 -15 -5 320.524 126.296 36
 3 15 -5 260.37 119.655 18
 -3 15 -5 351.369 116.748 18
 -3 -15 -5 350.433 153.172 24
 -3 -15 5 251.189 113.353 6
 -3 -15 5 353.378 106.451 5
 3 -15 5 269.589 138.94 5
 3 -15 -5 420.62 175.002 32
 3 -15 5 338.592 140.239 12
 -3 15 -5 204.809 102.999 3
 3 15 -5 212.311 106.56 3
 -3 -16 0 300.234 239.435 23
 -3 -16 0 28.5546 173.541 7
 -3 16 0 10.7053 130.963 21
 -3 16 0 -43.6948 130.798 22
 3 -16 0 99.858 256.794 8
 -3 -16 0 -111.436 201.167 37
 -3 -16 0 -110.188 173.023 36
 -3 -16 0 442.504 308.855 24
 -3 -16 0 156.047 175.703 5
 -3 -16 0 130.421 290.942 31
 3 -16 0 245.881 238.999 31
 -3 -16 0 75.6242 237.958 30
 3 -16 0 168.326 151.043 12
 3 -16 0 15.7157 201.309 4
 -3 -16 -1 327.131 300.52 24
 -3 -16 -1 23.6544 142.616 5
 -3 -16 1 136.038 195.153 5
 3 -16 1 358.723 168.525 5
 3 -16 -1 -27.2989 177.237 36
 -3 -16 1 -67.6612 213.377 23
 -3 -16 -1 433.585 255.449 23
 3 -16 1 270.063 188.529 23
 -3 16 -1 46.7798 151.6 21
 -3 16 -1 95.2447 154.038 22
 3 -16 -1 342.529 249.26 10
 3 -16 1 247.501 250.363 8
 3 -16 -1 -19.0523 241.738 8
 3 -16 -1 71.6056 233.699 9
 -3 -16 -1 210.886 275.794 31
 3 -16 1 147.98 207.003 31
 3 -16 -1 296.582 269.747 31
 3 -16 -1 199.209 236.419 32
 -3 -16 -1 253.654 228.992 30
 -3 -16 1 216.415 232.818 30
 3 -16 1 85.9045 178.837 12
 -3 -16 -1 92.1424 197.523 36
 -3 -16 -1 16.3548 226.138 37
 -3 -16 1 13.9326 174.734 37
 -3 -16 1 -45.6624 193.903 7
 3 -16 1 87.4782 153.903 7
 -3 -16 -1 23.7737 142.713 7
 3 -16 -1 215.357 218.654 4
 3 -16 1 26.1734 164.136 4
 -3 -16 2 4933.56 378.606 12
 3 -16 2 5676.29 387.333 12
 3 -16 -2 5512.22 382.219 24
 3 -16 2 5084.73 360.497 7
 -3 16 -2 5236.83 351.798 22
 -3 -16 2 4885.13 354.423 23
 -3 -16 -2 5190.9 410.533 23
 3 -16 -2 3088.64 390.929 10
 -3 16 -2 5282.17 351.132 21
 3 -16 2 5449.19 365.686 5
 3 -16 -2 5855.89 417.345 4
 3 -16 -2 4010.33 407.146 9
 3 -16 2 5044.31 407.203 8
 3 -16 -2 5333.41 398.325 8
 3 16 -2 4474.04 328.229 18
 -3 16 -2 5197.47 350.877 3
 3 16 -2 5493.84 354.355 3
 3 -16 -2 5695.57 381.127 37
 -3 -16 -2 5342.91 399.469 36
 3 -16 -2 5202.89 374.671 36
 -3 -16 -2 5007.97 382.82 30
 -3 -16 2 4869.27 386.471 30
 -3 -16 -2 4907.69 414.522 31
 3 -16 -2 4759.63 411.45 32
 3 -16 -2 5589.18 437.398 31
 3 16 -2 4915.11 328.747 17
 -3 -16 -3 2112.01 258.36 36
 -3 -16 -3 1737.5 226.981 37
 3 -16 -3 1481.24 185.956 37
 3 -16 -3 1827.73 226.196 36
 -3 -16 -3 1852.66 270.802 35
 -3 -16 -3 1857.48 288.435 24
 3 -16 3 1828.41 224.655 7
 -3 -16 3 1695.61 228.837 7
 3 -16 -3 1581.4 228.258 23
 -3 -16 -3 1808.13 236.898 23
 3 -16 -3 1660.8 228.996 24
 -3 16 -3 1698.15 198.088 21
 -3 16 -3 2011.33 203.893 22
 -3 -16 3 1453.57 224.88 5
 3 -16 3 1844.58 224.536 5
 -3 -16 3 1425.62 160.252 6
 3 -16 3 1026.63 193.79 8
 3 -16 -3 811.891 185.791 8
 -3 16 -3 1557.46 184.907 3
 3 16 -3 1586.73 192.207 3
 -3 -16 -3 1478.18 228.667 31
 3 -16 -3 1695.65 270.844 31
 -3 -16 3 1569.28 186.782 30
 3 -16 -3 2012.7 278.898 32
 3 16 -3 1690.74 182.231 17
 3 16 -3 1824.62 186.681 18
 3 -16 -3 1794.25 243.97 4
 3 -16 4 194.038 157.687 12
 -3 -16 -4 209.177 187.411 35
 -3 -16 -4 149.908 184.103 24
 3 -16 -4 269.444 163.373 31
 3 -16 -4 253.3 122.587 23
 3 -16 -4 357.822 155.687 24
 -3 -16 4 291.217 106.482 6
 -3 -16 4 200.342 137.913 5
 -3 16 -4 345.916 131.203 22
 -3 16 -4 453.169 132.54 21
 3 16 -4 297.922 121.24 18
 -3 16 -4 326.68 135.927 18
 -3 -16 4 229.572 136.754 7
 3 16 -4 133.283 111.175 17
 -3 16 -4 283.91 131.421 17
 3 -16 -4 336.638 139.292 4
 -3 16 -4 58.7065 109.379 3
 3 16 -4 236.931 116.73 3
 -3 -16 -4 206.492 157.929 36
 -3 -16 -4 330.95 125.079 37
 -3 16 -5 2945.87 178.708 21
 3 -16 5 2861.48 175.92 7
 3 16 -5 2167.14 160.416 18
 -3 16 -5 2902.89 165.792 18
 -3 16 -5 2616.04 162.394 17
 3 16 -5 2308.69 160.213 17
 3 -16 5 2814.71 174.722 5
 3 -16 5 2880.85 175.858 12
 -3 16 -5 3108.77 180.545 22
 3 -16 -5 1612.21 178.808 24
 3 -16 -5 2385.78 169.409 36
 3 -16 -5 2101.63 186.716 32
 -3 -17 0 89.443 148.588 5
 3 -17 0 186.258 244.235 8
 3 -17 0 202.398 205.806 31
 -3 -17 0 47.418 215.959 30
 -3 -17 0 -39.3718 181.116 37
 -3 -17 0 -52.6683 145.609 36
 -3 -17 0 -33.7496 151.624 7
 -3 -17 0 187.374 208.254 23
 3 -17 0 42.471 192.449 23
 3 -17 0 -253.485 168.441 4
 -3 17 -1 294.956 125.845 22
 -3 17 -1 427.867 131.706 21
 -3 -17 1 230.7 172.586 5
 3 -17 1 361.683 128.751 5
 3 -17 1 86.6716 146.973 12
 -3 -17 1 506.828 211.063 30
 3 -17 1 230.795 177.903 31
 3 -17 -1 554.976 243.41 31
 -3 -17 -1 283.012 203.498 30
 3 -17 -1 222.81 217.02 8
 3 -17 1 445.666 226.379 8
 -3 -17 1 -40.7101 179.748 23
 -3 -17 -1 506.844 242.143 23
 3 -17 1 128.217 159.673 23
 3 -17 -1 132.443 208.369 23
 -3 -17 1 256.75 174.316 7
 3 -17 1 182.687 125.749 7
 -3 -17 -1 122.173 165.631 36
 -3 -17 1 44.0359 152.862 37
 3 -17 -1 303.403 149.284 36
 -3 -17 -1 135.098 202.7 37
 -3 -17 -1 308.316 263.815 24
 3 -17 -1 95.3151 194.655 4
 3 -17 2 652.734 149.459 7
 -3 -17 2 524.806 181.628 7
 3 -17 -2 615.924 167.951 24
 3 -17 -2 575.984 227.771 31
 -3 -17 -2 478.003 178.873 30
 -3 -17 2 579.048 176.171 30
 -3 -17 -2 550.631 215.909 23
 -3 -17 2 613.664 184.052 5
 3 -17 2 616.483 151.948 5
 3 -17 2 540.082 174.472 12
 -3 17 -2 275.753 126.945 21
 -3 17 -2 488.057 130.351 22
 3 -17 -2 577.431 184.057 8
 3 -17 2 929.912 203.568 8
 3 17 -2 747.977 154.034 3
 -3 17 -2 764.89 146.02 3
 -3 17 -2 643.839 167.743 17
 -3 -17 -2 414.501 179.558 36
 3 -17 -2 596.289 169.587 36
 3 -17 -2 674.92 172.086 37
 3 -17 2 351.064 147.295 37
 3 -17 -2 613.106 208.126 4
 -3 17 -2 727.748 174.206 18
 -3 -17 -3 2182.38 225.338 23
 -3 17 -3 2068.37 188.115 22
 3 -17 -3 2335.74 223.126 23
 -3 -17 3 2530.7 225.139 5
 3 -17 3 2786.71 211.443 5
 3 -17 3 3038.87 230.745 12
 3 -17 -3 2457.21 251.097 31
 3 -17 -3 2087.15 242.539 32
 -3 17 -3 2053.08 189.871 21
 3 -17 3 2569.69 209.994 7
 -3 -17 3 2656.04 226.344 7
 3 17 -3 2007.62 168.584 18
 3 17 -3 2188.01 169.044 17
 3 17 -3 2167.98 189.473 3
 -3 17 -3 2460.91 183.472 3
 3 -17 -3 2263.1 225.611 4
 -3 -17 -3 2663.88 220.508 37
 3 -17 -3 2268.91 187.902 37
 -3 -17 -3 2215.61 228.539 36
 3 -17 -3 2577.28 222.05 36
 3 -17 -3 2316.82 216.075 24
 -3 -17 -3 2357.48 263.655 24
 -3 17 -4 1761.66 143.1 22
 -3 -17 4 1844.49 152.483 5
 3 -17 4 2573.25 172.742 12
 -3 17 -4 1750.08 143.233 21
 -3 17 -4 2049.4 153.501 17
 -3 -17 -4 2242.42 168.371 36
 3 17 -4 1812.59 131.575 3
 -3 17 -4 1576.53 122.626 3
 3 -17 -4 1327.21 150.292 24
 -3 -17 -4 1349.42 173.29 24
 3 -17 -4 1677.87 158.596 31
 -3 17 -4 1969.56 151.81 18
 -3 -17 4 1908.96 154.165 7
 -3 -18 0 48.0422 138.6 37
 3 -18 0 140.85 151.766 37
 -3 -18 0 36.9323 111.737 7
 -3 -18 0 22.0242 110.29 5
 3 -18 0 166.124 197.239 8
 3 -18 0 -303.096 174.636 31
 -3 -18 0 -71.6906 171.567 30
 -3 -18 0 281.452 172.699 23
 3 -18 0 30.7369 145.994 23
 -3 -18 1 356.556 143.228 23
 -3 -18 -1 426.593 185.695 23
 3 -18 1 359.426 113.612 23
 3 -18 -1 140.454 159.339 23
 3 18 -1 201.524 114.632 3
 -3 18 -1 390.322 115.681 3
 -3 -18 1 161.754 135.879 5
 3 -18 1 259.865 172.348 8
 3 -18 -1 212.089 175.936 8
 -3 18 -1 330.044 141.48 18
 -3 -18 -1 381.804 162.149 37
 3 -18 -1 162.487 102.623 36
 -3 -18 1 226.061 116.704 37
 -3 -18 -1 223.803 126.145 36
 3 -18 1 97.108 129.065 37
 -3 -18 1 282.938 135.138 7
 3 -18 1 150.108 122.069 31
 3 -18 -1 108.531 175.673 31
 -3 -18 -1 437.419 170.773 30
 -3 -18 1 186.798 161.802 30
 -3 18 -1 396.608 138.3 17
 3 -18 -2 2339.46 229.079 31
 -3 -18 2 2341.57 190.581 30
 -3 -18 -2 2141.2 185.83 30
 3 -18 2 2018.16 191.896 30
 3 -18 -2 2206.14 182.022 30
 -3 -18 2 2272.06 190.481 5
 3 -18 2 1909.48 160.869 5
 -3 -18 -2 2437.88 250.729 24
 3 -18 2 2401.81 181.755 12
 -3 -18 -2 2235.02 221.568 23
 3 -18 -2 1376.11 183.689 8
 3 -18 2 1360.44 189.463 8
 -3 18 -2 2453.21 193.667 18
 3 -18 2 2173.88 164.58 7
 -3 -18 2 2329.55 192.981 7
 3 18 -2 2331.04 169.963 3
 -3 18 -2 2197.11 166.276 3
 3 -18 -2 2577.56 191.832 37
 3 -18 2 1956.97 159.984 37
 -3 -18 -2 2597.15 201.269 36
 3 -18 -2 2309.23 185.022 36
 -3 18 -2 2361.67 188.969 17
 3 -18 -3 160.5 94.6628 36
 -3 -18 -3 77.4844 88.844 37
 -3 -18 -3 156.635 107.755 36
 -3 -18 3 35.7052 95.976 7
 3 -18 3 67.6473 78.7197 7
 3 -18 3 97.7222 95.1489 12
 -3 -18 -3 -16.7302 132.875 24
 3 -18 -3 235.742 123.926 31
 -3 -18 -3 153.629 92.1378 23
 3 -18 -3 30.3801 89.9657 23
 -3 -18 3 5.89776 95.9223 5
 3 -18 3 105.088 75.4838 5
 3 -19 0 24.1763 127.302 8
 3 19 0 -8.41812 66.4065 3
 -3 -19 0 37.2854 114.335 30
 -3 19 0 -14.0649 73.499 17
 -3 -19 0 -41.2839 99.9936 23
 3 -19 0 11.0752 86.5902 23
 -3 19 0 -4.82815 73.8292 18
 -3 -19 0 -37.7104 84.7786 37
 3 -19 0 -6.16495 94.0166 37
 -3 -19 1 16497.7 790.805 30
 3 -19 -1 14328.3 781.788 30
 -3 -19 -1 16095.6 788.994 30
 3 -19 1 15966.7 789.233 30
 3 -19 -1 14779.4 792.217 31
 3 -19 -1 17041.5 791.352 23
 -3 -19 -1 16922.1 800.204 23
 -3 19 -1 14065.2 774.557 17
 -3 -19 -1 17733.7 790.136 37
 3 -19 1 14414.1 773.043 37
 -3 19 -1 14211.7 775.593 18
 4 0 0 105148 5210.82 39
 -4 0 0 103735 5188.65 34
 -4 0 0 109480 5223.6 29
 4 0 0 107087 5229.92 11
 4 0 -1 60871.8 3003.61 11
 4 0 1 62687.7 3004.49 11
 -4 0 -1 59232.7 2993.12 34
 -4 0 1 57351 2909.97 34
 4 0 -1 59353.2 3001.67 39
 -4 0 -1 61915.6 2989.69 29
 -4 0 1 57707.4 2931.9 41
 -4 0 1 60832.1 3002.31 2
 -4 0 1 60890.6 2999.15 1
 4 0 -2 348753 16431.6 39
 -4 0 2 331771 16403.2 2
 -4 0 2 339910 16407.6 1
 -4 0 -2 351981 16399.3 29
 -4 0 2 342025 16395.5 41
 4 0 2 318295 16314.6 41
 4 0 -2 344525 16386.7 11
 4 0 2 353329 16384.2 11
 4 0 -3 97098 4925.65 11
 4 0 3 99551 4925.95 11
 -4 0 3 102035 5019.45 2
 -4 0 3 103609 5019.69 1
 -4 0 -3 99478.6 5019 34
 4 0 -3 101863 5053.31 39
 -4 0 -3 101338 4990.81 29
 -4 0 3 107492 5038.86 41
 4 0 3 93216.4 4936.27 41
 4 0 4 2686.67 352.811 41
 -4 0 4 3216.77 476.632 41
 -4 0 -4 3133.22 403.899 29
 4 0 -4 2486.77 453.197 39
 -4 0 4 2258.89 394.557 2
 -4 0 4 2824.2 421.797 1
 -4 0 -4 2611.84 402.616 34
 4 0 -5 65665.8 3240.14 18
 4 0 -5 64338.5 3234.54 17
 -4 0 -5 62789.8 3217.33 38
 4 0 5 72833.7 3540.27 2
 -4 0 5 70387.9 3505.72 2
 4 0 5 72811.3 3545.88 1
 -4 0 5 69825 3511.31 1
 -4 0 -5 76478.5 3239.01 26
 -4 0 -5 62397.7 3202.41 28
 4 0 -5 61125.3 3541.22 39
 4 0 -5 59188.8 3205.15 42
 -4 0 5 62215.7 3524.22 41
 -4 0 -5 61381.3 3445.39 34
 -4 0 -6 15359.9 1154.08 34
 -4 0 -6 17760.9 957.631 38
 4 0 -6 16682.5 949.788 42
 -4 0 6 17863.5 1315.6 41
 -4 0 -6 18788.5 950.105 28
 -4 0 -6 17105.1 950.645 27
 4 0 -6 17810 986.683 17
 4 0 -6 16848.1 982.508 18
 -4 0 -6 15677.6 945.317 3
 4 0 -6 16571.1 943.194 3
 -4 0 -7 5629.77 397.372 3
 4 0 -7 5234.06 385.607 3
 4 0 -7 5213.01 387.111 42
 -4 0 -7 5780.9 392.823 38
 -4 0 -7 5725.31 408.486 27
 4 0 -7 6122.2 433.682 17
 4 0 -7 6097.3 437.013 18
 4 0 -8 7300.95 459.926 18
 4 0 -8 7519.75 458.713 17
 -4 0 -8 7046.66 426.176 38
 -4 0 -8 7876.73 455.275 27
 -4 0 -8 7664.43 440.685 3
 4 0 -8 7488.59 439.989 3
 4 0 -8 7568.89 450.727 33
 -4 0 -8 7273.46 428.616 33
 4 0 -9 -14.5474 78.0388 35
 -4 0 -9 -20.7733 66.4568 27
 -4 1 0 255559 12747.6 40
 4 -1 0 265187 12702.4 39
 -4 -1 0 262649 12679.3 34
 -4 1 0 266333 12713.4 29
 4 1 0 254036 12720.4 11
 4 -1 0 268914 12732.5 11
 -4 -1 1 31624.7 1595.51 41
 -4 1 1 32463.9 1645.28 2
 -4 1 1 30193.5 1633.11 1
 -4 1 1 31643.5 1670.82 40
 4 -1 -1 30259.1 1639.5 39
 -4 1 -1 30845.1 1670.15 40
 -4 -1 1 28770.8 1539.4 34
 -4 -1 -1 34928.8 1657.75 34
 -4 1 -1 32686.1 1635.53 29
 4 -1 1 32929.7 1663.39 11
 4 1 1 30577.1 1644.27 11
 4 1 -1 33097 1656.7 11
 4 -1 -1 33793.5 1664.68 11
 4 -1 2 171.868 217.751 11
 4 -1 -2 64.7953 217.569 11
 4 1 -2 477.813 221.263 11
 4 1 2 389.741 192.071 11
 -4 1 2 316.789 293.215 2
 -4 1 2 338.759 287.34 1
 4 -1 -2 314.889 271.488 39
 -4 1 -2 528.113 258.421 29
 -4 -1 2 92.6522 226.69 41
 4 -1 2 93.6816 131.13 41
 -4 -1 3 16952.4 1001.1 41
 4 -1 3 14727.2 890.819 41
 -4 1 3 15971.6 985.217 2
 -4 1 3 17057.6 1002.74 1
 4 -1 -3 15408.9 991.108 39
 -4 -1 -3 15278.6 977.778 34
 -4 1 -3 16199.6 995.522 34
 -4 1 -3 15021.1 937.206 29
 4 1 -3 14892.8 876.703 11
 4 1 3 15746.7 881.846 11
 4 -1 3 14046.1 878.097 11
 4 -1 -3 15589.1 885.671 11
 -4 -1 -4 171.198 305.457 34
 -4 1 -4 -84.2243 298.694 34
 4 1 4 212.37 231.494 41
 -4 1 4 -143.605 317.585 41
 -4 -1 4 97.5206 318.847 41
 4 -1 4 205.67 225.837 41
 -4 1 4 -41.8196 309.318 2
 -4 1 4 -167.96 315.886 1
 -4 1 -4 920.096 297.635 29
 4 1 -4 401.305 337.522 39
 4 -1 -4 47.6153 318.154 39
 -4 -1 -5 -14.2117 160.55 38
 -4 1 -5 221.267 150.348 38
 4 -1 -5 188.912 178.583 18
 -4 -1 -5 -51.5156 316.37 34
 -4 1 -5 151.164 306.856 34
 -4 1 5 -125.885 363.295 41
 4 1 -5 113.144 137.403 42
 -4 -1 5 -191.837 340.094 41
 4 -1 -5 -41.6903 157.764 42
 4 -1 5 -221.601 319.766 2
 -4 -1 5 53.4522 284.286 2
 -4 1 5 212.172 320.275 2
 4 1 5 -110.697 319.467 2
 4 1 5 55.2477 312.811 1
 -4 -1 5 268.39 303.923 1
 -4 1 5 -53.2592 327.078 1
 4 -1 5 55.299 303.753 1
 -4 -1 -5 -58.8727 169.112 26
 -4 1 -5 73.2381 168.302 26
 -4 -1 -5 95.907 144.787 28
 4 -1 -5 84.0313 174.761 17
 4 1 -5 -64.099 366.464 39
 4 -1 -5 -182.694 351.496 39
 -4 -1 -6 441.471 185.271 38
 -4 1 -6 499.021 185.274 38
 -4 -1 6 124.315 287.802 2
 -4 1 6 370.582 302.287 2
 4 -1 6 194.811 305.006 1
 4 1 6 64.9286 309.281 1
 4 -1 6 322.158 331.445 2
 4 1 6 450.926 350.502 2
 -4 -1 6 186.332 311.855 1
 -4 1 6 61.7081 313.678 1
 -4 -1 -6 444.356 172.025 28
 4 1 -6 426.664 159.476 20
 4 1 -6 465.533 157.017 19
 4 1 -6 38.638 211.186 18
 4 -1 -6 115.955 218.363 18
 -4 -1 6 685.122 165.769 15
 -4 1 -6 403.345 191.224 26
 -4 -1 6 430.058 160.214 16
 4 -1 -6 473.328 216.568 17
 4 1 -6 548.407 221.954 17
 -4 -1 -6 500.301 292.786 34
 -4 1 -6 647.455 305.909 34
 4 1 -6 348.551 166.048 42
 4 -1 -6 224.654 188.105 42
 -4 1 6 -148.587 382.065 41
 -4 -1 6 379.028 389.826 41
 -4 -1 -6 123.199 167.297 3
 4 -1 -6 211.681 170.299 3
 -4 1 -6 122.715 171.025 3
 4 1 -6 286.761 181.796 3
 4 -1 -7 4311.37 371.66 18
 4 1 -7 5474.18 396.186 18
 4 -1 -7 4204.49 366.178 17
 4 -1 -7 4187.86 351.621 33
 -4 1 -7 4990.93 346.561 28
 -4 1 -7 5026.5 350.525 27
 -4 -1 -7 4296.8 350.185 27
 -4 -1 -7 4933.19 345.311 28
 4 1 -7 4882.92 389.16 17
 -4 -1 -7 3331.36 326.915 3
 -4 1 -7 3971.89 329.38 3
 4 -1 -7 4565.18 342.314 3
 4 1 -7 3884.51 333.242 3
 -4 1 -7 4491.59 336.499 38
 -4 -1 -7 4358.41 343.923 38
 4 -1 -7 4696.45 350.204 42
 -4 1 -8 5452.26 362.346 33
 4 -1 -8 6461.44 389.763 33
 4 1 -8 6243.52 385.88 33
 -4 1 8 7236.39 400.189 14
 -4 -1 8 6957.09 391.644 14
 4 1 -8 5776.86 369.461 3
 -4 -1 -8 5458.89 370.958 3
 4 -1 -8 5463.72 368.434 3
 -4 1 -8 5628.66 369.584 3
 4 -1 -8 5798.87 389.016 18
 4 1 -8 6013.32 397.633 18
 4 1 -8 6670.98 400.896 17
 4 -1 -8 5653.13 386.915 17
 -4 -1 -8 5886.49 366.801 38
 -4 1 -8 6031.07 356.374 38
 -4 1 -8 6407.6 385.972 27
 -4 -1 -8 5985.29 383.452 27
 -4 -1 -8 6619.61 381.349 28
 -4 1 -8 6493.93 382.625 28
 4 -1 8 5358.31 348.589 6
 -4 1 9 432.505 62.5128 13
 -4 -1 9 216.755 71.7097 14
 -4 1 9 256.366 74.3037 14
 4 -1 -9 259.83 83.719 35
 4 1 -9 157.921 73.6694 35
 -4 -1 -9 237.129 75.3697 27
 -4 1 -9 324.554 67.6029 27
 4 -2 0 107898 5307.08 39
 4 2 0 105650 5330.81 39
 -4 2 0 110504 5375.49 40
 -4 -2 0 108254 5292.91 34
 -4 -2 0 104872 5327.69 29
 -4 2 0 112395 5328.2 29
 4 2 0 108604 5346.28 11
 4 -2 0 114938 5367.53 11
 -4 -2 0 102381 5385.17 25
 -4 2 -1 2353.66 346.812 40
 -4 2 1 2257.36 331.95 40
 4 2 -1 2352.05 340.677 39
 4 -2 -1 2398.18 291.868 39
 -4 -2 1 2841.37 332.338 1
 -4 -2 1 2263.56 316.556 2
 -4 2 1 2360.44 313.436 2
 -4 2 1 2790.11 308.532 1
 -4 2 -1 2472.76 284.566 29
 -4 -2 -1 2628.31 285.698 29
 -4 -2 1 1550.5 298.778 29
 -4 2 1 2638.55 310.843 29
 -4 -2 1 1741.94 161.016 34
 -4 -2 -1 2142.09 305.401 34
 -4 -2 1 1616.66 236.816 41
 4 2 1 2142.12 292.356 11
 4 -2 -1 2953.25 328.677 11
 4 2 -1 2426.18 306.115 11
 4 -2 1 2974.77 324.001 11
 4 -2 2 4636.69 424.465 11
 4 2 -2 6037.47 448.847 11
 4 2 2 5743.92 429.69 11
 4 -2 -2 6495.52 468.551 11
 -4 2 -2 5515.64 444.822 29
 -4 -2 -2 5750.08 455.123 29
 4 -2 2 4512.95 349.224 41
 -4 -2 2 5139.22 463.23 41
 -4 -2 2 5823.34 485.285 2
 -4 2 2 5281.17 466.44 2
 -4 -2 2 5386.61 472.841 1
 -4 2 2 5074.76 459.468 1
 -4 2 2 4812.97 435.262 40
 4 -2 -2 5983.41 474.748 39
 4 2 -2 5495.75 513.779 39
 -4 2 -2 5267.52 456.688 40
 4 -2 -3 1108.85 334.82 39
 -4 -2 3 617.201 311.985 2
 -4 2 3 989.555 300.31 2
 -4 -2 3 1071.32 329.361 1
 -4 2 3 605.925 307.395 1
 -4 2 -3 966.138 293.983 29
 -4 -2 -3 835.193 258.553 29
 4 -2 -3 802.535 197.902 11
 4 2 3 330.922 166.673 11
 4 -2 3 623.711 208.382 11
 4 2 -3 622.218 190.951 11
 -4 -2 -3 1009.68 323.701 34
 -4 2 -3 736.157 306.348 34
 4 -2 3 911.421 219.524 41
 -4 -2 3 403.836 290.143 41
 -4 2 -4 58741.1 2951.79 29
 -4 -2 -4 56725 2940.25 29
 4 -2 -4 61306.2 3019.59 39
 4 -2 4 51478.7 2906.56 41
 -4 -2 4 52652.7 3012.77 41
 -4 -2 4 56033.9 2977.51 2
 -4 2 4 55152.2 2967.18 2
 -4 -2 4 56619.7 2982.6 1
 -4 2 4 56166.2 2975.78 1
 -4 -2 -4 52934.6 2976.45 34
 -4 2 -4 60212.6 2998.06 34
 -4 -2 -5 -58.0067 160.564 38
 -4 2 -5 301.733 155.701 38
 4 -2 -5 -104.488 189.318 18
 -4 2 -5 99.1435 158.418 26
 -4 -2 -5 -71.4957 158.322 26
 -4 -2 5 201.163 140.277 15
 4 -2 -5 219.169 163.837 42
 -4 2 5 -63.2471 347.408 41
 -4 -2 5 -65.6373 341.243 41
 -4 -2 -5 178.897 139.946 28
 -4 -2 -5 -13.3527 150.475 27
 -4 -2 -5 -264.329 302.244 34
 -4 2 -5 252.083 285.458 34
 4 -2 5 55.2849 290.747 1
 -4 -2 5 -107.017 293.917 2
 -4 2 5 -158.145 283.462 2
 4 2 5 55.204 309.483 2
 4 -2 5 -110.602 306.912 2
 4 2 5 -165.567 318.546 1
 -4 -2 5 53.7397 307.241 1
 -4 2 5 -105.849 287.667 1
 -4 -2 5 168.27 139.597 16
 4 -2 -5 -187.691 190.843 17
 -4 2 -6 1976.31 240.1 26
 -4 2 -6 2264.04 233.813 38
 -4 -2 -6 1843.25 250.122 38
 4 -2 6 1801.94 425.35 1
 4 2 6 1737.5 437.397 1
 -4 -2 6 1542.93 381.548 2
 -4 2 6 2316.77 426.617 2
 4 -2 6 1724.12 434.19 2
 4 2 6 1659.94 390.62 2
 -4 -2 6 2651.99 447.635 1
 -4 2 6 2253.59 420.714 1
 4 2 -6 2107.87 238.269 20
 4 2 -6 2072.12 237.527 3
 -4 -2 -6 1375.38 227.139 3
 4 -2 -6 2077.16 234.955 3
 -4 2 -6 1949.63 236.475 3
 4 2 -6 2007.17 281.272 18
 4 2 -6 1584.15 221.372 19
 4 -2 -6 2018.87 291.387 18
 -4 -2 -6 1194.51 359.302 34
 -4 -2 6 2075.21 222.153 15
 4 2 -6 1869.92 273.112 17
 -4 -2 6 1785.81 221.352 16
 4 -2 -6 1791.83 280.255 17
 -4 2 -6 2373.36 244.603 28
 -4 -2 -6 2814.79 266.841 26
 -4 -2 -6 2296.25 238.253 28
 -4 -2 -6 1942.14 249.645 27
 4 -2 -6 1933.78 247.955 33
 -4 -2 6 2070.56 460.887 41
 4 -2 -6 2350.09 263.68 42
 -4 2 6 2300.91 476.72 41
 -4 2 -7 17219.2 906.056 38
 -4 -2 -7 17023.3 921.419 38
 4 2 -7 18552 953.536 17
 -4 -2 7 16864 899.11 16
 -4 -2 -7 15795.6 912.579 3
 4 -2 -7 16344.1 913.881 3
 4 2 -7 15589.4 909.164 3
 -4 2 -7 17453.2 919.063 3
 4 -2 -7 17350.7 942.388 17
 4 -2 -7 17008.2 944.076 18
 4 2 -7 17631.1 954.213 18
 4 -2 -7 16407.3 925.051 33
 -4 -2 -7 15723.4 899.836 33
 -4 -2 7 16548.1 895.27 15
 -4 2 -7 17599.3 914.845 28
 -4 2 -7 17401.2 922.552 27
 -4 -2 -7 17786.1 913.152 28
 4 -2 -7 16253.4 923.67 42
 -4 2 -8 1153.55 160.853 3
 4 2 -8 1162.8 165.351 3
 4 -2 -8 1280.84 189.803 33
 -4 -2 8 1145.86 179.019 14
 -4 2 8 1477.86 186.184 14
 4 2 -8 1104.35 172.618 33
 4 2 -8 1231.93 190.807 17
 4 -2 8 1125.25 151.611 6
 -4 -2 -8 1117.45 163.364 38
 -4 2 -8 1108.25 135.106 38
 4 2 -8 1472 203.602 18
 -4 -2 -8 1283.84 192.781 27
 -4 2 -8 1354.78 172.727 28
 -4 2 -8 1322.3 177.167 27
 -4 -2 9 3428.72 224.321 14
 -4 2 9 3969.48 229.919 14
 -4 -2 -9 4233.81 234.691 27
 -4 -3 0 13011.6 866.69 25
 -4 -3 0 13637.2 748.053 34
 4 -3 0 13788.3 842.503 11
 4 -3 0 13127.2 745.957 39
 4 3 0 13454.6 803.847 39
 -4 3 0 12448.8 833.778 40
 -4 3 0 13655.6 769.748 29
 -4 -3 0 12106 764.978 29
 -4 3 -1 17417.7 1086.29 40
 4 3 -1 19712.3 1090.19 39
 -4 3 1 17975 1103.57 40
 4 -3 -1 18765.2 1030.35 39
 -4 3 -1 19639.7 1038.3 29
 -4 -3 -1 19452.3 1035.46 29
 -4 3 1 18223.7 1040.69 29
 -4 -3 1 16102.8 1034.44 29
 -4 -3 -1 16741.9 1112.61 25
 -4 -3 1 17360.3 1112.19 25
 -4 -3 1 17740.3 1030.68 41
 -4 -3 -1 19450.7 1061.97 34
 4 -3 -1 20792.3 1100.7 11
 4 -3 1 21187 1108.38 11
 -4 -3 1 19334.4 1054.12 2
 -4 3 1 19744.9 1053.67 2
 -4 -3 1 18706.9 1044.7 1
 -4 3 1 17649.5 1035.81 1
 4 3 -2 37028.4 2012.98 39
 4 -3 -2 38011.2 1958.29 39
 -4 3 2 37445 1977.38 40
 -4 3 -2 36334.2 1977.37 40
 -4 3 -2 38399.7 1938.7 29
 -4 -3 -2 38371.1 1946.88 29
 -4 -3 2 36139.6 2001.37 25
 -4 -3 -2 39992.6 2000.03 34
 -4 -3 2 37299.5 1966.29 2
 -4 3 2 36783.6 1955.37 2
 -4 -3 2 36917.3 1959.92 1
 -4 3 2 38074.8 1957.53 1
 4 -3 2 38238.8 1980.04 11
 4 3 -2 38098.9 1950.96 11
 4 -3 -2 36664.5 1961.6 11
 4 3 2 35729.8 1945.27 11
 -4 -3 2 38075.9 1982.3 41
 4 -3 2 33677.2 1880.72 41
 4 -3 3 16790.2 1059.01 41
 -4 -3 3 19626.8 1190.79 41
 -4 -3 3 19521 1143.88 2
 -4 3 3 19645.9 1142.27 2
 -4 -3 3 21309.8 1158.54 1
 -4 3 3 19498 1137.05 1
 -4 3 -3 18341.6 1159.95 34
 -4 -3 -3 20246.1 1183.46 34
 -4 3 -3 19666.1 1117.47 29
 -4 -3 -3 19299.5 1112.19 29
 4 3 3 19582.4 1060.19 11
 4 3 -3 17480.7 1057.57 11
 4 -3 3 17173.3 1069.04 11
 4 -3 -3 18946.9 1073.62 11
 -4 3 -3 17038.6 1081.4 40
 4 3 -3 18301.6 1194.78 39
 4 -3 -3 20140.8 1144.66 39
 -4 -3 4 849.584 355.362 41
 -4 3 -4 1105.41 287.133 29
 -4 -3 -4 599.413 277.871 29
 4 -3 -4 898.182 315.973 39
 4 3 -4 852.228 405.59 39
 -4 -3 -4 274.495 293.978 34
 -4 3 -4 1016.45 326.455 34
 -4 -3 4 1278.68 351.095 2
 -4 3 4 1581.56 341.395 2
 -4 -3 4 1584.03 350.987 1
 -4 3 4 1169.85 321.2 1
 -4 -3 -5 40446.6 1960.57 38
 4 3 -5 33388.2 1931.65 3
 -4 3 -5 36528.4 1939.76 3
 4 -3 -5 34827.5 1937.35 3
 -4 -3 -5 36364.5 1940.59 3
 4 -3 -5 39385 1982.36 18
 4 -3 -5 39150.7 1978.39 17
 -4 -3 5 38068.7 2293.75 41
 4 -3 -5 40957.5 1963.18 42
 4 -3 5 44258.8 2273.17 2
 4 3 5 39371.3 2232.13 2
 -4 -3 5 41035.9 2226.47 2
 -4 3 5 41630.6 2219.47 2
 4 -3 5 42977.9 2258.62 1
 4 3 5 41999.9 2245.52 1
 -4 -3 5 41710.3 2236.2 1
 -4 3 5 42107.4 2222.89 1
 4 3 -5 36975.1 2290.98 39
 -4 -3 -5 39997.8 2224.82 34
 -4 3 -5 36973 2181.37 34
 4 -3 -5 38505.6 1955.32 33
 -4 -3 5 34346.4 1936.35 16
 -4 -3 5 35097.1 1936.1 15
 -4 -3 -5 39370.1 1935.28 28
 -4 -3 -5 38135.8 1947.95 27
 -4 3 -5 45457.8 1965.77 26
 -4 -3 -5 47776.4 1971.24 26
 -4 -3 -6 26623 1351.54 27
 -4 -3 -6 27306.8 1339.25 28
 -4 3 -6 28876.4 1354.13 26
 -4 3 -6 26681 1340.54 28
 -4 -3 -6 31385.1 1368.7 26
 4 -3 -6 24511 1320.14 27
 4 3 -6 25800.8 1351.01 20
 4 -3 -6 26837.3 1383.58 18
 4 3 -6 27563.3 1352.24 19
 4 -3 -6 25269.8 1374.39 17
 4 3 -6 26974.5 1382.41 18
 4 3 -6 26089.4 1378.02 17
 -4 -3 6 24309.3 1335.11 16
 4 -3 -6 25271.5 1356.8 42
 -4 -3 -6 25811.5 1356.21 38
 -4 -3 -6 23703 1329.59 33
 -4 -3 -6 22626.7 1587.96 34
 4 -3 -6 25304.4 1356.95 33
 -4 3 -6 25545.7 1338.54 38
 -4 -3 -6 25864.1 1348.08 3
 4 -3 -6 25594.9 1344.81 3
 4 3 -6 24442 1339.33 3
 -4 3 -6 23785.7 1336.18 3
 -4 -3 6 22760.1 1327.11 15
 -4 3 -7 13840.7 699.98 28
 -4 3 -7 12276.8 699.171 27
 -4 -3 -7 13116.7 690.872 28
 -4 3 -7 11714.5 677.438 38
 4 3 -7 12976.6 740.395 18
 4 -3 -7 13204.5 730.157 17
 4 -3 -7 12856.6 728.874 18
 4 3 -7 12421.2 679.681 19
 4 3 -7 13235.6 736.608 17
 -4 -3 7 12521.2 687.541 16
 4 -3 -7 12188 714.465 42
 4 -3 -7 12322.2 713.736 33
 -4 -3 -7 11064.8 676.348 33
 -4 -3 7 12026.9 683.03 15
 -4 -3 7 13385.7 703.657 14
 4 3 -7 12039.6 681.422 20
 -4 3 -7 11804.6 693.755 3
 -4 -3 -7 11077.8 691.908 3
 4 3 -7 11982 696.953 3
 4 -3 -7 11080.9 689.426 3
 -4 -3 -7 12336.8 707.625 38
 4 -3 8 8247.48 447.449 15
 -4 -3 8 8665.57 468.014 14
 -4 -3 8 7658.76 438.984 15
 -4 3 8 8982.18 472.203 14
 -4 3 -8 7681.91 456.996 3
 4 3 -8 8036.96 459.69 3
 -4 -3 -8 7606.82 461.313 38
 -4 3 -8 8279.77 461.333 28
 -4 3 -8 8774.64 466.989 27
 4 -3 8 7703.15 446.868 16
 -4 -3 8 7803.94 440.872 16
 4 -3 8 8235.86 458.282 6
 4 -3 -8 7852.68 475.179 33
 4 -3 -8 7093.64 492.568 35
 4 3 -8 7276.13 458.455 33
 4 3 -8 8849.12 489.005 17
 4 3 -8 8199.14 486.41 18
 -4 -3 -9 6933.55 360.704 27
 -4 -4 0 2095.47 281.875 29
 -4 4 0 2427.68 281.33 29
 -4 -4 0 2704.64 423.987 25
 4 -4 0 2813.74 374.464 11
 4 -4 0 2370.5 242.599 39
 4 4 0 2036.63 303.126 39
 -4 4 0 2480.1 378.586 40
 -4 -4 0 2047.63 266.42 34
 -4 -4 1 11841.8 725.046 2
 -4 4 1 11916.6 720.671 2
 -4 -4 1 11768.4 720.931 1
 -4 4 1 12721.7 721.194 1
 -4 -4 -1 12025.3 747.221 34
 -4 -4 -1 13070 719.63 29
 -4 4 -1 11336.6 697.991 29
 -4 -4 1 8129.1 716.604 29
 -4 4 1 11297 719.721 29
 4 -4 -1 12053.8 795.016 11
 4 -4 1 13645.6 818.42 11
 -4 -4 1 12034.8 743.301 41
 -4 -4 -1 10721.1 832.483 25
 -4 -4 1 12606.8 845.064 25
 4 4 1 12413.2 752.178 39
 4 4 -1 12021.9 775.619 39
 -4 4 -1 11473.6 793.5 40
 4 -4 -1 11676.8 688.085 39
 -4 4 1 10726.3 794.777 40
 -4 -4 -2 455.425 300.897 34
 -4 4 -2 376.385 263.451 40
 4 4 -2 -66.4655 306.372 39
 4 -4 -2 159.571 196.702 39
 -4 4 2 239.659 240.181 40
 -4 4 -2 176.652 215.471 29
 -4 -4 -2 252.705 215.851 29
 4 -4 -2 296.998 265.635 11
 4 -4 2 59.6076 255.877 11
 -4 -4 2 441.674 260.217 41
 4 -4 2 151.085 163.791 41
 -4 -4 2 331.986 233.812 2
 -4 4 2 320.26 227.261 2
 -4 -4 2 922.356 261.734 1
 -4 4 2 314.642 217.439 1
 -4 -4 2 273.292 307.854 25
 -4 -4 -2 -168.938 304.491 25
 -4 4 3 19306.7 1180.96 40
 4 4 -3 19219.6 1278.9 39
 -4 4 -3 20668.8 1201.91 40
 4 -4 -3 21033.7 1212.99 39
 -4 -4 3 20426.9 1273.09 41
 4 -4 3 16692 1152.65 41
 -4 -4 3 21849 1237.93 2
 -4 4 3 21863.1 1228.13 2
 -4 -4 3 24530.4 1257.33 1
 -4 4 3 21612.2 1221.98 1
 -4 -4 -3 20866.1 1267.5 34
 4 -4 -3 22301.7 1201.14 11
 4 -4 3 20606.9 1194.93 11
 4 4 3 21476 1166.04 11
 4 4 -3 20044.1 1168.18 11
 -4 4 -3 19207.1 1184.31 29
 -4 -4 -3 22595.5 1213.76 29
 -4 -4 4 1407.4 395.503 41
 -4 4 -4 1179.24 299.221 29
 -4 -4 -4 1280.35 303.94 29
 -4 -4 4 1627.97 343.634 2
 -4 4 4 1414.25 340.522 2
 4 4 4 1224.49 329.255 2
 4 4 4 1568.65 357.701 1
 -4 -4 4 1798.53 346.826 1
 -4 4 4 2077.57 363.315 1
 4 -4 -4 1490.41 336.611 39
 4 4 -4 1592.8 407.676 39
 -4 -4 -4 1390.07 369.391 34
 -4 4 -4 1427.7 349.785 34
 4 -4 -5 464.381 182.167 33
 -4 -4 -5 506.398 171.755 27
 -4 -4 -5 435.327 141.007 28
 4 -4 -5 434.214 151.661 27
 4 4 -5 579.882 203.534 17
 -4 -4 5 393.136 178.428 16
 4 -4 -5 430.579 207.212 17
 -4 4 -5 569.045 164.197 26
 -4 -4 -5 745.441 170.063 26
 4 4 -5 372.136 194.17 22
 4 4 -5 690.379 201.43 21
 -4 -4 -5 367.858 150.155 3
 4 -4 -5 569.071 156.551 3
 -4 4 -5 597.6 157.134 3
 4 4 -5 643.851 157.963 3
 4 -4 -5 638.392 217.453 18
 4 4 -5 715.23 204.398 18
 -4 -4 5 621.719 179.661 15
 4 4 5 327.357 300.771 1
 -4 -4 5 159.137 270.496 2
 -4 4 5 723.482 285 2
 4 -4 5 272.817 274.783 2
 4 4 5 435.46 280.841 2
 -4 -4 5 265.099 279.997 1
 -4 4 5 516.221 278.753 1
 4 -4 5 546.857 313.684 1
 -4 -4 -5 1132.01 357.088 34
 -4 -4 -5 843.94 174.283 35
 -4 4 -5 412.676 290.312 34
 4 4 -5 679.884 431.973 39
 -4 -4 5 418.565 147.975 6
 -4 -4 5 1053.03 413.553 41
 -4 -4 -6 12096.4 704.048 38
 4 -4 -6 11313.9 684.35 3
 -4 -4 -6 11021.2 684.407 3
 -4 4 -6 10990.8 679.756 3
 4 4 -6 11248.5 679.315 3
 4 -4 -6 13176.4 731.834 18
 4 -4 -6 10998.6 707.804 17
 4 -4 -6 11407.3 697.666 33
 -4 -4 -6 10555.3 670.605 35
 -4 -4 6 11074.2 680.72 15
 -4 -4 6 11233.4 684.974 16
 -4 4 -6 14701.2 700.778 26
 4 -4 -6 11349.4 663.12 27
 -4 -4 -6 15096.5 705.355 26
 -4 4 -6 11747.8 676.713 28
 -4 -4 -6 12215.7 694.178 27
 -4 -4 -6 12774.9 676.964 28
 4 -4 -6 12249.4 710.834 42
 -4 4 -6 11382.3 669.404 38
 -4 -4 -7 72.4183 185.873 38
 -4 4 -7 152.347 136.964 38
 -4 -4 7 91.4488 162.458 16
 4 4 -7 136.252 215.628 17
 4 4 -7 139.682 153.351 20
 4 4 -7 97.4585 146.803 19
 4 4 -7 -174.041 233.355 18
 -4 -4 7 -51.3664 160.339 14
 -4 4 7 -38.0957 160.143 14
 -4 -4 7 -127.168 167.504 15
 -4 -4 -7 -13.9191 189.223 27
 -4 -4 -7 131.873 154.44 28
 -4 4 -7 -12.2781 156.968 28
 4 -4 -7 118.85 138.926 27
 -4 4 -7 78.4465 171.589 27
 -4 4 -7 242.991 176.194 3
 4 4 -7 120.995 163.4 3
 4 -4 -7 13.5724 163.197 3
 4 -4 -7 15.9969 205.683 42
 -4 -4 -7 -184.602 144.639 33
 4 -4 -7 -30.749 182.437 33
 -4 -4 8 6977.76 387.846 14
 -4 -4 8 6744.9 377.145 15
 4 -4 8 6635.97 381.849 15
 -4 4 8 6970.11 390.768 14
 -4 4 -8 6458.52 384.09 3
 4 4 -8 6000.12 382.045 3
 4 4 -8 7108.51 421.088 18
 4 4 -8 6252.61 409.191 17
 -4 -4 -8 6442.2 395.107 38
 4 -4 8 7118.16 392.268 6
 4 4 -8 5898.52 383.917 33
 4 -4 -8 6416.2 406.02 33
 4 -4 -8 6768.39 423.978 35
 -4 4 -8 6311.83 384.944 28
 -4 4 -8 7015.15 391.424 27
 4 -4 8 6761.07 385.085 16
 -4 -4 8 6431.9 377.257 16
 -4 -5 0 27155.4 1420.68 29
 -4 5 0 26854.4 1403.51 29
 -4 -5 0 25749.2 1572.6 25
 4 -5 0 26298.8 1525.15 11
 4 -5 0 27567.4 1374.1 39
 4 5 0 25526.7 1447.75 39
 -4 5 0 26472.3 1539.03 40
 -4 -5 0 26365.6 1427.47 34
 4 5 1 12274.8 745.507 39
 4 5 -1 13238.8 803.449 39
 4 -5 -1 11183.5 670.515 39
 -4 5 1 11524.9 815.891 40
 -4 5 -1 10760.2 802.016 40
 -4 -5 -1 11862.7 764.921 34
 -4 5 -1 12310.3 702.388 29
 -4 -5 -1 13469.8 716.326 29
 -4 -5 1 12081.4 770.751 41
 -4 -5 1 11624.1 717.284 2
 -4 -5 1 11267.2 706.234 1
 -4 5 1 11264.3 707.228 2
 -4 5 1 11510.3 709.118 1
 -4 -5 -1 10895.2 848.572 25
 -4 -5 1 12152.9 876.151 25
 4 -5 1 13261.5 853.487 11
 4 -5 -1 12039.2 838.693 11
 -4 5 1 12771.6 724.393 29
 -4 -5 1 9377.84 711.576 29
 4 -5 2 3350.25 409.191 11
 4 -5 -2 2796.22 389.689 11
 -4 -5 2 2663.8 334.87 2
 -4 5 2 3279.56 337.411 2
 -4 -5 2 3010.35 343.868 1
 -4 5 2 2768.48 320.812 1
 -4 -5 2 3215.99 402.301 41
 -4 -5 2 2777.45 452.609 25
 -4 -5 -2 2747.97 440.046 25
 -4 5 2 2833.44 399.17 40
 -4 5 -2 3498.79 427.905 40
 4 5 -2 3429.9 431.759 39
 4 -5 -2 2577.75 280.563 39
 -4 -5 -2 3420.29 405.049 34
 -4 -5 -2 3135.72 317.711 29
 -4 5 -2 3058.7 311.917 29
 -4 5 -3 1538.85 282.356 29
 -4 -5 -3 2232.95 303.445 29
 -4 5 -3 1435.68 295.662 40
 -4 5 3 1163.72 268.01 40
 4 -5 -3 1509.57 259.259 39
 4 5 -3 2029.45 403.364 39
 -4 -5 3 1635.62 388.659 41
 4 -5 3 1054.84 253.13 41
 4 5 3 1238.55 235.536 11
 4 5 -3 1386.41 257.013 11
 4 -5 3 1321.95 285.929 11
 4 -5 -3 1009.12 262.27 11
 -4 -5 3 1658.38 301.018 2
 -4 5 3 1539.06 303.418 2
 -4 -5 3 1541.23 298.902 1
 -4 5 3 1077.4 271.306 1
 4 -5 -3 647.836 292.572 25
 4 -5 3 825.169 311.491 25
 -4 -5 3 1377.09 313.037 25
 -4 -5 -3 1575.72 329.507 25
 -4 -5 4 8572.52 761.603 41
 -4 5 -4 6812.44 669.687 34
 -4 -5 -4 7905.54 701.236 34
 4 5 4 7826.81 666.092 2
 4 -5 4 7773.95 666.294 2
 -4 -5 4 8633.6 672.191 2
 -4 5 4 8315.65 667.238 2
 -4 -5 4 8025.1 658.936 1
 -4 5 4 7393.28 632.899 1
 4 5 4 8029.72 668.826 1
 4 -5 4 9066.48 693.533 1
 4 5 -4 6050.29 695.318 39
 4 -5 -5 36690.9 1797.88 33
 -4 -5 -5 35533.8 1784.43 35
 -4 5 -5 34803.5 2021.66 34
 -4 -5 -5 34844.5 2071.03 34
 -4 -5 5 34096.5 1781.48 15
 4 -5 -5 34020.9 1766.07 27
 -4 -5 -5 43967.7 1792.16 26
 -4 5 -5 38521.5 1775.12 26
 -4 -5 -5 37440.6 1783.24 27
 -4 -5 -5 36175.3 1761.13 28
 -4 -5 5 33189.8 2132.98 41
 4 5 -5 31787 1790.36 22
 -4 5 -5 34219.4 1768.06 22
 -4 5 -5 33899.6 1766.79 21
 4 5 -5 32615.3 1791.93 21
 -4 5 -5 35025.6 1774.29 3
 4 5 -5 33822.6 1770.55 3
 -4 -5 -5 32001.1 1773.73 3
 4 -5 -5 33743.5 1773.22 3
 4 5 -5 34385.9 1800.01 17
 -4 -5 5 34968.4 1786.88 16
 4 -5 5 32881.5 1781.3 7
 -4 -5 5 33459.1 1768.34 6
 4 -5 5 33530.6 1780.48 5
 4 -5 5 35545.5 2035.49 2
 4 5 5 37313.4 2054.36 2
 -4 -5 5 36241.8 2035.43 2
 4 -5 5 35475.5 2043.66 1
 -4 5 5 38625.3 2050.63 2
 4 5 5 36777.2 2054.38 1
 -4 -5 5 37508.1 2044.41 1
 -4 5 5 34720.9 2015.11 1
 4 5 -5 28461.5 2101.95 39
 4 -5 -5 34714.1 1805.6 17
 4 -5 -5 34933.8 1809.61 18
 4 5 -5 35518.9 1806.99 18
 -4 -5 6 1565.95 199.167 6
 -4 -5 6 1833.32 242.347 16
 -4 5 -6 1240.58 193.174 22
 -4 5 -6 1148.37 190.267 21
 -4 -5 -6 1530.38 236.521 38
 -4 5 -6 1280.71 191.459 38
 -4 -5 -6 1009.32 218.669 27
 -4 -5 -6 1726.58 203.272 28
 4 -5 -6 1260.13 203.056 27
 -4 5 -6 1440.84 206.895 28
 -4 -5 6 2052.24 221.629 14
 -4 -5 -6 1592.15 220.984 3
 -4 5 -6 1137.72 204.007 3
 4 5 -6 1758.76 223.393 3
 4 -5 -6 1466.65 221.779 3
 -4 -5 6 1887.98 238.764 15
 -4 -5 -6 1240.39 212.067 35
 4 -5 -6 1186.59 240.923 33
 -4 5 -6 1581.18 204.983 26
 -4 -5 -6 1744.18 219.55 26
 4 -5 -6 1277.13 246.593 42
 4 -5 7 -55.3026 184.788 6
 -4 -5 -7 84.9394 192.835 38
 -4 -5 7 315.255 172.142 16
 4 5 -7 294.497 223.973 17
 4 -5 -7 -31.4798 195.388 42
 4 5 -7 -25.4073 153.818 20
 -4 5 7 196.042 151.144 14
 -4 -5 7 58.022 149.285 14
 -4 -5 -7 70.9437 148.895 35
 4 -5 -7 163.458 211.814 35
 4 -5 -7 30.0211 197.412 33
 4 5 -7 12.1971 152.059 19
 4 5 -7 250.841 221.905 18
 -4 5 -7 -64.3762 160.179 3
 4 5 -7 180.162 162.037 3
 -4 -5 7 89.5071 163.224 15
 -4 -5 -7 266.86 176.133 27
 -4 5 -7 252.721 155.706 28
 4 -5 -7 120.524 139.618 27
 -4 5 -7 61.4752 157.859 27
 4 -5 8 947.581 146.152 6
 4 -5 -8 941.756 179.938 35
 4 -5 -8 498.314 153.274 33
 -4 5 -8 650.737 120.058 3
 4 5 -8 619.362 123.996 3
 -4 -5 8 707.037 124.257 16
 4 -5 8 885.891 138.713 16
 4 5 -8 974.921 170.893 17
 -4 -5 8 711.295 126.379 15
 4 -5 8 699.041 132.066 15
 -4 5 8 705.815 123.429 14
 -4 -5 8 787.922 122.219 14
 -4 -5 -8 960.579 153.174 38
 -4 5 -8 827.529 126.93 28
 -4 5 -8 788.051 130.892 27
 -4 -5 -8 782.743 155.518 27
 4 5 -8 514.245 122.721 33
 4 5 -8 669.92 172.773 18
 -4 6 0 14509.9 849.051 29
 -4 -6 0 15620.7 866.474 29
 4 -6 0 16906.6 1031.09 11
 -4 6 0 15186 1020.55 40
 4 6 0 16623 937.188 39
 -4 -6 0 13830 1047.11 25
 -4 -6 -1 83743.4 4065.12 34
 -4 6 -1 80964.8 3963.25 29
 -4 -6 -1 82710.2 3972.68 29
 -4 6 1 88026.5 3985.11 29
 4 -6 -1 82266.7 4111.35 11
 4 -6 1 81105.9 4110.99 11
 -4 -6 -1 81703.4 4160.99 25
 -4 -6 1 81868.9 4161.56 25
 4 -6 1 82671.3 3944.44 39
 -4 6 -1 82964.6 4122.2 40
 4 6 1 87816 4033.96 39
 -4 6 1 81283.2 4117.4 40
 4 6 -1 80583.8 4056.06 39
 -4 6 -2 877.186 325.095 40
 4 6 2 454.755 217.857 39
 4 6 -2 -37.249 281.746 39
 -4 6 2 457.43 308.096 40
 -4 -6 -2 1404.67 341.834 34
 -4 -6 2 1054.75 339.925 41
 4 -6 2 1234.84 337.756 11
 4 -6 -2 1075.41 322.11 11
 -4 6 -2 1106.94 212.817 29
 -4 -6 -2 818.203 207.36 29
 -4 -6 2 668.149 224.167 29
 -4 6 2 891.489 220.881 29
 -4 -6 2 1387.12 241.941 2
 -4 6 2 976.756 224.692 2
 -4 -6 2 1300.76 239.621 1
 -4 6 2 1114.6 225.609 1
 4 -6 -2 602.613 348.873 25
 4 -6 2 699.65 377.338 25
 -4 -6 -2 564.322 355.145 25
 -4 -6 2 482.18 351.774 25
 -4 -6 3 37839.9 2221.73 41
 4 -6 3 37304.5 2116.27 41
 4 -6 -3 36124.3 2150.91 25
 4 -6 3 27613.7 2115.78 25
 -4 -6 -3 36175.7 2167.38 25
 -4 -6 3 36257.9 2161.35 25
 4 -6 -3 46348.8 2178.76 11
 4 -6 3 38352.8 2138.79 11
 -4 6 3 40532.7 2150.33 40
 -4 6 -3 40562.7 2170.51 40
 4 6 -3 37463.8 2193.78 39
 -4 -6 3 44971.1 2147.23 2
 -4 6 3 46204.3 2144.65 2
 -4 -6 3 42129.2 2126.32 1
 -4 6 3 43728 2127.36 1
 -4 -6 -3 43366.7 2107.24 29
 -4 6 -3 36929 2076.12 29
 4 6 4 78820.5 4078.07 2
 4 -6 4 80340.7 4086.82 2
 -4 -6 4 82448.2 4083.58 2
 -4 6 4 83618.9 4076.57 2
 -4 -6 4 81656.5 4077.91 1
 4 -6 4 81677.7 4091.51 1
 4 6 4 75851.4 4069.9 1
 -4 6 4 82300.1 4071.17 1
 -4 -6 -4 78866.3 4161.09 34
 -4 6 -4 69914.4 4099.67 34
 4 6 -4 70689.6 4147.34 39
 -4 -6 4 78330.1 4212.39 41
 -4 -6 -5 1450.53 241.689 38
 -4 -6 -5 1671.62 437.113 34
 -4 -6 -5 1330.18 225.547 35
 -4 6 -5 1712.58 384.415 34
 4 -6 -5 1561.93 241.266 33
 -4 -6 5 1822.54 238.398 15
 -4 -6 -5 1468.74 206.626 27
 -4 -6 -5 849.971 167.209 28
 4 -6 -5 1504.43 210.819 27
 -4 6 5 1464.52 186.328 14
 -4 -6 5 1776.68 193.676 14
 -4 -6 -5 1601.58 197.392 26
 4 6 -5 1943.02 254.132 22
 4 -6 5 1414.45 226.238 5
 -4 -6 5 1588.81 216.541 6
 4 6 -5 1702.3 255.033 17
 -4 -6 5 1623.52 243.672 16
 -4 6 -5 1437.32 198.278 22
 4 6 -5 1546.06 243.105 21
 -4 6 -5 1533.07 203.458 21
 -4 6 -5 1682.05 213.844 3
 4 6 -5 1379.16 200.797 3
 4 6 -5 1633.05 252.806 18
 4 6 -5 1309.21 422.664 39
 -4 -6 5 1957.41 479.573 41
 -4 -6 5 1604.61 343.167 2
 -4 6 5 2881.41 398.079 2
 4 -6 5 1810.93 348.797 1
 4 6 5 1815.73 352.089 1
 4 -6 5 2413.83 384.879 2
 4 6 5 2367.01 396.234 2
 -4 6 5 2171.16 362.472 1
 -4 -6 5 1289.38 320.84 1
 4 -6 5 1470.88 226.312 7
 4 6 -6 31958.1 1723.53 22
 -4 6 -6 32500.2 1688.99 22
 -4 6 -6 34411.4 1692.64 21
 4 6 -6 30324.4 1718.38 21
 4 -6 6 31821.2 1692.05 5
 -4 -6 6 33070.1 1709.29 16
 -4 -6 6 32537.1 1681.58 14
 -4 6 6 35166.4 1684.25 14
 -4 -6 6 34044.9 1711.59 15
 -4 6 -6 33601 1699.95 3
 4 6 -6 34643.8 1701.34 3
 -4 -6 -6 33588.5 1702.33 27
 -4 6 -6 33506.3 1686.12 28
 4 -6 -6 33552.9 1693.47 27
 4 -6 -6 34712 1725.59 33
 -4 -6 -6 32800 1705.3 35
 -4 -6 6 32099.4 1687.17 6
 4 -6 6 31712.5 1691.67 7
 4 -6 -6 34858 1731.99 42
 -4 6 7 1019.78 160.986 14
 -4 -6 7 762.919 150.95 14
 4 -6 7 1067.07 216.17 6
 -4 -6 7 818.105 155.059 6
 -4 -6 -7 958.843 174.902 35
 4 -6 -7 1182.03 230.607 35
 4 -6 -7 1255.11 221.313 33
 4 6 -7 1339.28 242.417 17
 -4 -6 7 1017.92 196.388 16
 -4 6 -7 1205.17 180.847 3
 4 6 -7 1101.35 181.55 3
 4 6 -7 1394.56 189.474 20
 -4 -6 -7 1126.75 219.266 38
 -4 -6 7 1179.07 199.137 15
 -4 6 -7 1024.02 171.767 28
 4 -6 -7 1008.97 168.352 27
 -4 6 -7 1220.6 188.007 27
 -4 -6 -7 952.575 201.219 27
 4 -6 -7 1004.31 229.327 42
 4 6 -7 1416.77 256.407 18
 4 6 -7 1327.9 192.907 19
 4 6 -8 8590.31 512.631 33
 4 -6 -8 9991.07 549.136 35
 4 -6 -8 10529.9 545.325 33
 4 6 -8 9986.84 519.039 3
 4 -6 8 10698.6 536.06 16
 4 6 -8 9930.96 545.904 17
 -4 -6 8 10736.1 530.744 16
 -4 -6 -8 10386.5 539.894 38
 4 6 -8 10436 549.991 18
 4 -6 8 12114 542.55 6
 -4 6 8 9656.82 508.342 14
 -4 -6 8 10726.7 529.571 15
 4 -6 8 11504.6 537.511 15
 -4 -6 -8 10227.9 535.401 27
 -4 6 -8 9838.12 516.574 27
 -4 6 -8 10135.1 515.683 28
 4 -7 0 138090 6480.79 11
 4 7 0 126708 6349.92 39
 -4 7 0 122410 6450.14 40
 -4 -7 0 124054 6265.01 29
 4 -7 0 145411 6550.5 25
 -4 -7 0 128482 6499.03 25
 4 7 1 482.661 205.168 39
 4 7 -1 -319.042 255.581 39
 -4 7 -1 132.463 297.144 40
 -4 7 1 129.588 321.357 40
 4 -7 -1 -43.6706 356.55 11
 4 -7 1 43.7263 306.272 11
 -4 -7 -1 -68.1829 256.534 34
 -4 -7 -1 313.946 139.88 29
 -4 -7 1 228.887 143.681 29
 4 -7 -1 342.523 395.701 25
 4 -7 1 147.609 394.048 25
 -4 -7 1 49.3417 367.052 25
 -4 -7 -1 147.506 378.024 25
 4 -7 -2 6634.56 637.108 25
 4 -7 2 5652.66 652.636 25
 -4 -7 -2 6235.58 657.27 25
 -4 -7 2 6638.06 654.504 25
 4 7 -2 6280.97 571.292 39
 4 7 2 6919.62 507.7 39
 -4 7 -2 6823.27 635.55 40
 -4 7 2 7225.11 627.415 40
 -4 -7 2 6246.86 470.38 2
 -4 -7 2 6054.88 462.312 1
 -4 -7 -2 6268.39 453.999 29
 -4 -7 -2 7447.08 637.873 34
 4 -7 -2 7282.89 608.126 11
 4 -7 2 6971.14 621.338 11
 -4 -7 2 8543.97 656.794 41
 -4 -7 2 4648.43 476.96 29
 -4 -7 3 1894.78 292.776 2
 4 -7 3 2550.08 314.37 1
 -4 -7 3 2793.19 322.749 1
 4 -7 3 2171.37 301.56 2
 -4 -7 3 2139.58 430.973 41
 -4 7 -3 3069.08 415.685 40
 -4 7 3 2716.07 374.318 40
 4 7 -3 2087.25 364.507 40
 4 7 -3 2040.94 393.528 39
 4 7 3 1886.78 329.556 40
 -4 -7 -3 2542.72 306.03 29
 4 -7 -3 2396.49 395.361 25
 4 -7 3 2219.51 414.938 25
 -4 -7 -3 2276.03 410.637 25
 -4 -7 3 2163.09 403.444 25
 4 7 -4 -236.41 310.819 39
 -4 -7 -4 -165.862 147.434 36
 -4 -7 -4 244.731 145.827 37
 -4 -7 -4 198.851 158.461 38
 4 -7 -4 78.1055 168.456 33
 -4 -7 -4 175.741 328.405 34
 -4 -7 -4 222.589 175.122 35
 -4 -7 4 -170.781 167.742 15
 -4 -7 -4 -23.9637 135.687 27
 4 -7 -4 54.4633 158.658 27
 4 -7 4 81.4312 178.92 5
 -4 -7 4 141.39 162.835 6
 -4 -7 4 -203.933 357.492 41
 4 -7 4 179.797 153.055 12
 -4 -7 4 -15.2918 159.006 12
 4 7 -4 234.78 174.177 22
 4 7 -4 201.863 183.432 21
 -4 7 -4 -14.1678 148.599 22
 -4 7 -4 -97.1931 140.549 21
 4 -7 -4 86.8697 155.71 10
 4 -7 -4 114.205 151.852 9
 4 7 -4 -96.1878 180.199 18
 4 7 -4 -109.509 176.285 17
 -4 -7 4 29.3336 159.866 16
 4 -7 4 -33.1514 189.078 7
 4 -7 -4 248.924 148.729 4
 -4 7 -4 -170.84 135.051 3
 4 7 -4 -25.9881 141.26 3
 4 7 -5 45950.8 2249.14 17
 -4 7 -5 44493.7 2225.12 22
 4 7 -5 42434.2 2237.17 22
 -4 -7 5 42972.2 2221.31 6
 4 -7 5 43805.6 2236.2 5
 4 -7 -5 44953.6 2243.02 33
 -4 -7 -5 43386.7 2539.44 34
 -4 -7 -5 45155.2 2242.42 35
 4 -7 -5 45542.5 2242.64 35
 -4 7 -5 35664 2421.8 34
 -4 7 -5 44674.3 2223.7 21
 4 7 -5 42869.8 2238.13 21
 -4 -7 5 43203 2613.43 41
 4 -7 5 42570.1 2236.6 7
 -4 7 -5 43556.7 2217.34 3
 4 7 -5 45299.5 2220.84 3
 4 -7 -5 44631.8 2221.16 27
 -4 -7 -5 44327.6 2217.34 27
 4 7 -5 44723.4 2249.21 18
 -4 -7 -5 47863.7 2238.3 38
 4 7 -5 37161.5 2530.68 39
 -4 -7 6 174.09 125.31 14
 4 7 -6 -35.5182 215.84 22
 4 -7 6 -43.1561 169.551 5
 -4 -7 6 -41.8333 166.57 6
 4 -7 -6 210.159 180.825 27
 -4 7 -6 -120.143 144.774 28
 -4 -7 -6 14.1749 162.081 27
 -4 -7 6 -61.6153 186.417 15
 4 7 -6 176.877 219.945 21
 -4 7 -6 -226.101 168.057 22
 -4 7 -6 111.818 161.731 21
 4 -7 -6 143.206 223.047 42
 4 7 -6 166.213 234.728 18
 -4 7 -6 -72.3281 170.11 3
 4 7 -6 303.082 178.004 3
 4 7 -6 72.2003 214.181 17
 -4 -7 6 47.5357 189.274 16
 -4 -7 -6 -96.8428 195.751 35
 4 -7 -6 246.307 219.661 35
 4 -7 -6 68.4713 207.603 33
 4 -7 6 -145.794 173.385 7
 -4 -7 -7 80.5779 151.382 35
 4 -7 -7 309.816 194.485 35
 4 -7 -7 585.616 200.997 33
 4 -7 7 236.002 184.193 15
 -4 -7 7 502.524 175.423 15
 -4 7 7 416.982 115.915 14
 -4 7 -7 114.871 121.217 22
 4 -7 7 137.899 181.045 6
 -4 -7 7 370.944 142.282 6
 -4 7 -7 274.124 132.279 28
 4 -7 -7 418.51 153.313 27
 -4 -7 -7 389.558 161.008 27
 -4 7 -7 302.155 140.776 27
 -4 7 -7 171.192 122.316 21
 4 7 -7 226.223 157.676 20
 4 7 -7 240.23 152.888 19
 4 -7 7 -12.7877 175.231 16
 -4 -7 7 442.457 177.515 16
 -4 7 -7 318.903 145.195 3
 4 7 -7 365.881 145.588 3
 4 -7 -7 229.626 195.553 42
 -4 -7 -7 127.263 182.942 38
 -4 7 8 1042.79 112.492 13
 4 -7 -8 561.69 142.535 24
 -4 -7 8 1096.96 128 15
 4 -7 8 1286.96 133.654 15
 4 7 -8 1074.3 147.531 18
 4 7 -8 848.456 98.2823 3
 -4 -7 -8 851.352 138.742 38
 -4 7 -8 796.66 97.9652 27
 -4 -7 -8 939.292 129.911 27
 4 -7 -8 1225.65 153.797 35
 -4 -7 8 1073.33 127.1 16
 4 -7 8 1002.57 133.388 16
 4 7 -8 1075.36 146.902 17
 4 -7 8 1162.34 139.151 6
 4 -8 0 1785.53 424.856 11
 4 8 0 1785.3 293.262 39
 -4 8 0 1526.49 418.273 40
 4 -8 0 1329.33 447.82 25
 -4 -8 0 1175.95 452.6 25
 4 -8 1 18135.8 1137.41 11
 4 -8 -1 15876.9 1137.22 11
 4 8 1 15102.3 962.397 39
 -4 8 1 15094.7 1101.05 40
 4 8 -1 15877.8 1003.91 39
 -4 8 -1 16462.7 1126.03 40
 4 -8 -1 17972 1181.47 25
 4 -8 1 18121.3 1212.5 25
 -4 -8 -1 16321.1 1168.37 25
 -4 -8 1 15916.4 1170.17 25
 -4 8 2 -96.9027 304.895 40
 4 8 -2 204.773 257.72 39
 -4 8 -2 100.962 294.104 40
 -4 -8 -2 46.2733 319.824 34
 4 -8 -2 -270.926 391.374 25
 4 -8 2 -54.9576 382.336 25
 -4 -8 -2 -112.768 389.704 25
 -4 -8 2 -227.109 365.696 25
 4 -8 2 297.409 328.795 11
 4 -8 -2 -246.387 305.131 11
 -4 8 3 2572.22 403.611 40
 -4 8 -3 1585.34 368.205 40
 4 8 -3 1736.32 363.684 40
 4 8 3 1985.99 339.642 40
 4 8 -3 1440.17 354.024 39
 4 -8 -3 2372.94 422.973 25
 4 -8 3 1568.01 408.713 25
 -4 -8 -3 2292.32 438.822 25
 -4 -8 3 2712.93 447.014 25
 -4 -8 3 2164.69 464.592 41
 -4 -8 -4 9649.45 552.973 38
 4 8 -4 6366.6 763.977 39
 -4 -8 -4 9350.38 547.779 37
 -4 -8 -4 8757.29 543.164 36
 -4 -8 -4 8979.53 831.555 34
 -4 -8 -4 8597.38 568.369 35
 4 -8 -4 9267.47 550.091 35
 4 -8 -4 9117.72 565.995 33
 -4 -8 4 8690.06 542.853 15
 4 -8 -4 9346.94 550.081 27
 -4 -8 -4 9678.35 528.06 27
 4 -8 4 8105.96 550.916 12
 -4 -8 4 8879.89 564.692 12
 -4 -8 4 8555.62 541.803 6
 4 -8 4 9132.08 567.501 5
 -4 -8 -4 8231.07 545.012 24
 -4 8 -4 9025.73 545.222 22
 4 8 -4 7805.16 549.793 22
 4 8 -4 8352.23 551.744 21
 -4 8 -4 8801.51 539.92 21
 4 -8 -4 9027.56 546.937 10
 4 -8 -4 8162.18 539.276 9
 -4 8 -4 9044.93 531.237 18
 4 8 -4 10068.1 573.459 18
 -4 8 -4 8722.48 532.242 3
 4 -8 -4 9834 550.509 4
 4 8 -4 8928.95 529.773 3
 4 -8 4 9051.27 569.265 7
 -4 -8 4 8077.47 844.236 41
 -4 -8 4 8650.9 544.925 16
 -4 8 -4 9292.81 529.794 17
 4 8 -4 9694.55 565.296 17
 4 -8 5 904.396 195.962 12
 4 8 -5 890.787 235.441 22
 4 -8 5 1018.54 227.225 5
 -4 -8 5 1205.72 228.014 6
 -4 -8 5 958.906 221.546 15
 -4 8 -5 841.573 198.65 21
 4 8 -5 991.222 235.241 21
 -4 8 -5 978.45 202.561 22
 4 -8 -5 1051.04 205.731 27
 -4 -8 -5 964.289 187.208 27
 -4 -8 -5 915.379 218.917 35
 4 -8 -5 1371.63 239.797 35
 4 -8 -5 1174.25 241.81 33
 4 8 -5 1067.31 238.885 18
 -4 8 -5 1135.5 184.077 18
 4 -8 5 875.327 221.321 7
 -4 8 -5 1050.56 191.751 3
 4 8 -5 1048.4 187.401 3
 4 8 -5 1222.44 236.626 17
 -4 8 -5 741.323 171.685 17
 -4 -8 5 987.361 228.554 16
 -4 -8 -5 1246.86 226.527 38
 -4 8 -6 4059.39 318.176 21
 4 8 -6 3490.05 345.358 21
 4 -8 6 3891.2 318.282 5
 -4 8 -6 3563.12 283.677 28
 4 -8 -6 3632.48 311.125 27
 -4 -8 -6 3854.69 316.577 27
 -4 -8 6 3927.13 320.461 6
 4 -8 6 4257.53 326.151 7
 4 8 -6 3929.97 348.823 22
 -4 8 -6 3907.87 315.769 22
 -4 -8 -6 4291.05 345.656 38
 4 8 -6 4690.94 364.408 18
 -4 -8 -6 4052.84 339.914 35
 4 -8 -6 4444.99 353.65 35
 4 -8 -6 4199.44 354.594 33
 4 8 -6 4068.9 350.816 17
 -4 8 -6 3809.38 309.906 3
 4 8 -6 4149.27 318.531 3
 4 -8 -7 2493.2 256.541 35
 4 -8 -7 2412.29 261.971 33
 -4 -8 -7 2811.06 245.022 35
 -4 8 -7 2412.92 203.19 28
 -4 8 -7 2581.9 214.607 27
 -4 -8 -7 2710.83 233.647 27
 4 -8 7 2969.19 264.943 15
 -4 -8 7 2901.69 256.159 15
 -4 8 -7 2350.15 214.879 22
 -4 8 -7 2474.67 218.02 21
 4 8 -7 3102.01 248.525 20
 4 8 -7 2980.55 240.575 19
 4 -8 -7 3242.24 277.34 42
 4 -8 7 2829.74 260.254 6
 -4 -8 7 3141.83 229.696 6
 4 -8 7 2987.28 265.711 16
 -4 -8 7 2966.31 254.206 16
 -4 8 -7 2920.33 229.214 3
 4 8 -7 2945.51 229.837 3
 4 -8 -8 9422.32 445.287 35
 -4 -8 -8 8224.66 428.091 27
 4 8 -8 8691.02 447.704 18
 4 -8 8 9180.44 439.968 6
 4 -8 8 9485.33 439.979 16
 -4 -8 8 9103.52 435.714 16
 4 8 -8 8325.77 445.031 17
 4 -8 8 9397.61 438.058 15
 -4 -8 8 9467.79 435.808 15
 -4 -9 0 6071.43 770.26 25
 4 -9 0 7017.86 760.295 11
 -4 -9 0 9174 534.191 43
 -4 9 0 7595.01 740.506 40
 -4 -9 1 19132.6 1048.63 43
 4 9 1 19104.7 1287.45 40
 4 9 -1 18805.4 1282.49 40
 -4 -9 -1 20042.4 1052.15 43
 -4 9 1 18228.7 1279.95 40
 -4 9 -1 19999 1305.12 40
 4 -9 -1 22742.1 1406.41 25
 4 -9 1 19688 1346.14 25
 -4 -9 -1 17631.7 1349.31 25
 -4 -9 1 18818.3 1363.97 25
 -4 -9 -2 35228.9 1823.18 43
 -4 -9 2 30798.4 1816.97 43
 4 9 -2 35663.9 2071.42 40
 4 9 2 36797.5 2073.31 40
 4 -9 -2 43108.3 2186.6 25
 4 -9 2 39727.6 2171.5 25
 -4 -9 -2 39021.8 2168.65 25
 -4 -9 2 35807.2 2127.33 25
 -4 9 2 39468.8 2097.34 40
 -4 9 -2 38219.6 2103.42 40
 4 9 -3 10973.1 903.185 40
 -4 -9 -3 9016.84 690.578 43
 -4 -9 -3 13390.3 688.376 38
 -4 9 -3 11678.5 936.558 40
 -4 -9 -3 13229.1 714.776 37
 -4 -9 -3 12223.7 708.774 36
 -4 -9 -3 13372.1 727.126 35
 -4 -9 3 11770.5 686.67 15
 4 -9 3 11782.7 712.616 12
 -4 -9 3 11387.4 710.824 12
 -4 -9 3 11235.4 695.523 5
 4 -9 3 12035.7 718.386 5
 -4 -9 -3 12638.6 724.958 24
 4 -9 -3 12427 961.543 25
 4 -9 3 14003.3 1003.59 25
 -4 -9 -3 11020.5 953.631 25
 -4 -9 3 11332.2 955.482 25
 -4 9 3 12736.6 684.925 22
 -4 9 -3 12667.1 703.632 22
 4 9 -3 11037 687.705 22
 -4 -9 -3 13273 718.024 23
 -4 9 3 13110.9 683.394 21
 4 9 -3 12084.4 693.511 21
 -4 9 -3 12230.2 699.665 21
 4 -9 -3 12855.7 720.719 10
 4 -9 3 11407.7 721.985 19
 4 -9 3 11238.5 722.363 20
 4 -9 -3 12984.8 720.6 9
 4 9 -3 12875.1 705.4 18
 4 -9 -3 12545.4 708.475 4
 -4 9 -3 12120.5 680.117 3
 4 9 -3 12881.2 687.865 3
 -4 -9 3 11930 701.494 7
 4 -9 3 13163.4 732.053 7
 4 9 -3 13036.9 704.473 17
 -4 -9 3 12744.1 697.256 16
 -4 -9 4 1666.48 476.631 41
 4 9 -4 1936.92 244.44 17
 -4 9 -4 2237.16 226.882 17
 -4 -9 4 1800.29 236.486 16
 -4 -9 -4 1440.9 236.742 36
 -4 -9 -4 1973.56 240.885 37
 -4 -9 -4 1944.91 231.22 38
 -4 -9 -4 1577.57 268.167 35
 4 -9 -4 1610.9 227.378 35
 4 -9 -4 1953.85 265.096 33
 -4 -9 4 1703.08 233.926 15
 -4 -9 -4 1747.65 201.024 27
 4 -9 -4 1785.05 232.832 27
 -4 -9 4 1705.98 222.999 5
 4 -9 4 2011.94 268.748 5
 -4 -9 4 1382.84 232.428 6
 -4 -9 4 1802.84 258.593 12
 4 -9 4 1842.46 250.255 12
 4 9 -4 1758.98 242.167 22
 -4 -9 -4 1533.44 245.675 24
 4 -9 -4 1568.8 228.972 10
 -4 9 -4 1995.74 239.422 21
 4 9 -4 1043.71 230.535 21
 -4 9 -4 1968.09 237.513 22
 -4 9 4 1746.86 203.499 22
 -4 9 4 2006.73 203.587 21
 4 -9 -4 1465.09 230.179 9
 4 9 -4 1557.22 238.48 18
 -4 9 -4 1751.3 215.746 18
 4 -9 4 1821.18 268.821 7
 -4 -9 4 1855.67 222.321 7
 4 -9 -4 1903.6 227.442 4
 -4 9 -4 1857.28 221.361 3
 4 9 -4 1987.19 221.197 3
 -4 -9 5 18823.6 982.647 15
 4 -9 -5 17410.7 975.068 27
 -4 -9 -5 17633.6 956.527 27
 4 -9 5 16903.4 971.352 12
 -4 -9 -5 17952.1 979.395 38
 -4 9 -5 18087.2 978.841 22
 4 9 -5 17254.7 988.487 22
 4 -9 5 17332.2 987.674 5
 4 -9 5 19013.5 985.391 6
 -4 -9 -5 17157.6 972.13 24
 4 9 -5 17402 987.385 21
 -4 9 -5 18416.1 976.928 21
 -4 9 -5 17344.6 953.338 18
 4 9 -5 18966.4 1003.57 18
 -4 -9 5 18112 983.517 6
 4 -9 5 17938.8 991.783 7
 4 9 -5 19324.4 1002.01 17
 -4 9 -5 17717.9 954.064 17
 -4 -9 5 17487.8 979.176 16
 -4 -9 -5 18196.5 1000.67 35
 4 -9 -5 18935.2 988.136 35
 4 -9 -5 18519 996.025 33
 4 -9 -5 17387.5 954.6 4
 -4 9 -5 18228.5 966.491 3
 4 9 -5 17658 964.617 3
 -4 -9 -5 17232.5 964.696 36
 -4 9 -6 4344.92 300.262 28
 -4 -9 -6 4892 332.945 27
 -4 -9 -6 4534.35 352.033 38
 4 -9 -6 4818.69 401.743 24
 4 9 -6 4468.33 367.075 22
 -4 9 -6 4992.76 347.081 22
 -4 9 -6 4937.76 345.604 21
 4 9 -6 4450 369.671 21
 4 -9 6 5019.93 365.3 6
 4 -9 6 4574.84 341.228 5
 4 -9 -6 3630.51 294.819 36
 4 9 -6 5064.09 392.151 18
 -4 9 -6 4487.25 329.173 3
 4 9 -6 4440.64 334.957 3
 4 -9 6 4977.87 347.467 7
 -4 -9 6 4931.22 348.583 6
 4 9 -6 4738.75 378.108 17
 -4 -9 -6 3945.18 349.793 35
 4 -9 -6 4788.41 358.516 35
 4 -9 -6 4542.89 368.937 33
 4 -9 -7 19590.2 1023.19 32
 -4 -9 -7 19404.8 997.306 27
 -4 9 -7 18411.4 980.908 27
 -4 -9 7 21087.6 1014.65 15
 4 -9 7 21348.7 1016.56 15
 -4 9 -7 18300.7 990.393 21
 4 9 -7 20600.8 1011.67 20
 -4 -9 -7 17796.4 1000.76 35
 4 -9 -7 19797.6 1016.24 35
 4 -9 7 21661 1020.11 16
 -4 -9 7 21352.5 1017.61 16
 -4 9 7 19361.5 983.051 13
 -4 9 -7 18006.4 989.711 22
 -4 9 -7 19746 993.695 3
 4 9 -7 17052.2 989.493 3
 -4 -9 7 20663.3 999.919 6
 4 9 -7 20221.4 1008.35 19
 -4 -9 8 1715.2 118.638 15
 4 -9 8 1643.29 117.509 15
 4 -9 8 1276.68 114.131 6
 4 -9 8 1589.61 118.377 16
 -4 -9 8 1713.29 119.546 16
 4 9 -8 1612.37 125.354 18
 4 9 -8 1668.19 125.214 17
 4 -10 0 35869.3 2032.57 25
 -4 -10 0 35103.9 2026.65 25
 4 10 0 32957.9 1934.93 40
 -4 -10 0 29885.7 1645.08 43
 -4 10 0 30781.3 1917.85 40
 4 -10 -1 8934.41 847.897 25
 4 -10 1 8880.59 866.525 25
 -4 -10 1 6991.45 828.482 25
 -4 -10 -1 8496.48 849.181 25
 -4 10 1 7326.73 748.375 40
 -4 10 -1 7594.05 749.888 40
 4 10 -1 6955.35 741.165 40
 4 10 1 6670.49 722.11 40
 -4 -10 -1 7622.07 513.599 43
 -4 -10 1 7347.66 516.22 43
 -4 -10 -2 4889.72 372.797 35
 -4 -10 -2 3707.15 352.423 32
 -4 -10 -2 4899.21 360.355 30
 -4 -10 2 4507.77 351.66 30
 -4 -10 -2 3955.97 364.757 31
 -4 -10 -2 3826.15 313.11 5
 -4 -10 2 3681.63 345.098 5
 4 -10 2 4449.17 350.316 5
 4 -10 -2 5426.3 637.509 25
 4 -10 2 4828.63 662.475 25
 -4 -10 2 4985.97 654.946 25
 -4 -10 -2 3914.34 647.125 25
 -4 -10 -2 5238.58 386.473 24
 4 -10 -2 4684.35 347.268 24
 -4 10 2 4140.69 319.116 22
 -4 10 -2 4127.32 334.097 22
 -4 -10 2 4973.89 350.104 23
 -4 -10 -2 4435.83 360.045 23
 4 -10 -2 4708.47 367.069 10
 -4 10 2 4711.06 320.478 21
 -4 10 -2 4885.02 338.92 21
 4 -10 2 4914.2 388.805 20
 4 -10 2 4025.47 366.817 19
 4 -10 -2 3585.61 346.962 8
 4 -10 2 3606.92 342.628 8
 4 -10 -2 4950.92 365.353 9
 -4 -10 -2 4929.24 364.966 37
 -4 10 2 3683.2 550.116 40
 4 10 -2 3756.16 549.797 40
 4 10 2 4923.53 572.832 40
 -4 10 -2 4644.74 607.072 40
 -4 -10 2 4415.5 376.678 43
 -4 -10 -2 3628.28 354.131 43
 -4 -10 2 3571.39 338.148 7
 -4 -10 2 4273.97 329.783 6
 -4 -10 -2 3587.34 309.509 7
 4 -10 2 5398.57 363.444 7
 -4 10 -3 986.714 182.105 3
 4 10 -3 1170.88 183.615 3
 4 10 -3 1079.77 203.615 18
 4 -10 3 1328.67 248.329 19
 -4 -10 -3 1098.15 211.672 37
 -4 -10 -3 1456.87 188.477 38
 -4 -10 -3 1207.84 223.632 36
 -4 -10 -3 1207.77 253.736 35
 -4 -10 -3 1189.65 211.126 30
 -4 -10 3 1082.87 243.632 12
 4 -10 3 1037.85 228.952 12
 4 -10 3 1105.76 182.542 6
 -4 -10 3 1108.39 224.912 5
 -4 -10 3 1005.46 204.762 6
 4 10 -3 1190.34 202.559 17
 -4 -10 3 1018.05 190.089 16
 -4 -10 -3 933.702 366.367 25
 4 -10 -3 1226.02 383.28 25
 4 -10 3 506.79 359.089 25
 4 -10 -3 1207.92 234.152 24
 4 10 -3 1096.11 196.258 22
 -4 -10 -3 767.384 222.412 23
 -4 -10 -3 1214.19 245.98 24
 4 10 -3 1029.38 193.018 21
 -4 10 3 1261.43 186.254 21
 -4 10 3 1164.8 190.786 22
 4 -10 -3 1325.49 234.208 10
 4 -10 3 1341.69 264.656 20
 -4 10 -3 530.802 304.08 40
 4 10 -3 170.621 303.778 40
 -4 -10 3 962.764 182.431 15
 -4 -10 3 1299.86 229.157 7
 4 -10 -3 847.433 204.153 8
 4 -10 -3 1557.69 233.269 4
 4 -10 -3 1165.57 229.81 9
 -4 -10 -4 4150.38 360.919 37
 -4 -10 -4 4916.2 380.138 36
 -4 -10 -4 5408.38 417.212 35
 4 -10 -4 4649.6 367.277 35
 -4 -10 4 4255.64 348.207 15
 4 -10 4 4301.05 379.954 12
 -4 -10 4 3836.98 373.375 12
 -4 -10 4 4039.52 349.159 5
 4 -10 4 4749.76 358.387 6
 4 -10 4 4718.11 396.152 5
 -4 -10 -4 4605.96 383.226 24
 4 -10 -4 5369.15 409.889 24
 -4 10 -4 4452.44 357.928 22
 4 10 -4 4751.81 365.702 22
 4 -10 -4 4917.69 370.495 10
 4 10 -4 4357.45 358.601 21
 -4 10 -4 4731.71 365.168 21
 4 -10 -4 5000.83 371.769 9
 -4 10 -4 5121.13 354.1 18
 4 10 -4 4964.4 368.792 18
 4 10 -4 4520.47 339.8 3
 4 -10 -4 5033.99 371.485 4
 -4 10 -4 4068.03 336.77 3
 4 10 -4 5366.5 375.661 17
 -4 10 -4 4728.78 346.947 17
 -4 -10 4 4746.74 358.792 16
 -4 -10 4 3858.73 346.739 7
 4 -10 4 4650.63 393.133 7
 -4 -10 4 4000.41 363.159 6
 -4 -10 -4 5057.22 358.629 38
 -4 -10 -5 10810.2 645.491 36
 -4 -10 -5 11492.1 684.763 35
 4 -10 -5 10539.8 653.127 35
 -4 -10 5 11544.5 656.812 15
 -4 -10 -5 10515 625.877 27
 4 -10 5 10672.9 653.622 12
 -4 10 5 11046.4 609.154 13
 4 -10 -5 10855.6 633.267 4
 4 -10 5 11618.3 657.25 6
 4 -10 5 11760.8 676.704 5
 4 -10 -5 11357.8 701.299 24
 -4 -10 -5 11405.3 660.731 24
 -4 10 -5 12414.3 670.438 22
 4 10 -5 11104.9 665.623 22
 -4 10 -5 11096.7 657.846 21
 4 10 -5 11438.9 666.869 21
 4 -10 -5 10761.8 632.43 10
 4 -10 -5 11562.4 636.032 9
 4 10 -5 11726.5 681.945 18
 -4 10 -5 10674.3 633.832 18
 -4 -10 -5 11517.3 660.038 38
 4 -10 5 11917 680.002 7
 -4 -10 5 10639.3 655.438 6
 4 10 -5 11707.6 678.996 17
 -4 10 -5 10655.6 628.773 17
 -4 -10 5 10569.7 653.977 16
 -4 10 -5 10780.9 639.973 3
 4 10 -5 10325.5 638.615 3
 -4 -10 -6 1031.9 165.33 27
 -4 -10 -6 1298.52 206.307 38
 -4 10 6 1046.27 140.416 13
 -4 -10 -6 1469.85 229.954 35
 4 -10 -6 1005.05 201.453 35
 4 -10 -6 987.072 156.169 36
 4 10 -6 1436.04 224.417 22
 4 -10 -6 1406.03 266.228 24
 -4 10 -6 1137.37 190.258 22
 -4 10 -6 987.342 191.423 21
 4 10 -6 869.262 205.389 21
 4 -10 6 1157.84 214.752 6
 4 -10 6 936.497 187.641 5
 -4 -10 6 1235.82 206.48 6
 4 -10 6 1037.37 191.761 7
 4 10 -6 834.647 224.463 18
 4 -10 -6 1209.89 223.867 42
 -4 10 -6 1131.5 183.28 3
 4 10 -6 984.032 176.294 3
 -4 -10 6 1245.37 211.529 15
 4 -10 6 1223.07 216.906 15
 4 10 -6 1368.48 231.358 17
 -4 -10 6 981.99 197.684 16
 4 -10 6 954.453 207.573 16
 4 -10 -7 151.63 143.889 32
 -4 -10 -7 288.599 108.341 27
 -4 10 7 305.194 74.7216 13
 -4 -10 7 437.231 120.141 6
 -4 10 -7 429.051 113.063 22
 -4 10 -7 391.737 114.921 21
 4 10 -7 500.114 137.944 20
 4 10 -7 488.66 132.837 19
 4 10 -7 831.953 162.673 18
 4 10 -7 580.879 155.317 17
 -4 10 -7 391.708 96.0547 3
 4 10 -7 256.097 97.6862 3
 4 -10 -7 509.507 141.448 35
 -4 -10 -7 797.645 139.862 35
 4 -10 -7 413.377 147.311 42
 -4 -11 0 1496.89 235.487 37
 -4 -11 0 1558.53 230.903 36
 -4 -11 0 1243.51 287.754 35
 -4 -11 0 1613.42 299.67 31
 -4 -11 0 1701.13 258.123 30
 4 -11 0 1922.52 251.671 32
 4 -11 0 2110.2 238.551 12
 -4 -11 0 1885.76 228.662 12
 -4 -11 0 1886.51 246.136 5
 -4 -11 0 2268.07 204.133 6
 4 11 0 1989.78 476.416 40
 -4 11 0 1492.55 449.848 40
 -4 -11 0 2169.34 555.691 25
 -4 -11 0 2498.96 311.489 24
 -4 -11 0 1993.43 283.051 23
 4 -11 0 2057.53 257.328 10
 -4 11 0 1866.68 220.841 21
 -4 11 0 1944.65 233.378 22
 4 -11 0 1980.78 263.062 20
 4 -11 0 1777.65 254.7 19
 4 -11 0 1834.98 235.785 4
 -4 -11 0 1612.4 285.637 43
 4 -11 0 2150.02 255.47 9
 -4 -11 0 1861.74 301.892 8
 4 -11 0 2607.54 287.769 8
 -4 -11 0 2495.84 264.828 7
 4 -11 -1 14665.2 780.387 32
 -4 -11 -1 13015 773.333 30
 -4 -11 1 13717.2 776.451 30
 -4 -11 1 12497.6 796.451 31
 -4 -11 -1 12980.6 797.271 31
 -4 -11 1 12647.9 757.312 12
 4 -11 1 13024.7 764.71 12
 -4 -11 -1 12625.9 748.847 5
 4 -11 1 13140.9 745.22 5
 -4 11 -1 11904.3 1057.22 40
 -4 11 1 12418.9 1035.24 40
 4 -11 -1 14035.9 1126.41 25
 4 -11 1 15303.4 1157.95 25
 -4 -11 1 10608.8 802.59 24
 -4 -11 -1 14548 803.667 24
 -4 -11 -1 14423.9 1163.17 25
 -4 -11 1 12580.4 1122.53 25
 -4 11 1 13197.9 738.204 22
 -4 11 -1 12737.1 744.134 22
 -4 -11 1 14328.1 781.607 23
 4 -11 -1 14141.4 781.137 10
 4 -11 1 12698.1 749.511 10
 -4 11 1 13180.8 734.682 21
 -4 11 -1 13588.7 746.441 21
 4 -11 -1 13307.8 766.312 19
 4 -11 -1 13644.4 774.592 20
 4 -11 1 12293.4 777.145 19
 4 -11 1 13546.2 788.936 20
 4 -11 1 12751.7 747.193 9
 4 -11 1 13160.4 772.286 8
 4 -11 -1 14363.1 778.509 9
 4 -11 -1 12754.2 774.538 8
 -4 -11 -1 14717.9 771.636 37
 -4 -11 1 12438.7 740.488 37
 -4 -11 1 13015.9 743.64 36
 -4 -11 -1 14028.1 765.549 36
 -4 -11 -1 11729.1 794.468 43
 -4 -11 1 11003 797.313 43
 4 11 -1 15145 1086.87 40
 4 11 1 13790.4 1053.87 40
 4 -11 -1 13765.7 770.191 4
 4 -11 1 11968.8 726.928 4
 -4 -11 1 13805.8 735.162 6
 4 -11 1 12976.8 745.275 7
 -4 -11 -1 12408.8 747.475 7
 -4 11 2 35084.2 2111.48 40
 -4 11 -2 35804.1 2156.29 40
 -4 -11 -2 35606.3 1815.52 37
 -4 -11 -2 38428.7 1840.89 35
 4 -11 -2 40688.2 1849.27 32
 -4 -11 -2 36481.8 1821.5 30
 -4 -11 2 37037.3 1824.77 30
 -4 -11 -2 31865.3 1822.55 31
 -4 -11 2 35768.6 1820.24 12
 -4 -11 -2 34261.9 1789.07 5
 -4 -11 2 33783.6 1805.69 5
 4 -11 2 34233.9 1806.82 5
 4 -11 -2 37524.9 2186.37 25
 4 -11 2 36201.8 2188.34 25
 4 -11 -2 38002.7 1816.32 24
 -4 -11 -2 39434.2 1851.37 24
 -4 -11 -2 35043.6 2199.32 25
 -4 -11 2 33206.4 2158.12 25
 -4 11 2 36460 1788.11 22
 -4 11 -2 35147.1 1799.28 22
 -4 -11 2 34507.1 1812.17 23
 -4 -11 -2 37478.4 1838.1 23
 4 -11 -2 38558.3 1830.12 10
 -4 11 -2 36628.4 1800.83 21
 -4 11 2 36768.8 1785.53 21
 4 -11 -2 35089.1 1804.08 19
 4 -11 2 33708.2 1843.53 20
 4 -11 2 34861 1842.74 19
 4 -11 -2 34548.5 1806.68 20
 4 11 -2 36656.6 1790.24 18
 4 11 -2 33951.9 2100.53 40
 4 11 2 33183.5 2097.74 40
 -4 -11 -2 28669.9 1819.95 43
 -4 -11 2 21777.6 1803.87 43
 4 11 -2 36010.1 1786.59 17
 -4 -11 2 35483.2 1812.13 7
 -4 -11 -2 35675.1 1791.99 7
 4 -11 2 34681.4 1810.71 7
 -4 -11 2 33997.1 1793.32 6
 4 -11 2 33990 1813.21 8
 4 -11 -2 33864.2 1814.84 8
 4 -11 -2 38669.3 1827.95 9
 -4 11 -3 1620.78 208.45 3
 4 11 -3 1622.25 205.218 3
 4 -11 3 1743.06 290.446 19
 4 11 -3 2003.65 238.078 18
 -4 -11 -3 1444.76 257.59 36
 -4 -11 -3 1712.35 201.376 38
 -4 -11 -3 1566.71 245.684 37
 -4 -11 -3 1989.85 299.188 35
 -4 -11 -3 1431.19 245.917 31
 -4 -11 -3 1753.76 238.007 30
 -4 -11 3 1645.37 235.005 30
 -4 -11 -3 1375.62 243.998 32
 -4 -11 3 2063.75 270.331 12
 4 -11 3 1948.91 274.773 12
 4 -11 3 1573.63 196.168 6
 -4 -11 3 1296.41 231.676 5
 -4 -11 3 1707.69 240.84 6
 4 11 -3 1484.67 218.818 17
 -4 -11 3 1238.19 196.008 16
 -4 -11 -3 1708.68 425.675 25
 -4 -11 -3 1536.76 257.202 23
 -4 -11 -3 1937.96 281.477 24
 4 -11 -3 1447.68 253.78 24
 -4 11 3 1774.99 205.332 21
 -4 11 3 1694.33 202.99 22
 4 -11 -3 1391.23 243.952 10
 4 -11 3 1547.26 291.164 20
 -4 11 -3 1925.46 422.061 40
 4 11 -3 1693.53 397.151 40
 -4 -11 3 1493.26 203.068 15
 4 -11 -3 1658.75 240.17 8
 4 -11 3 1274.15 228.214 8
 -4 -11 3 1535.73 237.312 7
 4 -11 -3 1851.42 270.825 4
 4 -11 -3 1687.39 246.708 9
 -4 -11 -4 11022.9 652.445 37
 -4 -11 -4 10480.9 663.233 36
 -4 -11 -4 11509.9 697.752 35
 4 -11 -4 11511 648.616 35
 -4 -11 4 10213.9 632.243 15
 4 -11 4 11280.1 675.685 12
 -4 -11 4 10429.2 672.057 12
 -4 -11 4 10892.5 651.014 5
 4 -11 4 10381.4 635.288 6
 4 -11 4 11277.3 680.22 5
 4 -11 -4 12019.2 695.916 24
 -4 -11 -4 10175.9 674.132 24
 -4 11 -4 11374.6 665.783 22
 4 11 -4 10035.8 639.126 22
 -4 -11 -4 10026.5 643.758 23
 4 -11 -4 11118.6 663.813 10
 4 11 -4 10607.6 642.921 21
 -4 11 -4 11227.1 662.473 21
 4 -11 -4 11007.9 658.376 9
 4 11 -4 10863.3 638.578 3
 -4 11 -4 11227.6 635.61 3
 4 -11 -4 10524.2 656.548 4
 -4 11 -4 11810.8 643.69 17
 4 11 -4 13021.4 672.805 17
 -4 -11 4 10595.4 637.208 16
 -4 -11 -4 11556.2 644.837 38
 4 11 -4 11072.8 662.292 18
 -4 11 -4 11049.3 642.854 18
 -4 -11 4 10518.6 647.906 7
 4 -11 4 11107.8 681.588 7
 -4 -11 -5 7497.05 462.666 38
 -4 -11 -5 6715.84 458.16 36
 -4 -11 -5 6648.14 432.656 37
 -4 -11 -5 7823.81 502.186 35
 4 -11 -5 6358.4 451.031 35
 -4 -11 5 7100.56 455.421 15
 -4 -11 -5 6848.29 421.523 27
 4 -11 5 7265.85 469.451 12
 -4 -11 -5 6743.42 465.705 24
 4 -11 -5 7449.5 506.636 24
 -4 -11 5 6564.25 433.571 5
 4 -11 -5 7698.81 447.625 4
 4 -11 5 7366.45 454.638 6
 4 -11 5 7881.19 489.928 5
 -4 11 -5 7103.5 471.819 22
 4 11 -5 7262.04 466.842 22
 -4 11 -5 6736.8 464.799 21
 4 11 -5 7087.05 467.132 21
 4 -11 -5 7187.91 443.356 10
 4 -11 -5 7010.49 437.543 9
 4 11 -5 7716.37 485.031 18
 -4 11 -5 7610.93 448.891 18
 -4 11 -5 5812.01 431.07 17
 4 11 -5 7104.68 474.004 17
 -4 -11 5 6848.48 457.437 16
 4 -11 5 7150.76 481.738 7
 -4 -11 5 7785.27 482.535 6
 -4 -11 5 6067.36 428.961 7
 -4 11 -5 7364.29 447.558 3
 4 11 -5 7622.71 454.026 3
 4 -11 -5 7214.05 487.118 42
 4 -11 -6 3264.72 266.65 35
 -4 -11 -6 2583.09 286.192 35
 4 -11 -6 3520.09 317.553 32
 -4 -11 -6 2749.57 232.845 27
 4 -11 -6 3182.85 311.353 24
 4 -11 -6 2694.65 233.951 36
 -4 11 -6 2918.61 265.544 22
 4 -11 -6 3215.8 283.19 42
 -4 11 -6 3291.83 270.721 21
 4 11 -6 4053.87 304.164 18
 -4 11 -6 3355.8 250.073 3
 4 11 -6 3677.4 256.478 3
 -4 -11 -6 3333.2 271.192 38
 4 -11 6 3422.86 272.763 15
 -4 -11 6 3763.51 274.478 15
 4 -11 6 3712.16 272.49 7
 -4 -11 6 3738.24 279.931 6
 4 -11 6 3625.28 271.345 6
 4 -11 6 4227.16 278.297 5
 4 -11 6 3413.1 274.251 16
 4 11 -6 3537.34 293.497 17
 -4 -11 6 3410.72 271.339 16
 4 -11 -7 3371.19 237.757 35
 -4 -11 -7 3825.64 244.171 35
 4 -11 -7 3491.98 251.82 32
 4 -11 7 4640.17 253.974 6
 4 -11 -7 4477.7 272.958 24
 -4 11 -7 3484.42 230.326 22
 4 -11 -7 4483.4 257.582 42
 -4 11 -7 3332.54 228.979 21
 4 11 -7 4031.66 248.641 20
 -4 -11 7 4209.02 244.671 6
 4 -11 7 4414.36 249.848 15
 -4 -11 7 4226 248.31 15
 4 -11 7 4259.02 250.255 16
 4 11 -7 4381.04 262.828 17
 -4 -11 7 3951.39 249.913 16
 4 11 -7 2980.5 217.891 3
 4 11 -7 4245.94 263.471 18
 4 11 -7 4329.02 248.682 19
 4 -12 0 76741.5 3724.51 32
 -4 -12 0 77587.3 3743.52 30
 4 -12 0 73519.7 3706.15 12
 -4 -12 0 75367.2 3706.49 12
 -4 -12 0 75054.8 3711.97 5
 4 -12 0 72111.3 3686.91 5
 4 12 0 78676.5 4090.1 40
 -4 -12 0 70921.1 3748.14 43
 -4 -12 0 75103.5 4189.83 25
 -4 12 0 76419.3 3701.89 22
 -4 -12 0 76749.9 3744.44 23
 -4 12 0 73908.5 3695.57 21
 4 -12 0 77074 3727.52 10
 4 -12 0 76662.8 3738.38 19
 4 -12 0 77285.6 3743.67 20
 -4 -12 0 78132.4 3720.8 37
 -4 -12 0 76175.2 3715.37 36
 -4 -12 0 70860.1 3673.7 6
 4 -12 0 69286.8 3684.58 7
 -4 -12 0 76773.5 3716.29 7
 -4 12 0 79951.6 4106.62 40
 4 -12 0 76088.2 3725.85 9
 4 -12 0 79334.3 3742.95 8
 4 -12 0 72703.9 3707.58 4
 -4 -12 -1 13927.4 811.443 35
 4 -12 -1 13934.9 799.887 32
 -4 -12 -1 13663.9 800.185 30
 -4 -12 1 13005.6 796.181 30
 -4 -12 1 12784.1 816.201 31
 -4 -12 -1 13825.6 823.379 31
 -4 -12 1 13268.8 778.959 12
 4 -12 1 12962.5 770.199 12
 -4 -12 -1 14051.8 761.869 5
 4 -12 1 13736.8 763.589 5
 4 12 -1 15139.3 1130.26 40
 4 12 1 13264.3 1085.02 40
 -4 -12 -1 12478.7 811.224 43
 -4 -12 1 10682 798.347 43
 4 -12 -1 14171.5 1161.7 25
 4 -12 1 14443.7 1191.88 25
 -4 -12 1 10849 817.052 24
 -4 -12 -1 14206.5 828.553 24
 -4 -12 -1 13255.2 1165.59 25
 -4 -12 1 12892.6 1138 25
 -4 12 -1 13399 758.021 22
 -4 -12 1 13989.7 795.445 23
 -4 12 1 13186.4 749.359 22
 -4 12 1 13770.6 749.268 21
 -4 12 -1 13021.3 752.661 21
 4 -12 -1 13456.8 786.294 10
 4 -12 1 11348.1 760.909 10
 4 -12 -1 13237.1 783.015 20
 4 -12 1 12834.6 796.583 19
 4 -12 -1 13229 781.848 19
 4 -12 1 13053 803.037 20
 4 -12 1 12510.1 747.26 4
 4 -12 -1 13397.1 773.886 4
 4 -12 1 13588.2 762.228 7
 -4 -12 -1 12841 757.497 7
 -4 -12 1 13333.2 740.764 6
 -4 -12 1 13688.5 763.289 37
 -4 -12 -1 14064 781.295 37
 -4 -12 1 13867.2 757.691 36
 -4 -12 -1 13068.4 772.812 36
 -4 12 -1 13372 1111.55 40
 -4 12 1 12559.2 1065.54 40
 4 -12 -1 14487.2 802.157 8
 4 -12 -1 14393.7 792.317 9
 4 -12 1 12917.9 769.129 9
 4 -12 1 13756.9 792.132 8
 -4 -12 2 29070.9 1524.83 7
 4 -12 2 28537.1 1516.67 7
 -4 -12 2 28790.6 1495.38 6
 -4 -12 -2 26819.4 1487.5 7
 -4 -12 2 28898.7 1526.16 30
 4 -12 -2 32172.7 1554.91 32
 -4 -12 -2 29471.2 1528.46 30
 -4 -12 -2 28961.3 1550.19 31
 -4 -12 2 30065.7 1535.87 12
 4 -12 2 28175.4 1523.11 12
 -4 -12 -2 28032.2 1490.38 5
 -4 -12 2 29412.5 1523.06 5
 4 -12 2 29742 1519.82 5
 4 12 2 27005.5 1804.68 40
 4 12 -2 28239.4 1822.71 40
 4 -12 -2 27713.9 1889.17 25
 4 -12 2 30704.8 1916.82 25
 4 -12 -2 30132.9 1519.59 24
 -4 -12 -2 30125.8 1559.22 24
 -4 -12 -2 28082.5 1919.63 25
 -4 -12 2 26385.7 1876.3 25
 -4 12 2 29774.8 1488.29 22
 -4 12 -2 28365 1505.11 22
 -4 -12 2 27360.7 1512.36 23
 -4 -12 -2 29687.4 1543.18 23
 -4 12 -2 28412.8 1502.82 21
 -4 12 2 28995.6 1483.3 21
 4 -12 -2 28498 1530.68 10
 4 -12 -2 27679.3 1510.01 20
 4 -12 -2 27539.8 1505.84 19
 4 -12 2 28079.3 1549.32 20
 4 -12 2 28782.5 1549.3 19
 -4 12 -2 28342.2 1847.45 40
 -4 12 2 27090.9 1810.46 40
 4 -12 -2 29626.7 1532.54 9
 4 -12 -2 31380 1536.55 8
 4 -12 2 27243.9 1519.55 8
 4 12 -2 29152.3 1489.12 18
 -4 -12 -2 28863.3 1521.97 37
 -4 -12 -2 30175.6 1532.76 36
 4 12 -2 29771.1 1488.73 17
 -4 -12 -3 17369.4 962.287 35
 4 -12 -3 17393.1 958.362 32
 -4 -12 -3 15140.7 907.808 30
 -4 -12 3 15783.6 912.95 30
 -4 -12 -3 14623.8 923.975 31
 4 -12 3 16453.3 939.587 12
 -4 -12 3 16182.4 943.782 12
 4 -12 3 16568.1 933.337 5
 -4 -12 3 16416.3 924.463 5
 4 12 -3 17278.4 912.733 18
 -4 -12 -3 15582 954.284 24
 4 -12 -3 17280.7 938.208 24
 -4 12 -3 16022 918.745 22
 -4 -12 -3 16191 933.108 23
 4 -12 -3 17479.4 945.552 10
 -4 12 -3 17385.4 922.546 21
 4 -12 -3 15388.2 912.711 8
 4 -12 3 15531.7 912.094 8
 4 -12 -3 16894 942.393 9
 -4 -12 3 15995.1 877.79 16
 4 12 -3 16529.4 905.566 17
 -4 -12 3 15919 875.601 15
 4 -12 -3 16340.5 933.142 4
 -4 12 -3 18104.9 905.28 3
 4 12 -3 17545 901.683 3
 -4 -12 -3 16005 922.381 37
 -4 -12 -3 16637.7 934.345 36
 -4 -12 3 16684.4 928.551 7
 -4 -12 3 16539.1 908.423 6
 4 -12 3 17482.3 941.941 7
 -4 -12 -4 31483.1 1534.93 35
 4 -12 -4 32641.5 1552.67 32
 4 -12 4 28121.3 1507.12 12
 -4 -12 4 29391.4 1516.62 12
 -4 -12 4 27033.3 1485.7 5
 4 -12 4 29368.4 1469.41 6
 4 -12 4 28350.1 1508.92 5
 -4 12 -4 29876.9 1489.62 18
 4 12 -4 29078.6 1496.37 18
 4 -12 -4 32201.1 1525.96 24
 -4 -12 -4 25853.6 1507.39 24
 4 12 -4 27816.5 1477.46 22
 -4 -12 -4 28758.7 1492.93 23
 4 12 -4 25455.9 1469.1 21
 4 -12 -4 27097.6 1492.06 10
 4 -12 -4 28076 1493.89 9
 -4 12 -4 30209.8 1487.72 17
 4 12 -4 29109.9 1494.58 17
 -4 -12 4 28677.2 1471.6 16
 -4 -12 4 29456.4 1471.94 15
 4 12 -4 29106.1 1477.97 3
 4 -12 -4 29944.7 1500.2 4
 -4 12 -4 27515.6 1471.03 3
 -4 -12 -4 29245.8 1494.67 37
 -4 -12 -4 28042.5 1506.62 36
 -4 -12 4 29262.3 1494.97 6
 4 -12 4 29803.9 1514.63 7
 -4 -12 4 26643.2 1482.9 7
 -4 -12 5 1719.23 200.162 15
 4 -12 5 1391.05 198.381 15
 4 -12 5 1517.84 228.611 12
 4 -12 -5 1697.29 235.95 42
 4 -12 5 1706.23 246.089 5
 -4 -12 5 1378.37 186.633 5
 4 -12 5 1608.3 198.354 6
 4 12 -5 1705.1 238.593 18
 -4 12 -5 1263.62 191.197 18
 -4 -12 -5 1229.78 224.686 24
 4 -12 -5 1803.22 263.481 24
 4 12 -5 1636.36 217.193 22
 4 12 -5 1421.72 207.341 21
 -4 12 -5 1677.09 237.241 22
 -4 12 -5 1575.07 230.89 21
 4 -12 -5 1305.64 179.746 10
 4 -12 -5 1303 177.692 9
 -4 -12 -5 1422.63 213.898 36
 -4 -12 -5 1470.14 174.587 37
 4 12 -5 1606.92 196.633 3
 4 -12 -5 1727.02 196.278 4
 -4 12 -5 1367.84 189.189 3
 4 12 -5 1678.06 230.392 17
 -4 12 -5 1266.27 183.907 17
 -4 -12 5 1823.56 210.278 16
 4 -12 5 1577.79 205.637 16
 4 -12 5 1285.62 237.237 7
 -4 -12 5 1142 178.975 7
 4 -12 -5 1582.23 203.466 35
 4 -12 -5 1329.27 218.8 36
 -4 -12 -5 1708.76 263.108 35
 4 -12 -6 3133.28 265.296 32
 4 -12 6 1899.22 187.728 12
 4 -12 6 2719.63 213.594 6
 4 -12 6 2716.99 217.234 5
 -4 -12 -6 2950.63 252.387 35
 4 -12 -6 2288.61 210.516 35
 4 12 -6 2551.4 239.323 18
 -4 -12 6 2793.75 230.491 6
 4 -12 6 2416.65 215.981 7
 4 -12 6 2755.3 218.997 16
 4 12 -6 2595.41 236.296 17
 -4 -12 6 3043.29 218.632 16
 -4 12 -6 2448.96 221.406 21
 4 12 -6 2330.89 199.213 3
 -4 12 -6 2345.92 193.685 3
 -4 -12 6 2632.36 211.964 15
 4 -12 6 2589.33 213.873 15
 4 -12 -6 2988.31 230.681 42
 -4 12 -6 2408.54 220.867 22
 4 -12 -6 2794.32 260.038 24
 4 -12 -7 34110.4 1504.67 24
 4 12 -7 29972.7 1495.34 17
 4 12 -7 30249.7 1496.76 18
 -4 -12 7 28847.1 1486.42 6
 -4 -13 0 35065.3 1714.17 5
 4 -13 0 33083.6 1724.5 9
 4 -13 0 34460.2 1749.39 8
 -4 13 0 33059.4 1693.82 22
 -4 -13 0 35634.8 1750.19 23
 4 -13 0 32848.2 1724.78 10
 -4 13 0 33703.9 1692.86 21
 4 -13 0 31371.1 1724.24 19
 4 -13 0 31786.7 1729.9 20
 -4 -13 0 33658 1714.45 37
 -4 -13 0 32075.3 1710.3 36
 4 -13 0 30812.2 1694.19 12
 -4 -13 0 32015.7 1694.71 12
 4 -13 0 31817.5 1708.5 4
 4 -13 0 31900.5 1715.04 32
 -4 -13 0 35794.8 1750.83 30
 -4 -13 0 31987.3 1662.11 6
 -4 -13 0 34702 1713.95 7
 4 -13 1 28090.9 1546.96 12
 -4 -13 1 29837.9 1558.42 12
 -4 -13 -1 30889.8 1545.34 5
 -4 -13 1 29856.6 1559.35 5
 4 -13 1 28591.1 1530.26 4
 4 -13 1 30079.3 1538.77 5
 4 -13 -1 33098.8 1586.11 8
 4 -13 -1 30435.7 1574.82 9
 4 -13 1 27978.4 1548.62 9
 4 -13 1 31818 1583.17 8
 -4 -13 1 19457.8 1594.71 24
 -4 -13 -1 30777.9 1612.44 24
 -4 13 -1 29612.3 1540.46 22
 -4 13 1 30985.5 1534 22
 -4 -13 1 30975.6 1572.92 23
 4 -13 1 29716.4 1557.63 10
 4 -13 -1 31926.2 1581.08 10
 -4 13 1 29570.1 1524.91 21
 -4 13 -1 30356.4 1538.8 21
 4 -13 1 29197.4 1586.37 20
 4 -13 -1 30491.8 1565.68 20
 4 -13 1 27526.4 1575.2 19
 4 -13 -1 28139.9 1552.73 19
 -4 -13 1 28967.7 1538.54 37
 -4 -13 -1 30062.6 1566.31 37
 -4 -13 1 30058.4 1536.38 36
 -4 -13 -1 28666.4 1558.86 36
 -4 -13 -1 25145.4 1577 35
 4 -13 1 29923.8 1539.59 7
 -4 -13 -1 31886.7 1549.76 7
 -4 -13 1 28684.5 1514.95 6
 -4 -13 1 31080.9 1564.85 7
 4 -13 1 28358.5 1564.87 31
 -4 -13 -1 31014.4 1581.82 30
 -4 -13 1 29357.3 1578.55 30
 4 -13 -1 32450.2 1584.23 32
 -4 -13 1 28760 1604.44 31
 -4 -13 -1 29325.7 1600.91 31
 4 -13 -1 31786.5 1571.18 4
 4 -13 2 14306.5 800.057 12
 -4 -13 2 13144.4 792.788 12
 -4 -13 -2 13177.5 750.988 5
 -4 -13 2 13717.8 794.925 5
 4 -13 2 12948.5 775.465 5
 4 -13 -2 13457.6 777.513 24
 -4 -13 -2 14028.2 836.232 24
 -4 13 -2 13429.1 770.906 22
 -4 -13 2 13326.9 786.686 23
 -4 -13 -2 13483.1 810.598 23
 -4 13 2 14104.5 749.332 22
 4 13 -2 13562.6 746.891 17
 -4 13 -2 14186.9 773.129 21
 -4 13 2 13311.4 740.883 21
 4 -13 -2 11816.6 760.782 19
 4 -13 -2 10811.6 755.519 20
 -4 -13 2 13238.9 786.977 7
 -4 -13 2 14445.7 760.998 6
 4 -13 2 13902.8 786.493 7
 -4 -13 -2 12668 748.442 7
 4 13 -2 13799.3 752.471 18
 4 -13 -2 12796.5 804.885 32
 -4 -13 -2 13616.9 796.626 30
 -4 -13 2 13273.1 792.198 30
 -4 -13 -2 13136.5 817.199 31
 -4 -13 -2 13915.3 803.748 36
 4 -13 2 12831.3 789.245 8
 4 -13 -2 14718 804.04 8
 4 -13 3 359.224 238.647 12
 4 13 -3 466.021 186.744 18
 4 -13 3 553.262 228.112 5
 -4 -13 3 834.623 243.544 5
 -4 -13 3 359.207 194.093 6
 -4 13 -3 628.408 169.065 3
 4 13 -3 223.168 180.826 3
 -4 -13 -3 733.92 243.716 23
 4 -13 -3 573.703 225.578 24
 -4 -13 -3 426.246 258.325 24
 -4 13 -3 947.159 223.304 21
 -4 13 -3 736.979 219.059 22
 4 -13 -3 811.817 255.109 10
 4 -13 -3 951.455 251.257 9
 4 13 -3 513.177 184.454 17
 -4 -13 -3 557.895 200.955 30
 -4 -13 3 511.336 194.659 30
 -4 -13 -3 641.1 231.833 31
 4 -13 -3 169.831 261.691 32
 4 -13 -3 530.995 253.816 4
 -4 -13 -3 624.304 222.662 37
 -4 -13 -3 793.244 256.521 36
 4 -13 3 994.447 247.375 7
 4 -13 3 505.645 205.012 8
 4 -13 -3 582.329 195.871 8
 -4 -13 3 631.479 226.832 7
 -4 -13 -4 1701.39 290.433 35
 4 -13 -4 2481.47 333.653 32
 4 -13 4 1913.43 269.453 12
 -4 -13 4 1748.55 269.726 12
 -4 13 -4 1991.49 232.257 18
 4 13 -4 1897.47 241.818 18
 4 -13 4 1624.39 264.645 5
 -4 -13 4 1789.56 237.784 5
 -4 -13 4 1810.01 242.445 6
 4 -13 4 1618.33 187.335 6
 -4 13 -4 2129.49 217.449 3
 4 13 -4 1566.04 212.28 3
 4 -13 -4 2254.66 281.509 24
 4 13 -4 1617.79 205.069 22
 -4 -13 -4 1901.66 241.662 23
 -4 -13 -4 1983.77 297.978 24
 -4 13 -4 1944.79 253.554 22
 -4 13 -4 2064.82 252.552 21
 4 13 -4 1330.61 195.849 21
 4 -13 -4 1776.73 247.131 10
 4 -13 -4 1680.83 243.601 9
 -4 -13 -4 1498.48 257.194 36
 -4 -13 -4 1765.9 235.6 37
 -4 -13 4 1899.82 195.459 15
 4 -13 4 1491.16 184.961 15
 4 -13 -4 1694.83 238.467 4
 4 13 -4 1848.92 233.199 17
 4 -13 4 1234.14 184.968 16
 -4 -13 4 2130.29 200.599 16
 -4 13 -4 2245.8 233.866 17
 4 -13 4 1892.67 265.221 7
 -4 -13 4 1466.73 231.72 7
 4 -13 5 293.536 165.614 12
 4 -13 5 240.797 132.908 15
 -4 -13 5 221.891 131.71 15
 -4 -13 5 143.371 133.24 5
 4 -13 5 62.8856 173.475 5
 4 -13 5 79.7815 126.181 6
 -4 -13 -5 284.813 188.595 24
 4 -13 -5 424.38 199.216 24
 4 13 -5 123.402 142.851 22
 4 13 -5 51.199 141.782 21
 4 -13 -5 188.201 160.108 42
 4 13 -5 -95.5542 163.674 17
 -4 13 -5 -59.1702 132.705 17
 -4 -13 5 163.804 129.923 16
 4 -13 5 119.468 129.568 16
 -4 -13 -5 408.616 172.363 36
 4 13 -5 61.2245 162.65 18
 -4 13 -5 101.17 139.628 18
 -4 13 -5 311.459 135.35 3
 4 13 -5 331.481 139.585 3
 4 -13 -5 195.945 134.559 4
 4 -13 5 535.207 187.558 7
 -4 -13 5 -38.512 131.58 7
 4 -13 -5 293.98 164.084 36
 -4 -13 -5 379.862 218.701 35
 4 -13 -6 10231.9 554.52 32
 4 -13 6 8239.41 509.026 12
 4 -13 6 10519.3 522.801 6
 4 -13 6 10377.7 533.498 5
 4 -13 -6 11056 558.767 24
 -4 13 -6 10282.3 538.378 22
 4 -13 -6 10124.8 531.73 42
 -4 13 -6 10134 537.124 21
 4 -13 6 9664.85 519.075 15
 -4 -13 6 10076.3 520.64 15
 4 13 -6 10171.7 543.433 18
 -4 -13 6 11200 541.659 6
 4 -13 6 10171.8 532.789 7
 4 13 -6 9187.42 513.27 3
 4 13 -6 10210.6 542.086 17
 4 -13 6 9637.23 519.395 16
 -4 -13 6 9995.81 521.372 16
 -4 -13 -6 9514.52 547.092 35
 -4 -14 0 6954.62 571.081 24
 -4 -14 0 7359.13 501.6 5
 4 -14 0 7268.18 502.37 4
 -4 14 0 6965.99 468.185 22
 -4 -14 0 7970.31 543.028 23
 4 -14 0 8443.78 527.611 10
 -4 14 0 7413.61 470.019 21
 4 -14 0 6983.63 523.029 20
 4 -14 0 6631.51 511.27 19
 4 -14 0 7914.16 538.112 8
 4 -14 0 7818.36 516.336 9
 -4 -14 0 7019.19 494.501 7
 4 -14 0 6674.93 503.653 32
 -4 -14 0 7136.91 524.285 30
 -4 -14 0 7159.36 498 37
 4 -14 0 7389.73 472.911 36
 -4 -14 0 6770.92 493.388 36
 4 -14 0 7562.42 479.344 12
 4 -14 1 730.175 226.354 12
 -4 -14 1 689.236 219.809 12
 -4 -14 -1 694.213 197.356 5
 -4 -14 1 706.047 237.054 5
 -4 -14 1 666.106 164.405 6
 4 -14 1 734.448 193.522 5
 4 -14 1 468.302 188.554 4
 4 -14 -1 566.828 253.429 4
 -4 -14 -1 894.84 323.573 24
 -4 -14 1 611.463 237.684 23
 4 -14 -1 686.996 263.929 10
 4 -14 1 690.571 227.684 10
 -4 14 -1 1013.45 205.674 21
 -4 14 -1 693.223 205.987 22
 -4 14 1 955.153 183.752 22
 -4 14 1 981.535 186.876 21
 4 -14 1 909.593 276.718 20
 4 -14 -1 684.967 231.361 20
 4 -14 -1 812.543 225.357 19
 4 -14 1 929.396 267.931 19
 4 -14 1 757.4 227.784 9
 4 -14 -1 619.544 264.451 9
 4 -14 1 712.743 196.646 7
 4 -14 1 1446.84 294.14 8
 -4 -14 1 784.4 244.872 7
 -4 -14 -1 396.655 203.93 7
 4 -14 -1 1111.58 284.163 8
 -4 -14 1 920.123 261.659 30
 -4 -14 -1 1242.39 287.202 31
 4 -14 1 673.965 232.009 31
 -4 -14 -1 817.541 255.344 30
 4 -14 -1 700.419 246.073 32
 -4 -14 -1 907.394 248.637 37
 -4 -14 -1 961.359 241.958 36
 -4 -14 1 948.108 218.142 37
 -4 -14 -2 2136.31 336.548 24
 -4 -14 2 2350.13 275.92 23
 -4 -14 -2 2238.82 324.714 23
 4 -14 -2 1756.12 259.15 24
 -4 -14 -2 2256.55 322.018 31
 -4 -14 -2 2318.77 288.462 30
 -4 -14 2 2176.06 293.168 30
 4 -14 -2 2091.61 314.732 32
 -4 14 -2 2024.77 261.036 21
 -4 14 -2 2306.4 263.224 22
 -4 -14 2 2084.54 291.892 5
 -4 -14 2 1677.01 221.041 6
 4 -14 2 2530.67 282.679 5
 4 -14 -2 2064.39 305.9 4
 -4 -14 -2 2780.45 311.926 36
 -4 -14 -2 1943.48 342.065 35
 -4 14 -2 2111.33 235.483 3
 4 -14 2 2279.02 300.312 12
 -4 -14 2 2233.44 294.623 12
 4 -14 2 2696.47 279.517 7
 4 -14 -2 2090.78 296.326 8
 4 -14 2 2348.44 314.417 8
 -4 -14 2 1867.36 291.455 7
 4 -14 -3 251.445 219.271 36
 -4 -14 -3 418.035 217.119 31
 -4 -14 -3 238.345 174.885 30
 -4 -14 3 -150.087 185.211 30
 4 -14 -3 688.446 254.415 32
 4 14 -3 117.371 159.292 17
 -4 -14 3 -16.1686 214.587 5
 -4 -14 3 291.491 174.308 6
 4 -14 3 64.8882 214.526 5
 -4 -14 -3 217.462 214.638 23
 -4 -14 -3 435.487 270.223 24
 4 -14 -3 260.979 204.971 24
 -4 14 -3 310.983 204.123 21
 -4 14 -3 105.321 199.699 22
 4 -14 -3 141.571 230.619 10
 4 -14 -3 525.47 241.004 9
 4 -14 -3 -154.535 185.911 8
 4 14 -3 147.17 163.068 18
 4 -14 3 -62.7962 195.709 8
 -4 -14 3 179.288 219.762 7
 4 -14 3 164.29 210.921 7
 -4 -14 -3 82.7539 210.448 37
 4 -14 -3 240.301 225.75 4
 -4 14 -3 24.7428 152.706 3
 4 14 -3 -152.693 165.574 3
 4 -14 -4 27159.2 1318.5 32
 4 -14 4 25505.7 1287.24 12
 -4 -14 4 24460.9 1267.19 5
 4 -14 -4 24909.4 1274.34 4
 -4 14 -4 25089.2 1262.33 17
 4 14 -4 24169.8 1259.49 17
 4 -14 -4 25438.6 1290.63 24
 -4 -14 -4 22667.5 1291.57 24
 -4 14 -4 25237.2 1274.58 22
 -4 -14 -4 22157.5 1259.5 23
 -4 14 -4 25269.3 1273.98 21
 4 -14 -4 23248.4 1268.54 9
 -4 -14 -4 25690 1269.87 37
 4 -14 -4 24041.7 1277.53 36
 -4 -14 -4 24821.2 1285.59 36
 -4 14 -4 25356.2 1265.48 18
 4 14 -4 23813.9 1259.85 18
 4 -14 -4 22688.4 1267.53 10
 -4 -14 4 25361.4 1264.89 6
 -4 -14 4 25121.9 1270.45 7
 4 -14 -4 25059.5 1263.31 42
 -4 14 -4 23196 1244.1 3
 4 14 -4 23723.4 1248.81 3
 4 -14 5 16270.8 797.063 12
 4 -14 -5 16239 814.576 24
 -4 -14 -5 11862.6 786.077 24
 4 -14 -5 13466.5 790.962 31
 -4 -14 5 14073.7 769.84 5
 4 -14 5 17560.1 805.778 5
 4 14 -5 15472.7 789.061 17
 -4 14 -5 14526.7 773.798 17
 -4 -14 -5 14212.9 787.322 36
 4 -14 -5 15285.5 790.384 36
 4 14 -5 16135.2 794.256 18
 -4 14 -5 15230.5 778.146 18
 -4 -14 5 16346.9 790.491 6
 4 -14 5 17181.7 805.665 7
 -4 -14 5 14086.2 770.06 7
 -4 14 -5 14491.1 767.582 3
 4 14 -5 14525.1 770.398 3
 -4 -14 -5 15181.2 817.365 35
 4 -14 -5 14347.8 778.319 42
 4 -14 -6 4526.05 254.322 24
 -4 14 -6 4013.03 240.961 22
 4 14 -6 4770.68 247.565 19
 4 14 -6 4034.52 238.283 18
 -4 14 -6 4117.34 241.554 21
 4 14 -6 4880.38 250.707 20
 4 14 -6 3892.29 236.178 17
 -4 -14 -6 2991.41 242.709 35
 4 -14 6 3796.82 229.922 7
 4 -14 -6 4072.3 251.115 32
 4 -14 6 3997.85 230.474 5
 4 -15 0 1026.41 263.071 31
 -4 -15 0 977.843 276.137 30
 4 -15 0 604.254 177.583 12
 -4 -15 0 707.499 226.947 5
 -4 -15 0 491.843 208.638 36
 -4 -15 0 951.834 229.953 37
 -4 -15 0 626.711 324.357 24
 -4 -15 0 1200.41 285.072 23
 4 -15 0 803.978 243.629 10
 -4 15 0 693.549 178.363 22
 -4 15 0 477.134 173.679 21
 4 -15 0 374.766 220.4 20
 4 -15 0 241.116 224.074 9
 -4 -15 0 566.156 202.71 7
 4 -15 0 1371.9 297.615 8
 4 -15 0 820.135 176.535 36
 4 -15 0 786.047 227.014 19
 4 -15 0 762.769 229.032 4
 -4 -15 -1 27998.5 1425.66 23
 -4 15 -1 27090.3 1367.48 22
 -4 15 1 24886.1 1344.18 22
 -4 -15 1 26054.2 1399.54 23
 4 -15 -1 26994.5 1411.51 10
 4 -15 1 20550.2 1372.55 10
 -4 15 -1 26434 1363.31 21
 -4 15 1 27054.9 1348.07 21
 -4 -15 1 27098.6 1373.12 37
 -4 -15 -1 27234.3 1398.97 37
 4 -15 -1 28426.3 1378.92 36
 -4 -15 -1 26734.1 1390.94 36
 4 -15 -1 24992.2 1371.48 19
 4 -15 -1 24076.4 1369.97 20
 4 -15 -1 29162.7 1434.81 31
 4 -15 -1 25704.4 1398.54 32
 -4 -15 -1 25801.6 1408.83 30
 -4 -15 1 27717.5 1414.57 30
 -4 -15 -1 27395.1 1445.22 31
 4 -15 1 26107.1 1388.92 31
 4 -15 1 26890.9 1381.03 12
 4 -15 1 25586.1 1356.96 7
 -4 -15 1 26166 1333.25 6
 -4 -15 1 26960.7 1389.94 7
 -4 -15 -1 27370.4 1371.22 7
 4 -15 -1 29460 1422.86 8
 4 -15 1 19753.5 1369.53 9
 4 -15 -1 26837.2 1409.52 9
 4 -15 1 28082.3 1416.16 8
 4 -15 -1 27278.6 1401.13 4
 -4 -15 -1 27575.6 1370.07 5
 -4 -15 1 27430.6 1390.86 5
 4 -15 1 26792.8 1359.47 5
 4 -15 1 24997.3 1361.97 4
 -4 15 -2 6053.12 404.424 22
 -4 -15 2 5283.93 409.383 23
 -4 -15 -2 6378.24 467.971 23
 4 -15 2 6255.76 411.328 7
 -4 -15 2 5558.53 372.306 6
 -4 -15 2 5148.96 431.547 7
 -4 15 -2 5891.13 403.744 21
 4 -15 -2 6479.58 447.055 8
 4 -15 2 6503.21 446.951 8
 4 -15 -2 6369.89 426.236 36
 -4 -15 -2 6253.9 451.579 36
 4 -15 2 5970.62 431.753 12
 -4 -15 -2 6062.06 492.589 24
 4 -15 -2 5446.08 405.263 24
 4 -15 -2 5287.91 443.421 32
 -4 -15 -2 6661.46 439.216 30
 -4 -15 2 6021.15 435.349 30
 -4 -15 -2 5241.52 452.117 31
 -4 -15 2 5355.52 431.895 5
 4 -15 2 5917.26 405.669 5
 4 -15 -2 6100.83 452.62 4
 -4 15 -2 5035.35 374.859 3
 4 15 -2 5978.25 390.101 3
 -4 -15 -3 12789.8 754.947 30
 -4 -15 3 13608.2 757.804 30
 4 -15 -3 14066.7 809.764 32
 -4 -15 3 14219.7 780.186 5
 4 -15 -3 14413.7 784.192 4
 4 -15 3 14048.8 772.89 5
 -4 -15 -3 14075.1 813.643 35
 -4 -15 -3 14829.7 823.118 24
 4 -15 -3 15103.8 778.152 24
 -4 15 -3 14012.1 763.387 22
 -4 -15 -3 13930.7 789.833 23
 -4 15 -3 14107.9 764.907 21
 4 -15 -3 13922.5 789.044 10
 4 -15 3 10251.7 745.342 8
 4 -15 -3 12881 758.913 8
 4 -15 -3 13668.1 788.762 9
 -4 15 -3 15252.3 771.618 18
 4 15 -3 13237.7 741.981 18
 4 15 -3 14448.9 746.537 3
 -4 15 -3 14387 742.443 3
 4 15 -3 13159.8 738.678 17
 -4 15 -3 14573 764.398 17
 4 -15 3 14592.6 776.299 7
 -4 -15 3 12915.2 740.191 6
 -4 -15 3 14624.2 780.034 7
 -4 -15 -3 14915.8 782.659 37
 4 -15 -3 14145.1 778.362 36
 4 -15 -3 12653.9 743.897 37
 4 -15 4 4479.84 316.442 12
 -4 -15 4 4032.9 292.084 5
 4 -15 -4 4103.43 297.648 4
 -4 -15 4 4204.77 275.999 6
 -4 -15 4 3367.05 284.84 7
 -4 -15 -4 2668.75 302.91 24
 4 -15 -4 4140.17 301.19 24
 4 -15 -4 3160.91 273.042 23
 -4 15 -4 4176.47 290.216 22
 -4 15 -4 4200.68 291.619 21
 4 -15 -4 2888.05 279.339 10
 4 -15 -4 2543.91 272.642 9
 -4 15 -4 4207.93 284.953 18
 4 15 -4 3699.2 268.292 18
 -4 15 -4 4327.34 259.201 3
 4 15 -4 4078.1 263.555 3
 4 15 -4 4002.41 269.045 17
 -4 15 -4 4092.56 279.987 17
 -4 -15 -4 3977.97 282.451 37
 -4 -15 -4 3624.44 307.296 36
 4 -15 -4 4288.47 331.417 31
 4 -15 -4 4248.57 337.518 32
 4 -15 -5 21265.8 932.539 24
 -4 15 -5 21099.5 925.668 22
 4 -15 5 19513.7 920.874 12
 -4 -15 -5 17197.2 934.559 35
 -4 15 -5 20777.2 923.928 21
 4 -15 -5 20640.1 919.761 36
 -4 -15 -5 18123.5 914.319 36
 4 15 -5 18652.6 910.894 18
 -4 15 -5 18146.6 904.92 18
 -4 -15 5 13966 890.885 5
 4 -15 5 20492.1 925.051 5
 4 -15 5 21120.9 927.008 7
 -4 -15 5 15021.6 892.945 7
 -4 -15 5 20412.8 915.381 6
 4 15 -5 18029.2 908.38 17
 -4 15 -5 18302.8 903.954 17
 4 15 -5 15233.9 891.568 3
 4 -16 0 4571.8 428.973 9
 4 -16 0 6900.84 462.955 8
 -4 -16 0 5674.5 443.617 30
 4 -16 0 6719.24 437.445 31
 -4 16 0 5509.07 358.121 21
 4 -16 0 4162.29 423.132 10
 -4 16 0 5498.76 360.554 22
 -4 -16 0 5818.13 444.194 23
 -4 -16 0 6324.48 400.139 5
 4 -16 0 5662.31 394.841 4
 -4 -16 0 6052.02 408.048 37
 -4 -16 0 5287.82 384.376 36
 4 -16 0 4700.72 352.196 12
 -4 -16 0 5795.91 394.099 7
 -4 -16 1 1153.7 222.693 5
 4 -16 1 909.732 165.21 5
 4 -16 -1 787.109 181.335 36
 -4 -16 1 993.951 238.292 23
 -4 -16 -1 741.849 258.66 23
 -4 16 -1 1104.35 180.246 21
 -4 16 -1 1009.12 175.207 22
 4 -16 -1 704.605 250.818 10
 4 -16 -1 949.51 245.222 9
 4 -16 1 792.49 196.238 31
 4 -16 -1 885.728 250.749 31
 -4 -16 -1 887.696 240.686 30
 -4 -16 1 1039.6 253.964 30
 4 -16 -1 681.123 216.392 32
 4 -16 1 453.371 163.864 4
 4 -16 -1 853.589 233.349 4
 4 -16 1 1222.27 203.679 12
 -4 -16 -1 723.506 209.639 36
 -4 -16 -1 1157.42 242.099 37
 -4 -16 1 901.201 191.346 37
 -4 -16 1 841.797 211.919 7
 4 -16 -1 1350.95 268.303 8
 4 -16 1 1102.73 267.34 8
 4 -16 1 929.931 166.357 7
 4 -16 2 1219.94 224.882 12
 -4 -16 -2 957.269 292.278 24
 4 -16 -2 1361.42 205.732 36
 -4 -16 2 1299.55 201.205 23
 -4 -16 -2 1140.35 258.921 23
 4 -16 -2 1503.27 252.724 32
 4 -16 -2 1442.6 285.427 31
 -4 -16 -2 1517.5 228.126 30
 -4 -16 2 1459.02 226.82 30
 -4 16 -2 1213.96 189.828 22
 -4 16 -2 1352.81 187.861 21
 4 -16 2 1458.8 243.126 8
 4 -16 -2 1868.41 243.775 8
 4 16 -2 1263.83 173.061 3
 -4 16 -2 1525.63 169.922 3
 4 -16 2 1601.04 200.833 5
 -4 -16 -2 1247.88 234.655 36
 4 -16 -2 1498.49 256.336 4
 4 -16 2 1254.94 192.284 7
 -4 -16 -3 484.68 198.919 36
 -4 -16 -3 292.063 176.399 37
 4 -16 -3 306.022 123.31 37
 -4 -16 3 435.481 138.895 30
 4 -16 -3 541.441 210.382 32
 -4 -16 3 651.922 182.24 5
 4 -16 3 289.85 164.945 5
 -4 -16 3 423.868 117.478 6
 4 -16 -3 403.233 176.609 36
 -4 -16 -3 458.191 225.807 24
 -4 -16 -3 473.511 188.438 23
 4 -16 -3 377.204 150.417 24
 4 -16 -3 436.406 183.918 23
 -4 16 -3 557.375 157.908 22
 -4 16 -3 600.45 162.298 21
 4 -16 -3 186.451 184.674 10
 4 -16 -3 123.276 179.748 9
 4 -16 3 235.229 138.069 8
 -4 16 -3 408.321 123.172 3
 4 16 -3 356.471 125.975 3
 -4 16 -3 374.012 154.635 17
 4 -16 -3 743.071 192.026 4
 4 -16 3 489.2 168.332 7
 -4 -16 3 564.624 176.402 7
 4 16 -3 577.581 120.528 18
 -4 16 -3 343.356 156.721 18
 -4 16 -4 11041.2 539.081 22
 4 -16 -4 8470.89 521.116 23
 -4 -16 4 10551.5 535.796 5
 4 -16 -4 9845.28 535.193 4
 4 -16 -4 10340.8 565.422 32
 4 -16 -4 10383.1 558.372 31
 -4 16 -4 10938.5 537.41 21
 4 -16 4 11381.1 551.648 12
 4 16 -4 8503.74 510.474 18
 -4 16 -4 10447.8 531.761 18
 4 16 -4 9367.01 509.624 3
 -4 -16 4 10615.4 536.643 7
 -4 -16 4 10146 518.001 6
 -4 16 -4 10438.2 530.228 17
 4 16 -4 7928.52 506.926 17
 -4 -16 -4 8765.55 551.486 24
 4 -16 -4 10268 534.834 24
 -4 -16 -4 10621.2 550.753 36
 -4 -16 -4 9872.4 527.145 37
 -4 17 0 1509 155.575 21
 -4 17 0 1444.74 157.644 22
 -4 -17 0 1704.05 197.092 5
 4 -17 0 1945.14 242.338 31
 -4 -17 0 1634.55 253.665 30
 4 -17 0 1641.32 201.214 4
 -4 -17 0 1405.12 194.961 7
 4 -17 0 1617.66 261.646 8
 -4 -17 0 1673.12 188.903 36
 -4 -17 0 1837.53 219.556 37
 -4 -17 0 2025.2 257.318 23
 4 -17 0 2036.07 230.139 23
 -4 17 -1 16367.9 831.57 21
 -4 -17 1 16988.1 860.178 5
 4 -17 -1 17057.8 869.391 4
 -4 -17 -1 17221.8 880.967 30
 -4 -17 1 16485.2 879.532 30
 4 -17 1 13772.4 837.098 31
 4 -17 -1 17546.8 892.06 31
 4 -17 1 17681.4 889.181 8
 4 -17 -1 17673.8 889.58 8
 4 -17 1 14560.8 835.87 12
 4 17 -1 15777.6 831.562 3
 -4 17 -1 15070.2 825.244 3
 -4 -17 1 16404.8 841.1 37
 -4 -17 -1 16560.9 869.933 37
 -4 -17 -1 16420.8 858.481 36
 4 -17 -1 16174.1 837.388 36
 4 -17 -1 16021.7 879.925 23
 -4 -17 -1 17425.7 895.298 23
 -4 17 -1 15461 829.273 22
 -4 -17 1 15875.6 866.454 23
 4 -17 1 14460.7 841.339 23
 -4 -17 1 15917.5 855.7 7
 -4 -17 -2 767.002 232.042 24
 4 -17 -2 825.253 156.347 36
 -4 -17 -2 905.787 213.929 23
 4 -17 2 896.729 143.902 5
 4 -17 2 917.232 166.754 12
 -4 17 -2 898.654 144.093 22
 -4 17 -2 838.796 143.946 21
 4 -17 -2 909.346 184.074 8
 4 -17 2 1205 191.001 8
 4 -17 2 775.813 145.469 7
 4 -17 -2 795.422 211.471 31
 -4 -17 -2 1085.71 178.893 30
 -4 -17 2 623.023 167.296 30
 4 -17 -2 1361.66 202.206 4
 4 -17 -2 1083.94 166.179 37
 -4 -17 -2 932.038 191.504 36
 -4 17 -2 756.313 118.89 3
 4 17 -2 1013.25 131.819 3
 -4 -17 -3 9192.53 488.118 23
 -4 17 -3 8273.19 462.32 22
 4 -17 -3 8441.99 485.962 23
 -4 -17 3 9639.66 485.256 5
 4 -17 -3 9039.91 488.083 4
 4 -17 3 8971.67 469.086 5
 -4 -17 -3 7137.78 496.009 24
 -4 17 -3 8395.15 471.916 17
 -4 17 -3 8387.03 472.072 18
 -4 -17 -3 8876.69 482.956 37
 -4 -17 -3 9693.84 495.023 36
 4 -17 -3 8770.41 476.559 36
 4 17 -3 7277.71 444.655 3
 4 -17 3 8552.29 479.524 12
 4 -17 3 8584.52 467.897 7
 -4 -17 3 8407.22 479.422 7
 4 -17 -3 7809.55 489.245 32
 -4 17 -3 8837.06 464.591 21
 -4 17 -4 6374.56 332.477 21
 4 -17 4 6809.02 345.183 12
 4 -17 4 6440.05 337.871 7
 -4 17 -4 6055.54 331.427 22
 -4 -17 -4 5539.49 341.089 36
 4 -17 4 6189.6 335.635 5
 4 18 0 19700 1063.38 3
 -4 -18 0 23016.7 1110.08 23
 4 -18 0 21179.6 1089.66 23
 4 -18 0 23802 1118.87 8
 -4 -18 0 22849.5 1111.38 30
 4 -18 0 20752.9 1089.73 31
 -4 -18 0 21671.1 1087.03 37
 4 -18 0 20782.2 1091.83 37
 -4 -18 1 21645.6 1026.72 5
 -4 -18 1 21576.9 1026.46 7
 4 -18 1 19931.8 1040.48 8
 4 -18 -1 20540.6 1044.28 8
 -4 18 -1 21643.5 1028.46 18
 -4 -18 -1 21173.2 1035.37 37
 -4 -18 -1 19495.4 1017.28 36
 4 -18 -1 20528.8 1031.59 37
 4 -18 1 20107.1 1023.75 37
 -4 -18 1 17655 1000.62 37
 -4 -18 -1 21779.5 1053.79 23
 -4 -18 1 17986.6 1020.27 23
 4 -18 -1 21663.2 1041.26 23
 -4 -18 -1 20817.7 1041.31 30
 -4 -18 1 21125 1041.77 30
 4 -18 -1 21391.9 1045.69 31
 4 18 -1 17659.5 999.981 3
 -4 18 -1 21985 1027.63 17
 -4 18 -2 3815.06 231.848 21
 -4 -18 2 5374.9 276.482 7
 4 -18 2 4870.31 255.625 12
 4 -18 -2 2698.86 246.861 8
 -4 -18 -2 5168.21 290.087 23
 -4 18 -2 4106.22 233.73 22
 -4 -18 -2 4272.7 256.131 30
 -4 -18 2 4460.76 261.418 30
 4 -18 -2 3849.56 245.977 30
 4 -18 2 4676.01 257.562 30
 4 -18 -2 5303.49 295.807 31
 -4 -18 -2 5654.81 277.879 36
 4 -18 -2 4732.18 259.926 37
 4 -18 2 4265.61 239.02 37
 4 -18 -2 4577.93 252.716 36
 -4 -18 2 5141.65 273.366 5
 -4 -18 -3 5186.71 290.699 36
 -4 -19 0 626.887 102.855 30
 4 -19 0 529.426 89.9483 37
 4 -19 0 557.682 108.045 8
 5 0 0 298.393 240.095 39
 -5 0 0 94.5415 261.044 29
 5 0 0 157.858 286.802 11
 -5 0 0 -36.0002 195.734 34
 -5 0 1 397.783 127.272 41
 5 0 -1 440.775 266.456 39
 -5 0 -1 733.257 262.024 29
 -5 0 1 653.795 299.028 29
 -5 0 1 402.926 136.462 34
 -5 0 -1 387.881 254.38 34
 5 0 -1 372.743 273.572 11
 5 0 1 610.982 292.566 11
 -5 0 1 430.084 308.83 2
 -5 0 1 172.227 281.417 1
 -5 0 -2 3958.78 424.026 34
 -5 0 -2 4268.32 406.61 29
 -5 0 2 3949.32 356.88 41
 5 0 -2 4418.43 478.189 39
 5 0 2 3383.44 380.964 11
 5 0 -2 2799.58 374.229 11
 -5 0 2 3631.44 452.984 2
 -5 0 2 3516.16 432.213 1
 -5 0 -3 150259 7725.07 34
 -5 0 -3 160305 7692.86 29
 -5 0 3 153754 7697.4 41
 5 0 -3 158734 7759.9 39
 5 0 -3 156651 7648.04 11
 5 0 3 145520 7633.14 11
 -5 0 3 159834 7728.62 2
 -5 0 3 164584 7730.44 1
 -5 0 4 10660.5 819.119 2
 -5 0 4 10120.6 805.561 1
 -5 0 -4 11304.7 844.021 34
 -5 0 -4 10788.2 799.541 29
 -5 0 4 10672 834.404 41
 5 0 -4 10520.7 864.499 39
 5 0 -5 7602.25 770.65 39
 5 0 -5 7209.71 480.95 20
 5 0 -5 8139.37 487.026 19
 -5 0 -5 7521.56 489.277 38
 5 0 5 8484.77 755.366 2
 -5 0 5 7500.45 733.727 2
 -5 0 5 7391.87 714.439 1
 5 0 5 10338.2 806.305 1
 -5 0 5 7210.05 450.768 15
 -5 0 -5 9802.57 523.828 26
 -5 0 -5 6226.35 687.586 34
 5 0 -5 7322.82 465.302 42
 -5 0 5 7191.43 736.411 41
 -5 0 5 6928.84 449.867 16
 5 0 -6 54205.5 2756.06 18
 5 0 -6 54803 2717.48 19
 5 0 -6 52436.2 2713.46 42
 -5 0 -6 56014.5 2717.99 28
 5 0 -6 53689.4 2719.85 20
 -5 0 -6 55615.8 2734.07 38
 5 0 -6 54547.8 2755.52 17
 -5 0 -6 47956.3 2702.77 3
 -5 0 -7 13106.7 688.179 38
 5 0 -7 12618.4 714.412 17
 5 0 -7 12533.9 716.698 18
 5 0 -7 11278.7 669.49 33
 5 0 -7 11376.2 661.78 42
 5 0 -7 11065.9 655.551 3
 -5 0 -7 11212.2 655.939 3
 -5 0 -7 12739.6 677.876 28
 5 0 -8 203.877 165.723 18
 5 0 -8 229.223 131.904 33
 -5 0 -8 150.214 139.42 27
 5 0 -8 144.974 157.317 17
 -5 0 -8 41.4708 116.54 38
 -5 1 0 -23.4978 231.188 29
 5 -1 0 44.0729 228.463 39
 5 1 0 -184.424 268.31 11
 5 -1 0 54.2922 295.094 11
 -5 -1 0 152.559 181.306 34
 -5 -1 1 57155.1 3034.82 41
 -5 1 1 59358.5 3022.39 41
 5 -1 -1 63393.8 3138.41 39
 -5 1 1 64562.7 3144.39 2
 -5 1 1 62493.6 3135.92 1
 -5 1 1 62342.8 3153.24 29
 -5 -1 1 57027.7 3012.55 34
 -5 -1 -1 67022.3 3134.43 34
 5 -1 1 68805.8 3167.96 11
 5 1 1 66435.6 3155.66 11
 5 -1 -1 68470.8 3168.06 11
 5 1 -1 61703.1 3140.15 11
 -5 1 -1 64483.5 3124.13 29
 -5 1 2 10779.3 707.056 41
 -5 -1 2 10043.8 705.333 41
 5 1 -2 11802 821.198 39
 5 -1 -2 11022.2 775.742 39
 -5 1 -2 11742.8 759.413 29
 -5 -1 -2 12528.7 795.076 34
 -5 1 -2 10933.9 803.184 34
 5 1 -2 11277.8 752.806 11
 5 -1 2 11139.3 753.684 11
 5 -1 -2 11523.9 762.069 11
 5 1 2 11861.9 745.043 11
 -5 1 2 13216.6 796.253 2
 -5 1 2 12261.8 783.699 1
 -5 1 3 11336 762.365 41
 -5 -1 3 11065.9 754.994 41
 5 1 -3 11263.6 826.617 39
 5 -1 -3 10756.6 788.69 39
 -5 1 3 10403.6 782 2
 -5 1 3 10503.5 777.785 1
 -5 1 -3 11086.6 737.636 29
 5 1 -3 9936.71 683.037 11
 5 -1 3 9589.13 686.57 11
 5 -1 -3 11239.3 704.415 11
 5 1 3 9905.23 680.815 11
 -5 1 -3 9354.5 780.915 34
 -5 1 4 1122.15 362 2
 -5 1 4 1346.52 359.552 1
 5 1 -4 1050.23 388.752 39
 5 -1 -4 1145.26 386.963 39
 -5 -1 -4 977.124 363.703 34
 -5 1 -4 919.352 345.705 34
 -5 1 4 1334.16 346.255 41
 -5 -1 4 1668.67 373.979 41
 -5 1 -4 1149.7 341.531 29
 -5 1 -5 341.671 188.717 26
 -5 -1 5 313.196 147.119 15
 5 1 -5 -67.6322 379.331 39
 5 -1 -5 448.69 352.275 39
 -5 1 5 -189.509 336.164 41
 -5 -1 5 -259.198 359.81 41
 5 -1 -5 365.717 169.9 42
 5 1 -5 331.319 185.48 20
 5 -1 -5 213.169 158.755 20
 -5 -1 5 295.941 140.736 16
 5 1 -5 195.123 205.102 17
 -5 -1 -5 363.813 149.655 28
 -5 -1 -5 343.275 327.299 34
 -5 1 -5 507.186 325.475 34
 -5 -1 -5 107.757 170.396 38
 -5 1 -5 316.999 177.899 38
 -5 -1 5 574.059 337.732 2
 -5 1 5 56.9404 292.797 2
 5 1 5 59.1306 331.697 2
 5 -1 5 59.1288 328.357 2
 -5 -1 5 57.0134 306.793 1
 -5 1 5 339.259 290.758 1
 5 1 5 -295.107 337.633 1
 5 -1 5 295.091 340.843 1
 5 -1 -5 292.016 158.31 19
 5 1 -5 196.772 174.711 19
 5 1 -5 344.351 209.543 18
 -5 1 -6 315.9 195.626 26
 -5 -1 6 102.186 146.426 15
 -5 -1 6 92.796 170.366 14
 -5 -1 6 183.386 146.892 16
 5 -1 -6 -58.843 222.665 17
 5 -1 -6 -113.246 151.012 19
 5 -1 -6 99.9811 225.333 18
 5 1 -6 45.3244 162.94 19
 -5 -1 -6 -97.8515 196.106 38
 -5 1 -6 -31.7779 177.722 38
 5 -1 -6 168.955 173.52 33
 5 1 -6 78.7919 176.704 20
 5 -1 -6 368.572 165.733 20
 -5 -1 -6 96.9763 154.183 3
 -5 1 -6 -207.378 166.251 3
 -5 -1 -6 27.6919 166.138 28
 -5 -1 -6 30.682 184.072 27
 5 -1 -6 76.9147 173.356 42
 5 -1 -7 482.171 170.069 42
 -5 -1 -7 366.204 187.879 38
 -5 1 -7 628.459 190.091 38
 5 -1 -7 796.136 196.278 33
 5 1 -7 421.051 171.626 33
 5 -1 -7 582.144 224.907 18
 5 1 -7 549.636 228.212 18
 5 1 -7 747.639 229.702 17
 5 -1 -7 555.054 233.249 17
 -5 -1 -7 215.331 146.519 3
 5 -1 -7 381.125 151.878 3
 -5 1 -7 583.484 154.756 3
 5 1 -7 250.187 148.957 3
 -5 -1 -7 528.674 181.043 28
 -5 1 -7 429.089 191.406 27
 -5 -1 7 541.173 196.552 14
 -5 1 7 469.458 194.055 14
 5 1 -8 275.101 115.242 33
 5 -1 -8 156.404 124.097 33
 5 -1 8 64.0842 109.646 6
 5 1 -8 246.307 161.221 17
 -5 -1 -8 194.635 134.113 28
 -5 1 -8 341.598 150.779 27
 -5 1 8 73.9011 138.636 14
 -5 -1 8 157.054 142.653 14
 -5 1 -8 115.499 113.703 38
 -5 -1 -8 241.563 127.509 38
 5 1 -8 159.302 170.422 18
 -5 -2 0 -24.0243 251.262 29
 -5 2 0 279.575 259.926 29
 -5 -2 0 -102.39 181.035 34
 5 2 0 81.4273 277.267 11
 5 -2 0 57.8396 278.947 11
 5 -2 0 148.25 220.228 39
 -5 2 0 352.533 355.73 40
 5 2 0 50.8655 280.135 39
 -5 -2 1 654.74 170.912 41
 5 2 1 833.394 306.863 39
 -5 2 -1 713.878 319.466 40
 -5 2 1 989.22 337.765 40
 5 2 -1 776.777 337.953 39
 5 -2 -1 792.599 254.909 39
 -5 -2 1 575.015 116.656 34
 -5 -2 -1 794.525 269.403 34
 -5 2 -1 588.659 264.855 29
 -5 -2 -1 555.623 259.922 29
 -5 2 1 699.376 269.246 29
 -5 -2 1 481.231 247.892 29
 5 2 1 82.1073 281.829 11
 5 -2 1 439.317 294.152 11
 5 -2 -1 556.844 287.857 11
 5 2 -1 631.013 285.834 11
 -5 -2 1 426.876 273.699 1
 -5 -2 1 232.151 260.218 2
 -5 2 1 516.769 268.283 1
 -5 2 1 682.559 291.813 2
 -5 2 -2 6497.28 542.23 29
 -5 -2 -2 8199.49 562.74 29
 -5 -2 2 6328.45 516.799 41
 5 -2 -2 7694.59 585.958 39
 -5 -2 -2 7969.59 594.681 34
 5 -2 -2 6456.55 553.474 11
 5 2 2 7994.83 562.44 11
 5 2 -2 6458.72 540.68 11
 5 -2 2 7257.43 574.137 11
 -5 -2 2 6855.25 582.114 2
 -5 2 2 6332.2 557.253 2
 -5 -2 2 7525.15 590.237 1
 -5 2 2 7203.5 566.282 1
 -5 -2 3 537.981 287.097 41
 5 -2 -3 990.744 313.713 39
 -5 2 -3 1189.01 378.499 34
 -5 2 -3 1053.49 293.512 29
 -5 -2 -3 970.489 284.989 29
 5 -2 3 1075.11 250.557 11
 5 -2 -3 624.158 232.098 11
 5 2 3 873.464 234.654 11
 5 2 -3 698.315 219.693 11
 -5 -2 3 1322.73 347.957 2
 -5 2 3 407.865 308.226 2
 -5 -2 3 1045.95 336.254 1
 -5 2 3 769.638 320.915 1
 -5 2 -4 39148.8 2261.67 29
 -5 -2 -4 41414.1 2276.72 29
 -5 -2 -4 39103.8 2317.64 34
 -5 2 -4 40169.2 2320.35 34
 -5 2 4 42986 2335.82 41
 -5 -2 4 39082.3 2336.08 41
 5 -2 -4 41136.8 2331.81 39
 -5 -2 4 41232.2 2312.43 2
 -5 2 4 44367.9 2327.14 2
 -5 -2 4 45799.3 2340.19 1
 -5 2 4 44428 2326.34 1
 -5 -2 5 7467.66 498.919 15
 5 2 -5 8021.64 803.087 39
 5 -2 -5 7649.73 767.608 39
 -5 -2 5 9332.84 837.118 41
 5 -2 -5 8609.39 522.367 42
 -5 2 5 7797.06 768.378 41
 5 -2 -5 7734.49 507.974 19
 5 -2 -5 7733.25 513.868 20
 5 2 -5 7829.87 522.984 20
 5 2 -5 7975.42 538.103 17
 -5 -2 5 7820.08 505.589 16
 -5 -2 -5 9354.55 535.755 38
 -5 -2 -5 8923.17 502.896 28
 -5 -2 -5 8166.09 512.343 27
 -5 2 -5 10425.9 542.577 26
 -5 -2 -5 11272.4 555.905 26
 5 2 5 7720.42 755.946 2
 5 -2 5 7837.49 754.445 2
 -5 -2 5 6365.77 710.065 2
 -5 2 5 8523.37 763.929 2
 -5 -2 5 8145.2 764.977 1
 -5 2 5 8799.78 765.225 1
 5 2 5 8706.4 784.625 1
 5 -2 5 8881.47 798.271 1
 -5 -2 -5 9154.36 782.256 34
 -5 2 -5 7780.13 728.438 34
 5 -2 -5 8180.87 510.558 33
 5 2 -5 8151.49 541.317 18
 5 2 -5 8202.68 522.153 19
 -5 -2 6 670.362 179.531 16
 5 -2 -6 864.881 235.055 17
 5 -2 -6 594.076 191.094 33
 5 -2 -6 563.372 192.782 42
 5 2 -6 939.675 200.682 20
 -5 -2 -6 567.523 159.069 3
 -5 2 -6 661.85 173.945 3
 -5 -2 6 1007.05 182.617 15
 -5 -2 -6 723.586 211.787 38
 -5 2 -6 667.213 192.095 38
 -5 -2 6 1039.85 199.983 14
 -5 2 6 769.389 190.373 14
 -5 2 -6 885.749 213.674 26
 -5 -2 -6 1352.33 227.703 26
 5 2 -6 745.564 199.257 19
 5 -2 -6 380.352 218.943 18
 -5 -2 -6 746.679 178.987 28
 -5 -2 -6 837.982 201.824 27
 -5 -2 -7 3158.63 291.256 38
 5 -2 -7 3320.89 283.352 42
 5 2 -7 3207.5 261.234 20
 5 2 -7 3055.93 256.609 19
 5 -2 -7 2955.01 281.242 33
 -5 -2 7 3002.4 256.047 16
 5 2 -7 3826.55 339.036 17
 -5 2 -7 2842.14 264.778 38
 -5 2 -7 3217.83 259.152 3
 -5 -2 -7 2637.38 249.117 3
 5 -2 -7 2621.31 250.76 3
 5 2 -7 2888.76 253.52 3
 5 -2 -7 2896.56 312.82 18
 5 2 -7 3171.33 324.328 18
 5 -2 -7 3550.9 328.008 17
 -5 2 -7 3330.11 281.452 28
 -5 2 -7 3124.06 290.402 27
 -5 -2 -7 3424.85 297.435 27
 -5 -2 -7 3705.38 272.804 28
 -5 2 7 3242.76 287.73 14
 -5 -2 7 3516.31 286.489 14
 -5 -2 7 2993.29 251.725 15
 5 -2 8 7832.46 433.564 6
 5 -2 -8 7698.11 444.876 33
 5 2 -8 6409.08 425.048 33
 -5 2 -8 8646.82 454.972 27
 -5 2 -8 8534.81 448.859 28
 5 2 -8 7763.24 466.042 18
 5 2 -8 8586.62 471.71 17
 -5 -2 8 8461.09 449.515 14
 -5 2 8 8685.18 451.897 14
[truncated: 454,253 more chars]
